# Supplementary material for: Expanded Diversity and Phylogeny of mer Genes Broadens Mercury Resistance Paradigms and Reveals an Origin for MerA Among Thermophilic Archaea
Source: Front Microbiol. 2021 Jun 23;12:682605. doi: 10.3389/fmicb.2021.682605 (PMC8261052; doi:10.3389/fmicb.2021.682605)
Supplement: Supplementary file 1 [file Data_Sheet_1.ZIP]

Archive with 9 entries (9 files):
- Supplemental Figures.pdf
- Supplementary Dataset 1_MerA_tree_newick.txt
- Supplementary Dataset 2_MerA_homologs.faa
- Supplementary Dataset 3_MerB_tree_newick.txt
- Supplementary Dataset 4_MerB_homologs.faa
- Supplementary Table S1_MerAB_database.xlsx
- Supplementary Table S2_MerA_variants.xlsx
- Supplementary Table S3_MerB_variants.xlsx
- Supplementary Table S4_Tree_nodes.xlsx
