# Supplementary material for: Expanded Diversity and Phylogeny of mer Genes Broadens Mercury Resistance Paradigms and Reveals an Origin for MerA Among Thermophilic Archaea
Source: Front Microbiol. 2021 Jun 23;12:682605. doi: 10.3389/fmicb.2021.682605 (PMC8261052; doi:10.3389/fmicb.2021.682605)
Supplement: Supplementary file 1 [file Data_Sheet_1.ZIP › Supplementary Dataset 1_MerA_tree_newick.txt]

(((((WP_011386317_1_dihydrolipoyl_dehydrogenase__Magnetospirillum_magneticum_:0.2909961192,WP_011336663_1_MULTISPECIES__dihydrolipoyl_dehydrogenase__Pseudomonas_:0.5355658079):0.2108619871[100],AAS82042_1_dihydrolipoamide_dehydrogenase__Thermus_thermophilus_HB27_:0.5531022005):0.3285121108[100],AFL66567_1_dihydrolipoamide_dehydrogenase__Desulfurococcus_amylolyticus_DSM_16532_:1.4271858288):0.2567634023[100],SAI85240_1_dihydrolipoamide_dehydrogenase__Saccharolobus_solfataricus_:2.8571248344)Outgroup:0.30196602595[100],(((((((2771080108_Thermoproteus_sp__Obs2_genome_001_Obs2_genome_001:0.0000020116,2771078415_Thermoproteus_sp__Obs2_genome_001_Obs2_genome_001:0.0000020116):0.1255084518[100],2505620078_Thermofilum_sp_:0.1593045746):0.0819573926[100],(638171666__Pyrobaculum_aerophilum_IM2:0.1438471137,(2511695227_Pyrobaculum_ferrireducens_1860:0.1930209524,650771312__Thermoproteus_uzoniensis_768-20:0.1406781673):0.0385948987[86]):0.0683246796[100]):0.2282950165[100],2511626708_Thermoproteus_tenax_Kra1:0.3751215025):0.1389797643[99],((2722537975_Unclassfied_Crenarchaeota_DRTY7_bin_25_26:0.0026135195,640468752__Pyrobaculum_arsenaticum_PZ6__DSM_13514:0.0000021673):0.3999892009[100],640125209__Pyrobaculum_calidifontis_JCM_11548:0.2559557030):0.1473449517[100]):0.8234095202[100],2556043957_Aeropyrum_camini_SY1__JCM_12091:1.1702269429)N01_Crenarchaeota\Thermoprotei:0.1005344801[54],(((((((2524425327_NAG2_mk4-r01:0.4358377635,(((2771211999_unclassified_Archaeon_Obs4_genome_061_Obs4_genome_061:0.0000020116,2771209938_unclassified_Archaeon_Obs4_genome_061_Obs4_genome_061:0.0000020116):0.0023027053[100],2524567118_NAG2_ff85-r04:0.0000026901):0.0046069162[100],(2524564039_NAG2_ff85-r02:0.0000020116,2524566104_NAG2_ff85-r03:0.0000020116):0.0000020460[99]):0.3426226992[100])N06_Unclass._Archaea:0.1212445954[21],((((2730735805_Thermoplasmatales_archaeon_E-plasma:0.1815209778,(2775386371_Cuniculiplasma_divulgatum_S5:0.1083737571,2775385902_Cuniculiplasma_divulgatum_S5:0.0862444203):0.0284977954[64]):0.0465542740[71],2730738787_Thermoplasmatales_archaeon_I-plasma:0.1545245179):0.2038207342[98],(2771303093_unclassified_Thermoplasmatales_Obs6_genome_100_Obs6_genome_100:0.0000020116,2771301794_unclassified_Thermoplasmatales_Obs6_genome_100_Obs6_genome_100:0.0000025939):0.3217298225[100])N08_Euryarchaeota:0.3383774925[100],(((2771132642_unclassified_Candidatus_Geoarchaeota_Obs2_genome_021_Obs2_genome_021:0.0000000000,2771188983_unclassified_Candidatus_Geoarchaeota_Obs3_genome_046_Obs3_genome_046:0.0000000000):0.0000000000,2771187129_unclassified_Candidatus_Geoarchaeota_Obs3_genome_046_Obs3_genome_046:0.0000000000):0.0000020116,2771131416_unclassified_Candidatus_Geoarchaeota_Obs2_genome_021_Obs2_genome_021:0.0000024672)N07_Candidatus_Geoarchaeota:0.4581330368[100]):0.0546530474[3]):0.0310019331[3],((2554139154_Geoarchaeota_NAG1_GT1_r03:0.0000021409,2504813052_Geoarchaeota_archaeon_OSPB-1:0.0000024193):0.2121439973[100],2523058464_Geoarchaeota-NAG1-GT2-r03:0.1780889768)N05_Candidatus_Geoarchaeota:0.3651601110[100]):0.0618700345[75],(((((2771116751_unclassified_Thaumarchaeota_Obs2_genome_016_Obs2_genome_016:0.0000020613,2771115798_unclassified_Thaumarchaeota_Obs2_genome_016_Obs2_genome_016:0.0000020448):0.0025616715[100],(2771304811_unclassified_Thaumarchaeota_Obs6_genome_101_Obs6_genome_101:0.0000020116,2771303749_unclassified_Thaumarchaeota_Obs6_genome_101_Obs6_genome_101:0.0000022496):0.0000022199[96]):0.0019508271[100],(2523064914_Thaumarchaeota-Tha-I_1e-r01:0.0000020116,2263082996_Thaumarchaeota_archaeon_DS1__unscreened_:0.0000020116):0.0160483420[100]):0.5963376825[100],((2771293808_unclassified_Thaumarchaeota_Obs6_genome_096_Obs6_genome_096:0.0000023762,2771292741_unclassified_Thaumarchaeota_Obs6_genome_096_Obs6_genome_096:0.0000029738):0.5101156841[100],(2771315974_unclassified_Archaeon_Obs6_genome_108_Obs6_genome_108:0.0000020116,2771314411_unclassified_Archaeon_Obs6_genome_108_Obs6_genome_108:0.0000020644):0.4978703314[100]):0.2147625086[100])N09_Thaumarchaeota:0.0793504284[7],((((638203980__Picrophilus_torridus_DSM_9790:0.0000020979,2582507350_Picrophilus_oshimae_DSM_9789:0.0076286591):0.4429781707[100],(((638395189__Ferroplasma_acidarmanus_Fer1:0.0342257530,2741436989_Ferroplasma_acidiphilum_Y:0.0080225401):0.1319401903[100],(638394587__Ferroplasma_acidarmanus_Fer1:0.0000020116,2741436653_Ferroplasma_acidiphilum_Y:0.0000020116):0.1383953796[100]):0.2158997916[100],((2628278353_Acidiplasma_sp__MBA-1:0.0000024009,2654694940_Acidiplasma_cupricumulans_BH2:0.0000024075):0.0055821206[100],(2652879065_Acidiplasma_aeolicum_VT:0.0000022671,2682675152_Acidiplasma_aeolicum_V:0.0000020116):0.0037707543[100]):0.2522352973[100]):0.1195191851[100]):0.3567265996[100],(2775386881_Cuniculiplasma_divulgatum_S5:0.0000020116,2775332126_Cuniculiplasma_divulgatum_PM4:0.0000020116):0.8391333507[100]):0.1074979172[100],(638181580__Thermoplasma_acidophilum_DSM_1728:0.4454987581,638190755__Thermoplasma_volcanium_GSS1:0.4477163627):0.4317845978[100])N10_Euryarchaeota:0.1415857719[100]):0.1541215680[100]):0.0960775203[100],((2527530039_Aigarchaeota_archaeon_SCGC_AAA471-E14__contamination_screened_:0.0000020116,2265088225_Aigarchaeota_archaeon_SCGC_AAA471-E14__contamination_screened_:0.0000020116)N03_Thaumarchaeota:0.7396562654[100],(2730568078_Unclassfied_Crenarchaeota_ZZQ_bin_4_3rd:0.5703027550,(2730011459_Candidatus_Geothermarchaeota_archaeon_JdFR-13:0.4432034887,2729988722_Candidatus_Geothermarchaeota_archaeon_JdFR-14:0.4314657324)N04_Candidatus_Geothermarchaeota:0.3081187993[100]):0.2156964420[100]):0.1585941814[100]):0.0503329351[85],(2523052181_Sulfolobales-str-MK5:0.3519977851,2508723592_Metallosphaera_yellowstonensis_MK1:0.3035483159)N02_Crenarchaeota:0.2677496416[100]):0.2112636553[100],((((((((((((((((2507078966_halophilic_archaeon_DL31:0.0000000000,2671608346_Halorubrum_lacusprofundi_R1S1_draft:0.0000000000):0.0000020116,643706804__Halorubrum_lacusprofundi_ATCC_49239:0.0000020116):0.0863739998[100],((((((((2507078355_halophilic_archaeon_DL31:0.0000000000,2671608560_Halorubrum_lacusprofundi_R1S1_draft:0.0000000000):0.0000027188,643706671__Halorubrum_lacusprofundi_ATCC_49239:0.0000020116):0.1201832584[100],((((2509886706_Natrinema_pellirubrum_157:0.0000020116,2539737584_Natrinema_pellirubrum_157:0.0000024056):0.0368652168[100],((2792547726_Halorubrum_persicum_C49:0.0000020116,2556215482_Halorubrum_litoreum_JCM_13561:0.0000020116):0.0295768477[100],2778193066_Halorubrum_trapanicum_CBA1232:0.0100240584):0.0079705858[93]):0.0135262466[97],(2792536687_Halorubrum_halodurans_Cb34:0.0062196424,2525944828_Halorubrum_saccharovorum_M6:0.0049713496):0.0588119246[100]):0.0340898796[100],(2618024292_Halopelagius_inordinatus_CGMCC_1_7739:0.0171935377,2788991489_Salinigranum_rubrum_GX10:0.0055366398):0.0979324168[100]):0.0155978410[92]):0.0171492474[91],(2556148258_Halorubrum_tebenquichense_ALT-6__ALT6-92:0.0795974783,(2651274292_Halarchaeum_acidiphilum_MH1-52-1:0.0000020116,2651392262_Halarchaeum_acidiphilum_JCM_16109:0.0000020116):0.0925231183[100]):0.0241992892[33]):0.0331620582[30],((2535906980_Haloarcula_japonica_DSM_6131:0.0350402078,(2619814177_Halobellus_limi_CGMCC_1_10331:0.0120771422,638205746__Haloarcula_marismortui_ATCC_43049:0.0061873181):0.0436944709[100]):0.0161601119[89],((2792543154_Halorubrum_sp__E3:0.0160915489,2805982940_Halorubrum_ezzemoulense_Ga36:0.0560225675):0.0891003553[100],(2617340384_Halorubrum_sodomense_RD_26:0.0513261609,2727826155_Halorubrum_chaoviator_DSM_19316:0.0423262483):0.0362876697[100]):0.0156437033[96]):0.0054074762[86]):0.0344186188[39],2698327517_Halobaculum_gomorrense_DSM_9297:0.0659251327):0.0098479130[19],2512899043_Haloquadratum_walsbyi_J07HQW2:0.0462120264):0.0128741864[27],2533731649_Halosimplex_carlsbadense_2-9-1:0.0651621533):0.0260605226[28]):0.0246563020[99],2640209046_Haloterrigena_sp__LL2A:0.2105575002):0.0231994130[98],(2656727206_Halorhabdus_tiamatea_SARL4B:0.0000020116,2563336864_Halorhabdus_tiamatea_SARL4B:0.0000020116):0.1784520469[100]):0.0256233053[94],2619813000_Halobellus_limi_CGMCC_1_10331:0.1834711001):0.0911649365[100],2789076037_Haloferacaceae_archaeon_SYSU_A9-0:0.1964759330):0.0845161359[100],2795419373_Uncultured_Haloferacaceae_archaeon_SG1_64_39:0.2372146811):0.0402989706[100],(2538974591_Halogranum_salarium_B-1:0.1373047411,2671759427_Halopelagius_longus_CGMCC_1_12397:0.1119210516):0.0772599215[100])N24_Euryarchaeaota:0.6673018111[100],(((2597448951_Geobacter_argillaceus_ATCC_BAA-1139:0.1486338347,2686822271_Desulfuromonas_sp__DDH964:0.0884101379):0.1745325795[100],2517272356_Deferrisoma_camini_S3R1:0.3610424709):0.2026027897[100],2523631807_Desulfovibrio_longus_DSM_6739:0.3715869017)N25_Deltaproteobacteria:0.2607252175[100]):0.1604111647[96],((((2264946950_Nanoarchaeota_archaeon_SCGC_AAA011-D5__contamination_screened_:0.1905051329,(2785868725_Candidatus_Pacearchaeota_archaeon_CG1_02_32_132:0.1155494507,2755932708_Atribacteria_bacterium_MT_SAG_1:0.1546025693):0.1669505260[100]):0.0898648297[98],2264949930_Candidatus_Iainarchaeum_andersonii_SCGC_AAA011-E11__contamination_screened_:0.2775860848):0.5016260634[100],2741409064_Candidatus_Heimdallarchaeota_archaeon_LC_3:0.7551045464)N26_Various_Archaeal_Phyla:0.1174106839[100],(((2708980428_Dehalococcoidia_bacterium_SCGC_AG-205-I03__contamination_screened_:0.0142576351,((((2708976872_Dehalococcoidia_bacterium_SCGC_AG-205-C19__contamination_screened_:0.0000000000,2708563277_Dehalococcoidia_bacterium_SCGC_AG-205-J23__contamination_screened_:0.0000000000):0.0000000000,2708535759_Dehalococcoidia_bacterium_SCGC_AG-205-N19__contamination_screened_:0.0000000000):0.0000000000,2708574899_Dehalococcoidia_bacterium_SCGC_AG-205-K17__contamination_screened_:0.0000000000):0.0000020116,2711584116_Dehalococcoidia_bacterium_SCGC_AG-205-F21__contamination_screened_:0.0000020116):0.0175258912[100]):0.1464450010[100],2708543762_Dehalococcoidia_bacterium_SCGC_AG-206-G16__contamination_screened_:0.1342349660)N27_Chloroflexi:0.2339325891[100],2599792761_Candidatus_Thermokryptus_mobilis_GFM_JGI-1:0.5956477988):0.1626345693[100]):0.0833255576[96]):0.0877575005[81],(2741387935_Candidatus_Odinarchaeota_archaeon_LCB_4:0.5384150832,2709147159_Candidatus_Bathyarchaeota_archaeon_RBG_16_57_9:0.5610922602):0.1164696114[97]):0.0596112051[33],((((((((((2700379150_Parvarchaeota_archaeon_TC_Endo_bin_24:0.0277097826,2700378330_Parvarchaeota_archaeon_TC_Endo_bin_23:0.0366503580):0.1041509778[100],(2700380398_Parvarchaeota_archaeon_LR_AMD_B_bin_3:0.0906973004,2700383662_Parvarchaeota_archaeon_ARMAN-5:0.1824450909):0.0936793729[100]):0.0386259028[59],(((2739821186_Unclassified_Archaea_YF3_Bin42:0.0447547931,((2700377407_Parvarchaeota_archaeon_FK_Sedi_bin_55_70:0.0000020116,2700371486_Parvarchaeota_archaeon_FK_AMD_2010_bin_5:0.0023551332):0.0277018498[100],2747910479_Unclassified_Archaea_DC4_Bin46-2:0.0311817546):0.0156118131[100]):0.0225421652[100],2700382828_Parvarchaeota_archaeon_ARMAN-4:0.0760570986):0.0694711812[100],(2747911151_Unclassified_Archaea_DC4_Bin46-1:0.0443109472,(2700372107_Parvarchaeota_archaeon_FK_AMD_2010_bin_6:0.0045897901,2700374262_Parvarchaeota_archaeon_FK_AMD_2014_bin_17:0.0070292568):0.0438180620[100]):0.0135004570[100]):0.0256084692[97]):0.0546247402[56],2700375734_Parvarchaeota_archaeon_FK_AMD_2014_bin_27:0.1142826152)N23_Candidatus_Parvarchaeota:0.3879542686[100],((2700356440_Micrarchaeota_archaeon_FK_AMD_2014_bin_52:0.0654475892,2700355666_Micrarchaeota_archaeon_FK_AMD_2014_bin_40:0.0655650126):0.3850134384[100],(2700353487_Micrarchaeota_archaeon_FK_AMD_2014_bin_20:0.0000020116,2700347363_Micrarchaeota_archaeon_FK_AMD_2010_bin_7:0.0000020116):0.3441542918[100])N22_Candidatus_Micrarchaeota:0.1139645087[100]):0.0367037663[33],((2700351377_Micrarchaeota_archaeon_FK_AMD_2014_bin_115:0.2250338992,2700348858_Micrarchaeota_archaeon_FK_AMD_2010_bin_22:0.2375835732):0.0959131843[100],2758411882_Candidatus_Mancarchaeum_acidiphilum_Mia14:0.3588099086)N21_Candidatus_Micrarchaeota:0.1052905754[100]):0.0737857830[34],((((2700350740_Micrarchaeota_archaeon_FK_AMD_2014_bin_113:0.1899066155,2700359304_Micrarchaeota_archaeon_FK_AMD_2014_bin_90:0.3381662200):0.0611512874[63],((2700361879_Micrarchaeota_archaeon_FK_Sedi_bin_28:0.1978984335,2700349073_Micrarchaeota_archaeon_FK_AMD_2010_bin_24:0.1980138621):0.0650531397[100],2700365220_Micrarchaeota_archaeon_TC_Endo_bin_11:0.2705642377):0.0228929398[100]):0.1620902822[100],((2700385045_Micrarchaeota_archaeon_ARMAN-2:0.0000023544,2775876926_Candidatus_Micrarchaeum_acidiphilum_ARMAN-2:0.0000020645):0.2696531181[100],((2700357202_Micrarchaeota_archaeon_FK_AMD_2014_bin_50:0.0668116599,((2700370764_Micrarchaeota_archaeon_ARMAN-1:0.0000020116,2700368446_Micrarchaeota_archaeon_Me_Endo_bin_1:0.0000020116):0.0054318645[100],2700353999_Micrarchaeota_archaeon_FK_AMD_2014_bin_36:0.0265205218):0.0757718645[100]):0.0491804288[100],2700364339_Micrarchaeota_archaeon_TC_Endo_bin_6:0.1628202637):0.0890265103[100]):0.2935986820[100]):0.0677536806[100],(2700363439_Micrarchaeota_archaeon_FK_Sedi_bin_12_4:0.3143324486,2700363001_Micrarchaeota_archaeon_FK_Sedi_bin_35:0.2521891462):0.1329046341[100])N20_Candidatus_Micrarchaeota:0.0611422416[74]):0.0585124698[5],2700359068_Micrarchaeota_archaeon_FK_AMD_2014_bin_88:0.5202797018):0.1766778912[100],2718465026_Unclassified_Thaumarchaeota_YP1_bin3:0.4157241608):0.0616151297[97],2724279546_Unclassified_archaeon_DRTY7_bin_37:0.5263446651):0.1538537870[100]):0.0628725701[25],((((((2510092709_Caldisphaera_lagunensis_DSM_15908:0.2670456154,2741440490_Acidianus_manzaensis_YN-25:0.2938111142):0.0679421745[99],((2522182077_Metallosphaera_My-r02:0.0000020116,2502878169_unclassified_Metallosphaera_archaeon:0.0000020116):0.0000029635[97],(((2771300742_Metallosphaera_sp__Obs6_genome_099_Obs6_genome_099:0.0000020116,2771298793_Metallosphaera_sp__Obs6_genome_099_Obs6_genome_099:0.0000020116):0.0000027955[99],((2771120905_Metallosphaera_sp__Obs2_genome_017_Obs2_genome_017:0.0000023291,2771118832_Metallosphaera_sp__Obs2_genome_017_Obs2_genome_017:0.0000023292):0.0026954910[100],2508722346_Metallosphaera_yellowstonensis_MK1:0.0026789563):0.0000023175[9]):0.0000029002[9],2554138427_Metallosphaera_yellowstonensis_r06:0.0026775909):0.0080348329[93]):0.2451299009[100])N16_Crenarchaeota:0.0405184834[40],(((((((((2612178833_Metallosphaera_sedula:0.0000000000,2652525517_Metallosphaera_sedula_SARC-M1:0.0000000000):0.0000000000,2648078193_Metallosphaera_sedula_ARS120-1:0.0000000000):0.0000000000,640507132__Metallosphaera_sedula_DSM_5348:0.0000000000):0.0000000000,2645881736_Metallosphaera_sedula_ARS120-2:0.0000000000):0.0000000000,2649218998_Metallosphaera_sedula_ARS50-2:0.0000000000):0.0000020116,2718534165_Metallosphaera_sedula_ARS50-1:0.0000028784):0.2705359561[100],2682572589_Metallosphaera_hakonensis_JCM_8857:0.1922921933):0.0889495040[100],(((2682545488_Sulfolobus_sp__JCM_16833:0.0481361854,2682609570_Sulfolobus_metallicus_DSM_6482__JCM_9184:0.0127868324):0.0089891110[82],((2771312728_Sulfolobus_sp__Obs6_genome_104_Obs6_genome_104:0.0000027820,2771311131_Sulfolobus_sp__Obs6_genome_104_Obs6_genome_104:0.0000026093):0.0079500847[100],(2771233334_unclassified_Archaeon_Obs4_genome_068_Obs4_genome_068:0.0000021115,2771231986_unclassified_Archaeon_Obs4_genome_068_Obs4_genome_068:0.0000023167):0.0027369823[100]):0.0000020745[96]):0.2959277751[96],((2771319514_Thermocladium_sp__Obs6_genome_109_Obs6_genome_109:0.0000020116,2771317838_Thermocladium_sp__Obs6_genome_109_Obs6_genome_109:0.0000020116):0.0007570217[98],(2771204541_Thermocladium_sp__Obs4_genome_058_Obs4_genome_058:0.0000020116,2771202802_Thermocladium_sp__Obs4_genome_058_Obs4_genome_058:0.0000020116):0.0045873976[100]):0.4438283122[100]):0.1033067984[100])N18_Crenarchaeota:0.0258665596[95],(2771216540_unclassified_Thermoplasmatales_Obs4_genome_063_Obs4_genome_063:0.0000029907,2523060927_Thermoplasmatales-like-NAG3-r03:0.0150528403)N17_Euryarchaeaota:0.9805731799[100]):0.0325440750[96]):0.0279057181[39],((2523051741_Sulfolobales-str-MK5:0.0000020620,(((2523053263_Sulfolobales-MK5-r02:0.0000000000,2554142343_Sulfolobales_MK5_r01:0.0000000000):0.0000020116,2515035188_Sulfolobales_sp__HSU1:0.0000020116):0.0000021990[98],(2771242511_unclassified_Sulfolobales_Obs4_genome_071_Obs4_genome_071:0.0000024679,2771240669_unclassified_Sulfolobales_Obs4_genome_071_Obs4_genome_071:0.0000020412):0.0027086330[100]):0.0027075899[99]):0.1763248895[100],2788500633_Sulfodiicoccus_acidiphilus_HS-1:0.2159111264)N15_Crenarchaeota:0.1305955505[100]):0.0756634131[97],(((((((2525233378_Sulfolobales_archaeon_Acd1:0.0275858808,(2771101029_unclassified_Sulfolobales_Obs2_genome_009_Obs2_genome_009:0.0000028229,2771099550_unclassified_Sulfolobales_Obs2_genome_009_Obs2_genome_009:0.0000029669):0.0073689319[100]):0.0152185856[100],2522184939_Sulfolobales-Type-1-ST1-r01:0.0216032510):0.3546062169[100],((2505372851_Sulfolobus_Type_II:0.0000029567,2522188382_Sulfolobales-Type-2-ST2-r02:0.0000020116):0.0203716270[100],(2771125614_unclassified_Sulfolobaceae_Obs2_genome_018_Obs2_genome_018:0.0000020116,2771123231_unclassified_Sulfolobaceae_Obs2_genome_018_Obs2_genome_018:0.0000020116):0.0007707169[100]):0.2516876424[100]):0.0888969135[100],(2771226394_unclassified_Sulfolobaceae_Obs4_genome_066_Obs4_genome_066:0.0000021849,2771224808_unclassified_Sulfolobaceae_Obs4_genome_066_Obs4_genome_066:0.0000020257):0.2104468463[100]):0.0773050716[100],(2575564493_Candidatus_Acidianus_copahuensis_ALE1:0.4841844119,((2690454272_Acidianus_sp__DS-80:0.0062100621,650848048__Acidianus_hospitalis_W1:0.0140078607):0.0406022573[100],650847959__Acidianus_hospitalis_W1:0.0110263589):0.1633057055[100]):0.0705034751[95]):0.0550537937[95],2589884106_Aramenus_sulfurataquae_AZ1:0.3040115412):0.0401894249[86],(((((((((((((2549782108_Sulfolobus_islandicus_M_16_46:0.0000000000,643844369__Sulfolobus_islandicus_M_16_27:0.0000000000):0.0000000000,2549772851_Sulfolobus_islandicus_M_16_13:0.0000000000):0.0000000000,2730741611_Sulfolobus_islandicus_M_16_43:0.0000000000):0.0000000000,2730744691_Sulfolobus_islandicus_M_16_47:0.0000000000):0.0000022304,2549778966_Sulfolobus_islandicus_M_16_30:0.0000023158):0.0000020109[100],((2730754500_Sulfolobus_islandicus_M_16_2:0.0000000000,2549775977_Sulfolobus_islandicus_M_16_22:0.0000000000):0.0000020298,2549769816_Sulfolobus_islandicus_M_16_12:0.0000022440):0.0025211340[100]):0.0050139729[100],((2730757616_Sulfolobus_islandicus_M_16_40:0.0000000000,643885227__Sulfolobus_islandicus_M_16_4:0.0000000000):0.0000022736,643830388__Sulfolobus_islandicus_M_14_25:0.0000027067):0.0000024575[100]):0.0025070684[97],(((643833169__Sulfolobus_islandicus_L_S_2_15:0.0050319248,(2771222263_unclassified_Sulfolobaceae_Obs4_genome_065_Obs4_genome_065:0.0000022434,2771219802_unclassified_Sulfolobaceae_Obs4_genome_065_Obs4_genome_065:0.0000022429):0.0025048334[100]):0.0000021204[6],(((643841610__Sulfolobus_islandicus_Y_N_15_51:0.0000000000,2771193340_unclassified_Sulfolobaceae_Obs3_genome_047_Obs3_genome_047:0.0000000000):0.0000000000,2771190984_unclassified_Sulfolobaceae_Obs3_genome_047_Obs3_genome_047:0.0000000000):0.0000020116,646529588__Sulfolobus_islandicus_L_D_8_5:0.0000020116):0.0000020116[41]):0.0000020164[5],(((650474393__Sulfolobus_islandicus_REY15A:0.0025029287,2540847164_Sulfolobus_islandicus_LAL14/1:0.0050212691):0.0000028935[99],650477212__Sulfolobus_islandicus_HVE10/4:0.0000020116):0.0025044669[100],643838705__Sulfolobus_islandicus_Y_G_57_14:0.0050454045):0.0000021319[9]):0.0000021248[16]):0.0403461509[92],((((((2636761990_Saccharolobus_solfataricus_98/2_SULC:0.0000000000,2649209198_Saccharolobus_solfataricus_SULA:0.0000000000):0.0000000000,2637144138_Saccharolobus_solfataricus_SULB:0.0000000000):0.0000020116,638163893__Saccharolobus_solfataricus_P2:0.0010314638):0.0004179969[12],646943149__Saccharolobus_solfataricus_98/2:0.0025932972):0.0011230312[52],2730770463_Saccharolobus_solfataricus_P1:0.0000020116):0.0000010272[99],650023583__Saccharolobus_solfataricus_98/2:0.0000023851):0.0421543778[100]):0.1410845490[100],(((((((((((((((((((((((((((((((((((((((((((((((((((((2685433591_Sulfolobus_acidocaldarius_GG12-C01-13:0.0000000000,2685445246_Sulfolobus_acidocaldarius_GG12-C01-20:0.0000000000):0.0000000000,2685472897_Sulfolobus_acidocaldarius_NG05B_C06_12:0.0000000000):0.0000000000,2685505779_Sulfolobus_acidocaldarius_NG05B_CO5_15:0.0000000000):0.0000000000,2685425243_Sulfolobus_acidocaldarius_GG12-C01-08:0.0000000000):0.0000000000,2685471965_Sulfolobus_acidocaldarius_NG05B_C06_11:0.0000000000):0.0000000000,2685491618_Sulfolobus_acidocaldarius_NG05B_CO5_08:0.0000000000):0.0000000000,2685420667_Sulfolobus_acidocaldarius_GG12-C01-05:0.0000000000):0.0000000000,2685428961_Sulfolobus_acidocaldarius_GG12-C01-11:0.0000000000):0.0000000000,2659933689_Sulfolobus_acidocaldarius_NG05B_CO5_07:0.0000000000):0.0000000000,2685477788_Sulfolobus_acidocaldarius_NG05B_CO5_02:0.0000000000):0.0000000000,2685481134_Sulfolobus_acidocaldarius_NG05B_CO5_03:0.0000000000):0.0000000000,2771236633_unclassified_Archaeon_Obs4_genome_069_Obs4_genome_069:0.0000000000):0.0000000000,2685447700_Sulfolobus_acidocaldarius_GG12-C01-21:0.0000000000):0.0000000000,2685455123_Sulfolobus_acidocaldarius_NG05B_C03_01:0.0000000000):0.0000000000,2685415693_Sulfolobus_acidocaldarius_GG12-C01-03:0.0000000000):0.0000000000,2677474190_Sulfolobus_acidocaldarius_GG12-C01-18:0.0000000000):0.0000000000,2685495033_Sulfolobus_acidocaldarius_NG05B_CO5_10:0.0000000000):0.0000000000,2685426238_Sulfolobus_acidocaldarius_GG12-C01-10:0.0000000000):0.0000000000,2685467113_Sulfolobus_acidocaldarius_NG05B_C06_06:0.0000000000):0.0000000000,2660632416_Sulfolobus_acidocaldarius_GG12-C01-09:0.0000000000):0.0000000000,2685511232_Sulfolobus_acidocaldarius_GG12-C01-22:0.0000000000):0.0000000000,2685459830_Sulfolobus_acidocaldarius_NG05B_C06_03:0.0000000000):0.0000000000,2685514632_Sulfolobus_acidocaldarius_NG05B_CO5_14:0.0000000000):0.0000000000,2685477080_Sulfolobus_acidocaldarius_NG05B_C06_13:0.0000000000):0.0000000000,2685484192_Sulfolobus_acidocaldarius_NG05B_CO5_04:0.0000000000):0.0000000000,2685452051_Sulfolobus_acidocaldarius_NG05A_C05_01:0.0000000000):0.0000000000,2685464575_Sulfolobus_acidocaldarius_NG05B_C06_05:0.0000000000):0.0000000000,2685488871_Sulfolobus_acidocaldarius_NG05B_CO5_06:0.0000000000):0.0000000000,2685442360_Sulfolobus_acidocaldarius_GG12-C01-17:0.0000000000):0.0000000000,2685469590_Sulfolobus_acidocaldarius_NG05B_C06_07:0.0000000000):0.0000000000,2685457423_Sulfolobus_acidocaldarius_NG05B_C06_02:0.0000000000):0.0000000000,2685513941_Sulfolobus_acidocaldarius_NG05B_CO5_01:0.0000000000):0.0000000000,2678378646_Sulfolobus_acidocaldarius_GG12-C01-01:0.0000000000):0.0000000000,2685498922_Sulfolobus_acidocaldarius_NG05B_CO5_11:0.0000000000):0.0000000000,2685462096_Sulfolobus_acidocaldarius_NG05B_C06_04:0.0000000000):0.0000000000,2771234762_unclassified_Archaeon_Obs4_genome_069_Obs4_genome_069:0.0000000000):0.0000000000,2685508840_Sulfolobus_acidocaldarius_GG12-C01-15:0.0000000000):0.0000000000,2685504104_Sulfolobus_acidocaldarius_NG05B_CO5_13:0.0000000000):0.0000000000,2685494380_Sulfolobus_acidocaldarius_NG05B_CO5_09:0.0000000000):0.0000000000,2685486778_Sulfolobus_acidocaldarius_NG05B_CO5_05:0.0000000000):0.0000000000,2685450079_Sulfolobus_acidocaldarius_NG05A_C04:0.0000000000):0.0000000000,2685416587_Sulfolobus_acidocaldarius_GG12-C01-04:0.0000000000):0.0000000000,2685433028_Sulfolobus_acidocaldarius_GG12-C01-12:0.0000000000):0.0000000000,2685411493_Sulfolobus_acidocaldarius_GG12-C01-02:0.0000000000):0.0000000000,2685422736_Sulfolobus_acidocaldarius_GG12-C01-07:0.0000000000):0.0000000000,2685501661_Sulfolobus_acidocaldarius_NG05B_CO5_12:0.0000000000):0.0000000000,2685438668_Sulfolobus_acidocaldarius_GG12-C01-16:0.0000000000):0.0000020116,2685437484_Sulfolobus_acidocaldarius_GG12-C01-14:0.0000020116):0.0000029451[100],(2524414894_Sulfolobus_acidocaldarius_N8:0.0000023820,638198616__Sulfolobus_acidocaldarius_98-3__DSM_639:0.0000020116):0.0023796929[95]):0.0024286839[100],2540745549_Sulfolobus_acidocaldarius_Ron12/I:0.0000021895):0.0343517149[100],2556802706_Sulfolobus_acidocaldarius_SUSAZ:0.0302997369):0.2499800104[100],(2771230150_unclassified_Sulfolobaceae_Obs4_genome_067_Obs4_genome_067:0.0000029977,2771228001_unclassified_Sulfolobaceae_Obs4_genome_067_Obs4_genome_067:0.0000020116):0.1170966894[100]):0.0257838636[47],(2730745437_Sulfolobus_sp__A20:0.1688583843,(2722560706_Unclassfied_Crenarchaeota_ZZQ_bin_1:0.1054599750,650821716__Metallosphaera_cuprina_Ar-4:0.1301998220):0.0282519045[99]):0.0242193047[48]):0.0450629743[93]):0.1031835079[100],(638193379__Sulfurisphaera_tokodaii_7:0.0244117641,2861353988_Sulfurisphaera_ohwakuensis_DSM_12421:0.0415274862):0.2149016074[100]):0.0890998098[100],2722564403_Sulfolobus_sp__ZZQ_bin_3_2nd:0.4242834304):0.0363249696[67],((2771213434_unclassified_Thermoproteaceae_Obs4_genome_062_Obs4_genome_062:0.0000022357,(2771159483_unclassified_Thermoproteaceae_Obs3_genome_035_Obs3_genome_035:0.0000020116,2771157951_unclassified_Thermoproteaceae_Obs3_genome_035_Obs3_genome_035:0.0000020116):0.0131946267[100]):0.1666709526[100],(648201664__Vulcanisaeta_distributa_DSM_14429:0.1616482795,641276013__Caldivirga_maquilingensis_IC-167:0.2581368685):0.0834423232[100]):0.1410505581[100]):0.0518512552[65])N19_Crenarchaeota:0.0373421029[53]):0.5337942308[100],(((((2505381523_Methanosarcinales:0.0000000000,2515301074_Methanosarcinales:0.0000000000):0.0000000000,2618674905_Candidatus_Methanoperedens_nitroreducens_ANME-2d:0.0000000000):0.0000000000,2518744058_Candidatus_Methanoperedens_nitroreducens_ANME-2d__ANME_V9_SC_:0.0000000000):0.0000020116,2515322140_Candidatus_Methanoperedens_nitroreducens_ANME-2d__ANME_V10_:0.0000020116)N13_Euryarchaeaota:0.5536164021[100],((2510154673_Candidatus_Nitrososphaera_gargensis_Ga9-2:0.0462933133,2585917474_Nitrososphaera_viennensis_EN76:0.0868355413):0.1302943443[100],2510153903_Candidatus_Nitrososphaera_gargensis_Ga9-2:0.1164402051)N14_Thaumarchaeota:0.2871593775[100]):0.0942136519[98]):0.0537136106[62]):0.0448416310[25],((((((2685275621_Thermococcus_celericrescens_DSM_17994:0.1449356069,2501416759_Palaeococcus_ferrophilus_DMJ__DSM_13482:0.1579585712):0.2096579528[100],((2685062886_Thermococcus_sp__2319x1:0.0227995940,2514742707_Thermococcus_litoralis_DSM_5473:0.0142492428):0.0476172162[100],2510078003_Thermococcus_sp__PK:0.0736412312):0.1141518290[100]):0.0915317998[100],2730049692_Thermococcus_sp__JdFR-02:0.1357019142):0.1387545303[100],2730024475_Archaeoglobi_archaeon_JdFR-42:0.3932115480):0.2671991873[100],(2730052669_Archaeoglobus_sp__JdFR-30:0.0000020116,2730010380_Archaeoglobus_sp__JdFR-22:0.0000020116):0.6850654348[100])N11_Euryarchaeota:0.1151793919[57],((((((2658414776_Wolfe_bacterium_AG-138-K03__unscreened_:0.0888369849,(((((((((((2713013576_Candidatus_Giovannonibacteria_bacterium_RIFCSPLOWO2_12_FULL_44_25:0.0000000000,2627591904_Parcubacteria__Giovannonibacteria__bacterium_GW2011_GWB1_46_20:0.0000000000):0.0000000000,2709239332_Candidatus_Giovannonibacteria_bacterium_GWA2_45_15:0.0000000000):0.0000000000,2711121404_Candidatus_Giovannonibacteria_bacterium_RIFCSPLOWO2_01_FULL_45_140:0.0000000000):0.0000000000,2709847242_Candidatus_Giovannonibacteria_bacterium_RIFCSPHIGHO2_01_45_12:0.0000000000):0.0000000000,2710853888_Candidatus_Giovannonibacteria_bacterium_RIFCSPHIGHO2_12_FULL_45_19:0.0000000000):0.0000000000,2709892280_Candidatus_Giovannonibacteria_bacterium_RIFCSPHIGHO2_01_FULL_44_100:0.0000000000):0.0000000000,2710331892_Candidatus_Giovannonibacteria_bacterium_RIFCSPHIGHO2_02_FULL_45_40:0.0000000000):0.0000000000,2627613327_Parcubacteria__Azambacteria__bacterium_GW2011_GWC2_45_7b:0.0000000000):0.0000000000,2711481562_Candidatus_Giovannonibacteria_bacterium_RIFCSPLOWO2_02_FULL_45_28:0.0000000000):0.0000020116,2627722686_Parcubacteria__Giovannonibacteria__bacterium_GW2011_GWA1_44_25:0.0000020116):0.0460982906[100],2265014888_Parcubacteria_bacterium_SCGC_AAA011-A09__contamination_screened_:0.0819262306):0.0286374831[100]):0.0300345302[78],2786141368_Candidatus_Pacebacteria_bacterium_CG10_big_fil_rev_8_21_14_0_10_56_10:0.2167452360):0.0939253802[100],((2787033622_Candidatus_Peregrinibacteria_bacterium_CG1_02_54_53:0.0552357876,((2787037870_Candidatus_Peregrinibacteria_bacterium_CG10_big_fil_rev_8_21_14_0_10_49_24:0.0000000000,2787044222_Candidatus_Peregrinibacteria_bacterium_CG_4_9_14_3_um_filter_49_12:0.0000000000):0.0000020116,2787033232_Candidatus_Peregrinibacteria_bacterium_CG11_big_fil_rev_8_21_14_0_20_49_14:0.0000020116):0.0570297313[100]):0.0730827204[100],2787050410_Candidatus_Peregrinibacteria_bacterium_CG10_big_fil_rev_8_21_14_0_10_49_10:0.1209253460):0.2321156340[100]):0.0557036477[98],((2657191144_Woesebacteria_archaeum_AG-138-B17__unscreened_:0.0761469500,((((((2710014975_Candidatus_Daviesbacteria_bacterium_RIFCSPHIGHO2_01_FULL_40_24:0.0000000000,2710355512_Candidatus_Daviesbacteria_bacterium_RIFCSPHIGHO2_02_FULL_40_16:0.0000000000):0.0000000000,2712775045_Candidatus_Daviesbacteria_bacterium_RIFCSPLOWO2_02_FULL_39_13:0.0000000000):0.0000000000,2711151208_Candidatus_Daviesbacteria_bacterium_RIFCSPLOWO2_01_FULL_39_23:0.0000000000):0.0000000000,2627676549_Microgenomates__Daviesbacteria__bacterium_GW2011_GWA2_39_33:0.0000000000):0.0000020116,2627846790_Microgenomates__Daviesbacteria__bacterium_GW2011_GWC2_40_12:0.0000020116):0.1121430651[100],2265023592_Microgenomates_bacterium_SCGC_AAA011-L05__contamination_screened_:0.1045513593):0.0560592492[100]):0.0424837701[100],(2658416241_Roizmanbacteria_bacterium_AG-138-M08__contamination_screened_:0.0000028835,2658415824_Roizmanbacteria_bacterium_AG-138-M08__unscreened_:0.0000020116):0.1360217187[100]):0.0704543458[100]):0.1107529563[100],2787012734_Candidatus_Kaiserbacteria_bacterium_CG_4_8_14_3_um_filter_38_9:0.4372593628):0.1468599384[100],((2710352879_Candidatus_Daviesbacteria_bacterium_RIFCSPHIGHO2_02_FULL_39_12:0.0960635512,2627219367_Microgenomates__Gottesmanbacteria__bacterium_GW2011_GWA2_43_14:0.0658340637):0.2264932204[100],2710019391_Candidatus_Blackburnbacteria_bacterium_RIFCSPHIGHO2_01_FULL_43_15b:0.4596377020):0.1513159772[100])N12_Candidate_Bacterial_Phyla:0.2798604924[100]):0.0546390154[48]):0.1000613432[55],(2784406007_Nitrospiraceae_bacterium_Mn-1:0.8271513068,(((((KKH71259_1_dihydrolipoamide_dehydrogenase__Methanosarcina_mazei_:1.9944443312,(((2634150509_S2R-29_bacterium_JGI_MDM2-000218CP-N10__unscreened_:0.0000020116,2634153712_S2R-29_bacterium_JGI_MDM2_000223CP-C7__unscreened_:0.0023797750):0.0000025237[97],2616659932_S2R-29_bacterium_JGI_MDM2-000218CP-K4__contamination_screened_:0.0000020116)N31_Unclass._Bacteria:0.7890866538[100],((2639489903_Hydrogenivirga_sp__128-5-R1-1:0.3534112538,((((642751022__Hydrogenobaculum_sp__Y04AAS1:0.2955101932,2735814471_Hydrogenothermus_marinus_DSM_12046:0.2151864543):0.0765444035[99],2682287696_Hydrogenivirga_caldilitoris_DSM_16510:0.1616755281):0.0855726089[99],2729847635_Hydrogenobacter_hydrogenophilus_DSM_2913:0.3016889421):0.0429650972[88],(646541423__Hydrogenobacter_thermophilus_TK-6__DSM_6534:0.0000020116,650434485__Hydrogenobacter_thermophilus_TK-6__DSM_6534:0.0000020116):0.3043009686[100]):0.0897754705[99])N32_Aquificae:0.1694904630[100],646661611__Deferribacter_desulfuricans_SSM1:0.4408039144):0.1933126293[100]):0.0766313945[100]):0.0256574898[42],(((2809191088_Acidulodesulfobacterales_sp__AP2:0.0884334016,2809188096_Acidulodesulfobacterales_sp__AP3:0.0365478988):0.0526636351[100],2809185402_Acidulodesulfobacterales_sp__AP4:0.1435107972):0.0429167038[100],2809193125_Acidulodesulfobacterales_sp__AP1:0.1537375922)N30_Deltaproteobacteria:0.7341344971[100]):0.1069792678[55],2716877013_BRC1_bacterium_SCGC_AG-278-K23:0.7260514494):0.0978582491[48],(((2721781443_Deltaproteobacteria_bacterium_GWA2_55_82:0.0000021447,2712740894_Deltaproteobacteria_bacterium_RIFCSPLOWO2_02_FULL_55_12:0.0000020116)N28_Deltaproteobacteria:0.2546361391[100],(2710470137_Nitrospirae_bacterium_RIFCSPHIGHO2_02_FULL_42_12:0.0000027491,2721827360_Nitrospirae_bacterium_GWA2_42_11:0.0000022878)N29_Nitrospirae:0.3228133460[100]):0.4035541130[100],2653420902_Tissierella_creatinophila_KRE4:0.6372879841):0.0526174744[31]):0.0559170222[21],(((2730032875_Archaeoglobus_sp__JdFR-24:0.1666301964,2730005537_Archaeoglobus_sp__JdFR-37:0.1120412606)N33_Archaeoglobales:0.4127329624[100],(((((2648429111_GALL5_bacterium_JGI_MDM2-000218CP-K7__unscreened_:0.0000020116,2648430484_GALL5_bacterium_JGI_MDM2-000218CP-K7__contamination_screened_:0.0000020116)N37_Unclass._Bacteria:0.4747903561[100],((((2545835042_Pyrinomonas_methylaliphatogenes_K22:0.0000020116,2646334895_Pyrinomonas_methylaliphatogenes_K22:0.0000020116)N39_Acidobacteria:0.2678070220[100],2525259203_Chthonomonas_calidirosea_T49__DSM_23976:0.4357210173):0.1121039615[100],(2600930945_Gemmata_massiliana_IIL30:0.2635014458,2547096774_Methylobacterium_sp__EUR3_AL-11:0.3028646337):0.0788200289[100]):0.0893642997[100],(2541002832_Kallotenue_papyrolyticum_JKG1:0.1361129858,2735028564_Kouleothrix_aurantiaca_COM-B:0.1702074728)N38_Chloroflexi:0.2110077510[100]):0.1194227311[100]):0.0578562268[91],(2833484980_Nitrospira_lenta_N__lenta_BS10:0.0014236238,2833525689_Nitrospira_sp__ND1:0.0103754797)N36_Nitrospirae:0.4148713731[100]):0.0400606264[86],((((2561987546_Thermogemmatispora_carboxidivorans_PM5:0.0750146758,2832587955_Thermogemmatispora_onikobensis_NBRC_111776:0.0702914129):0.0232846939[100],2506318691_Thermogemmatispora_sp__T81:0.0735652369)N35_Chloroflexi:0.4598626043[100],2721986409_Chloroflexi_bacterium_GWC2_73_18:0.6312393555):0.2032680214[97],2688155795_Limnochorda_pilosa_HC45:0.3911436423):0.0893477136[93]):0.1382226245[98],((2708557001_Dehalococcoidia_bacterium_SCGC_AG-205-I13__contamination_screened_:0.0050731853,2706234460_Dehalococcoidia_bacterium_SCGC_AG-205-M21__contamination_screened_:0.0050884115):0.0000021510[99],((2708969358_Dehalococcoidia_bacterium_SCGC_AG-205-B13__contamination_screened_:0.0000000000,2709026108_Dehalococcoidia_bacterium_SCGC_AG-205-K05__contamination_screened_:0.0000000000):0.0000020116,2708570192_Dehalococcoidia_bacterium_SCGC_AG-205-K13__contamination_screened_:0.0000026608):0.0075796651[99])N34_Chloroflexi:0.6040879461[100]):0.2700896128[100]):0.0912925064[49],((((((((2609279944_Geobacter_pickeringii_G13:0.0000020116,2633857778_Geobacter_pickeringii_G13:0.0000020116):0.1835081784[100],((2620676337_Geobacter_metallireducens_RCH3:0.0000020116,637777453__Geobacter_metallireducens_GS-15:0.0000020116):0.1406575504[100],((2689036338_Geobacter_anodireducens_SD-1:0.0000024445,2649971416_Geobacter_soli_GSS01:0.0050811941):0.0312758198[100],(637128119__Geobacter_sulfurreducens_PCA:0.0000020116,2640723157_Geobacter_sulfurreducens_AM-1:0.0000024410):0.0262993418[100]):0.1998369983[100]):0.0785802801[100]):0.1290090745[100],(((((2722026337_Geobacteraceae_bacterium_GWC2_53_11:0.2990427635,(2722166468_Geobacteraceae_bacterium_GWF2_54_21:0.0000020116,2709282166_Geobacteraceae_bacterium_GWC2_55_20:0.0000025200):0.2861967108[100]):0.0923834762[100],2597449686_Geobacter_argillaceus_ATCC_BAA-1139:0.2670661144):0.0403981945[89],2651061268_Geobacter_sp__OR-1:0.2466913758):0.0405198883[89],(2769811525_Geobacter_sp__bin_GAC1:0.2145308670,2727811260_Unclassified_Desulfuromonadales_Bin_1:0.1564494419):0.2252600675[100]):0.0982017324[100],2739801134_Geobacter_sp__GB1:0.2440491569):0.0365508430[89]):0.0782814650[100],(640548338__Geobacter_uraniireducens_Rf4:0.1299391375,643638290__Geobacter_daltonii_FRC-32:0.3036913355):0.0602908091[100]):0.0651974017[100],((2722023163_Geobacteraceae_bacterium_GWC2_58_44:0.1549660216,2583007942_Composite_genome_from_Trout_Bog_Hypolimnion_pan-assembly_TBhypo_metabat_4645:0.1882265667):0.1003952568[100],(((644868271__Geobacter_sp__M21:0.0223987221,(2524445057_Geobacter_bremensis_R1:0.0153503774,642766613__Geobacter_bemidjiensis_Bem__DSM_16622:0.0099977446):0.0201413516[100]):0.0295032649[100],2841900469_Geobacter_pelophilus_Dfr2:0.0454785714):0.1709700682[100],649931918__Geobacter_sp__M18:0.2182724353):0.0813398552[100]):0.1960065518[100]):0.0518611689[95],2727901840_Unclassified_Desulfuromonadales_Bin_2:0.3716881775):0.0902298016[95],2729855282_Geobacter_sp__DSM_9736:0.3796927826)N40_Deltaproteobacteria:0.6797074915[100],(((((((2787483951_Bacteroidetes_bacterium_CG12_big_fil_rev_8_21_14_0_65_60_17:0.5426454338,((((((2505981578_Rhodothermus_marinus_SG0_5JP17-172:0.0000020116,2506722394_Rhodothermus_marinus_SG0_5JP17-171:0.0000020116):0.0350152528[100],646410675__Rhodothermus_marinus_R-10__DSM_4252:0.0323426528):0.1079356236[100],2623618593_Rhodothermus_profundi_DSM_22212:0.1891434100):0.3713632910[100],(((2792232321_Salinibacter_altiplanensis_AN15:0.0060859217,2792235129_Salinibacter_altiplanensis_AN4:0.0142112884):0.1008235816[100],2792226614_Salinibacter_altiplanensis_LL19:0.1137294549):0.1103960320[100],(((((((((2831089012_Salinibacter_ruber_SP3026:0.0000000000,2830224304_Salinibacter_ruber_SP3049:0.0000000000):0.0000000000,2830257095_Salinibacter_ruber_SP3071:0.0000000000):0.0000000000,2830215866_Salinibacter_ruber_SP3045:0.0000000000):0.0000000000,2830248549_Salinibacter_ruber_SP3060:0.0000000000):0.0000000000,2830276925_Salinibacter_ruber_SD08:0.0000000000):0.0000000000,2830170338_Salinibacter_ruber_SP3019:0.0000000000):0.0000021515,2830236667_Salinibacter_ruber_SP3052:0.0000028737):0.0999383940[100],(2830278108_Salinibacter_ruber_SD09:0.0000029664,2831110020_Salinibacter_ruber_SD06:0.0000023515):0.0868945910[100]):0.0305212625[99],(2830172032_Salinibacter_ruber_SP3021A:0.0743481355,(2830287522_Salinibacter_ruber_0_1_11:0.0000020116,2830290879_Salinibacter_ruber_1_107:0.0000020116):0.0680633008[100]):0.0336533714[100]):0.0711064771[100]):0.2187774279[100]):0.0729774726[100],((2791888857_Rubrivirga_marina_SAORIC-28:0.0360621616,(2788493800_Rhodothermaceae_bacterium_NAT6:0.0000020116,2788499134_Rhodothermaceae_bacterium_SP112:0.0000020116):0.0598748999[100]):0.0702288425[100],2791886285_Rubrivirga_marina_SAORIC-28:0.1172123485):0.4615367402[100]):0.0573510356[99],2778100105_Halothermobacillus_malaysiensis_RA:0.2483791068):0.0753966738[99])N88_Bacteroidetes,_Rhodothermaeota:0.1111246467[100],((2636161002_Ignavibacteria_bacterium_SCGC_AD-253-O22__unscreened_:0.1068869905,((((((((((((2722156451_Ignavibacteria_bacterium_GWF2_35_20:0.0000000000,2709322864_Ignavibacteria_bacterium_GWC2_35_8:0.0000000000):0.0000000000,2713797819_Ignavibacteria_bacterium_RIFOXYC12_FULL_35_11:0.0000000000):0.0000000000,2716909485_Ignavibacteria_bacterium_RIFOXYC2_FULL_35_16:0.0000000000):0.0000000000,2716611616_Ignavibacteria_bacterium_RIFOXYB12_FULL_35_14:0.0000000000):0.0000000000,2713285122_Ignavibacteria_bacterium_RIFOXYA12_FULL_35_25:0.0000000000):0.0000000000,2713359497_Ignavibacteria_bacterium_RIFOXYA2_FULL_35_9:0.0000000000):0.0000000000,2713874159_Ignavibacteria_bacterium_RIFOXYD12_FULL_36_8:0.0000000000):0.0000000000,2716680111_Ignavibacteria_bacterium_RIFOXYB2_FULL_35_12:0.0000000000):0.0000020116,2709225461_Ignavibacteria_bacterium_GWA2_36_19:0.0000020116):0.0631441667[100],2780287675_Ignavibacteriae_bacterium_NAT134:0.0924407551):0.0159526571[100],2787888479_Ignavibacteriales_bacterium_CG18_big_fil_WC_8_21_14_2_50_31_20:0.0629295067):0.0490981072[100],(2787568432_Ignavibacteria_bacterium_CG08_land_8_20_14_0_20_37_9:0.0667937010,2514223783_Ignavibacterium_album_Mat9-16__JCM_16511:0.0880502170):0.0315152358[100]):0.0388972230[100])N87_Ignavibacteriae:0.2907173586[100],((2698129072_Aliifodinibius_roseus_DSM_21986:0.0840426200,2728057590_Aliifodinibius_sediminis_DSM_21194:0.0851993328):0.0761595915[100],(2833080853_Gracilimonas_amylolytica_LA399:0.0107270708,2515865914_Gracilimonas_tropica_DSM_19535:0.0034907428):0.2286998248[100])N86_Balneolata:0.2874397657[100]):0.0816957765[100]):0.0955757425[98],((((((((((((((((((((((((((((2868744897_Elizabethkingia_miricola_ERS1505822:0.0000000000,2841820173_Elizabethkingia_sp__2-6:0.0000000000):0.0000000000,2868742694_Elizabethkingia_miricola_G4074:0.0000000000):0.0000000000,2854816071_Elizabethkingia_miricola_G4121:0.0000000000):0.0000000000,2854757895_Elizabethkingia_miricola_CSID_3000516998:0.0000000000):0.0000000000,2636585169_Elizabethkingia_miricola_ATCC_33958:0.0000000000):0.0000025349,2823256350_Elizabethkingia_meningoseptica_NCTC_11305:0.0000027631):0.0069761163[100],(2562965380_Chryseobacterium_gleum_F93__ATCC_35910:0.0023748248,644336205__Sphingobacterium_spiritivorum_ATCC_33300:0.0023124201):0.0023628151[100]):0.0093961852[100],(((((2565568038_Chryseobacterium_indologenes_NBRC_14944:0.0000000000,2818359001_Chryseobacterium_indologenes_NCTC_10796:0.0000000000):0.0000020116,2690226551_Chryseobacterium_indologenes_DSM_16777:0.0000020116):0.0023167989[100],2685981682_Chryseobacterium_humi_DSM_21580:0.0000028993):0.0046376171[100],2509561789_Belliella_baltica_DSM_15883:0.0000027303):0.0046457313[100],(((((2596908983_Sinomicrobium_oceani_CGMCC_1_12145:0.0000024399,2524004328_Chryseobacterium_palustre_DSM_21579:0.0000020116):0.0046425387[100],2847105828_Elizabethkingia_anophelis_12012-2_PRCM:0.0023177475):0.0000020116[64],(2836710455_Echinicola_rosea_JL3085:0.0000020116,2758651344_Sphingobacterium_sp__G1-14:0.0000020116):0.0000021319[66]):0.0000020192[72],2758613855_Maribacter_cobaltidurans_B1:0.0046203823):0.0023029093[97],(2744912915_Rufibacter_ruber_CCM_8646:0.0023108657,2537260859_Leptospira_wolffii_Khorat-H2:0.0000020116):0.0070485963[100]):0.0023251956[96]):0.0022719830[99]):0.0238628152[100],2596690015_Fontibacter_flavus_DSM_22241:0.0261253466):0.0021977897[83],2595647067_Algoriphagus_yeomjeoni_DSM_23446:0.0595019640):0.0026003893[12],((2546242053_Cyclobacterium_qasimii_M12-11B:0.0257464095,2506469405_Cyclobacterium_marinum_Raj__DSM_745:0.0198818737):0.0768391038[100],(((2650343906_Myroides_odoratimimus_PR63039:0.0000022476,2650343033_Myroides_odoratimimus_PR63039:0.0000029765):0.0260210776[100],2728686380_Chryseobacterium_greenlandense_UMB34:0.0000020581):0.0260148728[98],2701207230_Cruoricaptor_ignavus_DSM_25479:0.0163142893):0.0092966291[91]):0.0025566859[47]):0.0070908021[14],(2595634232_Algoriphagus_ratkowskyi_DSM_22686:0.0370131543,2635177809_Algoriphagus_aquimarinus_DSM_23399:0.0249237225):0.0785601086[100]):0.0066438544[16],2731742521_Muricauda_pacifica_DSM_25027:0.0505866036)N55_Bacteroidetes,_Spirochaetes:0.0095324218[69],((2789406918_Spirochaetaceae_bacterium_NP47:0.2535331277,(2523887548_Thermonema_rossianum_DSM_10300:0.3228535636,(((((2701073839_Bacteroidetes_bacterium_JGI_GBS_4_I17__unscreened_:0.0000000000,2701078583_Bacteroidetes_bacterium_JGI_GBS_4_E16__unscreened_:0.0000000000):0.0000000000,2701076302_Bacteroidetes_bacterium_JGI_GBS_4_C20__contamination_screened_:0.0000000000):0.0000000000,2717937718_Bacteroidetes_bacterium_JGI_GBS_4_I17__contamination_screened_:0.0000000000):0.0000000000,2717939292_Bacteroidetes_bacterium_JGI_GBS_4_E16__contamination_screened_:0.0000000000):0.0000020116,2717901074_Bacteroidetes_bacterium_JGI_GBS_4_C20__unscreened_:0.0000020116):0.2152732384[100])N54_Bacteroidetes:0.0917092126[91]):0.0236512813[86],2771371882_Marinilabilia_salmonicolor_160A:0.3912936634):0.0243131580[64]):0.0265383116[87],(2787475928_Bacteroidetes_bacterium_CG_4_9_14_3_um_filter_41_19:0.0000021019,2787481134_Bacteroidetes_bacterium_CG18_big_fil_WC_8_21_14_2_50_41_14:0.0023289894)N53_Bacteroidetes:0.0738788512[100]):0.0391081179[87],(2620830442_Elizabethkingia_anophelis_V0378064:0.0000021311,2620827651_Elizabethkingia_anophelis_Po0527107:0.0000022022)N52_Bacteroidetes:0.0431998649[100]):0.0096817107[78],((2757560128_Flavobacterium_sp__103:0.0297751605,(2688237479_Pedobacter_cryoconitis_PAMC_27485:0.0000020116,2622861832_Pedobacter_caeni_DSM_16990:0.0000020116):0.0765840361[100]):0.0051547644[75],2690430587_Chryseobacterium_scophthalmum_DSM_16779:0.0460576229)N51_Bacteroidetes:0.0030607365[57]):0.0114601691[55],(2788544455_Flavobacteriales_bacterium_CG_4_10_14_0_8_um_filter_32_5:0.0052712323,2788132854_Flavobacteriales_bacterium_CG18_big_fil_WC_8_21_14_2_50_32_9:0.0000026155)N50_Bacteroidetes:0.0614172180[100]):0.0119063789[60],2834687316_Pedobacter_indicus_SM1810:0.1434806938):0.0182833316[69],2738452543_Flavobacterium_sp__11:0.0541977041):0.0119078423[88],((((((((((((2523451867_Mesonia_mobilis_DSM_19841:0.0000028325,2789999808_Zunongwangia_sp__NAT15:0.0000020116):0.0112411163[100],(2790478876_Aequorivita_sp__CPC70:0.0061337242,2790009521_Xanthomarina_sp__SAT104:0.0000020116):0.0005835964[100]):0.0180376390[100],(2520197681_Galbibacter_marinus_ck-I2-15:0.0158761474,(2837435170_Arenibacter_sp__P308M17:0.0000023887,2774666405_Arenibacter_algicola_SMS7:0.0000025116):0.0134842513[100]):0.0115691512[98]):0.0021501888[97],2813196573_Leeuwenhoekiella_sp__EAC45:0.0025104310):0.0141680098[97],2790839737_Maribacter_sp__4G9:0.0340817347):0.0230524092[100],((2580986352_Aquimarina_pacifica_SW150:0.0000020116,2523973388_Aquimarina_latercula_DSM_2041:0.0000020116):0.0044612594[100],2728210420_Dokdonia_pacifica_DSM_25597:0.0156929122):0.0499284320[100]):0.0135179510[83],((((((2574169751_Leeuwenhoekiella_sp__MAR_2009_132:0.0000000000,2561434208_Polaribacter_sp__Hel_I_88:0.0000000000):0.0000020116,2545984182_Olleya_marilimosa_CAM030:0.0000020116):0.0067001838[100],2578256092_Gillisia_sp__Hel_I_29:0.0044524575):0.0255226654[100],(2790839866_Maribacter_sp__4G9:0.0057281019,2728210480_Dokdonia_pacifica_DSM_25597:0.0190379327):0.0189553850[100]):0.0176542519[100],2664235012_Pustulibacterium_marinum_CGMCC_1_12333:0.0209244770):0.0295336304[100],(2587724073_Cellulophaga_sp__Hel_I_12:0.0022007500,2719829167_Lutibacter_sp__LPB0138:0.0000024576):0.0740071358[100]):0.0057719676[81]):0.0273967536[100],(((2578256652_Gillisia_sp__Hel_I_29:0.0191187001,2636097819_Gillisia_sp__Hel1_33_143:0.0126151477):0.0495174287[100],(((((((2585336925_Salegentibacter_sp__Hel_I_6:0.0000000000,2839528173_Salegentibacter_mishustinae_DSM_23404:0.0000000000):0.0000000000,2773912070_Salegentibacter_sp__24:0.0000000000):0.0000000000,2719648646_Salegentibacter_sp__T436:0.0000000000):0.0000000000,2839530803_Salegentibacter_mishustinae_DSM_23404:0.0000000000):0.0000020116,2595643997_Salegentibacter_mishustinae_DSM_23404:0.0000020116):0.0000029043[100],2789996143_Zunongwangia_sp__EAC3:0.0000020116):0.0619275758[100],((2790612198_Muricauda_sp__NAT111:0.0000000000,2731741214_Muricauda_pacifica_DSM_25027:0.0000000000):0.0000021927,2790628384_Muricauda_sp__SP11:0.0000024005):0.0936353877[100]):0.0393655923[100]):0.0141582789[100],2595327872_Gillisia_sp__Hel_I_86:0.0956030558):0.0176543313[100]):0.0193910835[100],((((2567173700_Flavobacteriaceae_bacterium_P7-3-5:0.0000023362,2671179721_Arenitalea_lutea_CGMCC_1_12213:0.0000029572):0.0183734511[100],((2676884629_Flaviramulus_basaltis_DSM_18180:0.0430204860,2799463604_Mariniflexile_fucanivorans_DSM_18792:0.0000021181):0.0084933726[100],2789794318_Altibacter_sp__EAC109:0.0164511921):0.0021985811[98]):0.0049237902[100],2835198814_Arenibacter_hampyeongensis_JCM_17788:0.0214674723):0.0251332992[100],2504618960_Flavobacterium_sp__GOBB3-C103-3:0.0642816115):0.0123429264[97]):0.0174639499[95],2701232570_Flavobacterium_chilense_DSM_24724:0.0785915727):0.0676322243[100],2665418572_Lutibacter_profundi_LP1:0.0992852503):0.0708515821[100],2514335141_Flavobacterium_frigoris_PS1:0.0932241118)N49_Bacteroidetes:0.0471997759[98]):0.0446478103[90],(((2839160616_Mucilaginibacter_rubeus_P2:0.0000020116,2840965841_Mucilaginibacter_rubeus_P1:0.0000020116):0.0542599159[100],2840960375_Mucilaginibacter_rubeus_P3:0.0516814343):0.0722994673[100],2730471013_Vibrionimonas_magnilacihabitans_DSM_22423:0.0746778729)N48_Bacteroidetes:0.0405205967[100]):0.0222133745[84],(2752945905_Hydrotalea_flava_CCUG_51397:0.0600143348,(2771168835_unclassified_Bacteroidetes_Obs3_genome_038_Obs3_genome_038:0.0000026009,2771167463_unclassified_Bacteroidetes_Obs3_genome_038_Obs3_genome_038:0.0000022290):0.3831722726[100])N47_Bacteroidetes:0.0952288925[100]):0.0647158051[89],2819416135_Pararcticibacter_tournemirensis_DSM_23085:0.2977461890):0.0607676076[83],((2601543649_Crenotalea_thermophila_DSM_14807:0.1020223096,2729655072_Thermoflavifilum_aggregans_DSM_27268:0.0850638634)N46_Bacteroidetes:0.3349425405[100],2506606915_Turneriella_parva_H__DSM_21527:0.3165991228):0.0761036483[86]):0.2445444481[100],(2509385242_Echinicola_vietnamensis_KMM_6221__DSM_17526:0.0024292637,2836709950_Echinicola_rosea_JL3085:0.0000020116)N45_Bacteroidetes:0.4202200643[100]):0.0594271693[100],((2502502985_Hymenobacter_roseosalivarius_AA-718__DSM_11622:0.4302937224,(2744913007_Rufibacter_ruber_CCM_8646:0.0650788462,2827985286_Rufibacter_quisquiliarum_DSM_29854:0.0486798368):0.2318912591[100]):0.1876629484[100],(2832306663_Flavisolibacter_sp__X7X:0.4671860948,2756660094_Pontibacter_virosus_DSM_100231:0.3495560875):0.1288364070[100])N44_Bacteroidetes:0.0658627117[99]):0.2504967673[100],2730409370_Deferribacteres_bacterium_JdFR-76:0.7111062266):0.1014247925[95]):0.0426600435[94],(650971024__Simkania_negevensis_Z__ATCC_VR-1471:0.5352936246,((((2787214924_Nitrospirae_bacterium_CG_4_10_14_3_um_filter_53_41:0.0000000000,2787209435_Nitrospirae_bacterium_CG08_land_8_20_14_0_20_52_24:0.0000000000):0.0000000000,2787239266_Nitrospirae_bacterium_CG17_big_fil_post_rev_8_21_14_2_50_50_9:0.0000000000):0.0000020116,2787229321_Nitrospirae_bacterium_CG_4_8_14_3_um_filter_50_41:0.0000020116)Ν43_Nitrospirae:0.4259164838[100],2788240292_Puniceicoccaceae_bacterium_NP23:0.4173430677):0.0955942485[99]):0.0573975019[98]):0.0881293667[97],((2788191264_Halobacteriovoraceae_bacterium_SAT2788:0.1630143808,(2634899089_Bacteriovorax-49__UID3187_:0.3198606289,((2790686605_Bdellovibrio_sp__CG22_combo_CG10-13_8_21_14_all_39_27:0.0000000000,2790691937_Bdellovibrio_sp__CG11_big_fil_rev_8_21_14_0_20_39_38:0.0000000000):0.0000020116,2790695157_Bdellovibrio_sp__CG12_big_fil_rev_8_21_14_0_65_39_13:0.0000020116):0.2285568440[100]):0.0808145621[100]):0.1791220514[100],2805168374_Bdellovibrionaceae_bacterium_ARS45:0.3434364823)N42_Oligoflexia:0.4076806626[100]):0.0442133288[9],((2658328653_Unclassified_bacterium_EBM-40:0.0000020116,2572192577_Desulfovibrio_paquesii_DSM_16681:0.0000020116):0.3873626939[100],2713956318_Unclassified_Kofleriaceae_PNA_bin4:0.5784492607)N41_Deltaproteobacteria:0.1897817078[98]):0.1794908325[100],(((((((((((((((((638011060__Sphingopyxis_alaskensis_RB2256:0.1545316952,2708613720_Sphingopyxis_indica_DS15:0.1783825320):0.0547909112[100],(((((2779975758_Alphaproteobacteria_bacterium_RS364:0.0000020116,2779877430_Alphaproteobacteria_bacterium_SAT73:0.0000020116):0.0000020116[96],2621137468_alpha_proteobacterium_MA2:0.0048122400):0.0000023251[98],2779878282_Alphaproteobacteria_bacterium_SAT73:0.0024099916):0.0818378486[100],(((2711597843_Stappia_sp__SUR-E:0.0242164961,2730227553_Mesorhizobium_oceanicum_B7:0.0238453841):0.0063822919[45],2830099261_Gellertiella_hungarica_DSM_29853:0.0266978446):0.0187838958[99],(2753252661_Thalassospira_sp__KO164:0.0000020116,2635294044_Thalassospira_sp__KO164:0.0000020116):0.0687331428[100]):0.0186757756[94]):0.0356892414[100],(2828629491_Sphingosinicella_soli_DSM_17328:0.0930112575,((2828473073_Amphiplicatus_metriothermophilus_DSM_105738:0.0000020116,2738505474_Amphiplicatus_metriothermophilus_CGMCC_1_12710:0.0000020116):0.2215450390[100],2713967555_Unclassified_Caulobacteraceae_PNA_bin10:0.2107401218):0.0783227024[92]):0.0291463023[89]):0.0317825234[83]):0.0181938315[66],(((2685987494_Stappia_sp__SYD-1:0.0000020116,2711603506_Stappia_sp__BOW-9:0.0000020116):0.0473229708[100],2779004856_Rhodospirillaceae_bacterium_IN18:0.1537452098):0.0201199231[96],((2839482524_Porphyrobacter_tepidarius_DSM_10594:0.0290097664,2523473847_Porphyrobacter_cryptus_DSM_12079:0.0346109588):0.0269757518[100],((2790801141_Hyphomonas_sp__NAT16:0.0000020116,2790764148_Hyphomonas_sp__CPC39:0.0000020116):0.0023701581[100],(2790809080_Hyphomonas_sp__SP20:0.0000020116,2578553695_Hyphomonas_jannaschiana_VP2:0.0000020116):0.0000020116[92]):0.1075249751[100]):0.0123555294[96]):0.0143489703[91]):0.0948004210[91],(2612149730_Alpha_proteobacterium_Q-1:0.0740428446,((2828474873_Amphiplicatus_metriothermophilus_DSM_105738:0.0000000000,2828364518_Parvibaculum_indicum_DSM_25305:0.0000000000):0.0000020116,2738506819_Amphiplicatus_metriothermophilus_CGMCC_1_12710:0.0000020116):0.0427445967[100]):0.1635401961[100]):0.1151038097[92],2532217375_Oceanibaculum_indicum_P24:0.2477007816):0.0403135167[71],((2523409106_Thalassobaculum_salexigens_DSM_19539:0.0000020948,2599854405_Thalassobaculum_litoreum_DSM_18839:0.0000029952):0.0847753288[100],(2752710155_Rhizobiales_bacterium_NRL2:0.0667675393,(2832324457_Maritimibacter_sp__55A14:0.0440727354,2832322671_Maritimibacter_sp__55A14:0.0301881850):0.0415118963[100]):0.0213445039[80]):0.1730766133[100]):0.0209634475[54],((((((((2861422600_Aminobacter_ciceronei_DSM_17455:0.0000029008,2861409325_Aminobacter_ciceronei_DSM_15910:0.0000020116):0.0662413077[100],((((((((2850630725_Agrobacterium_tumefaciens_CFBP6624:0.0000000000,2771849020_Aquamicrobium_defluvii_DSM_11603:0.0000000000):0.0000000000,2850619933_Agrobacterium_tumefaciens_CFBP6623:0.0000000000):0.0000000000,2603787843_Rhizobium_sp__9140:0.0000000000):0.0000000000,2850614212_Agrobacterium_tumefaciens_CFBP6626:0.0000000000):0.0000000000,2638272229_Rhizobium_sp__NT-26:0.0000000000):0.0000000000,2850614160_Agrobacterium_tumefaciens_CFBP6626:0.0000000000):0.0000000000,2846786402_Agrobacterium_tumefaciens_CFBP6625:0.0000000000):0.0000020116,2850630690_Agrobacterium_tumefaciens_CFBP6624:0.0000020116):0.0380028800[100]):0.0451817818[100],2619133396_bacterium_YEK0313:0.1128931873):0.0278429166[100],((2817691179_Phyllobacteriaceae_bacterium_NAT20:0.0000020116,2817696809_Phyllobacteriaceae_bacterium_SP17:0.0000020282):0.0152183433[100],2775171735_Nitratireductor_aquibiodomus_EBB_35_1:0.0078817806):0.1348221027[100]):0.0303961931[88],((((((2677913538_Sphingobium_baderi_DE-13:0.0000000000,2828305710_Sphingomonas_leidyi_DSM_4733:0.0000000000):0.0000000000,2841446162_Sphingobium_yanoikuyae_SJTF8:0.0000000000):0.0000000000,2511785995_Burkholderia_sp__YI23:0.0000000000):0.0000000000,2538664418_Sphingobium_yanoikuyae_ATCC_51230:0.0000000000):0.0000020116,2633610677_Sphingopyxis_sp__LC81:0.0000020448):0.0024172702[100],2514136838_Komagataeibacter_medellinensis_NBRC_3288:0.0024368921):0.1278274884[100]):0.0502893806[100],((2790127675_Tistrella_sp__SP16:0.0000020116,2790140456_Tistrella_sp__CPC21:0.0000020116):0.0987613958[100],2788075774_Rhodospirillales_bacterium_CG15_BIG_FIL_POST_REV_8_21_14_020_66_15:0.1553510884):0.0827756292[100]):0.0119702138[55],2599152767_Bauldia_litoralis_ATCC_35022:0.2462646303):0.0290294543[58],(((((2829836575_Thalassospira_tepidiphila_DSM_18888:0.0000020116,(((((((((2753252971_Thalassospira_sp__KO164:0.0000000000,2635294356_Thalassospira_sp__KO164:0.0000000000):0.0000000000,2744162337_Thalassospira_sp__11-3:0.0000000000):0.0000000000,2790868302_Thalassospira_sp__CPC43:0.0000000000):0.0000000000,2792515311_Thalassospira_sp__MCCC_1A03138:0.0000000000):0.0000000000,2790452459_Aurantimonas_sp__SAT5:0.0000000000):0.0000000000,2839174836_Thalassospira_sp__MIT1004:0.0000000000):0.0000000000,2744668351_Thalassospira_xiamenensis_MCCC_1A03005:0.0000000000):0.0000020116,2790862634_Thalassospira_sp__EAC96:0.0000020116):0.0000022179[24],2744672568_Thalassospira_xiamenensis_MCCC_1A03042:0.0000020116):0.0000020116[90]):0.0133846342[100],(((((2744664329_Thalassospira_sp__MCCC_1A02898:0.0000027862,2725488270_Thalassospira_xiamenensis_MCCC_1A02795:0.0000028738):0.0024343875[100],2810410415_Thalassospira_profundimaris_S25-3-2:0.0000026146):0.0123585113[100],2526228527_Thalassospira_lucentensis_DSM_14000:0.0072960693):0.0298343022[100],(2684611730_Thalassospira_sp__MIT1351:0.0000029475,2684611491_Thalassospira_sp__MIT1351:0.0000021018):0.0000020696[100]):0.0175306235[8],((2840662365_Thalassospira_indica_PB8B:0.0000020116,2774819655_Thalassospira_profundimaris_PB8B:0.0000020116):0.0099117739[100],2725501375_Thalassospira_sp__MCCC_1A01148:0.0024658690):0.0071877625[100]):0.0121511004[8]):0.1016873352[97],2658735717_Thalassospira_xiaminensis_USBA_78:0.1565456415):0.2064958133[100],((((2729492064_Sphingobium_sp__AM:0.0000000000,2689352093_Sphingopyxis_macrogoltabida_203N:0.0000000000):0.0000000000,2746201877_Sphingobium_sp__20006FA:0.0000000000):0.0000000000,2684086841_Sphingobium_sp__22B:0.0000000000):0.0000020116,2656751867_Sphingopyxis_macrogoltabida_203:0.0000020116):0.1501476964[100]):0.0510585231[100],(((2788072544_Rhodospirillales_bacterium_EAC21:0.0000020116,2779007683_Rhodospirillaceae_bacterium_IN18:0.0000020116):0.1273409119[100],(2619542901_Hoeflea_sp__BAL378:0.0843256417,2695416080_Phyllobacteriaceae_bacterium_JGI_CrystG_Aug3-3-C4__unscreened_:0.0524090009):0.0438343821[100]):0.0282375531[100],(2579240915_Afipia_sp__P52-10:0.0598725844,2779694620_Parvibaculum_sp__CPC32:0.0959295059):0.0475629796[100]):0.0437851398[100]):0.0515353630[100]):0.0350111774[97]):0.0455163243[77],((((2861248496_Aurantimonas_sp__DSM_15092:0.0000025067,2790447387_Aurantimonas_sp__EAC15:0.0000025950):0.0058982058[100],((((2523775370_Aurantimonas_coralicida_DSM_14790:0.0000000000,2702776118_Aurantimonas_manganoxydans_SI85-9A1:0.0000000000):0.0000000000,2661709873_Aurantimonas_coralicida_DSM_14790:0.0000000000):0.0000020116,639105326__Aurantimonas_manganoxydans_SI85-9A1:0.0051628847):0.0000020305[15],2790168305_Fulvimarina_sp__NAT173:0.0000020116):0.0120316480[100]):0.0893851454[100],2616596712_Tropicimonas_isoalkanivorans_DSM_19548:0.0647223520):0.0536040698[100],2792134067_Stappia_sp__22II-S9-Z10:0.1410832219):0.1392715321[100]):0.0445189252[85],((((((((((((((((((((((2529194701_Celeribacter_indicus_P73:0.0000000000,2610985252_Roseivivax_isoporae_LMG_25204:0.0000000000):0.0000020116,2695056369_Celeribacter_indicus_DSM_27257:0.0000020116):0.0456954128[100],((2790783485_Roseovarius_sp__NAT17:0.0000020116,2790775594_Roseovarius_sp__SP300:0.0000020116):0.0835081691[100],(2694898850_Paracoccus_sanguinis_DSM_29303:0.0000020116,2858301470_Paracoccus_sanguinis_39524:0.0000020116):0.0475577692[100]):0.0090820963[100]):0.0101528544[100],2521662448_Pseudophaeobacter_arcticus_DSM_23566:0.0325564072):0.0078969195[98],2837661368_Youngimonas_vesicularis_CC-AMW-E:0.1036531581):0.0067041449[92],(2742819436_Labrenzia_aggregata_CECT_4801:0.0752354515,2817883176_Rhodobacteraceae_bacterium_NP49:0.0679587373):0.0133866702[80]):0.0033039020[78],2525541838_Gemmobacter_nectariphilus_DSM_15620:0.0240597557):0.0084518387[83],2525375365_Nisaea_denitrificans_DSM_18348:0.1369633834):0.0045604025[66],(((((((2861291044_Amaricoccus_macauensis_DSM_101730:0.0000000000,2792131815_Stappia_sp__22II-S9-Z10:0.0000000000):0.0000000000,2616596800_Tropicimonas_isoalkanivorans_DSM_19548:0.0000000000):0.0000000000,2807429090_Paracoccus_aminovorans_HPD-2:0.0000000000):0.0000020116,2813082787_Ponticaulis_sp__MED653:0.0000025285):0.0000026642[89],2802711938_Rhodovulum_visakhapatnamense_DSM_17937:0.0025736444):0.0058354464[90],2779699578_Pelagibaca_sp__ARS5:0.0395922337):0.0141388947[100],2579752248_Roseovarius_sp__MCTG156_2b_:0.0476840015):0.0177972194[100]):0.0033199265[69],2678680990_Phaeobacter_sp__S60:0.0347999894):0.0139940305[78],(2742210028_Roseovarius_sp__HI0049:0.0000020116,2792402948_Roseovarius_atlanticus_R12b:0.0000020116):0.0715404865[100]):0.0313190127[94],638911900__Roseovarius_sp__217:0.1277553679):0.0228774282[93],(2861232060_Aquamicrobium_lusatiense_DSM_11099:0.0586183731,(638144254__Hyphomonas_neptunium_ATCC_15444:0.0000022109,2578540785_Hyphomonas_hirschiana_VP5:0.0000020116):0.2073410575[100]):0.0077287547[92]):0.0157338919[94],(((2831659480_Roseibaca_ekhonensis_CECT_7235:0.0000000000,2742370024_Roseovarius_tolerans_EL-164:0.0000000000):0.0000000000,2624501523_Roseovarius_tolerans_EL164:0.0000000000):0.0000020116,2831905124_Roseisalinus_antarcticus_CECT_7023:0.0000020116):0.1133094774[100]):0.0103605611[91],((2668029769_Albimonas_pacifica_CGMCC_1_11030:0.0826119148,2789664140_Maliponia_aquimaris_CECT_8898:0.0232909957):0.0786311010[100],(2819527100_Roseinatronobacter_monicus_DSM_18423:0.1395090384,2788098870_Rhodobacterales_bacterium_CG15_BIG_FIL_POST_REV_8_21_14_020_59_13:0.1218820642):0.0695442905[100]):0.0329189031[97]):0.0421605972[96],(2512613157_Leisingera_methylohalidivorans_MB2__DSM_14336:0.0541727993,(((2512538064_Leisingera_caerulea_DSM_24564:0.0000020116,2693276368_Leisingera_sp__ANG-S5:0.0000020116):0.0175857826[100],2836642400_Leisingera_sp__NJS201:0.0076541043):0.0336465617[100],2521638059_Leisingera_aquimarina_DSM_24565:0.0590706798):0.0221350832[91]):0.1354005279[100]):0.0719848690[100],2805399717_Methylarcula_marina_VKM_B-2159:0.2173836158):0.0921738864[100],2805044264_Sphingorhabdus_flavimaris_YGSMI21:0.3010768719):0.0428848504[88],((((2861246526_Aurantimonas_sp__DSM_15092:0.0665552073,(2695086158_Citreimonas_salinaria_DSM_26880:0.0330955113,2742297486_Sulfitobacter_sp__HI0082:0.1075933789):0.0311915672[97]):0.0095857470[51],(2758075560_Devosia_sp__PTEAB7WZ:0.0239854416,2830083146_Devosia_subaequoris_DSM_23447:0.0549178744):0.0132293863[66]):0.0468252241[98],(((2790793337_Hyphomonas_sp__EAC631:0.0000000000,2578594622_Roseivivax_marinus_22II-s10s:0.0000000000):0.0000000000,2635130877_Roseivivax_roseus_DSM_23042:0.0000000000):0.0000020116,2662592230_Roseivivax_marinus_22II-s10s:0.0000020116):0.1051550749[100]):0.1283444230[100],((((((((2733479436_Roseovarius_indicus_B108_cultivar_MA:0.0000024767,2620335445_Roseovarius_indicus_DSM_26383:0.0000029242):0.0337299861[100],(2814747695_Phaeobacter_gallaeciensis_P75:0.0000024675,2772986914_Roseovarius_mucosus_SMR3:0.0000022847):0.0216099930[100]):0.0172106554[99],(((((((2715058688_Thalassobius_activus_CECT_5113:0.0000000000,2705891045_Planktotalea_frisia_SH6-1:0.0000000000):0.0000000000,2595589619_Planktotalea_frisia_DSM_23709:0.0000000000):0.0000000000,2844189946_Sulfitobacter_sp__PIC-76:0.0000000000):0.0000000000,2699773202_Thalassobius_activus_CECT_5114:0.0000000000):0.0000000000,2832295115_Tropicibacter_phthalicicus_CECT_8649:0.0000000000):0.0000020116,2735479578_Tropicibacter_phthalicicus_DSM_26923:0.0000020116):0.0000020089[100],2682263946_Litoreibacter_meonggei_DSM_29466:0.0203688729):0.0074702856[100]):0.0081308621[91],((2754379674_Loktanella_sp__PT4BL:0.0050283851,2649389720_Loktanella_sp__5RATIMAR09:0.0050400427):0.0000026353[97],2619167005_Sulfitobacter_sp__CB2047:0.0050471733):0.0024887701[99]):0.0003176960[84],((((((((((((((2834656451_Phaeobacter_gallaeciensis_JL2872:0.0000000000,2724867355_Paracoccus_sp__MKU1:0.0000000000):0.0000000000,2832240066_Donghicola_sp__KarMa:0.0000000000):0.0000000000,2815668833_Phaeobacter_inhibens_P88:0.0000000000):0.0000000000,2815705079_Phaeobacter_inhibens_P54:0.0000000000):0.0000000000,2792402558_Roseovarius_atlanticus_R12b:0.0000000000):0.0000000000,648288221__Salipiger_bermudensis_HTCC2601:0.0000000000):0.0000000000,2776589502_Paracoccus_zhejiangensis_J6:0.0000000000):0.0000000000,2839718033_Pseudooceanicola_antarcticus_Ar-45:0.0000000000):0.0000000000,2724220022_Pseudooceanicola_antarcticus_CGMCC_1_12662:0.0000000000):0.0000000000,2617776179_Thalassococcus_halodurans_DSM_26915:0.0000000000):0.0000000000,2831605027_Pelagivirga_sediminicola_BH-SD19:0.0000000000):0.0000000000,2815673588_Phaeobacter_inhibens_P24/M2-4_4:0.0000000000):0.0000021629,2832214643_Actibacterium_ureilyticum_LS-811:0.0000020116):0.0000027277[99],2676866727_Paracoccus_isoporae_DSM_22220:0.0024940524):0.0204678092[100]):0.0097743011[85],2651089548_Puniceibacterium_sp__IMCC21224:0.0232636122):0.0190989321[98],2831530297_Palleronia_abyssalis_CECT_8504:0.0371930167):0.0479285263[100],((2689999841_Aliiroseovarius_sediminilitoris_DSM_29439:0.0841473381,((2651342959_Loktanella_sp__3ANDIMAR09:0.0000020709,2518559402_Roseovarius_mucosus_DSM_17069:0.0000026800):0.0382000055[100],((2790927583_Roseobacter_sp__SP159:0.0000020116,2790907354_Roseobacter_sp__NP10:0.0000020116):0.0147979736[100],(2620357154_Sulfitobacter_brevis_DSM_11443:0.0217239350,2623265147_Sulfitobacter_litoralis_DSM_17584:0.0189693924):0.0038397403[98]):0.0801380198[100]):0.0179657167[100]):0.0143213425[100],2622918397_Jannaschia_helgolandensis_DSM_14858:0.0866333415):0.0304452059[97]):0.1175588698[100]):0.0769160007[100]):0.0656244810[88],(((((((((((2758482933_Pelagibaca_abyssi_JLT2014:0.0000022013,(((((((((((((((((((((2707816214_Phaeobacter_italicus_CECT_7321:0.0000000000,2818140952_Epibacterium_mobile_NBRC_102038:0.0000000000):0.0000000000,2818101849_Epibacterium_mobile_NBRC_101030:0.0000000000):0.0000000000,2841545411_Epibacterium_mobile_ERS2740610:0.0000000000):0.0000000000,2623439740_Phaeobacter_italicus_DSM_26436:0.0000000000):0.0000000000,2707821331_Phaeobacter_italicus_CECT_7645:0.0000000000):0.0000000000,2831528655_Palleronia_abyssalis_CECT_8504:0.0000000000):0.0000000000,2791871531_Marinibacterium_profundimaris_22II1-22F33:0.0000000000):0.0000000000,2742171139_Sulfitobacter_sp__HI0027:0.0000000000):0.0000000000,2818230947_Epibacterium_mobile_G930:0.0000000000):0.0000000000,2789903452_Sulfitobacter_sp__SAT1386:0.0000000000):0.0000000000,2818296810_Epibacterium_mobile_F2587:0.0000000000):0.0000000000,2818127445_Epibacterium_mobile_S1611:0.0000000000):0.0000000000,2694954751_Epibacterium_mobile_DSM_23403:0.0000000000):0.0000000000,2818270432_Epibacterium_mobile_F2459:0.0000000000):0.0000000000,2792414124_Roseovarius_sp__22II1-1F6A:0.0000000000):0.0000000000,2818145216_Epibacterium_mobile_S1847:0.0000000000):0.0000000000,2742223691_Sulfitobacter_sp__HI0054:0.0000000000):0.0000000000,2742275542_Sulfitobacter_sp__HI0076:0.0000000000):0.0000000000,2742162119_Sulfitobacter_sp__HI0021:0.0000000000):0.0000000000,2818147521_Epibacterium_mobile_270-3:0.0000000000):0.0000020116,2818131947_Epibacterium_mobile_S1358:0.0000020116):0.0024534334[100]):0.0071719294[100],2790924089_Roseobacter_sp__MED633:0.0150020344):0.0616069831[100],(((((((648280579__Maritimibacter_alkaliphilus_HTCC2654:0.0000000000,2795764656_Rhodovulum_adriaticum_DSM_2781:0.0000000000):0.0000000000,2698094044_Lutimaribacter_pacificus_DSM_29620:0.0000000000):0.0000000000,2694920463_Maritimibacter_alkaliphilus_DSM_100037:0.0000000000):0.0000000000,2631098010_Salipiger_profundus_JLT2016:0.0000000000):0.0000000000,638886746__Pseudooceanicola_batsensis_HTCC2597:0.0000000000):0.0000024918,2664118957_Lutimaribacter_pacificus_CGMCC_1_10970:0.0000026086):0.0482499989[100],2676866700_Paracoccus_isoporae_DSM_22220:0.0368402434):0.0229789226[100]):0.0116385349[95],(((((2733479221_Roseovarius_indicus_B108_cultivar_MA:0.0000020116,2620334792_Roseovarius_indicus_DSM_26383:0.0000020116):0.0260504570[100],((2521520624_Sedimentitalea_nanhaiensis_DSM_24252:0.0000020116,2668050406_Sedimentitalea_nanhaiensis_CGMCC_1_10959:0.0000020116):0.0132680812[100],((((((((((((((((((((((((((((((((((((2818206166_Epibacterium_mobile_G1302:0.0000000000,2818164252_Epibacterium_mobile_F3629:0.0000000000):0.0000000000,2818195123_Epibacterium_mobile_F3871:0.0000000000):0.0000000000,2818287211_Epibacterium_mobile_F2630:0.0000000000):0.0000000000,2818075664_Epibacterium_mobile_S2608:0.0000000000):0.0000000000,2790896051_Epibacterium_mobile_F1926:0.0000000000):0.0000000000,2818268575_Epibacterium_mobile_F3183:0.0000000000):0.0000000000,2818251376_Epibacterium_mobile_F3329:0.0000000000):0.0000000000,2818180932_Epibacterium_mobile_F4122:0.0000000000):0.0000000000,2818136237_Epibacterium_mobile_S1689:0.0000000000):0.0000000000,2818226491_Epibacterium_mobile_F3688:0.0000000000):0.0000000000,2818116824_Epibacterium_mobile_S1424:0.0000000000):0.0000000000,2818299854_Epibacterium_mobile_S1425:0.0000000000):0.0000000000,2818093932_Epibacterium_mobile_S3899:0.0000000000):0.0000000000,2818088627_Epibacterium_mobile_S3585:0.0000000000):0.0000000000,2818191608_Epibacterium_mobile_F3801:0.0000000000):0.0000000000,2818085298_Epibacterium_mobile_S2144:0.0000000000):0.0000000000,2818276193_Epibacterium_mobile_F2596:0.0000000000):0.0000000000,2789643325_Tritonibacter_horizontis_O3_65:0.0000000000):0.0000000000,2818159651_Epibacterium_mobile_S4732:0.0000000000):0.0000000000,2818201053_Epibacterium_mobile_G1303:0.0000000000):0.0000000000,2818290564_Epibacterium_mobile_F3184:0.0000000000):0.0000000000,2818185724_Epibacterium_mobile_F3697:0.0000000000):0.0000000000,2818221483_Epibacterium_mobile_F3269:0.0000000000):0.0000000000,2818335886_Epibacterium_mobile_S1923:0.0000000000):0.0000000000,2689845815_Phaeobacter_sp__O365:0.0000000000):0.0000000000,2818122385_Epibacterium_mobile_G946:0.0000000000):0.0000000000,2818095761_Epibacterium_mobile_S3584:0.0000000000):0.0000000000,2818282891_Epibacterium_mobile_F2368:0.0000000000):0.0000000000,2712506127_Epibacterium_mobile_S1942:0.0000000000):0.0000000000,2818234624_Epibacterium_mobile_G759:0.0000000000):0.0000000000,2818068212_Epibacterium_mobile_S2405:0.0000000000):0.0000000000,2818258537_Epibacterium_mobile_F3480:0.0000000000):0.0000000000,2818177106_Epibacterium_mobile_S3903:0.0000000000):0.0000000000,2818079311_Epibacterium_mobile_S2684:0.0000000000):0.0000000000,2818154700_Epibacterium_mobile_F2158:0.0000000000):0.0000021693,2818264453_Epibacterium_mobile_F2488:0.0000028210):0.0209773668[100]):0.0029155932[89]):0.0105039565[100],2513246913_Marinovum_algicola_DG_898:0.0472848269):0.0259779268[100],((2789632056_Nioella_sp__SAT90:0.0026525637,2789831644_Dinoroseobacter_sp__EAC670:0.0174843793):0.0621536177[100],2790780763_Roseovarius_sp__EAC56:0.0562431178):0.0168328151[100]):0.0143732403[35],(((2790911769_Roseobacter_sp__NP7:0.0000000000,2622845417_Sulfitobacter_pontiacus_DSM_10014:0.0000000000):0.0000021594,638842577__Sulfitobacter_sp__NAS-14_1:0.0000022735):0.0640391876[100],2635363593_Sulfitobacter_delicatus_DSM_16477:0.0575170794):0.0151229913[35]):0.0123737432[98]):0.0196531987[95],2694937573_Cribrihabitans_marinus_DSM_29340:0.0765242315):0.0247665572[100],(2579692867_Defluviimonas_sp__20V17:0.0000020023,2695047023_Acidimangrovimonas_indica_DSM_24802:0.0000022360):0.1062204069[100]):0.0112527473[85],2521638130_Leisingera_aquimarina_DSM_24565:0.1364582189):0.0114434411[90],2840908778_Roseovarius_nitratireducens_TFZ:0.0818369785):0.0229800674[97],(2790032340_Henriciella_sp__EAC6:0.1590101325,((2832864223_Henriciella_aquimarina_LMG_24711:0.0082191917,(((((2583282281_Hyphomonas_beringensis_25B14_1:0.0097180417,(((2790763675_Hyphomonas_sp__CPC39:0.0024237219,2583288847_Hyphomonas_sp__T16B2:0.0024229690):0.0000020995[19],2839926903_Henriciella_pelagia_LA220:0.0000020116):0.0000020889[19],2583255126_Hyphomonas_sp__L-53-1-40:0.0025031743):0.0000021778[38]):0.0024206923[97],2790813416_Hyphomonas_sp__MED702:0.0000021907):0.0024195710[99],2831709284_Henriciella_litoralis_DSM_22014:0.0000021786):0.0000026458[98],(2831698452_Henriciella_barbarensis_CCUG_66934:0.0000020116,2519262631_Henriciella_marina_DSM_19595:0.0000020116):0.0625965386[100]):0.0028740318[100],648157289__Parvularcula_bermudensis_HTCC2503:0.0068438275):0.0145036688[100]):0.0299036373[100],((2839121117_Henriciella_sp__JN25:0.0000000000,2837067849_Henriciella_sp__M69:0.0000000000):0.0000020116,2834318290_Henriciella_sp__M65:0.0000020116):0.0268510504[100]):0.0870814348[100]):0.0273506473[100]):0.0640084080[100],((2664218293_Oceanicella_actignis_CGMCC_1_10808:0.0000020116,2616581279_Oceanicella_actignis_DSM_24423:0.0000026206):0.0042371586[100],2595627751_Oceanicella_actignis_DSM_22673:0.0090056596):0.5036820100[100]):0.0303559757[98],(((2791234446_Paracoccus_sp__EAC645:0.0025365935,2791239937_Paracoccus_sp__SP169:0.0000020307):0.1063590128[100],2598720317_Maribius_sp__MOLA_401:0.1713762580):0.0327512731[97],2678963858_Jhaorihella_thermophila_DSM_23413:0.1449747317):0.0559045893[99]):0.2011786212[100]):0.1180262842[100],(((2578547335_Hyphomonas_johnsonii_MHS-2:0.0191903425,(2583296074_Hyphomonas_chukchiensis_BH-BN04-4:0.0100927479,2578538266_Hyphomonas_oceanitis_SCH89:0.0245442798):0.0271402229[100]):0.2037094598[100],(((2790819742_Hyphomonas_sp__IN11:0.0000020116,2789045014_Hyphomonadaceae_bacterium_EAC57:0.0000020116):0.0000023651[97],2789033795_Hyphomonadaceae_bacterium_SAT21:0.0047386056):0.1451667854[100],((2789040297_Hyphomonadaceae_bacterium_EAC632:0.0000020116,2790768850_Hyphomonas_sp__CPC7:0.0000020116):0.0514826884[100],2813141978_Ponticaulis_sp__IN28:0.0205447264):0.1897088028[100]):0.0570526195[96]):0.0890861862[100],(2790567015_Oceanicaulis_sp__CPC78:0.0000024583,2790570896_Oceanicaulis_sp__SP3110:0.0000020116):0.4425497019[100]):0.0530379418[39]):0.0521947521[88],2711899314_Jannaschia_rubra_CECT_5088:0.4562215218):0.0361859217[30]):0.0455563271[29],641431352__Nisaea_sp_BAL199:0.4329275035):0.0393533447[98],2785433123_Varunaivibrio_sulfuroxidans_DSM_101688:0.3957992122)Ν63_Proteobacteria__α-,_β-_:0.0278050654[90],((((((2586771100_alpha_proteobacterium_Mf_1_05b_01:0.1999420849,(2558300733_Ahrensia_sp__13_GOM-1096m:0.0590206633,2655597088_Ahrensia_marina_LZD062:0.0762746376):0.0808227525[100]):0.0728626377[100],2836996319_Oricola_cellulosilytica_KCTC_52183:0.1565727915):0.1036492578[100],(((((((((2602597560_Limimaricola_cinnabarinus_LL-001:0.0515965577,((2635167928_Roseivivax_sediminis_DSM_26472:0.0547371350,639047071__Oceanicola_granulosus_HTCC2516:0.0234588552):0.0136132226[78],((2662591752_Roseivivax_marinus_22II-s10s:0.0000020116,2578594166_Roseivivax_marinus_22II-s10s:0.0000020116):0.0588138268[100],2517469361_Limimaricola_hongkongensis_DSM_17492:0.0613231779):0.0147148841[100]):0.0094672427[77]):0.0169790353[94],(2639109960_Limimaricola_pyoseonensis_DSM_21424:0.0937541133,2730515457_Limimaricola_soesokkakensis_DSM_29956:0.0738978292):0.0012222743[54]):0.0074113272[94],(((((((((((((((((((((((2815511964_Phaeobacter_inhibens_P74:0.0000000000,2815570061_Phaeobacter_inhibens_P70:0.0000000000):0.0000000000,2815351550_Phaeobacter_piscinae_P71:0.0000000000):0.0000000000,2814856288_Phaeobacter_gallaeciensis_P73:0.0000000000):0.0000000000,2815419355_Phaeobacter_inhibens_P83:0.0000000000):0.0000000000,2789643234_Tritonibacter_horizontis_O3_65:0.0000000000):0.0000000000,2836641394_Leisingera_sp__NJS204:0.0000000000):0.0000000000,2814823976_Phaeobacter_gallaeciensis_P11:0.0000000000):0.0000000000,2814789888_Phaeobacter_gallaeciensis_P63:0.0000000000):0.0000000000,2521662176_Pseudophaeobacter_arcticus_DSM_23566:0.0000000000):0.0000000000,2815456465_Phaeobacter_inhibens_P92:0.0000000000):0.0000000000,2558535186_Phaeobacter_gallaeciensis_DSM_26640:0.0000000000):0.0000000000,2776482679_Phaeobacter_piscinae_P13:0.0000000000):0.0000000000,2689845724_Phaeobacter_sp__O365:0.0000000000):0.0000000000,2815705185_Phaeobacter_inhibens_P66:0.0000000000):0.0000000000,2815516157_Phaeobacter_inhibens_P78:0.0000000000):0.0000000000,2814747569_Phaeobacter_gallaeciensis_P75:0.0000000000):0.0000000000,2815464486_Phaeobacter_piscinae_P18:0.0000000000):0.0000020140,2815617743_Phaeobacter_inhibens_P80:0.0000020996):0.0000023270[100],(2814779177_Phaeobacter_gallaeciensis_P129:0.0000020116,2814753326_Phaeobacter_gallaeciensis_P128:0.0000021439):0.0025092338[100]):0.0259092912[100],2790325718_Maritimibacter_sp__EAC76:0.0400571180):0.0058636943[100],(2833235078_Marinovum_algicola_CECT_5396:0.0000026362,2616615197_Marinovum_algicola_DSM_10251:0.0000025512):0.0259497682[100]):0.0551752098[100],((2623463913_Tranquillimonas_alkanivorans_DSM_19547:0.0474573552,(((2846185608_Thioclava_sp__IC9:0.0000020116,2846213222_Thioclava_sp__F28-4:0.0000020116):0.0000023425[99],2846223815_Thioclava_sp__DLFJ4-1:0.0025345502):0.0016570520[100],2840407530_Thioclava_sp__JM3:0.0034809704):0.0756453879[100]):0.0210557890[100],((2635128558_Roseivivax_roseus_DSM_23042:0.0000020116,2739622590_Roseivivax_pacificus_DSM_29329__v2_:0.0000020116):0.0522289068[100],2616717730_Maribius_pelagius_DSM_26893:0.0590712619):0.0236465912[100]):0.0104427116[90]):0.0108419272[51],((2753122240_Thioclava_nitratireducens_25B10_4:0.0201866965,2846225166_Thioclava_sp__F36-7:0.0102494173):0.1102295942[100],((2817750635_Rhodobacteraceae_bacterium_NP98:0.0182082546,(2742166011_Sulfitobacter_sp__HI0023:0.0000020116,2742193329_Sulfitobacter_sp__HI0040:0.0000020116):0.0124022784[100]):0.0983300931[100],638882992__Pseudooceanicola_batsensis_HTCC2597:0.0742117002):0.0095274868[89]):0.0097276453[76]):0.0026457271[58]):0.0435906492[98],(2558681263_Pseudooceanicola_nanhaiensis_DSM_18065:0.1161391408,((2833236891_Marinovum_algicola_CECT_5396:0.0000020116,2616614623_Marinovum_algicola_DSM_10251:0.0000021207):0.0029577704[100],2513246961_Marinovum_algicola_DG_898:0.0022524132):0.2107762706[100]):0.0386824749[99]):0.0281158334[86],((((2841331424_Sulfitobacter_sp__D7:0.0305652268,2678677922_Phaeobacter_sp__S60:0.0365997230):0.0032326952[30],2635360961_Sulfitobacter_delicatus_DSM_16477:0.0146901467):0.0608467647[100],((2790917719_Roseobacter_sp__EAC695:0.0102713195,(638831670__Sulfitobacter_sp__EE-36:0.0000020116,2622845473_Sulfitobacter_pontiacus_DSM_10014:0.0050411769):0.0000021929[100]):0.0430249299[100],641468681__Sulfitobacter_indolifex_HEL-45:0.0454198336):0.0279090035[100]):0.0476164390[100],2840897657_Roseovarius_sp__HN-E21:0.1000571590):0.0391235897[100]):0.0187562045[99],2827961307_Limimaricola_variabilis_CECT_8572:0.1145114325):0.0577536310[100],(2792204226_Loktanella_sp__22II-4b:0.0000022837,2731620811_Brevirhabdus_pacifica_DSM_27767:0.0000020116):0.1670837951[100]):0.2301166138[100],(((((2510758422_Octadecabacter_antarcticus_307:0.0663041870,2510757006_Octadecabacter_antarcticus_307:0.0503121298):0.0296603249[100],2778075989_Halocynthiibacter_arcticus_PAMC_20958:0.0610699633):0.0053523883[93],2512598258_Octadecabacter_arcticus_238__DSM_13978:0.0733296741):0.0201867641[93],2623278867_Roseovarius_lutimaris_DSM_28463:0.0521092133):0.0499462889[93],(2675855027_Phaeobacter_piscinae_S26:0.0703265388,2837120171_Ruegeria_sp__Alg231-54:0.0764558856):0.1253720433[100]):0.1772697995[100]):0.0216243811[45],(((2664107548_Albidovulum_xiamenense_CGMCC_1_10789:0.0000028879,2595654330_Albidovulum_xiamenense_DSM_24422:0.0000021644):0.3808135817[100],((((((2789670188_Mameliella_alba_F15:0.0000000000,2830021652_Mameliella_atlantica_DSM_104732:0.0000000000):0.0000020116,2792016902_Mameliella_alba_L6M1-5:0.0000020507):0.0535061889[100],(2654142081_Maritimibacter_sp__REDSEA-S40_B3:0.0000021287,2654135515_Maritimibacter_sp__REDSEA-S28_B5:0.0000021790):0.0598125933[100]):0.0262481235[100],2646474747_Pseudaestuariivita_atlantica_22II-S11-z3:0.0782713757):0.0108598818[100],(2840899115_Roseovarius_sp__HN-E21:0.0910523052,2583285054_Hyphomonas_sp__CY54-11-8:0.0422357446):0.0159599672[100]):0.0226007894[100],((((2719171680_Labrenzia_sp__CP4:0.0072103945,2517312831_Labrenzia_alexandrii_DFL-11_GCA_000158095_1:0.0048023742):0.0076045647[100],2811501732_Labrenzia_aggregata_LZB033:0.0140134817):0.1805669164[100],2833601542_Indioceanicola_profundi_SCSIO_08040:0.1693275638):0.0198062083[41],2840899221_Roseovarius_sp__HN-E21:0.1234131606):0.0292048833[54]):0.1368909009[100]):0.0346051723[40],(2698138234_Ruegeria_intermedia_DSM_29341:0.1641258419,2521638011_Leisingera_aquimarina_DSM_24565:0.2315438342):0.0639340240[75]):0.0368036248[66]):0.1241311832[100]):0.0898950336[98],(2530550711_Thalassospira_profundimaris_WP0211:0.2415171641,2810409044_Thalassospira_profundimaris_S25-3-2:0.2872762228):0.0728297378[100])N82_Proteobacteria:0.0194799467[85],((((((((2829783131_Aminobacter_aganoensis_DSM_7051:0.0646112712,((((((((((((((((2631789376_Agrobacterium_sp__LC34:0.0000000000,2841403720_Agrobacterium_tumefaciens_F2:0.0000000000):0.0000000000,2600880008_Haematobacter_missouriensis_CCUG_52307:0.0000000000):0.0000000000,2558280927_Shinella_sp__DD12:0.0000000000):0.0000000000,2834571890_Ochrobactrum_grignonense_OgA9a:0.0000000000):0.0000000000,2806055709_Rhizobium_anhuiense_S10:0.0000000000):0.0000000000,2598701340_Devosia_riboflavina_IFO13584:0.0000000000):0.0000000000,2839560782_Haematobacter_missouriensis_H2381:0.0000000000):0.0000000000,2841403776_Agrobacterium_tumefaciens_F2:0.0000000000):0.0000000000,2850620038_Agrobacterium_tumefaciens_CFBP6623:0.0000000000):0.0000000000,2586779250_Ochrobactrum_rhizosphaerae_SJY1:0.0000000000):0.0000000000,2806062576_Rhizobium_anhuiense_Y27:0.0000000000):0.0000000000,2688914505_Shinella_sp__HZN7:0.0000000000):0.0000000000,2832623420_Haematobacter_missouriensis_H1892:0.0000000000):0.0000020116,2858590192_Agrobacterium_sp__FDAARGOS_525:0.0000020116):0.0000029560[98],2550311110_Ochrobactrum_anthropi_CTS-325:0.0024054224):0.0000020116[100],2623519416_Mesorhizobium_australicum_B5P:0.0024008882):0.0462352252[100]):0.0119346224[87],(((((((2861160144_Rhizobium_flavum_DSM_102134:0.0000000000,2638272330_Rhizobium_sp__NT-26:0.0000000000):0.0000000000,2677137279_Bosea_sp__DSM_18164:0.0000000000):0.0000000000,2738975110_Rhizobium_flavum_CCTCC_AB_2013042:0.0000000000):0.0000000000,2807594205_Rhizobiales_bacterium_EAC61:0.0000000000):0.0000020116,2861326083_Rhizobium_halotolerans_DSM_105041:0.0000020116):0.0000028200[98],2643919770_Rhizobium_sp__Root651:0.0024129257):0.0269379873[100],2834572589_Ochrobactrum_grignonense_OgA9a:0.0238005713):0.0209690418[100])N77_α-Proteobacteria:0.0482983128[100],(((((((((2568881201_Afipia_sp__OHSU_II-uncloned:0.0000000000,2581143182_Afipia_sp__OHSU_I-C6:0.0000000000):0.0000000000,2573519600_Afipia_sp__OHSU_I-C4:0.0000000000):0.0000000000,2570243792_Afipia_sp__OHSU_II-C1:0.0000000000):0.0000000000,2569532489_Afipia_sp__OHSU_I-uncloned:0.0000000000):0.0000020116,2584113040_Afipia_sp__OHSU_II-C2:0.0000020116):0.0100657812[100],2539117241_Afipia_clevelandensis_ATCC_49720:0.0191538330):0.0589203127[100],2556791244_Bradyrhizobium_sp__OHSU_III:0.1237617606):0.0313939388[100],(((2578333013_Oligotropha_carboxidovorans_OM5:0.0000000000,651235588__Oligotropha_carboxidovorans_OM4:0.0000000000):0.0000020569,2510233444_Oligotropha_carboxidovorans_OM5:0.0000027982):0.0644579949[100],2566087051_Bradyrhizobium_sp__genome_from_NDFO_enrichment_metagenome__UW_:0.0812376288):0.0153755716[100])N78_α-Proteobacteria:0.0269497001[100],((((2643329834_co-assembly_of_Bacteroidales_bacterium_PSC_KfJoeBact_2-1_and_2-2_and_2-3__Single_Cell_Co-Assembly_-_Unscreened_:0.0000000000,2776814539_Bradyrhizobium_sp__SK17:0.0000000000):0.0000000000,2529367584_Bacteroidales_bacterium_PSC_KfJoeBact2-2__unscreened_:0.0000000000):0.0000020116,2529367594_Bacteroidales_bacterium_PSC_KfJoeBact2-2__unscreened_:0.0000020116)N79_Bacteroidetes:0.0000027640[98],2776814832_Bradyrhizobium_sp__SK17:0.0598103764)N79_Bacteroidetes,_α-Proteobacteria:0.0858961100[100]):0.0148268557[11]):0.0550752975[100],(((((((((((2672320140_Methylobacterium_sp__ME121:0.0000025680,2855926953_Methylobacterium_radiotolerans_MAMP_4754:0.0000020116):0.0095948049[100],(2547098518_Methylobacterium_sp__EUR3_AL-11:0.0000020804,2814962084_Methylobacterium_sp__NP6:0.0000025964):0.0058500833[100]):0.0247642658[100],2842069428_Methylobacterium_brachiatum_TX0642:0.0081562047):0.0636501412[100],((2855947651_Methylobacterium_sp__CCH5-D2:0.0024972685,644812715__Methylorubrum_extorquens_AM1:0.0000020116):0.0123699829[100],2829768020_Methylobacterium_rhodesianum_DSM_5687:0.0078788459):0.0722460281[100]):0.0198202384[96],2638630228_Methylobacterium_variabile_DSM_16961:0.1272169912):0.0248458057[100],2841525239_Methylobacterium_currus_PR1016A:0.0784791105):0.0456476867[100],2655429814_Bosea_vaviloviae_SD260:0.0911732228):0.0122552757[100],(((2830074222_Sphingobium_scionense_DSM_19371:0.0000025806,2829786909_Sphingomonas_trueperi_DSM_7225:0.0000026629):0.0233182458[100],((((2844768153_Mesorhizobium_sp__YL-MPnR-2016:0.0000000000,2584187430_Mesorhizobium_sp__NBIMC_P2-C3:0.0000000000):0.0000000000,2581894704_Mesorhizobium_sp__NBIMC_P2-C1:0.0000000000):0.0000000000,2579988051_Mesorhizobium_sp__NBIMC_P2-C4:0.0000000000):0.0000020406,2581314739_Mesorhizobium_sp__NBIMC_P2-C2:0.0000021866):0.0181325836[100]):0.0060756995[100],2834748841_Novosphingobium_sp__HII-3:0.0354118142):0.0766577732[100]):0.0132687730[98],(2596307562_Bosea_thiooxidans_DSM_9653:0.0049157064,2714726173_Bosea_thiooxidans_CGMCC_9174:0.0000020116):0.1215745212[100]):0.0151464524[81],(((((2732775638_Sphingomonas_koreensis_NBRC_16723:0.0000020116,2597478525_Sphingomonas_koreensis_JSS26:0.0000020116):0.0024120871[100],2790045739_Croceicoccus_sp__EAC98:0.0023931976):0.0270281510[100],(((((((((2704323989_Sphingopyxis_sp__H071:0.0000000000,2654610076_Sphingopyxis_macrogoltabida_EY-1:0.0000000000):0.0000000000,2704319657_Sphingopyxis_sp__H067:0.0000000000):0.0000000000,2672256014_Sphingopyxis_sp__H100:0.0000000000):0.0000000000,2704333312_Sphingopyxis_sp__H107:0.0000000000):0.0000000000,2704328245_Sphingopyxis_sp__H073:0.0000000000):0.0000000000,638010890__Sphingopyxis_alaskensis_RB2256:0.0000000000):0.0000000000,2704315493_Sphingopyxis_sp__H057:0.0000000000):0.0000020116,2673024239_Sphingopyxis_sp__H081:0.0000020116):0.0327258843[100],2710869674_Sphingopyxis_sp__RIFCSPHIGHO2_12_FULL_65_19:0.0428775182):0.0078108051[99]):0.0226737876[100],2633608705_Sphingopyxis_sp__LC81:0.0749414455):0.0409195967[100],(((((((2698925189_Sphingopyxis_sp__H053:0.0000000000,2673835421_Sphingopyxis_sp__H012:0.0000000000):0.0000000000,2683346730_Sphingopyxis_sp__H038:0.0000000000):0.0000000000,2704290195_Sphingopyxis_sp__H080:0.0000000000):0.0000000000,2704277870_Sphingopyxis_sp__H005:0.0000000000):0.0000000000,2704295703_Sphingopyxis_sp__H085:0.0000000000):0.0000000000,2704300587_Sphingopyxis_sp__H093:0.0000000000):0.0000020116,2704285401_Sphingopyxis_sp__H077:0.0000020116):0.0579262985[100]):0.2049684059[100]):0.0133160438[7],2551987304_Afipia_birgiae_34632:0.0902123796)N76_α-Proteobacteria:0.0341689060[23]):0.0474222348[77],2585345040_Enhydrobacter_aerosaccus_ATCC_27094:0.2137251255):0.0922988574[100],(2753768601_Sphingomonas_turrisvirgatae_MCT13:0.0000020116,2633611506_Sphingopyxis_sp__LC81:0.0000020116)N80_α-Proteobacteria:0.2644682197[100]):0.0647977195[100],((((((((((((((((((((((((((2824357586_Bradyrhizobium_betae_CECT_5829:0.0000000000,640835843__Ochrobactrum_anthropi_ATCC_49188:0.0000000000):0.0000000000,2517464321_Hoeflea_sp__108:0.0000000000):0.0000000000,2598495565_Ochrobactrum_anthropi_OAB:0.0000000000):0.0000000000,2752702007_Rhizobiales_bacterium_Alpha_03:0.0000000000):0.0000000000,2744704410_Tistrella_mobilis_MCCC_1A02139:0.0000000000):0.0000000000,2850101705_Ensifer_sp__M14:0.0000000000):0.0000000000,2616637480_Paracoccus_versutus_DSM_582:0.0000000000):0.0000000000,2517466259_Hoeflea_sp__108:0.0000000000):0.0000000000,2852436831_Bosea_sp__FBZP-16:0.0000000000):0.0000000000,2831361574_Xylophilus_ampelinus_CCH5-B3:0.0000000000):0.0000000000,2715493080_Paracoccus_versutus_DSM_582:0.0000000000):0.0000000000,2827996718_Pseudochelatococcus_contaminans_DSM_28760:0.0000000000):0.0000020116,2835550781_Falsochrobactrum_sp__HN4:0.0000020116):0.0269076664[100],2601506145_Mesorhizobium_metallidurans_STM_2683:0.0433980712):0.0015925669[100],2779681948_Parvularcula_sp__NAT21:0.0201517361):0.0067893381[100],(2838022786_Rhizobium_aethiopicum_SEMIA_4074:0.0000020923,2842201387_Rhizobium_aethiopicum_SEMIA_470:0.0000023987):0.0730045935[100]):0.0094349705[86],2824357323_Bradyrhizobium_betae_CECT_5829:0.0460705549):0.0016940479[67],2839214156_Hyphomicrobium_sp__CS1BSMeth3:0.0330076731):0.0070425401[81],2645099785_Bradyrhizobium_sp__Leaf396:0.0559885295)N68_Proteobacteria__α-,_β-_:0.0173914661[99],((((2824350790_Bradyrhizobium_betae_CECT_5829:0.1877729592,2770897897_Pseudaminobacter_manganicus_JH-7:0.1153450355):0.0072775209[73],(((((((((((2854913529_Ochrobactrum_lupini_LUP21:0.0000000000,2648557953_Pannonibacter_phragmitetus_CGMCC9175:0.0000000000):0.0000000000,2836779340_Pannonibacter_phragmitetus_H1-4:0.0000000000):0.0000000000,2585915544_Aureimonas_altamirensis_DSM_21988:0.0000000000):0.0000000000,2741176607_Rhizobium_subbaroanis_JC85:0.0000000000):0.0000000000,2642639257_Pannonibacter_phragmitetus_31801:0.0000000000):0.0000000000,2739021812_Rhizobium_subbaraonis_DSM_24765:0.0000000000):0.0000000000,640880039__Xanthobacter_autotrophicus_Py2:0.0000000000):0.0000000000,2837378586_Stappia_sp__P2PMeth1:0.0000000000):0.0000020116,2665326940_Aureimonas_altamirensis_DSM_21988:0.0000020116):0.0000020116[100],(2829745883_Xanthobacter_flavus_DSM_338:0.0024220093,2630170164_Aureimonas_altamirensis_ON-56566:0.0024249124):0.0000021879[78]):0.0000020915[77],(2715492214_Paracoccus_halophilus_JCM_14014:0.0000025502,2618008246_Paracoccus_halophilus_CGMCC_1_6117:0.0000021842):0.0024260640[100]):0.1041406340[100])N66_α-Proteobacteria:0.0094225911[48],((((2813468870_Aerococcus_urinae_UMB2325:0.0051425299,(2758624690_Bosea_sp__AS-1:0.0000020116,2758624586_Bosea_sp__AS-1:0.0000020116)N69_α-Proteobacteria:0.0000020116[100]):0.0443139451[100],2517644726_Sinorhizobium_fredii_HH103:0.0614759270):0.0125049721[98],(2579239092_Afipia_sp__P52-10:0.0738035243,((2642640349_Pannonibacter_phragmitetus_31801:0.0000000000,2836777651_Pannonibacter_phragmitetus_H1-4:0.0000000000):0.0000020116,2586778200_Ochrobactrum_rhizosphaerae_SJY1:0.0000021719):0.0459673485[100])N65_α-Proteobacteria:0.0052325256[95]):0.0000024567[80],((2512531331_Sinorhizobium_arboris_LMG_14919:0.0057219958,2850041518_Ensifer_aridi_LMR013:0.0176295249):0.0670450083[100],(2652847392_Mesorhizobium_sp__1M-11:0.0000020116,2574144212_Mesorhizobium:0.0000022654):0.0958615133[100])N64_α-Proteobacteria:0.0089073170[12]):0.0089464898[12]):0.0026707228[10],((2596928151_Mesorhizobium_tianshanense_CGMCC_1_2546:0.0792761009,((2619128568_bacterium_YEK0313:0.0000000000,2663669524_Uncultured_Ancylobacter_bacterium_JGI_SC39-N9__unscreened_:0.0000000000):0.0000026653,2663670522_Uncultured_Ancylobacter_bacterium_JGI_SC39-N9__contamination_screened_:0.0000028222):0.0528019915[100]):0.0261404705[23],(((2753456221_Ensifer_sp__LC54:0.0000020116,2753433430_Ensifer_sp__LC384:0.0000020116):0.0023265972[100],2753444856_Ensifer_sp__LC163:0.0048911019):0.0481351544[100],2585534244_Rhizobium_lusitanum_YR374:0.0393498520):0.0656274503[100])N67_α-Proteobacteria:0.0120814425[9]):0.0027477326[48]):0.0152953777[52],((((((((2824356321_Bradyrhizobium_betae_CECT_5829:0.0000000000,2810693735_Afipia_felis_NCTC_12499:0.0000000000):0.0000000000,2539106294_Afipia_felis_felis_ATCC_53690:0.0000000000):0.0000028225,2810774375_Afipia_felis_NCTC_12722:0.0000023954):0.0310674051[100],(((2580189377_Afipia_sp__NBIMC_P1-C3:0.0000000000,2790829941_Afipia_sp__MED728:0.0000000000):0.0000000000,2572002638_Afipia_sp__NBIMC_P1-C2:0.0000000000):0.0000025641,2568948611_Afipia_sp__NBIMC_P1-C1:0.0000024661):0.0286241465[100]):0.0110884752[100],(((2539112043_Afipia_broomeae_ATCC_49717:0.0000000000,2539108102_Afipia_broomeae_ATCC_49717:0.0000000000):0.0000000000,2539110587_Afipia_broomeae_ATCC_49717:0.0000000000):0.0000027022,2539110597_Afipia_broomeae_ATCC_49717:0.0000023197):0.0375811925[100]):0.0221613942[100],2707183251_Mesorhizobium_sp__LSJC280B00:0.0588557916)N71_α-Proteobacteria:0.0185629846[100],((2551989602_Afipia_birgiae_34632:0.0509785183,2700932537_Bradyrhizobium_erythrophlei_GAS478:0.0937143931):0.0147474632[94],2729220650_Mesorhizobium_loti_UFLA_01-765:0.1033917575)N73_α-Proteobacteria:0.0025634844[13]):0.0015673186[14],(((2645098003_Bradyrhizobium_sp__Leaf396:0.1757336683,2656916280_Bradyrhizobium_sp__Rc2d:0.1298126631)N70_α-Proteobacteria:0.1099061559[100],2813639661_Aerococcus_urinae_UMB0574:0.1468371015):0.0088171372[75],2507045021_Hyphomicrobium_denitrificans_1NES1:0.1625058043):0.0092148323[78]):0.0073572195[10]):0.0067392642[14],((((648634150__Afipia_sp__1NLS2:0.0000000000,2810690182_Afipia_felis_NCTC_12499:0.0000000000):0.0000000000,2539105439_Afipia_felis_felis_ATCC_53690:0.0000000000):0.0000020116,2810770879_Afipia_felis_NCTC_12722:0.0000022867):0.1971527722[100],648633939__Afipia_sp__1NLS2:0.1185015692)N72_α-Proteobacteria:0.0236738013[78]):0.0072082805[9],((640882155__Xanthobacter_autotrophicus_Py2:0.0000000000,2772009699_Hephaestia_caeni_DSM_25527:0.0000000000):0.0000020116,2768583334_Streptomyces_purpurogeneiscleroticus_NRRL_B-2952:0.0000020116):0.0767363756[100]):0.0658536452[98],(2674951175_Mesorhizobium_sp__LSHC420B00:0.0571791095,2685260354_Mesorhizobium_sp__LSJC277A00:0.0550871091)N74_α-Proteobacteria:0.1319047990[100]):0.0634473700[99],2831740625_Rhodopila_globiformis_DSM_161:0.1913702350):0.0439637783[92],((2864936627_Brevundimonas_vesicularis_S00192:0.0581193967,(2829810428_Brevundimonas_mediterranea_DSM_14878:0.0431197144,2775326406_Brevundimonas_vesicularis_FDAARGOS_289:0.0246702149):0.0198432319[100]):0.0837710830[100],((((2815103485_Brevundimonas_diminuta_NCTC_8545:0.0000020116,651321757__Brevundimonas_diminuta_ATCC_11568:0.0000020116):0.0000020116[77],((2854432160_Brevundimonas_sp__ZS04:0.0000020116,2854479627_Brevundimonas_diminuta_ACCC10507:0.0000020116):0.0000023723[62],2534537444_Brevundimonas_diminuta_470-4:0.0023457984):0.0000020116[22]):0.0000020756[22],(2843859927_Brevundimonas_diminuta_ATCC_B__19146:0.0000020116,(2815092322_Brevundimonas_diminuta_NCTC_11165:0.0000020116,2635997117_Brevundimonas_diminuta_XGC1:0.0000020116):0.0000020116[97]):0.0023524648[100]):0.0450997120[99],2525858236_Brevundimonas_aveniformis_DSM_17977:0.0634053579):0.0600392985[100])N75_α-Proteobacteria:0.2405248812[100]):0.0585294943[99]):0.0340065342[98],2624404907_Rhizobiales_sp__genome_bin_41:0.2975961584):0.0499261467[28]):0.0751430873[95],((((2734608436_Bradyrhizobium_sp__JCM_18382:0.0084775462,(2776829772_Bradyrhizobium_sp__UASWS1016:0.0000020116,2776822354_Bradyrhizobium_sp__UASWS1016:0.0000020116):0.0125885586[100]):0.2400146430[100],(((2530552578_Thalassospira_profundimaris_WP0211:0.0000027873,2731630283_Thalassospira_sp__DSM_26710:0.0000024489):0.0518348628[100],(((2790567377_Oceanicaulis_sp__CPC78:0.0000020116,2752709334_Rhizobiales_bacterium_NRL2:0.0000020116):0.0000022137[100],(2790765649_Hyphomonas_sp__CPC39:0.0024845738,2790396198_Stappia_sp__SP245:0.0000022138):0.0024823801[100]):0.0000022117[100],2813098640_Parvibaculum_sp__NAT170:0.0000027816):0.0440901220[100]):0.0525771162[100],(2728079967_Tistlia_consotensis_DSM_21585:0.0000023075,2667907215_Tistlia_consotensis_USBA_355:0.0000024214):0.1193833173[100]):0.1955767417[100]):0.0689871699[98],((((650744640__Acidiphilium_multivorum_AIU301:0.0725678139,651663988__Acidiphilium_sp__PM__DSM_24941:0.0933418107):0.1246990334[100],2841042906_Acidibrevibacterium_fodinaquatile_G45-3:0.2171232228):0.1262838823[100],2624538440_Belnapia_rosea_MJ22:0.3639525229):0.1290195191[100],((2752707452_Rhizobiales_bacterium_NRL2:0.3954936877,2771867858_Aestuariispira_insulae_CECT_8488:0.3725324852):0.0451876627[93],2824285343_Limibacillus_halophilus_CECT_8803:0.3724835713):0.0501645931[96]):0.0317012426[11]):0.0208090469[13],2739745440_Rhodospirillaceae_bacterium_JGI_01_G16_4000m__contamination_screened_:0.3352397712)N81_α-Proteobacteria:0.0327833635[10]):0.0194678903[4]):0.0740384317[84],(((2710991207_Erythrobacter_sp__RIFCSPHIGHO2_12_FULL_63_10:0.1373320694,((((((2814708696_Brevundimonas_diminuta_BZC3:0.0000000000,2635995864_Brevundimonas_diminuta_XGC1:0.0000000000):0.0000000000,2829754354_Brevundimonas_aurantiaca_DSM_4731:0.0000000000):0.0000020116,2575830745_Brevundimonas_abyssalis_TAR-001:0.0000020116):0.0000021364[100],2791093013_Brevundimonas_sp__GW460-12-10-14-LB2:0.0023443070):0.1942712606[100],2689439241_Sphingobium_sp__TKS:0.1057467475):0.0455884468[97],(2687514771_Sphingopyxis_granuli_TFA:0.1550648254,((2774531326_Novosphingobium_sp__ST904:0.0000021387,2788837391_Novosphingobium_sp__ST904:0.0000025691):0.0915638648[100],(2843000470_Porphyrobacter_donghaensis_CCH3-A4:0.0000023354,2845806574_Porphyrobacter_donghaensis_CCH8-A2:0.0000020963):0.1180453870[100]):0.0340770192[86]):0.0144328708[32]):0.0102644045[5]):0.0084151046[4],(((((((((((((((((((((((((((((((((((2689022686_Sphingobium_sp__MI1205:0.0000000000,2682346604_Novosphingobium_capsulatum_NBRC_12533:0.0000000000):0.0000000000,2598595734_Sphingobium_sp__ba1:0.0000000000):0.0000000000,2582164814_Sphingobium_lucknowense_F2:0.0000000000):0.0000000000,2805069269_Sphingobium_cloacae_JCM_10874:0.0000000000):0.0000000000,2788842677_Novosphingobium_sp__ST904:0.0000000000):0.0000000000,2579531360_Sphingomonas_paucimobilis:0.0000000000):0.0000000000,2776015933_Rhizorhabdus_dicambivorans_Ndbn-20:0.0000000000):0.0000000000,2704299882_Sphingopyxis_sp__H093:0.0000000000):0.0000000000,2555463262_Sphingobium_chinhatense_IP26:0.0000000000):0.0000000000,2704294534_Sphingopyxis_sp__H085:0.0000000000):0.0000000000,2562478593_Sphingomonas_sp__MM-1:0.0000000000):0.0000000000,2753143689_Porphyrobacter_sp__LM_6:0.0000000000):0.0000000000,2774528174_Novosphingobium_sp__ST904:0.0000000000):0.0000000000,2596841023_Sphingobium_wenxiniae_CGMCC_1_7748:0.0000000000):0.0000000000,2791208320_Sphingobium_sp__NAT216:0.0000000000):0.0000000000,2652900119_Sphingobium_baderi_LL03__CSIRO_:0.0000000000):0.0000000000,2538664426_Sphingobium_yanoikuyae_ATCC_51230:0.0000000000):0.0000000000,2732732754_Sphingomonas_adhaesiva_NBRC_15099:0.0000000000):0.0000000000,2855900099_Novosphingobium_sp__NDB2Meth1:0.0000000000):0.0000000000,2511509988_Sphingobium_sp__SYK-6:0.0000000000):0.0000000000,2785226945_Sphingomonas_sp__JUb134:0.0000000000):0.0000000000,2707436234_Novosphingobium_sp__KN65_2_CCBH01:0.0000000000):0.0000000000,2655153237_Sphingomonas_sp__Ag1:0.0000000000):0.0000000000,2732509105_Sphingomonas_sanguinis_NBRC_13937:0.0000000000):0.0000000000,2732554214_Sphingobium_cloacae_NBRC_102517:0.0000000000):0.0000000000,2600839160_Sphingomonas_paucimobilis_NBRC_13935:0.0000000000):0.0000000000,2728383800_Gluconobacter_albidus_LMG_1768:0.0000000000):0.0000000000,2756578124_Blastomonas_natatoria_DSM_3183:0.0000000000):0.0000000000,2580904307_Sphingobium_baderi_LL03:0.0000000000):0.0000000000,2791193444_Sphingobium_sp__NP34:0.0000000000):0.0000020116,((2711703205_Novosphingobium_sp__B1:0.0000029875,2791190947_Sphingobium_sp__NP34:0.0000020116):0.0000028984[17],(2570295584_Sphingobium_sp__Ant17:0.0000020116,(((((2637511583_Novosphingobium_subterraneum_DSM_12447:0.0000000000,2677974034_Novosphingobium_subterraneum_NBRC_16086:0.0000000000):0.0000000000,2683351081_Sphingopyxis_sp__H050:0.0000000000):0.0000000000,2844103877_Erythrobacter_sp__CCH5-A1:0.0000000000):0.0000021266,2704303072_Sphingopyxis_sp__H115:0.0000026225):0.0000021010[94],(2833493808_Blastomonas_sp__CCH7-E1:0.0000022132,2833899105_Blastomonas_sp__CCH9-A1:0.0000022132):0.0024872297[100]):0.0024873772[94]):0.0000023472[65]):0.0000020116[20]):0.0000021187[75],(((((((((2608650672_Novosphingobium_pentaromativorans_US6-1:0.0000020153,2807283426_Novosphingobium_pentaromativorans_US6-1:0.0000023653):0.0000027562[96],((((2845792288_Porphyrobacter_donghaensis_CCH1-A1:0.0000000000,2778109675_Sphingomonas_wittichii_DC-6:0.0000000000):0.0000020116,2845800828_Porphyrobacter_colymbi_JCM_18338:0.0000020116):0.0000025110[100],2855396786_Sphingobium_sp__IP1:0.0025265880):0.0076499791[100],2790314853_Blastomonas_sp__ARS3:0.0000028859):0.0051052469[100]):0.0455325638[96],2833494626_Blastomonas_sp__CCH5-A3:0.0076253346):0.0051108992[44],(((((((2833892657_Blastomonas_sp__CCH5-E3:0.0000000000,2833489415_Blastomonas_sp__CCH3-A3:0.0000000000):0.0000000000,2833471361_Blastomonas_sp__CCH2-A2:0.0000000000):0.0000000000,2848445636_Porphyrobacter_sp__CCH7-A1:0.0000000000):0.0000000000,2833516430_Blastomonas_sp__CCH10-E1:0.0000000000):0.0000000000,2833886136_Blastomonas_sp__CCH4-D12:0.0000000000):0.0000000000,2833411944_Blastomonas_sp__CCH6-A6:0.0000000000):0.0000020116,2852043187_Blastomonas_sp__CCH9-F3:0.0000020116):0.0000022200[99]):0.0025466616[45],2841445692_Sphingobium_yanoikuyae_SJTF8:0.0025480211):0.0000026944[4],((((((((((((2845796004_Porphyrobacter_donghaensis_CCH19-E1:0.0000000000,2847375972_Sphingobium_sp__YG1:0.0000000000):0.0000000000,2855895677_Novosphingobium_sp__CCH12-A3:0.0000000000):0.0000000000,2727383833_Gluconobacter_oxydans_LMG_1406:0.0000000000):0.0000000000,2828640602_Sphingobium_olei_DSM_18999:0.0000000000):0.0000000000,2825136178_Sphingomonas_sp__BK481:0.0000000000):0.0000000000,2830103175_Sphingomonas_zeae_DSM_100049:0.0000000000):0.0000000000,2654596610_Sphingobium_czechense_LL01:0.0000000000):0.0000000000,2833512654_Blastomonas_sp__CCH11-A4:0.0000000000):0.0000000000,2831512722_Rhizorhabdus_dicambivorans_Ndbn-20m:0.0000000000):0.0000000000,2732793162_Sphingobium_chlorophenolicum_NBRC_16172:0.0000000000):0.0000000000,2855422853_Sphingobium_sp__Ndbn-10:0.0000000000):0.0000000000,2828340740_Sphingobium_wenxiniae_DSM_21828:0.0000000000):0.0000020116):0.0000022476[3],2727377631_Gluconobacter_japonicus_LMG_1417:0.0000020116):0.0000022495[3],((2581604231_Sphingobium_sp__HDIP04:0.0000000000,2586968577_Sphingobium_chlorophenolicum_NBRC_16172:0.0000000000):0.0000022432,2573294981_Sphingobium_ummariense_RL-3:0.0000022432):0.0025509272[100]):0.0000029671[54],(((((2732777930_Sphingomonas_pituitosa_NBRC_102491:0.0000000000,2579576359_Novosphingobium_resinovorum_KF1:0.0000000000):0.0000000000,2576384429_Sphingobium_herbicidovorans_NBRC_16415:0.0000000000):0.0000020116,2586236001_alpha_proteobacterium_LLX12A:0.0000020116):0.0000020116[99],(2829786563_Sphingomonas_trueperi_DSM_7225:0.0000020116,2827155053_Sphingobium_yanoikuyae_SHJ_GCA_001078495_1:0.0000020116):0.0000021106[100]):0.0020644138[99],2730430263_Cupriavidus_sp__JdFR-90:0.0000020116):0.0004109675[86]):0.0000022377[11]):0.0000022127[21],((((((2729489702_Sphingobium_sp__AM:0.0000000000,2684087573_Sphingobium_sp__22B:0.0000000000):0.0000000000,2786846888_Novosphingobium_sp__LASN5:0.0000000000):0.0000000000,2732798988_Sphingobium_herbicidovorans_NBRC_16415:0.0000000000):0.0000000000,2746203199_Sphingobium_sp__20006FA:0.0000000000):0.0000020116,2776577342_Sphingobium_hydrophobicum_C1:0.0000020116):0.0000022259[100],(((2841517719_Novosphingobium_sp__ABRDHK2:0.0000000000,2829939286_Sphingobium_fontiphilum_DSM_29348:0.0000000000):0.0000000000,2810838871_Sphingobium_herbicidovorans_NBRC_16415:0.0000000000):0.0000020116,2638430746_Sphingobium_chungbukense_DJ77:0.0000020116):0.0000022483[100]):0.0024757043[98]):0.0049626846[55],2833448845_Blastomonas_sp__CCH3-E3:0.0000022220):0.0024900162[61],(((2845818025_Porphyrobacter_donghaensis_CCH6-E1:0.0000000000,2848682351_Porphyrobacter_donghaensis_CCH6-A1:0.0000000000):0.0000000000,2845805915_Porphyrobacter_donghaensis_CCH8-A2:0.0000000000):0.0000022148,2848678046_Porphyrobacter_donghaensis_CCH7-E3:0.0000022150):0.0000020757[100]):0.0848937825[100]):0.2937279802[100],(((2757421592_Maricaulis_maris_DSM_4734:0.0000022948,(2790117211_Maricaulis_sp__CPC25:0.0000020116,638141832__Maricaulis_maris_MCS10:0.0000020116):0.0023909386[100]):0.0168441764[100],(((2790568611_Oceanicaulis_sp__SP73:0.0000000000,2778740143_Pusillimonas_sp__EAC49:0.0000000000):0.0000000000,2746674287_Oceanicaulis_sp__PT13A:0.0000000000):0.0000028233,2790562774_Oceanicaulis_sp__CPC46:0.0000020116):0.0180702017[100]):0.0786139459[100],2813139032_Ponticaulis_sp__IN28:0.0821639555):0.2822832198[100])N62_Proteobacteria__α-,_β-_:0.0702496246[93]):0.0844335734[72],(((2839918473_Emcibacter_sp__MEBiC09520:0.1073794554,2779979962_Kordiimonas_sp__NAT158:0.1173977999):0.1194487220[100],2792059743_Kordiimonas_lipolytica_M41:0.2589517427):0.1603120268[100],((((2671682639_Nitrosomonas_crytolerans_Nm55:0.0000029970,2588256130_Nitrosomonas_cryotolerans_ATCC_49181:0.0000020116):0.1963858490[100],2779979865_Kordiimonas_sp__NAT158:0.1521176888):0.0701256237[100],((2723253128_Halioglobus_pacificus_RR3-57:0.1736321894,2779687630_Parvibaculum_sp__EAC60:0.2575485148):0.0826148350[100],2619975580_Comamonadaceae_bacterium_EBPR_Bin_89:0.3206079992):0.0616050089[100]):0.1163021007[100],2670920917_Legionella_steelei_IMVS3376:0.4582758931):0.1065413571[100])Ν61_Proteobacteria__α-,_β-,_γ-_:0.0880927343[100]):0.2935247040[100],(((((((2747969846_candidate_division_SPAM_bacterium_SCGC_AG-278-N20:0.0634703312,2653244496_Candidate_division_SPAM_bacterium_AG_278_N11:0.0419775137):0.0686150705[100],(2652156727_Candidate_division_SPAM_bacterium_AG_278_B04:0.1102962935,2747972609_candidate_division_SPAM_bacterium_SCGC_AG-657-A01:0.1037961180):0.0559247586[100])N59_Candidatus_Rokubacteria:0.1448913498[100],(2641368482_Nitrospira_moscoviensis_NSP_M-1:0.0811276688,2641365983_Nitrospira_moscoviensis_NSP_M-1:0.1120058014)N58_Nitrospirae:0.1858051846[100]):0.0611763522[100],2784402722_Nitrospiraceae_bacterium_Mn-1:0.2843336162):0.0706141644[100],2540849795_Candidatus_Acetothermum_autotrophicum__unscreened_:0.2412753528):0.0781605111[100],((2539613052_Methylacidiphilum_fumariolicum_SolV:0.0000028870,2632638586_Methylacidiphilum_fumariolicum_SolV:0.0000028521):0.0432291334[100],(2630034785_Methylacidiphilum_kamchatkense_Kam1:0.0000024512,2771469425_Methylacidiphilum_kamchatkense_Kam1:0.0000027589):0.0100470481[100])N60_Verrucomicrobia:0.5787233945[100]):0.2256333412[100],((((2648456265_GAL15_bacterium_JGI_MDM2-000218CP-D13__unscreened_:0.1006131956,(2648429101_GALL5_bacterium_JGI_MDM2-000218CP-K7__unscreened_:0.0000022122,2648430474_GALL5_bacterium_JGI_MDM2-000218CP-K7__contamination_screened_:0.0000020116):0.1089753488[100])N93_candidate_division_GAL15:0.1989103258[100],2143740232_Thermoflexus_hugenholtzii_JAD2:0.4107767229):0.0806549986[100],(2652234857_Ardenticatena_maritima_110S:0.0000024147,2674914829_Ardenticatena_maritima_110S:0.0000029757)N92_Chloroflexi:0.3930492063[100]):0.1035736441[98],(((2709820718_Chloroflexi_bacterium_RBG_19FT_COMBO_56_12:0.0969630425,2709642969_Chloroflexi_bacterium_RBG_16_52_11:0.1154208131):0.1201525804[100],(2730423291_Anaerolineales_bacterium_JdFR-61:0.2347109789,2709791778_Chloroflexi_bacterium_RBG_19FT_COMBO_62_14:0.3541262141):0.0184453524[94]):0.1535054805[100],2710269073_Unclassified_Chloroflexi_sp__SA_8:0.3741587986)N57_Chloroflexi:0.1040084285[100])N92_Chloroflexi:0.0730433786[98]):0.1067851535[100]):0.0707307720[59],((2787555879_Anaerolineae_bacterium_CG2_30_64_16:0.2360298527,2789006568_Anaerolineaceae_bacterium_NAT290:0.3485841667)N56_Chloroflexi:0.2505305784[100],2795622238_Halothece_sp__SG1_65_4:0.6775948477):0.1432498327[99]):0.1033234377[93],(((((((((((((((((((((((((((((((((((((((((((((((((((((((((((((((((((((((((((((((((((((((((((((((((((((((((((((((((((((((((((((((((((((((((((((((((((((((((((((((((((((((((((((((((((((((((((((((2657942128_Achromobacter_xylosoxidans_2789STDY5608606:0.0000000000,2584163087_Pseudomonas_aeruginosa_3575:0.0000000000):0.0000000000,2665509086_Pseudomonas_aeruginosa_JD306:0.0000000000):0.0000000000,2732806171_Achromobacter_xylosoxidans_NBRC_15126__ATCC_27061:0.0000000000):0.0000000000,2702696468_Pseudomonas_aeruginosa_JD304:0.0000000000):0.0000000000,2598305088_Burkholderia_cepacia_DDS_7H-2:0.0000000000):0.0000000000,2855726362_Achromobacter_ruhlandii_Ar319:0.0000000000):0.0000000000,2815068426_Achromobacter_denitrificans_NCTC_3233:0.0000000000):0.0000000000,2702678519_Pseudomonas_aeruginosa_JD315:0.0000000000):0.0000000000,2649224387_Pseudomonas_aeruginosa_EML548:0.0000000000):0.0000000000,2570387388_Pseudomonas_aeruginosa_C23:0.0000000000):0.0000000000,2665161480_Pseudomonas_aeruginosa_JD324:0.0000000000):0.0000000000,2769431915_Pseudomonas_denitrificans_1269_PDEN:0.0000000000):0.0000000000,2590839882_beta_proteobacterium_FWI2:0.0000000000):0.0000000000,2582130499_Pseudomonas_aeruginosa_BL02:0.0000000000):0.0000000000,2741724349_Pseudomonas_aeruginosa_AU2342:0.0000000000):0.0000000000,2677354714_Pseudomonas_aeruginosa_ATCC_9027:0.0000000000):0.0000000000,2832074342_Xenophilus_sp__E41:0.0000000000):0.0000000000,2570887206_Pseudomonas_aeruginosa_BWHPSA023:0.0000000000):0.0000000000,2725161102_Pseudomonas_aeruginosa_0C2E:0.0000000000):0.0000000000,2662066972_Achromobacter_xylosoxidans_2789STDY5608624:0.0000000000):0.0000000000,2702394576_Pseudomonas_aeruginosa_BTP032:0.0000000000):0.0000000000,2645979443_Pseudomonas_aeruginosa_EML528:0.0000000000):0.0000000000,2831360159_Xylophilus_ampelinus_CCH5-B3:0.0000000000):0.0000000000,2566227406_Pseudomonas_aeruginosa_LESlike4:0.0000000000):0.0000000000,2675538636_Serratia_marcescens_marcescens_950166381:0.0000000000):0.0000000000,2843310518_Alcaligenes_faecalis_GZAF2:0.0000000000):0.0000000000,2541345339_Delftia_acidovorans_CCUG_274B:0.0000000000):0.0000000000,2563011959_Pseudomonas_aeruginosa_138244:0.0000000000):0.0000000000,2619399054_Pseudomonas_aeruginosa_910:0.0000000000):0.0000000000,2856387567_Stenotrophomonas_maltophilia_416_SMAL:0.0000000000):0.0000000000,2581730298_Pseudomonas_aeruginosa_ID4365:0.0000000000):0.0000000000,2702716372_Pseudomonas_aeruginosa_JD329:0.0000000000):0.0000000000,2805057070_Achromobacter_spanius_DSM_23806:0.0000000000):0.0000000000,2520994565_Pseudomonas_aeruginosa_PADK2_CF510:0.0000000000):0.0000000000,2563015773_Pseudomonas_aeruginosa_152504:0.0000000000):0.0000000000,2743195019_Cupriavidus_metallidurans_NE12:0.0000000000):0.0000000000,2765723456_Bordetella_genomosp__13_AU7206:0.0000000000):0.0000000000,2584085553_Achromobacter_xylosoxidans_X02736:0.0000000000):0.0000000000,2502834356_Pseudomonas_aeruginosa:0.0000000000):0.0000000000,2799076637_Pigmentiphaga_kullae_DSM_13608:0.0000000000):0.0000000000,2869354324_Stenotrophomonas_maltophilia_544_SMAL:0.0000000000):0.0000000000,2675343552_Achromobacter_sp__2789STDY5608621:0.0000000000):0.0000000000,2566221366_Pseudomonas_aeruginosa_LESlike1:0.0000000000):0.0000000000,2772031075_Pseudorhodoferax_soli_DSM_21634:0.0000000000):0.0000000000,649711710__Achromobacter_xylosoxidans_A8:0.0000000000):0.0000000000,2674894526_Pseudomonas_aeruginosa_ATCC_43732:0.0000000000):0.0000000000,2579934623_Pseudomonas_aeruginosa_3580:0.0000000000):0.0000000000,2769417611_Pseudomonas_denitrificans_481_rep1_PDEN:0.0000000000):0.0000000000,2520204462_Stenotrophomonas_maltophilia_Ab55555:0.0000000000):0.0000000000,2647125435_Pseudomonas_aeruginosa_ATCC_9027:0.0000000000):0.0000000000,2723828583_Ralstonia_insidiosa_ATCC_49129:0.0000000000):0.0000000000,2858920201_Achromobacter_xylosoxidans_AUS488:0.0000000000):0.0000000000,2620956954_Hydrogenophaga_intermedia_S1:0.0000000000):0.0000000000,2554814951_Pseudomonas_aeruginosa_PGPR2:0.0000000000):0.0000000000,2641631546_Pseudomonas_aeruginosa_WS136:0.0000000000):0.0000000000,2741753476_Pseudomonas_aeruginosa_AU6923:0.0000000000):0.0000000000,2566209208_Pseudomonas_aeruginosa_LES400:0.0000000000):0.0000000000,2725201232_Pseudomonas_aeruginosa_Hex1T:0.0000000000):0.0000000000,2566215288_Pseudomonas_aeruginosa_LESB65:0.0000000000):0.0000000000,2667575106_Pseudomonas_abietaniphila_LMG_20220:0.0000000000):0.0000000000,2741736574_Pseudomonas_aeruginosa_AU10241:0.0000000000):0.0000000000,2580014158_Pseudomonas_aeruginosa_3581:0.0000000000):0.0000000000,2572050400_Pseudomonas_aeruginosa_BWHPSA013:0.0000000000):0.0000000000,2501848997_Pseudomonas_aeruginosa_PAP7:0.0000000000):0.0000000000,2611637121_Burkholderia_cepacia_DWS_16B-4:0.0000000000):0.0000000000,2514113299_Stenotrophomonas_maltophilia_D457:0.0000000000):0.0000000000,2580271401_Pseudomonas_aeruginosa_BWHPSA026:0.0000000000):0.0000000000,2659982071_Pseudomonas_aeruginosa_O8_IATS:0.0000000000):0.0000000000,2807503994_Alcanivorax_sp__SAT63:0.0000000000):0.0000000000,2869369713_Stenotrophomonas_maltophilia_GC_2011:0.0000000000):0.0000000000,2722615025_Delftia_tsuruhatensis_CM13:0.0000000000):0.0000000000,2584143601_Pseudomonas_aeruginosa_BWH032:0.0000000000):0.0000000000,2575993022_Pseudomonas_aeruginosa_BWHPSA010:0.0000000000):0.0000000000,2823171820_Cupriavidus_metallidurans_Ni-2:0.0000000000):0.0000000000,2688693109_Burkholderia_cenocepacia_895:0.0000000000):0.0000000000,639838412__Acidovorax_sp__JS42:0.0000000000):0.0000000000,2581529562_Pseudomonas_aeruginosa_SG17M:0.0000000000):0.0000000000,2856398923_Stenotrophomonas_maltophilia_GC_2012_STM2:0.0000000000):0.0000000000,2807673395_Alcanivorax_sp__EAC41:0.0000000000):0.0000000000,2702807478_Pseudomonas_sp__NBRC_111140:0.0000000000):0.0000000000,2741779185_Pseudomonas_aeruginosa_AU16960:0.0000000000):0.0000000000,2791172961_Cupriavidus_sp__NP124:0.0000000000):0.0000000000,2654725812_Burkholderia_cenocepacia_ST32:0.0000000000):0.0000000000,2678851363_Achromobacter_xylosoxidans_2789STDY5608616:0.0000000000):0.0000000000,2669463353_Pseudomonas_sp__NBRC_111131:0.0000000000):0.0000000000,2617852396_Candidimonas_bauzanensis_CGMCC_1_10190:0.0000000000):0.0000000000,2814445398_Achromobacter_sp__R-68625_assembly_charlotte:0.0000000000):0.0000000000,2714108627_Stenotrophomonas_nitritireducens_DSM_12575:0.0000000000):0.0000000000,2658926192_Achromobacter_xylosoxidans_2789STDY5608609:0.0000000000):0.0000000000,2702712109_Pseudomonas_aeruginosa_JD326:0.0000000000):0.0000000000,2688416575_Pseudomonas_aeruginosa_8380:0.0000000000):0.0000000000,2566239499_Pseudomonas_aeruginosa_LESlike7:0.0000000000):0.0000000000,2665000819_Achromobacter_xylosoxidans_2789STDY5608612:0.0000000000):0.0000000000,2612138318_Delftia_sp__670:0.0000000000):0.0000000000,2766113965_Burkholderia_sp__CQ001:0.0000000000):0.0000000000,2687951221_Pseudomonas_aeruginosa_F30658:0.0000000000):0.0000000000,2741991300_Pseudomonas_aeruginosa_AU17965:0.0000000000):0.0000000000,2566233482_Pseudomonas_aeruginosa_LESlike5:0.0000000000):0.0000000000,2856393683_Stenotrophomonas_maltophilia_MS_2012:0.0000000000):0.0000000000,2736092957_Pseudomonas_aeruginosa_RW88:0.0000000000):0.0000000000,2732457366_Hydrogenophaga_intermedia_NBRC_102510:0.0000000000):0.0000000000,2663376743_Pseudomonas_aeruginosa_ATCC_33363:0.0000000000):0.0000000000,2558592742_Pseudomonas_aeruginosa_SCV20265:0.0000000000):0.0000000000,2807509852_Alcanivorax_sp__sp32:0.0000000000):0.0000000000,2725559385_Stenotrophomonas_maltophilia_SM41:0.0000000000):0.0000000000,2855761262_Achromobacter_xylosoxidans_U400:0.0000000000):0.0000000000,2573935548_Pseudomonas_aeruginosa_BL12:0.0000000000):0.0000000000,2648089299_Pseudomonas_aeruginosa_KF702:0.0000000000):0.0000000000,2741760608_Pseudomonas_aeruginosa_AU13212:0.0000000000):0.0000000000,2677826340_Achromobacter_xylosoxidans_2789STDY5608619:0.0000000000):0.0000000000,2651278664_Pseudomonas_aeruginosa_KIB:0.0000000000):0.0000000000,2674806072_Serratia_marcescens_marcescens_950165859:0.0000000000):0.0000000000,2668345199_Achromobacter_xylosoxidans_NCTC10807:0.0000000000):0.0000000000,2657722301_Pseudomonas_aeruginosa_JD335:0.0000000000):0.0000000000,2741729032_Pseudomonas_aeruginosa_AU5471:0.0000000000):0.0000000000,2635955322_Xanthomonas_arboricola_pv__juglandis_CFBP_7179:0.0000000000):0.0000000000,2673636152_Serratia_marcescens_marcescens_9501453777:0.0000000000):0.0000000000,2555608378_Achromobacter_xylosoxidans_NH44784-1996:0.0000000000):0.0000000000,2558210716_Pseudomonas_mosselii_DSM_17497:0.0000000000):0.0000000000,2682749714_Achromobacter_xylosoxidans_2789STDY5608620:0.0000000000):0.0000000000,2837533023_Alcaligenes_faecalis_GZAF1:0.0000000000):0.0000000000,2641914021_Delftia_lacustris_LZ-C:0.0000000000):0.0000000000,2870057194_Burkholderia_cenocepacia_VC1254:0.0000000000):0.0000000000,643544453__Pseudomonas_aeruginosa_LESB58:0.0000000000):0.0000000000,2540477892_Pseudomonas_aeruginosa_PA21_ST175:0.0000000000):0.0000000000,2570072919_Pseudomonas_aeruginosa_PS50:0.0000000000):0.0000000000,2695832546_Achromobacter_xylosoxidans_2789STDY5663443:0.0000000000):0.0000000000,2704071605_Serratia_marcescens_marcescens_950163360:0.0000000000):0.0000000000,2507377350_Pseudomonas_aeruginosa_ITL_134MG:0.0000000000):0.0000000000,2703952943_Serratia_marcescens_marcescens_950164094:0.0000000000):0.0000000000,2702692640_Pseudomonas_aeruginosa_JD310:0.0000000000):0.0000000000,2558603727_Pseudomonas_aeruginosa_LES431:0.0000000000):0.0000000000,2580435217_Pseudomonas_aeruginosa_BL17:0.0000000000):0.0000000000,2687545700_Pseudomonas_aeruginosa_W36662:0.0000000000):0.0000000000,2519451756_Pseudomonas_aeruginosa_DK2:0.0000000000):0.0000000000,2685747910_Pseudomonas_aeruginosa_AU12175:0.0000000000):0.0000000000,2621010819_Pseudomonas_aeruginosa_B3-20M:0.0000000000):0.0000000000,2510601899_Pseudomonas_aeruginosa_ITL_134MG:0.0000000000):0.0000000000,2558624793_Achromobacter_xylosoxidans_NBRC_15126__ATCC_27061:0.0000000000):0.0000000000,2519490489_Tistrella_mobilis_KA081020-065:0.0000000000):0.0000000000,2839116018_Pigmentiphaga_sp__NML080357:0.0000000000):0.0000000000,2741774515_Pseudomonas_aeruginosa_AU13213:0.0000000000):0.0000000000,2690199430_Pseudomonas_sp__PDC86:0.0000000000):0.0000000000,2704043086_Serratia_marcescens_marcescens_946252515:0.0000000000):0.0000000000,2583837748_Pseudomonas_aeruginosa_C20:0.0000000000):0.0000000000,2660639030_Pseudomonas_aeruginosa_JD322:0.0000000000):0.0000000000,2707595470_Pseudomonas_aeruginosa_RN21:0.0000000000):0.0000000000,2673263137_Pseudomonas_aeruginosa_ATCC_33353:0.0000000000):0.0000000000,2699558588_Serratia_marcescens_marcescens_950196656:0.0000000000):0.0000000000,2672278928_Pseudomonas_aeruginosa_ATCC_33348:0.0000000000):0.0000000000,2580288860_Pseudomonas_aeruginosa_BWHPSA008:0.0000000000):0.0000000000,2581879317_Pseudomonas_aeruginosa_MW3a:0.0000000000):0.0000000000,2747845789_Pseudomonas_aeruginosa_AU14820:0.0000000000):0.0000000000,2571056607_Xenophilus_azovorans_DSM_13620:0.0000000000):0.0000000000,2858848631_Achromobacter_xylosoxidans_FDAARGOS_255:0.0000000000):0.0000000000,2702272210_Achromobacter_xylosoxidans_2789STDY5608622:0.0000000000):0.0000000000,2747850583_Pseudomonas_aeruginosa_AU23529:0.0000000000):0.0000020116,(2869344476_Stenotrophomonas_maltophilia_SM-19467:0.0000029714,((2743185499_Cupriavidus_metallidurans_NA1:0.0000020116,(2674041238_Serratia_marcescens_marcescens_UNN43_S7:0.0000020116,2563145513_Pseudomonas_aeruginosa_VRFPA01:0.0000028904):0.0000022181[74]):0.0024971372[99],2849863005_Pseudomonas_aeruginosa_AR_458:0.0024204125):0.0000020725[26]):0.0000021702[14]):0.0000022220[24],(2581922091_Pseudomonas_nitroreducens_HBP1:0.0000021506,2633510412_Pseudomonas_nitroreducens_Aramco_J:0.0000021895):0.0024128391[100]):0.0512246779[97],2681853386_Azoarcus_tolulyticus_ATCC_51758:0.1355572929):0.0130987898[82],2752970721_Zoogloea_schifflangensis_LCSB751:0.0955304400):0.0040106365[65],(2778740263_Pusillimonas_sp__EAC49:0.0000020116,2813084365_Pusillimonas_sp__SAT20:0.0000027065):0.0974282387[100]):0.0026954925[32],(((2861677694_Castellaniella_defragrans_DSM_12141:0.0863603669,2503164658_Sphaerotilus_natans:0.0075514250):0.0184578269[90],2688931327_Pseudomonas_aeruginosa_H47921:0.0068117683):0.0173640107[88],((((2547693570_Methylococcus_capsulatus_Texas:0.0000020116,2525743991_Methylococcus_capsulatus_Texas__ATCC_19069:0.0000020116):0.0000021941[100],637170518__Methylococcus_capsulatus_Bath:0.0125651112):0.1126131747[100],649856724__Alicycliphilus_denitrificans_BC:0.0635193390):0.0041221173[65],(2518922431_Azoarcus_toluclasticus_ATCC_700605:0.0730267987,2580895722_Pseudomonas_aeruginosa_VRFPA05:0.0508583605):0.0103221330[84]):0.0141111520[90]):0.0071797243[65]):0.0079945471[70],2677846024_Burkholderiales_bacterium_GJ-E10:0.1140327454):0.0139925596[86],((((2742476583_Ralstonia_sp__NT80:0.0000020126,2541340240_Delftia_acidovorans_CCUG_15835:0.0000020116):0.0000020116[38],((((((2612134042_Delftia_tsuruhatensis_391:0.0000000000,2832595645_Pigmentiphaga_sp__NML030171:0.0000000000):0.0000000000,2552895969_Chryseobacterium_taeanense_ARB2:0.0000000000):0.0000000000,2831471577_Roseateles_aquatilis_CCUG_48205:0.0000000000):0.0000000000,2839118541_Pigmentiphaga_sp__NML080357:0.0000000000):0.0000000000,2735862166_Delftia_sp__bin1_M6:0.0000000000):0.0000000000,641295546__Delftia_acidovorans_SPH-1:0.0000000000):0.0000020116):0.0000021312[80],((((((2722616458_Delftia_tsuruhatensis_CM13:0.0000000000,2676299405_Delftia_tsuruhatensis_LMG_29104:0.0000000000):0.0000000000,2839149601_Delftia_tsuruhatensis_NBRC_16741:0.0000000000):0.0000000000,2641917511_Delftia_lacustris_LZ-C:0.0000000000):0.0000000000,2635221277_Acidovorax_wautersii_DSM_27981:0.0000000000):0.0000000000,2840944308_Delftia_acidovorans_2189:0.0000000000):0.0000026109,2769392651_Pseudomonas_denitrificans_994_PDEN:0.0000026132):0.0024331165[100]):0.0152312836[100],2672584054_Delftia_acidovorans_CM13:0.0049116974):0.1132855287[100]):0.0233051763[91],((((((((2611090563_Stenotrophomonas_maltophilia_M30:0.0023880879,(2751170918_Dyella_sp__AtDHG13:0.0000027057,2624906278_Dyella_jiangningensis_SBZ_3-12:0.0000021699):0.0023892348[100]):0.0000021680[63],2792348849_Thauera_propionica_KNDSS-Mac4:0.0023897499):0.0000020899[35],(((((((((((2696098974_Stenotrophomonas_maltophilia_B4:0.0000000000,2630700371_Lysobacter_daejeonensis_GH1-9:0.0000000000):0.0000000000,2834180376_Pseudoxanthomonas_mexicana_CCH9-G4:0.0000000000):0.0000000000,2714718217_Stenotrophomonas_pictorum_JCM_9942:0.0000000000):0.0000000000,2824908906_Stenotrophomonas_maltophilia_K279a_Re-annotation:0.0000000000):0.0000000000,2713171058_Xanthomonadales_bacterium_RIFOXYA1_FULL_69_10:0.0000000000):0.0000000000,2707429863_Stenotrophomonas_maltophilia_PML168:0.0000000000):0.0000000000,2646885481_Stenotrophomonas_acidaminiphila_ZAC14D2_NAIMI4_2:0.0000000000):0.0000000000,2506521383_Stenotrophomonas_maltophilia_PML168:0.0000000000):0.0000000000,2657477637_Stenotrophomonas_maltophilia_C11:0.0000000000):0.0000000000,2716996907_Xanthomonadales_bacterium_RIFOXYD1_FULL_69_11:0.0000000000):0.0000000000,2643906136_Pseudoxanthomonas_sp__Root630:0.0000000000):0.0000020116):0.0000024865[24],2635718755_Lysobacter_arseniciresistens_ZS79:0.0000020116):0.0000020370[77],2689257478_Stenotrophomonas_maltophilia_ISMMS3:0.0023930860):0.0251432175[98],2790505126_Arenimonas_sp__IN24:0.0141365638):0.0562306317[100],(2648105793_Arenimonas_metalli_CF5-1:0.0000022985,2629914427_Arenimonas_malthae_CC-JY-1:0.0000022185):0.1333368940[100]):0.0293994730[100],(((((((2776748188_Stenotrophomonas_sp__Bg11-02:0.0000000000,2776760104_Stenotrophomonas_sp__Betaine-02u-23:0.0000000000):0.0000023848,2776750098_Stenotrophomonas_sp__Betaine-02u-21:0.0000026471):0.0048736637[100],2681998969_Lysobacter_tolerans_UM1:0.0048777709):0.0000021912[94],2596863963_Lysobacter_ruishenii_CGMCC_1_10136:0.0000025898):0.0001206832[100],(2649421311_Pseudomonas_stutzeri_ST-9:0.0000027892,2644934780_Stenotrophomonas_sp__Leaf70:0.0000026259):0.0072130653[100]):0.0352414346[100],2523729153_Thermomonas_fusca_DSM_15424:0.0199553765):0.0389753186[100],((2776747528_Stenotrophomonas_sp__Bg11-02:0.0000000000,2776759566_Stenotrophomonas_sp__Betaine-02u-23:0.0000000000):0.0000022069,2776749029_Stenotrophomonas_sp__Betaine-02u-21:0.0000020577):0.0568340515[100]):0.0425241000[100]):0.0230887921[100]):0.0198546388[91],((((((2829859588_Phenylobacterium_haematophilum_DSM_21793:0.0204881506,((2851139160_Caulobacter_sp__CCH5-E12:0.0000020116,2843557835_Caulobacter_sp__X:0.0000022442):0.0397621741[100],(2585849348_Rhizobium_tropici_PTD1:0.0000020116,2788675050_Rhizobium_sp__WW_1:0.0000020116):0.0333535431[100]):0.0055061873[100]):0.0092267612[100],2718474441_Novosphingobium_kunmingense_CGMCC_1_12274:0.0236644936):0.0356830507[100],2851162685_Caulobacter_sp__CCH9-E1:0.0508010312):0.0059697870[89],2647724059_Sphingomonas_sp__Ant_H11:0.0699854757):0.0080192535[89],(((2579988161_Mesorhizobium_sp__NBIMC_P2-C4:0.0000000000,2584187540_Mesorhizobium_sp__NBIMC_P2-C3:0.0000000000):0.0000000000,2581314629_Mesorhizobium_sp__NBIMC_P2-C2:0.0000000000):0.0000020116,2581894814_Mesorhizobium_sp__NBIMC_P2-C1:0.0000020116):0.0318608536[100]):0.0995621996[100],(2518132397_Methylocystis_sp__Rockwell__ATCC_49242:0.1044212645,((2839446759_Methylocystis_sp__MitZ-2018:0.0337234787,2517141593_Methylosinus_sp__LW3:0.0772757475):0.0457771160[100],(2517404838_Methylocystis_rosea_SV97T:0.0474441658,2839446483_Methylocystis_sp__MitZ-2018:0.0405327425):0.0719070861[100]):0.0500911265[100]):0.0305832546[97]):0.0261713580[87]):0.0204064949[85],(((((2596452770_Cupriavidus_sp__PYC:0.0000020116,2791167604_Cupriavidus_sp__NP124:0.0000020116):0.0579431678[100],2791169224_Cupriavidus_sp__NP124:0.0663432054):0.0164669427[83],((2858744483_Cupriavidus_taiwanensis_ERS2038977:0.0000020116,2688182296_Cupriavidus_nantongensis_X1:0.0000020116):0.0320793358[100],2579509398_Cupriavidus_sp__SK-3:0.0575707525):0.0071397499[75]):0.0114664468[79],642625351__Ralstonia_pickettii_12J:0.0306883347):0.0440809910[100],((2568545267_Pseudogulbenkiania_subflava_DSM_22618:0.0000000000,2568543795_Pseudogulbenkiania_subflava_DSM_22618:0.0000000000):0.0000022896,2568544339_Pseudogulbenkiania_subflava_DSM_22618:0.0000020116):0.0928082292[100]):0.0109462875[89]):0.0195414330[83],(((((((((((((((((((((((((((((((((((((((((((((((((((((((((((((((((((((((((2677993342_Citrobacter_freundii_RU2_BHI17:0.0000000000,2668799798_Citrobacter_freundii_RU2_LB35:0.0000000000):0.0000000000,2859257292_Citrobacter_koseri_NCTC11075:0.0000000000):0.0000000000,2674201133_Citrobacter_freundii_RU2_LB33:0.0000000000):0.0000000000,2630475156_Citrobacter_amalonaticus_Y19:0.0000000000):0.0000000000,2632193829_Escherichia_coli_ECONIH1:0.0000000000):0.0000000000,2729267404_Klebsiella_michiganensis_UCD-JA29:0.0000000000):0.0000000000,2533384940_Klebsiella_michiganensis_10-5242:0.0000000000):0.0000000000,2666686228_Citrobacter_freundii_RU2_LB27:0.0000000000):0.0000000000,2580591305_Enterobacter_sp__MGH_33:0.0000000000):0.0000000000,2665635120_Citrobacter_freundii_RU2_LB29:0.0000000000):0.0000000000,2695548813_Citrobacter_amalonaticus_FDAARGOS_166:0.0000000000):0.0000000000,2660611900_Citrobacter_freundii_RU2_LB28:0.0000000000):0.0000000000,2669426147_Citrobacter_sp__MGH100:0.0000000000):0.0000000000,2779939527_Escherichia_coli_MOD1-EC6007:0.0000000000):0.0000000000,2791502217_Citrobacter_sp__CFNIH10:0.0000000000):0.0000000000,2668962598_Citrobacter_freundii_RU2_BHI18:0.0000000000):0.0000000000,2779675452_Escherichia_coli_MOD1-EC6024:0.0000000000):0.0000000000,2641750799_Klebsiella_oxytoca_10-5244:0.0000000000):0.0000000000,2537022770_Escherichia_coli_541-15:0.0000000000):0.0000000000,2545221607_Escherichia_coli_UMEA_3318-1:0.0000000000):0.0000000000,2805863121_Kluyvera_georgiana_ATCC_51603:0.0000000000):0.0000000000,2674921685_Citrobacter_freundii_RU2_BHI22:0.0000000000):0.0000000000,2669295839_Citrobacter_freundii_RU2_LB36:0.0000000000):0.0000000000,2851023896_Citrobacter_freundii_AR_0022:0.0000000000):0.0000000000,2683026475_Klebsiella_pneumoniae_CHS206:0.0000000000):0.0000000000,2685253898_Klebsiella_variicola_NL58:0.0000000000):0.0000000000,2659828828_Citrobacter_freundii_RU2_BHI16:0.0000000000):0.0000000000,2686935100_Klebsiella_quasipneumoniae_ATCC_700603:0.0000000000):0.0000000000,2663121211_Citrobacter_freundii_S001177:0.0000000000):0.0000000000,2662112192_Citrobacter_freundii_RU2_LB32:0.0000000000):0.0000000000,2661818503_Escherichia_coli_RU1_BHI5:0.0000000000):0.0000000000,2657609208_Citrobacter_freundii_RU2_BHI13:0.0000000000):0.0000000000,2665117730_Enterobacter_cloacae_cloacae_ATCC_13047:0.0000000000):0.0000000000,2701990982_Citrobacter_freundii_RU2_LB34:0.0000000000):0.0000000000,2779134271_Escherichia_coli_MOD1-EC5474:0.0000000000):0.0000000000,2571557937_Citrobacter_freundii_UCI_31:0.0000000000):0.0000000000,2697091890_Citrobacter_freundii_RU2:0.0000000000):0.0000000000,2662222870_Citrobacter_freundii_RU2_BHI21:0.0000000000):0.0000000000,2712311606_Citrobacter_freundii_RU2_LB25:0.0000000000):0.0000000000,2691981855_Citrobacter_freundii_RU2_BHI14:0.0000000000):0.0000000000,2579369748_Citrobacter_freundii_MGH_56:0.0000000000):0.0000000000,2660495420_Citrobacter_freundii_RU2_LB31:0.0000000000):0.0000000000,646763658__Enterobacter_cloacae_cloacae_ATCC_13047:0.0000000000):0.0000000000,2733820781_Pluralibacter_gergoviae_JS81F13:0.0000000000):0.0000000000,2813898339_Enterobacter_kobei_GN02266:0.0000000000):0.0000000000,2813565180_Citrobacter_koseri_sv__O11_K?_H?_NCTC_11074:0.0000000000):0.0000000000,2791501948_Citrobacter_sp__CFNIH10:0.0000000000):0.0000000000,2664808512_Citrobacter_freundii_RU2_BHI24:0.0000000000):0.0000000000,2630839844_Enterobacter_cloacae_cloacae_ATCC_13047:0.0000000000):0.0000000000,2665130452_Citrobacter_freundii_RU2_BHI19:0.0000000000):0.0000000000,2714315383_Klebsiella_variicola_NL49:0.0000000000):0.0000000000,2669586089_Citrobacter_freundii_RU2_LB30:0.0000000000):0.0000020116,2869871522_Enterobacter_cloacae_AR_0154:0.0000026063):0.0000021725[89],(2666441655_Citrobacter_sp__BIDMC108:0.0072190145,((((2854308812_Raoultella_planticola_1175_2058/1175/2058:0.0000000000,2580166630_Klebsiella_michiganensis_MGH_41:0.0000000000):0.0000000000,2771040709_Raoultella_planticola_103_o:0.0000000000):0.0000000000,2773998338_Raoultella_planticola_103:0.0000000000):0.0000020116,2854337391_Raoultella_sp__YJ:0.0000020116):0.0024094601[100]):0.0000028870[66]):0.0024022947[68],((((((((((((((((648621602__Comamonas_testosteroni_S44:0.0000000000,2671659327_Nitrosomonas_eutropha_Nm56:0.0000000000):0.0000000000,2737607591_Nitrosomonas_eutropha_Nm57:0.0000000000):0.0000000000,2530790304_Comamonas_testosteroni_ATCC_11996:0.0000000000):0.0000000000,2647435002_Comamonas_testosteroni_KF712:0.0000000000):0.0000000000,2619354739_Comamonas_testosteroni_NBRC_14951:0.0000000000):0.0000000000,638131544__Nitrosomonas_eutropha_C91:0.0000000000):0.0000000000,638127680__Nitrosomonas_eutropha_C91:0.0000000000):0.0000000000,2671437836_Nitrosomonas_eutropha_Nm24:0.0000000000):0.0000000000,2638270234_Comamonas_thiooxydans_JL14:0.0000000000):0.0000000000,645104124__Comamonas_testosteroni_KF-1:0.0000000000):0.0000000000,2551986062_Halomonas_stevensii_S18214:0.0000000000):0.0000000000,2839757889_Pusillimonas_sp__17-4A:0.0000000000):0.0000000000,2844214792_Comamonas_thiooxydans_QT12:0.0000000000):0.0000000000,2840947974_Delftia_acidovorans_2189:0.0000000000):0.0000021844,2523782008_Haliea_salexigens_DSM_19537:0.0000020116):0.0000025617[24],(2776109192_Kangiella_profundi_FT102:0.0024006815,2532212603_Alishewanella_aestuarii_B11:0.0024077251):0.0000021898[19]):0.0000021744[5]):0.0000027787[17],2864831644_Acidovorax_konjaci_S00067:0.0096813857):0.0077613751[87],(((((((((((((((((((((((((((((2716198942_Acinetobacter_baumannii_MDR-GLH3:0.0000000000,2533194130_Acinetobacter_baumannii_Naval-113:0.0000000000):0.0000000000,650404555__Acinetobacter_baumannii_1656-2:0.0000000000):0.0000000000,2683085467_Klebsiella_pneumoniae_MGH111:0.0000000000):0.0000000000,2716188737_Acinetobacter_baumannii_AbMDR-GLH1:0.0000000000):0.0000000000,2533609544_Acinetobacter_baumannii_OIFC189:0.0000000000):0.0000000000,2716219064_Acinetobacter_baumannii_AbMDR-GLH10:0.0000000000):0.0000000000,2851895222_Acinetobacter_baumannii_DU202:0.0000000000):0.0000000000,2504736288_Acinetobacter_baumannii_C:0.0000000000):0.0000000000,2716194739_Acinetobacter_baumannii_AbMDR-GLH2:0.0000000000):0.0000000000,2715800882_Klebsiella_pneumoniae_KP-54M:0.0000000000):0.0000000000,2657902484_Klebsiella_pneumoniae_MGH115:0.0000000000):0.0000000000,2531517426_Acinetobacter_baumannii_ABNIH25:0.0000000000):0.0000000000,2537191924_Acinetobacter_baumannii_ABNIH3:0.0000000000):0.0000000000,2567444688_Acinetobacter_baumannii_1051176:0.0000000000):0.0000000000,2570064477_Acinetobacter_baumannii_CI77:0.0000000000):0.0000000000,2537177892_Acinetobacter_baumannii_ABNIH1:0.0000000000):0.0000000000,2552501136_Acinetobacter_baumannii_AB_908-14-7:0.0000000000):0.0000000000,2552528708_Acinetobacter_baumannii_AB_2008-15-70:0.0000000000):0.0000000000,2716215263_Acinetobacter_baumannii_AbMDR-GLH9:0.0000000000):0.0000000000,2684903185_Klebsiella_pneumoniae_KP-45D:0.0000000000):0.0000000000,2684740042_Acinetobacter_baumannii_AbMDR-GLH6:0.0000000000):0.0000000000,2716203415_Acinetobacter_baumannii_AbMDR-GLH4:0.0000000000):0.0000000000,2716211346_Acinetobacter_baumannii_AbMDR-GLH8:0.0000000000):0.0000000000,2703425933_Klebsiella_pneumoniae_S_97SGR:0.0000000000):0.0000000000,2531662685_Acinetobacter_baumannii_ABNIH5:0.0000000000):0.0000000000,2667210100_Klebsiella_pneumoniae_MGH117:0.0000000000):0.0000020116,(2552485968_Acinetobacter_baumannii_53264:0.0051142408,2716222848_Acinetobacter_baumannii_AbMDR-GLH11:0.0024098705):0.0000020116[74]):0.0000020116[31],2504725648_Acinetobacter_baumannii_A:0.0000020116):0.0000022277[94],2610761206_Klebsiella_pneumoniae_MGH_65:0.0072608029):0.0225350935[100]):0.0048818439[90],2833754028_Zobellella_taiwanensis_JCM_13381:0.0148754627):0.0127199122[100],(((((((((((((((((((((((((((((((((((((((((((((((((((((((((((((((((((((((((((((((((((((((((((((((((((((((((((((((((((((((((((((((((((((((((((((((((((((((((((((((((((((((((((((((((((((((((((((((((((((((((((((2527247590_Acidovorax_sp__JHL-9:0.0000000000,2655806208_Pseudomonas_sp__MT-1:0.0000000000):0.0000000000,2666785012_Pseudomonas_lundensis_DSM_6252:0.0000000000):0.0000000000,2742381667_Pseudomonas_fluorescens_Ps_77:0.0000000000):0.0000000000,2554809809_Pseudomonas_fluorescens_LMG_5329:0.0000000000):0.0000000000,2562913762_Salmonella_enterica_enterica_sv__Virchow_SL491:0.0000000000):0.0000000000,2699273560_Enterobacter_kobei_ST54_941713674:0.0000000000):0.0000000000,2648214551_Enterobacter_hormaechei_BIDMC_33A:0.0000000000):0.0000000000,2571641004_Pseudomonas_aeruginosa_C52:0.0000000000):0.0000000000,2795908091_Enterobacter_hormaechei_xiangfangensis_41948:0.0000000000):0.0000000000,2791884518_Metakosakonia_intestini_GT-16:0.0000000000):0.0000000000,2795294874_Pseudomonas_sp__GP01-A1:0.0000000000):0.0000000000,2703134624_Pseudomonas_aeruginosa_ATCC_33364:0.0000000000):0.0000000000,2666884641_Enterobacter_hormaechei_MNCRE51:0.0000000000):0.0000000000,2631456333_Pseudomonas_fluorescens_AU2989:0.0000000000):0.0000000000,2508712035_Azospira_oryzae_PS:0.0000000000):0.0000000000,2586098867_Pseudomonas_fluorescens_UK4:0.0000000000):0.0000000000,2769084293_Klebsiella_aerogenes_GN02770:0.0000000000):0.0000000000,2612326731_Klebsiella_pneumoniae_7699:0.0000000000):0.0000000000,2555221216_Pseudomonas_aeruginosa_LCT-PA220:0.0000000000):0.0000000000,2813997805_Enterobacter_kobei_GN02204:0.0000000000):0.0000000000,2773847424_Marinobacter_pelagius_114J:0.0000000000):0.0000000000,2859675775_Enterobacter_cloacae_AR_0053:0.0000000000):0.0000000000,2712344237_Klebsiella_pneumoniae_101712:0.0000000000):0.0000000000,2664358291_Pseudomonas_chengduensis_DSM_26382:0.0000000000):0.0000000000,2667300484_Enterobacter_hormaechei_MNCRE25:0.0000000000):0.0000000000,2673682519_Enterobacter_hormaechei_MNCRE8:0.0000000000):0.0000000000,2666523214_Enterobacter_hormaechei_MNCRE7:0.0000000000):0.0000000000,2788915173_Sutterellaceae_bacterium_ARS112:0.0000000000):0.0000000000,2687939212_Pseudomonas_aeruginosa_NCGM257:0.0000000000):0.0000000000,2531643911_Cupriavidus_sp__HMR-1:0.0000000000):0.0000000000,2795235768_Pseudomonas_sp__GP01-A4:0.0000000000):0.0000000000,2736577721_Pseudomonas_aeruginosa_RW85:0.0000000000):0.0000000000,2794862479_Pseudomonas_sp__GP01-A6:0.0000000000):0.0000000000,2794584765_Pseudomonas_sp__PONIH3:0.0000000000):0.0000000000,2719745357_Enterobacter_cloacae_AR_0002:0.0000000000):0.0000000000,2793449784_Enterobacter_hormaechei_xiangfangensis_40884:0.0000000000):0.0000000000,2857249479_Proteus_mirabilis_232_PMIR:0.0000000000):0.0000000000,2674170863_Pseudomonas_aeruginosa_W60856:0.0000000000):0.0000000000,2581767576_Pseudomonas_aeruginosa_S35004:0.0000000000):0.0000000000,2719052064_Phytobacter_ursingii_CAV1151:0.0000000000):0.0000000000,2641520446_Burkholderia_gladioli_ATCC_10248:0.0000000000):0.0000000000,2675453392_Pseudomonas_sp__ICMP_19500:0.0000000000):0.0000000000,649859381__Alicycliphilus_denitrificans_BC:0.0000000000):0.0000000000,2808466005_Pseudomonas_alcaliphila_JAB1:0.0000000000):0.0000000000,2723837388_Enterobacter_kobei_DSM_13645:0.0000000000):0.0000000000,2795260777_Pseudomonas_sp__GP01-A5:0.0000000000):0.0000000000,2663314577_Enterobacter_hormaechei_MNCRE84:0.0000000000):0.0000000000,2651582296_Aeromonas_caviae_CECT_4221:0.0000000000):0.0000000000,2558539183_Pseudomonas_sp__VLB120:0.0000000000):0.0000000000,2758706030_Acidovorax_sp__T1:0.0000000000):0.0000000000,2686647012_Pseudomonas_stutzeri_273:0.0000000000):0.0000000000,2552319537_Pseudomonas_putida_S12:0.0000000000):0.0000000000,2702383880_Pseudomonas_aeruginosa_ATCC_27853:0.0000000000):0.0000000000,2802706686_Paracandidimonas_soli_DSM_100048:0.0000000000):0.0000000000,2662780637_Enterobacter_hormaechei_MNCRE52:0.0000000000):0.0000000000,2810812102_Klebsiella_pneumoniae_NCTC_11688:0.0000000000):0.0000000000,2630333773_Diaphorobacter_sp__J5-51:0.0000000000):0.0000000000,2795244312_Pseudomonas_sp__GP01-A11:0.0000000000):0.0000000000,2666839345_Enterobacter_hormaechei_MNCRE29:0.0000000000):0.0000000000,2582424148_Pseudomonas_putida_S12_GCA_000495455:0.0000000000):0.0000000000,2582179025_Pseudomonas_aeruginosa_BWH035:0.0000000000):0.0000000000,2674173988_Pseudomonas_aeruginosa_W60856:0.0000000000):0.0000000000,2575377840_Pseudomonas_alcaligenes_MRY13-0052:0.0000000000):0.0000000000,2706474327_Klebsiella_pneumoniae_S_95SGR:0.0000000000):0.0000000000,2660805142_Pseudomonas_sp__NBRC_111144:0.0000000000):0.0000000000,2712596483_Enterobacter_asburiae_CIDEIMsCOL5:0.0000000000):0.0000000000,2693536055_Enterobacter_hormaechei_MNCRE28:0.0000000000):0.0000000000,2703414410_Klebsiella_pneumoniae_S_99SGR:0.0000000000):0.0000000000,2785628962_Marinobacter_sp__3-2:0.0000000000):0.0000000000,2660908279_Enterobacter_hormaechei_MNCRE23:0.0000000000):0.0000000000,2630841218_Enterobacter_cloacae_cloacae_ATCC_13047:0.0000000000):0.0000000000,2719549278_Klebsiella_pneumoniae_DHQP1002001:0.0000000000):0.0000000000,2576311385_Pseudomonas_aeruginosa_BWH054:0.0000000000):0.0000000000,2843909741_Cronobacter_sakazakii_GZcsf-1:0.0000000000):0.0000000000,2641575329_Pseudomonas_aeruginosa_O400:0.0000000000):0.0000000000,2577666621_Pseudomonas_aeruginosa_ATCC_15442:0.0000000000):0.0000000000,2672985598_Klebsiella_pneumoniae_S_18PV:0.0000000000):0.0000000000,2672813075_Enterobacter_hormaechei_MNCRE57:0.0000000000):0.0000000000,2663045238_Enterobacter_hormaechei_MNCRE42:0.0000000000):0.0000000000,2553373766_Aeromonas_dhakensis_173:0.0000000000):0.0000000000,2532905243_Thauera_phenylacetica_B4P:0.0000000000):0.0000000000,2543264145_Pseudomonas_stutzeri_B1SMN1:0.0000000000):0.0000000000,2851118026_Serratia_marcescens_AR_0027:0.0000000000):0.0000000000,2563774869_Pseudomonas_aeruginosa_NCAIM_B_001380:0.0000000000):0.0000000000,2662067007_Achromobacter_xylosoxidans_2789STDY5608624:0.0000000000):0.0000000000,2720047406_Acidovorax_sp__RAC01:0.0000000000):0.0000000000,2678281646_Pseudomonas_aeruginosa_105880:0.0000000000):0.0000000000,2815931883_Pseudomonas_mandelii_JR-1:0.0000000000):0.0000000000,2687911154_Pseudomonas_aeruginosa_ATCC_27853:0.0000000000):0.0000000000,2754383936_Marinobacter_sp__PT19DW:0.0000000000):0.0000000000,2552013420_Pseudomonas_aeruginosa_AH16:0.0000000000):0.0000000000,2541624493_Klebsiella_pneumoniae_UHKPC57:0.0000000000):0.0000000000,2576113142_Pseudomonas_bauzanensis_W13Z2:0.0000000000):0.0000000000,2551760256_Melaminivora_alkalimesophila_CY1:0.0000000000):0.0000000000,2645780763_Pseudomonas_abietaniphila_KF701:0.0000000000):0.0000000000,2670554529_Enterobacter_sp__50793107:0.0000000000):0.0000000000,2619273972_Klebsiella_quasipneumoniae_quasipneumoniae_01A030:0.0000000000):0.0000000000,2662975582_Pseudomonas_sp__NBRC_111121:0.0000000000):0.0000000000,2677708072_Pseudomonas_sp__NBRC_111129:0.0000000000):0.0000000000,2639412965_Klebsiella_quasipneumoniae_quasipneumoniae_18A069_SB59:0.0000000000):0.0000000000,2852301999_Proteus_mirabilis_AR_0377:0.0000000000):0.0000000000,2721564978_Enterobacter_hormaechei_steigerwaltii_34998:0.0000000000):0.0000000000,2665117594_Enterobacter_cloacae_cloacae_ATCC_13047:0.0000000000):0.0000000000,2795282967_Pseudomonas_sp__GP01-A9:0.0000000000):0.0000000000,2697417068_Pseudomonas_sp__NBRC_111143:0.0000000000):0.0000000000,2647743665_Pseudomonas_xanthomarina_S11:0.0000000000):0.0000000000,2669315727_Enterobacter_hormaechei_MNCRE30:0.0000000000):0.0000000000,2570306632_Pseudomonas_chloritidismutans_AW-1:0.0000000000):0.0000000000,2678374366_Enterobacter_hormaechei_MNCRE79:0.0000000000):0.0000000000,2665082664_Enterobacter_hormaechei_MNCRE56:0.0000000000):0.0000000000,2794847031_Pseudomonas_sp__GP01-A3:0.0000000000):0.0000000000,2734290391_Pseudomonas_aeruginosa_RW73:0.0000000000):0.0000000000,2752970671_Zoogloea_schifflangensis_LCSB751:0.0000000000):0.0000000000,2670681728_Enterobacter_hormaechei_MNCRE17:0.0000000000):0.0000000000,2795287709_Pseudomonas_sp__GP01-A8:0.0000000000):0.0000000000,2598477395_Pseudomonas_aeruginosa_PAG:0.0000000000):0.0000000000,2848903118_Proteus_mirabilis_AR_0059:0.0000000000):0.0000000000,2793101078_Aeromonas_sp__ASNIH7:0.0000000000):0.0000000000,646763843__Enterobacter_cloacae_cloacae_ATCC_13047:0.0000000000):0.0000000000,2662882913_Enterobacter_hormaechei_MNCRE83:0.0000000000):0.0000000000,2567072873_Pseudomonas_extremorientalis_FH1:0.0000000000):0.0000000000,2663910159_Enterobacter_hormaechei_MNCRE39:0.0000000000):0.0000000000,2702936647_Enterobacter_hormaechei_MNCRE6:0.0000000000):0.0000000000,2794855180_Pseudomonas_sp__GP01-A14:0.0000000000):0.0000000000,2638532642_Pseudomonas_fluorescens_AU5633:0.0000000000):0.0000000000,2600763967_Burkholderia_gladioli_NBRC_13700:0.0000000000):0.0000000000,2793117198_Aeromonas_sp__ASNIH2:0.0000000000):0.0000000000,2659818238_Pseudomonas_sp__NBRC_111133:0.0000000000):0.0000000000,2702950925_Enterobacter_hormaechei_MNCRE38:0.0000000000):0.0000000000,2661766446_Enterobacter_hormaechei_MNCRE48:0.0000000000):0.0000000000,2568794675_Enterobacter_hormaechei_BIDMC_8:0.0000000000):0.0000000000,2583650632_Enterobacter_sp__BIDMC_28:0.0000000000):0.0000000000,2639745184_Pseudomonas_gessardii_LMG_21604:0.0000000000):0.0000000000,2692061074_Enterobacter_hormaechei_MNCRE71:0.0000000000):0.0000000000,2663087178_Enterobacter_hormaechei_MNCRE86:0.0000000000):0.0000000000,2805126006_Pseudomonadaceae_bacterium_NP95:0.0000000000):0.0000000000,2795276385_Pseudomonas_sp__GP01-A15:0.0000000000):0.0000000000,2563990388_Klebsiella_pneumoniae_1162281:0.0000000000):0.0000000000,2665906259_Enterobacter_hormaechei_MNCRE18:0.0000000000):0.0000000000,2572966051_Pseudomonas_aeruginosa_BWHPSA039:0.0000000000):0.0000000000,2849858786_Pseudomonas_aeruginosa_AR_458:0.0000000000):0.0000000000,2742119425_Pseudomonas_stutzeri_HI00D01:0.0000000000):0.0000000000,2660726076_Escherichia_coli_MNCRE22:0.0000000000):0.0000000000,2600493816_Pseudomonas_sp__1-7:0.0000000000):0.0000000000,2573936419_Pseudomonas_aeruginosa_BL12:0.0000000000):0.0000000000,2666486572_Pseudomonas_sp__NBRC_111142:0.0000000000):0.0000000000,2667612903_Pseudomonas_litoralis_CECT_7670:0.0000000000):0.0000000000,2716393077_Salmonella_enterica_enterica_sv__Derby_2012CEB117SAL:0.0000000000):0.0000000000,2694530284_Enterobacter_sp__50858885:0.0000000000):0.0000000000,646775438__Enterobacter_cloacae_cloacae_ATCC_13047:0.0000000000):0.0000000000,2743198250_Cupriavidus_metallidurans_NE12:0.0000000000):0.0000000000,2647813938_Pseudomonas_abietaniphila_KF717:0.0000000000):0.0000000000,2692966432_Klebsiella_pneumoniae_S_76RE:0.0000000000):0.0000000000,2546116209_Pseudomonas_aeruginosa_LCT-PA102:0.0000000000):0.0000000000,2661466679_Enterobacter_hormaechei_MNCRE19:0.0000000000):0.0000000000,2712591565_Enterobacter_asburiae_CIDEIMsCOL4:0.0000000000):0.0000000000,2682751615_Achromobacter_xylosoxidans_2789STDY5608620:0.0000000000):0.0000000000,2648977738_Pseudomonas_sp__10B238:0.0000000000):0.0000000000,2776928668_Enterobacter_sp__CRENT-193:0.0000000000):0.0000000000,2720660052_Pseudomonas_putida_PP112420:0.0000000000):0.0000000000,2547107326_Pseudomonas_chloritidismutans_AW-1:0.0000000000):0.0000000000,2633014808_Thauera_sp__SWB20:0.0000000000):0.0000000000,2518864014_Pseudomonas_putida_ND6:0.0000000000):0.0000000000,2677166594_Acidovorax_soli_DSM_25157:0.0000000000):0.0000000000,2691951034_Enterobacter_hormaechei_MNCRE36:0.0000000000):0.0000000000,2667076734_Pseudomonas_sp__NBRC_111125:0.0000000000):0.0000000000,2730100337_Enterobacter_hormaechei_oharae_34978:0.0000000000):0.0000000000,2657830949_Enterobacter_hormaechei_MNCRE41:0.0000000000):0.0000000000,2703086235_Enterobacter_hormaechei_MNCRE81:0.0000000000):0.0000000000,2597804974_Pseudomonas_sp__UK4:0.0000000000):0.0000000000,2736606950_Pseudomonas_aeruginosa_RW92:0.0000000000):0.0000000000,2578640333_Enterobacter_sp__MGH_7:0.0000000000):0.0000000000,2545481674_Klebsiella_pneumoniae_UHKPC179:0.0000000000):0.0000000000,2555187843_Pseudomonas_aeruginosa_LCT-PA41:0.0000000000):0.0000000000,2598052934_Pseudomonas_moraviensis_R28-S:0.0000000000):0.0000000000,2674170874_Pseudomonas_aeruginosa_W60856:0.0000000000):0.0000000000,2635478369_Pseudomonas_lundensis_AU2390:0.0000000000):0.0000000000,2583910140_Vibrio_cholerae_E306:0.0000000000):0.0000000000,2706468081_Enterobacter_hormaechei_MNCRE85:0.0000000000):0.0000000000,2795267034_Pseudomonas_sp__GP01-A13:0.0000000000):0.0000000000,2769130015_Klebsiella_aerogenes_GN04835:0.0000000000):0.0000000000,2688087488_Pseudomonas_aeruginosa_S86968:0.0000000000):0.0000000000,2663004718_Enterobacter_hormaechei_MNCRE35:0.0000000000):0.0000000000,2794603005_Pseudomonas_indoloxydans_JCM_14246:0.0000000000):0.0000000000,2702944185_Enterobacter_hormaechei_MNCRE37:0.0000000000):0.0000000000,2777892335_Pseudomonas_sp__Choline-3u-10:0.0000000000):0.0000000000,2642399561_Pseudomonas_proteolytica_LMG_22710:0.0000000000):0.0000000000,2657397936_Pseudomonas_sp__NBRC_111128:0.0000000000):0.0000000000,2661419216_Pseudomonas_sp__NBRC_111127:0.0000000000):0.0000000000,2649422048_Pseudomonas_stutzeri_ST-9:0.0000000000):0.0000000000,2702973342_Enterobacter_hormaechei_MNCRE9:0.0000000000):0.0000000000,2842973082_Pluralibacter_gergoviae_DS82E24:0.0000000000):0.0000000000,2582430441_Pseudomonas_putida_S12_GCA_000495455:0.0000000000):0.0000000000,2776954128_Enterobacter_sp__BIDMC110:0.0000000000):0.0000000000,2687911634_Pseudomonas_aeruginosa_ATCC_27853:0.0000000000):0.0000021819,(((2870098069_Burkholderia_gladioli_pv__gladioli_FDAARGOS_188:0.0000020116,((2563770915_Pseudomonas_aeruginosa_NCAIM_B_001380:0.1001980372,(2598613866_Pseudomonas_alkylphenolica_KL28:0.0000022783,2598613842_Pseudomonas_alkylphenolica_KL28:0.0000020116):0.0023963873[97]):0.0000021741[41],((2813775163_Enterobacter_kobei_GN03191:0.0000000000,2849032413_Citrobacter_freundii_UMH14:0.0000000000):0.0000000000,2610505273_Klebsiella_pneumoniae_MGH-71:0.0000000000):0.0000020116):0.0000020928[8]):0.0000021756[5],(2563774048_Pseudomonas_aeruginosa_NCAIM_B_001380:0.0194049539,2708833401_Janthinobacterium_sp__TND4EL3:0.0023949265):0.0000020936[10]):0.0000021756[5],(2510646083_Pseudomonas_aeruginosa_Gessard__ATCC_262:0.0000025080,(((((2581405068_Pseudomonas_aeruginosa_BWHPSA037:0.0000000000,2699450657_Yersinia_intermedia_FE80200:0.0000000000):0.0000000000,2815378650_Pluralibacter_gergoviae_40874:0.0000000000):0.0000000000,2813892495_Pluralibacter_gergoviae_40874:0.0000000000):0.0000000000,2725326546_Pseudomonas_aeruginosa_105738:0.0000000000):0.0000020116,2558035190_Pseudomonas_mosselii_SJ10:0.0000023437):0.0000027802[92]):0.0023994775[98]):0.0000020116[4]):0.0000020937[4],2654789588_Pseudomonas_nitroreducens_B:0.0100223318):0.0000020863[4],(2620962868_Morganella_morganii_IS15:0.0000020688,2849949196_Morganella_morganii_ICBMmBL-II-04_2_:0.0000020830):0.0024078593[92]):0.0000021049[7],2702802930_Pseudomonas_sp__NBRC_111136:0.0023963304):0.0000021051[6],(2655072957_Pseudomonas_pseudoalcaligenes_CECT_5344:0.0000021877,2537349724_Pseudomonas_pseudoalcaligenes_CECT_5344:0.0000026932):0.0024286102[100]):0.0000020934[10],2813899543_Enterobacter_kobei_GN02266:0.0000020116):0.0000020116[16],2780931874_Pseudomonas_sp__IN1:0.0048344742):0.0027658454[91],(2780755503_Pseudomonadales_bacterium_CPC28:0.0000022539,2788910071_Sutterellaceae_bacterium_NP16:0.0000028623):0.0044593647[100]):0.0283154759[98],(2836944558_Simplicispira_sp__SC1-8:0.1277762906,(2756691556_Pusillimonas_sp__JR1/69-2-13:0.0000029802,(638130279__Nitrosomonas_eutropha_C91:0.0000020116,2737605012_Nitrosomonas_eutropha_Nm57:0.0000020116):0.0024028907[100]):0.0465235751[100]):0.0213663229[100]):0.0093966108[82],(2712877030_Burkholderiales_bacterium_RIFCSPLOWO2_12_FULL_61_40:0.0844347386,2788914887_Sutterellaceae_bacterium_SAT62:0.0202300889):0.0153014157[100]):0.0186976100[89]):0.0162913467[78],(((((((((((((((2870320802_Pseudomonas_aeruginosa_PASGNDM345:0.0000000000,2847828517_Aeromonas_caviae_R25-2:0.0000000000):0.0000000000,2852477930_Aeromonas_caviae_T25-39:0.0000000000):0.0000000000,2581451705_Pseudomonas_aeruginosa_VRFPA08:0.0000000000):0.0000000000,2851279303_Aeromonas_hydrophila_ZYAH75:0.0000000000):0.0000000000,2852468466_Aeromonas_caviae_R25-6:0.0000000000):0.0000000000,2661683278_Pseudomonas_aeruginosa_BTP038:0.0000000000):0.0000020116,2870332856_Pseudomonas_aeruginosa_PASGNDM699:0.0000020116):0.0012146358[100],2620948082_Herbaspirillum_sp__RV1423:0.0406886073):0.0061598231[35],2667503153_Pseudomonas_psychrotolerans_LMG_21977:0.0048546430):0.0048594802[35],(2533896329_Stenotrophomonas_maltophilia_EPM1:0.0000020116,2847530826_Stenotrophomonas_maltophilia_SJTH1:0.0000020116):0.0023846752[100]):0.0210844594[99],(((((646167865__Enhydrobacter_aerosaccus_SK60:0.0000020116,2805062297_Moraxella_osloensis_NP7:0.0000020116):0.0279709662[100],2841268848_Moraxella_osloensis_MOXF1:0.0075167804):0.0373039356[100],(2552685046_Acinetobacter_nosocomialis_TG21145:0.0000022856,2548195566_Acinetobacter_genomospecies_13TU_A_267__NCTC_8102:0.0000020116):0.1191711626[100]):0.0495598960[100],(2595015830_Rugosibacter_aromaticivorans_PG1-Ca6:0.0544668443,2592588069_Betaproteobacteria_bacterium_MOLA814:0.0980483677):0.0434106479[98]):0.0089970078[8],((2785490913_Paralcaligenes_ureilyticus_DSM_24591:0.1245883329,2785489352_Paralcaligenes_ureilyticus_DSM_24591:0.1509308629):0.0403014759[97],(((2712705306_Burkholderiales_bacterium_RIFCSPLOWO2_02_FULL_67_64:0.0000000000,2710837990_Burkholderiales_bacterium_RIFCSPHIGHO2_12_FULL_67_38:0.0000000000):0.0000020116,2713066491_Burkholderiales_bacterium_RIFCSPLOWO2_12_FULL_67_210:0.0000020116):0.0000021959[99],2712803326_Burkholderiales_bacterium_RIFCSPLOWO2_12_67_14:0.0000020116):0.0735258639[100]):0.0072022095[10]):0.0078103841[78]):0.0080971799[87],(650802959__Alicycliphilus_denitrificans_K601:0.0474190291,2826327453_Pseudomonas_protegens_H78:0.0277291702):0.0074509825[99]):0.0108493276[85],2769537088_Pseudomonas_sp__EGD-AKN5:0.0323459022):0.0091747769[43],((((2618423695_Burkholderia_gladioli_ATCC_25417:0.1268212027,2634855187_Burkholderiales-129__UID4000_:0.0894045141):0.0019523772[14],(((((2619982863_Dechloromonas_sp__EBPR_Bin_104:0.0000000000,2585358466_Nitrosomonas_europaea_ATCC_25978:0.0000000000):0.0000000000,2671675020_Nitrosomonas_europaea_Nm50:0.0000000000):0.0000000000,637427210__Nitrosomonas_europaea_ATCC_19718:0.0000000000):0.0000020116,2671674420_Nitrosomonas_europaea_Nm35:0.0000020116):0.0244407071[100],2855794083_Acidovorax_sp__HMWF018:0.0077933162):0.0134178908[100]):0.0072808097[83],2787784321_Betaproteobacteria_bacterium_CG2_30_68_42:0.0588653132):0.0014479038[14],2541019381_Acidovorax_sp__JHL-3:0.0399293710):0.0036156222[13]):0.0048733188[59],2851227189_Herbaspirillum_aquaticum_IEH_4430:0.0332606002):0.0086472790[89]):0.0000026308[17],2516137159_Methyloversatilis_universalis_EHg5:0.0170813895):0.0029656783[19],(2645812355_Comamonas_thiooxydans_DS1:0.0497588523,(2634833810_Acidovorax-123__UID4000_:0.0244462248,2732719803_Curvibacter_delicatus_NBRC_14919:0.0309159584):0.0164012555[100]):0.0047469351[93]):0.0067365482[18],((((((((((((((((((((2539493024_Acinetobacter_lwoffii_NIPH_715:0.0000000000,2582044341_Acinetobacter_lwoffii_NIPH_512:0.0000000000):0.0000000000,2661155446_Acinetobacter_baumannii_ABBL058:0.0000000000):0.0000000000,2566689404_Acinetobacter_sp__CIP_A162:0.0000000000):0.0000000000,2673650174_Acinetobacter_guillouiae_KCTC_23200:0.0000000000):0.0000000000,2702479264_Acinetobacter_nosocomialis_ABBL080:0.0000000000):0.0000000000,2566761876_Acinetobacter_guillouiae_CIP_63_46:0.0000000000):0.0000000000,2546625851_Acinetobacter_guillouiae_MSP4-18:0.0000000000):0.0000000000,2662367011_Acinetobacter_lwoffii_NBRC_109760:0.0000000000):0.0000000000,2563276113_Acinetobacter_nosocomialis_RUH2624:0.0000000000):0.0000000000,2660485887_Acinetobacter_pittii_ABBL046:0.0000000000):0.0000000000,2533178481_Acinetobacter_baumannii_WC-487:0.0000000000):0.0000000000,2566627297_Acinetobacter_sp__ANC_3929:0.0000000000):0.0000000000,2640882482_Acinetobacter_nosocomialis_28F:0.0000000000):0.0000000000,2583585027_Acinetobacter_baumannii_694762:0.0000000000):0.0000000000,2699080505_Acinetobacter_pittii_ABBL024:0.0000000000):0.0000000000,2548203237_Acinetobacter_lwoffii_NCTC_5866:0.0000000000):0.0000000000,2520211311_Acinetobacter_nosocomialis_Ab22222:0.0000000000):0.0000020116,(2566529975_Acinetobacter_bereziniae_Brisou_64__LMG_1003:0.0000020116,((2566692703_Acinetobacter_sp__NIPH_236:0.0048499916,((2567683312_Acinetobacter_baumannii_1396970:0.0000000000,2567683267_Acinetobacter_baumannii_1396970:0.0000000000):0.0000025055,2567683275_Acinetobacter_baumannii_1396970:0.0000021954):0.0024071980[100]):0.0000020830[31],2831758097_Prolinoborus_fasciculus_CIP_103579:0.0024073941):0.0000021800[12]):0.0000020116[7]):0.0000020809[45],((((((((((((((((2539496420_Acinetobacter_pittii_ANC_3678:0.0000000000,2666705863_Acinetobacter_pittii_NBRC_110506:0.0000000000):0.0000000000,2583400939_Acinetobacter_baumannii_233846:0.0000000000):0.0000000000,646305308__Acinetobacter_junii_SH205:0.0000000000):0.0000000000,2659025168_Acinetobacter_baumannii_ABBL038:0.0000000000):0.0000000000,2686786232_Acinetobacter_sp__DUT-2:0.0000000000):0.0000000000,2548234786_Acinetobacter_sp__NCTC_7422:0.0000000000):0.0000000000,2566606849_Acinetobacter_sp__CIP_64_2:0.0000000000):0.0000000000,2810299849_Acinetobacter_sp__WCHA45:0.0000000000):0.0000000000,2549732105_Acinetobacter_baumannii_5256:0.0000000000):0.0000000000,2673485204_Acinetobacter_baumannii_741019:0.0000000000):0.0000000000,2547198002_Acinetobacter_baumannii_4190:0.0000000000):0.0000000000,2533189731_Acinetobacter_baumannii_WC-348:0.0000000000):0.0000000000,2670562670_Acinetobacter_pittii_NBRC_110505:0.0000000000):0.0000000000,2566534596_Acinetobacter_bereziniae_NIPH_3:0.0000000000):0.0000020116,2647511319_Acinetobacter_bereziniae_CHI-40-1:0.0000020116):0.0000020539[98],2567719583_Acinetobacter_baumannii_1419130:0.0024173397):0.0024051162[100]):0.0171126010[96],((((((((((((((650801552__Alicycliphilus_denitrificans_K601:0.0000000000,2598516369_Paraburkholderia_xenovorans_LB400:0.0000000000):0.0000000000,2793709967_Burkholderia_sp__AU17325:0.0000000000):0.0000000000,650823041__Pusillimonas_sp__T7-7:0.0000000000):0.0000000000,2775512273_Paraburkholderia_xenovorans_LB400:0.0000000000):0.0000000000,645558587__Acidovorax_delafieldii_2AN:0.0000000000):0.0000000000,2637848781_Comamonas_thiooxydans_DF1:0.0000000000):0.0000000000,2647653780_Comamonas_thiooxydans_DF2:0.0000000000):0.0000000000,2839823058_Pelomonas_puraquae_CCUG_52769:0.0000000000):0.0000000000,2671548755_Pseudomonas_bauzanensis_LMG_26048:0.0000000000):0.0000000000,637953803__Paraburkholderia_xenovorans_LB400:0.0000000000):0.0000020116,2619825326_Pseudomonas_bauzanensis_CGMCC_1_9095:0.0000020116):0.0000023570[99],2760634795_Pseudomonas_pseudoalcaligenes_NBRC_14167:0.0023896490):0.0027785720[100],640817200__Janthinobacterium_sp__Marseille:0.0000029421):0.0027679442[97],2730321558_Cupriavidus_sp__USMAA2-4:0.0048053825):0.0115275687[100]):0.0175618295[95]):0.0045116898[78],((((((2710371597_Burkholderiales_bacterium_RIFCSPHIGHO2_02_FULL_64_19:0.0000000000,2710788704_Burkholderiales_bacterium_RIFCSPHIGHO2_12_FULL_65_48:0.0000000000):0.0000000000,2760286133_Acidovorax_sp__99:0.0000000000):0.0000000000,2695474856_Acidovorax_sp__GW101-3H11:0.0000000000):0.0000000000,2712847471_Burkholderiales_bacterium_RIFCSPLOWO2_12_FULL_64_33:0.0000000000):0.0000020116,2721804333_Burkholderiales_bacterium_GWA2_64_37:0.0000020116):0.0417220480[100],2832221230_Alicycliphilus_denitrificans_CD02:0.0224198417):0.0070541236[80]):0.0104350254[67],2611048894_Hylemonella_gracilis_Niagara_R:0.0422512539):0.0000024584[56],(((((((((((((((((((((((((((((((((((((((((((((((((((((((((((((((((((((((((((((((((((((((((((((((((((((((2844502424_Achromobacter_spanius_UQ283:0.0000000000,2631808071_Pseudomonas_fluorescens_AU11518:0.0000000000):0.0000000000,2860906951_Pseudomonas_aeruginosa_58:0.0000000000):0.0000000000,2841498291_Achromobacter_xylosoxidans_NCTC_10808:0.0000000000):0.0000000000,2769451951_Pseudomonas_denitrificans_293_PDEN:0.0000000000):0.0000000000,2730318137_Cupriavidus_sp__USMAA2-4:0.0000000000):0.0000000000,2559656671_Pseudomonas_aeruginosa_Stone_130:0.0000000000):0.0000000000,2769435921_Pseudomonas_denitrificans_1184_PDEN:0.0000000000):0.0000000000,2858707997_Cupriavidus_oxalaticus_ERS2038976:0.0000000000):0.0000000000,2843930633_Stenotrophomonas_sp__PAMC25021:0.0000000000):0.0000000000,2528880851_beta_proteobacterium_JGI_0001001-A11__unscreened_:0.0000000000):0.0000000000,2596458582_Cupriavidus_sp__HMR2:0.0000000000):0.0000000000,2847530838_Stenotrophomonas_maltophilia_SJTH1:0.0000000000):0.0000000000,2683524664_Citrobacter_freundii_ST63_944526466:0.0000000000):0.0000000000,2528944012_Ralstonia_sp__JGI_0001001-B07__unscreened_:0.0000000000):0.0000000000,2573160567_Pseudomonas_aeruginosa_S54485:0.0000000000):0.0000000000,2850969339_Pseudomonas_aeruginosa_F5677:0.0000000000):0.0000000000,2847535372_Stenotrophomonas_maltophilia_CSM2:0.0000000000):0.0000000000,2736092207_Pseudomonas_aeruginosa_RW88:0.0000000000):0.0000000000,2730317889_Cupriavidus_sp__USMAA2-4:0.0000000000):0.0000000000,2580897494_Pseudomonas_aeruginosa_VRFPA05:0.0000000000):0.0000000000,2531644887_Cupriavidus_sp__HMR-1:0.0000000000):0.0000000000,2736594514_Pseudomonas_aeruginosa_RW90:0.0000000000):0.0000000000,2725325483_Pseudomonas_aeruginosa_105738:0.0000000000):0.0000000000,2548173107_Neisseria_sicca_DS1:0.0000000000):0.0000000000,2843980850_Ralstonia_mannitolilytica_GML-Rals1-TR:0.0000000000):0.0000000000,2736567873_Pseudomonas_aeruginosa_RW83:0.0000000000):0.0000000000,2581460400_Pseudomonas_aeruginosa_148:0.0000000000):0.0000000000,641622133__Pseudomonas_putida_W619:0.0000000000):0.0000000000,2859197211_Ralstonia_pickettii_NCTC_11149:0.0000000000):0.0000000000,2769434095_Pseudomonas_denitrificans_1184_PDEN:0.0000000000):0.0000000000,2633881833_Ralstonia_mannitolilytica_SN82F48:0.0000000000):0.0000000000,2769434079_Pseudomonas_denitrificans_1184_PDEN:0.0000000000):0.0000000000,2581192338_Pseudomonas_aeruginosa_BWHPSA045:0.0000000000):0.0000000000,2650354649_Betaproteobacteria_FSWF8_bin_13:0.0000000000):0.0000000000,2506667198_Dechloromonas_agitata_CKB:0.0000000000):0.0000000000,2525611957_Stenotrophomonas_maltophilia_MF89:0.0000000000):0.0000000000,2610613826_Klebsiella_pneumoniae_MGH-72:0.0000000000):0.0000000000,2647898874_Pseudomonas_aeruginosa_EML545:0.0000000000):0.0000000000,2856390265_Stenotrophomonas_maltophilia_416_SMAL:0.0000000000):0.0000000000,2769435189_Pseudomonas_denitrificans_1184_PDEN:0.0000000000):0.0000000000,2736555307_Pseudomonas_aeruginosa_RW81:0.0000000000):0.0000000000,2574093302_Pseudomonas_aeruginosa_X13273:0.0000000000):0.0000000000,2802684576_Pelomonas_saccharophila_DSM_654:0.0000000000):0.0000000000,2720721731_Klebsiella_sp__LTGPAF-6F:0.0000000000):0.0000000000,2860879543_Pseudomonas_aeruginosa_SP4528:0.0000000000):0.0000000000,2568822655_Pseudomonas_aeruginosa_BL20:0.0000000000):0.0000000000,2769435136_Pseudomonas_denitrificans_1184_PDEN:0.0000000000):0.0000000000,2598352679_Ralstonia_pickettii_27511:0.0000000000):0.0000000000,2858712978_Cupriavidus_oxalaticus_ERS2038976:0.0000000000):0.0000000000,2712965897_Burkholderiales_bacterium_RIFCSPLOWO2_12_FULL_64_99:0.0000000000):0.0000000000,2850992469_Pseudomonas_aeruginosa_BA7823:0.0000000000):0.0000000000,2668349905_Achromobacter_xylosoxidans_NCTC10807:0.0000000000):0.0000000000,2732808076_Achromobacter_xylosoxidans_NBRC_15126__ATCC_27061:0.0000000000):0.0000000000,2597032644_Ralstonia_sp__UNCCL144:0.0000000000):0.0000000000,2793124663_Aeromonas_sp__ASNIH1:0.0000000000):0.0000000000,2573650296_Pseudomonas_aeruginosa_BL09:0.0000000000):0.0000000000,2870334705_Pseudomonas_aeruginosa_PASGNDM699:0.0000000000):0.0000000000,2631798318_Stenotrophomonas_maltophilia_WJ66:0.0000000000):0.0000000000,2516412827_Achromobacter_piechaudii_HLE:0.0000000000):0.0000000000,2660000908_Pseudomonas_geniculata_JCM_13324:0.0000000000):0.0000000000,2590840773_beta_proteobacterium_FWI2:0.0000000000):0.0000000000,2596467596_Cupriavidus_sp__HMR3:0.0000000000):0.0000000000,2732713152_Cupriavidus_oxalaticus_NBRC_13593:0.0000000000):0.0000000000,2582134697_Pseudomonas_aeruginosa_VRFPA03:0.0000000000):0.0000000000,2732709317_Castellaniella_caeni_NBRC_101664:0.0000000000):0.0000000000,2696214214_Pseudomonas_aeruginosa_ATCC_33349:0.0000000000):0.0000000000,2859197228_Ralstonia_pickettii_NCTC_11149:0.0000000000):0.0000000000,2621333131_Ralstonia_mannitolilytica_MRY14-0246:0.0000000000):0.0000000000,2578981900_Burkholderia_cenocepacia_KC-01:0.0000000000):0.0000000000,2736076822_Pseudomonas_aeruginosa_RW84:0.0000000000):0.0000000000,2655471581_Pseudomonas_aeruginosa_VRFPA10:0.0000000000):0.0000000000,2869339299_Stenotrophomonas_maltophilia_31_SMAL:0.0000000000):0.0000000000,2573677332_Pseudomonas_aeruginosa_VRFPA09:0.0000000000):0.0000000000,2730920784_Citrobacter_sp__AATXR:0.0000000000):0.0000000000,2563149851_Pseudomonas_aeruginosa_VRFPA01:0.0000000000):0.0000000000,2723192451_Pseudomonas_aeruginosa_B10W:0.0000000000):0.0000000000,2710840162_Burkholderiales_bacterium_RIFCSPHIGHO2_12_FULL_63_20:0.0000000000):0.0000000000,2661417557_Pseudomonas_sp__NBRC_111127:0.0000000000):0.0000000000,2556075238_Pseudomonas_aeruginosa_BL21:0.0000000000):0.0000000000,2575853919_Pseudomonas_aeruginosa_VRFPA07:0.0000000000):0.0000000000,2870322653_Pseudomonas_aeruginosa_PASGNDM345:0.0000000000):0.0000000000,2769434133_Pseudomonas_denitrificans_1184_PDEN:0.0000000000):0.0000000000,2688843078_Pseudomonas_aeruginosa_IOMTU_133:0.0000000000):0.0000000000,2736564446_Pseudomonas_aeruginosa_RW80:0.0000000000):0.0000000000,2670672372_Pseudomonas_aeruginosa_ATCC_33359:0.0000000000):0.0000000000,2697648572_Pseudomonas_sp__GTC_16482:0.0000000000):0.0000000000,2597031220_Ralstonia_sp__UNCCL144:0.0000000000):0.0000000000,2704060951_Enterobacter_asburiae_ST252_950126202:0.0000000000):0.0000000000,2825640941_Ralstonia_pickettii_H2Cu5:0.0000000000):0.0000000000,2670123099_Pseudomonas_sp__NBRC_111119:0.0000000000):0.0000000000,2641918664_Delftia_lacustris_LZ-C:0.0000000000):0.0000000000,2621219191_Pseudomonas_aeruginosa_P7-L633/96:0.0000000000):0.0000000000,2699917346_Citrobacter_freundii_953086287:0.0000000000):0.0000000000,2732202447_Ralstonia_pickettii_NBRC_102503:0.0000000000):0.0000000000,2663188939_Achromobacter_xylosoxidans_2789STDY5608623:0.0000000000):0.0000000000,2678450783_Pseudomonas_aeruginosa_SPA01:0.0000000000):0.0000020116,(((((((((((((((((((((((((((((((((((((((((((((((((((((((((((((((2527246963_Acidovorax_sp__JHL-9:0.0000000000,2674229029_Enterobacter_hormaechei_xiangfangensis_CIDEIMsCOL2:0.0000000000):0.0000000000,2576870488_Pseudomonas_aeruginosa_DHS01:0.0000000000):0.0000000000,637689353__Cupriavidus_pinatubonensis_JMP134:0.0000000000):0.0000000000,2539727948_Pseudomonas_stutzeri_NF13:0.0000000000):0.0000000000,2521558337_Herbaspirillum_sp__GW103:0.0000000000):0.0000000000,2684815233_Aquabacterium_parvum_B6:0.0000000000):0.0000000000,2672786695_Pseudomonas_aeruginosa_Carb01_63:0.0000000000):0.0000000000,2507372924_Pseudomonas_aeruginosa_HUN_PA531:0.0000000000):0.0000000000,2840483399_Alcaligenes_faecalis_GZAF3:0.0000000000):0.0000000000,2745251669_Pseudomonas_aeruginosa_RNS_PA46:0.0000000000):0.0000000000,2664388292_Pseudomonas_luteola_JCM_3352:0.0000000000):0.0000000000,2745244868_Pseudomonas_aeruginosa_RNS_PAE05:0.0000000000):0.0000000000,651019362__Pseudomonas_stutzeri_CGMCC_1_1803:0.0000000000):0.0000000000,2510599839_Pseudomonas_aeruginosa_ITL_134MG:0.0000000000):0.0000000000,2745258343_Pseudomonas_aeruginosa_RNS_PA1:0.0000000000):0.0000000000,2674821723_Pseudomonas_aeruginosa_ST-111_P23_East_of_England_6_IMP_13_07_10:0.0000000000):0.0000000000,2794604189_Pseudomonas_indoloxydans_JCM_14246:0.0000000000):0.0000000000,2837527382_Alcaligenes_faecalis_GZAF4:0.0000000000):0.0000000000,2804467798_Mycobacteroides_abscessus_bolletii_CRM-0020:0.0000000000):0.0000000000,2549717717_Pseudomonas_aeruginosa_NCMG1179:0.0000000000):0.0000000000,2699243381_Pseudomonas_aeruginosa_ST-111_E15_London_28_01_14:0.0000000000):0.0000000000,2729061070_Pseudomonas_aeruginosa_105777:0.0000000000):0.0000000000,2581750343_Pseudomonas_aeruginosa_DHS29:0.0000000000):0.0000000000,2847442011_Achromobacter_xylosoxidans_FDAARGOS_88:0.0000000000):0.0000000000,2769582284_Pseudomonas_sp__WCHP16:0.0000000000):0.0000000000,2597898381_Mycobacteroides_abscessus_bolletii_INCQS_00594:0.0000000000):0.0000000000,2656940421_Paraburkholderia_terricola_LMG_20594:0.0000000000):0.0000000000,2725171411_Burkholderia_cenocepacia_CEIB_S4-3:0.0000000000):0.0000000000,2673754672_Pseudomonas_aeruginosa_ST-111_P41_London_28_09_12:0.0000000000):0.0000000000,2671893273_Oryzisolibacter_propanilivorax_EPL6:0.0000000000):0.0000000000,2664378575_Pseudomonas_indica_JCM_21544:0.0000000000):0.0000000000,2664443378_Pseudomonas_zeshuii_DSM_27927:0.0000000000):0.0000000000,2651702185_Pseudomonas_aeruginosa_WS394:0.0000000000):0.0000000000,2835302352_Alcaligenes_faecalis_GZAF5:0.0000000000):0.0000000000,640809158__Pseudomonas_aeruginosa_sv__O12_PA7:0.0000000000):0.0000000000,2510594279_Pseudomonas_aeruginosa_HUN_PA531:0.0000000000):0.0000000000,2656933669_Paraburkholderia_sediminicola_LMG_24238:0.0000000000):0.0000000000,2684142481_Ideonella_sp__201-F6:0.0000000000):0.0000000000,2646568234_Herbaspirillum_chlorophenolicum_CPW301:0.0000000000):0.0000000000,2678360210_Enterobacter_roggenkampii_CIDEIMsCOL1:0.0000000000):0.0000000000,2804467864_Mycobacteroides_abscessus_bolletii_CRM-0020:0.0000000000):0.0000000000,2638269220_Comamonas_thiooxydans_JL14:0.0000000000):0.0000000000,2540480714_Pseudomonas_aeruginosa_PA21_ST175:0.0000000000):0.0000000000,2659284033_Klebsiella_oxytoca_CHS143:0.0000000000):0.0000000000,2507376273_Pseudomonas_aeruginosa_ITL_134MG:0.0000000000):0.0000000000,2648172692_Cupriavidus_basilensis_KF708:0.0000000000):0.0000000000,2687941810_Pseudomonas_aeruginosa_NCGM257:0.0000000000):0.0000000000,2687769166_Pandoraea_pnomenusa_MCB032:0.0000000000):0.0000000000,2732448272_Herbaspirillum_chlorophenolicum_NBRC_102525:0.0000000000):0.0000000000,2860866286_Pseudomonas_aeruginosa_Y71:0.0000000000):0.0000000000,2562783400_Pseudomonas_sp__EGD-AK9:0.0000000000):0.0000000000,2808459183_Pseudomonas_luteola_NBRC_103146:0.0000000000):0.0000021734,(637975209__Cupriavidus_metallidurans_CH34:0.0000020116,((2553182940_Pseudomonas_nitroreducens_TX1:0.0000020116,2652624214_Pseudomonas_toyotomiensis_KF710:0.0000020116):0.0023957284[100],2813717184_Pseudomonas_luteola_NCTC_11842:0.0023988170):0.0000020771[86]):0.0000020116[42]):0.0000021290[97],(2743185289_Cupriavidus_metallidurans_NA1:0.0000020116,2667503167_Pseudomonas_psychrotolerans_LMG_21977:0.0000020116):0.0000020116[96]):0.0023862715[95],(((((((((((((((((((((((((((((((((((((((((((((((((((((((((((((((((((((((((((((((((((((((((((((((((((((((((((((((((((637975200__Cupriavidus_metallidurans_CH34:0.0000000000,2685568175_Pseudomonas_aeruginosa_RW35:0.0000000000):0.0000000000,2736531950_Pseudomonas_aeruginosa_RW70:0.0000000000):0.0000000000,2734123285_Pseudomonas_aeruginosa_RW23:0.0000000000):0.0000000000,2734116075_Pseudomonas_aeruginosa_RW20:0.0000000000):0.0000000000,2685549135_Pseudomonas_aeruginosa_RW22:0.0000000000):0.0000000000,2736410717_Pseudomonas_aeruginosa_RW11:0.0000000000):0.0000000000,2734285239_Pseudomonas_aeruginosa_RW72:0.0000000000):0.0000000000,2685584466_Pseudomonas_aeruginosa_RW54:0.0000000000):0.0000000000,2734182029_Pseudomonas_aeruginosa_RW40:0.0000000000):0.0000000000,2685577670_Pseudomonas_aeruginosa_RW5:0.0000000000):0.0000000000,2736534755_Pseudomonas_aeruginosa_RW69:0.0000000000):0.0000000000,2825647516_Ralstonia_pickettii_H2Cu2:0.0000000000):0.0000000000,2734109468_Pseudomonas_aeruginosa_RW17:0.0000000000):0.0000000000,2736502292_Pseudomonas_aeruginosa_RW50:0.0000000000):0.0000000000,2734264481_Pseudomonas_aeruginosa_RW63:0.0000000000):0.0000000000,2736468298_Pseudomonas_aeruginosa_RW30:0.0000000000):0.0000000000,2702645333_Pseudomonas_aeruginosa_J_1532:0.0000000000):0.0000000000,2734072818_Pseudomonas_aeruginosa_RW4:0.0000000000):0.0000000000,2541808510_Pseudomonas_aeruginosa_PA14:0.0000000000):0.0000000000,2791200986_Sphingobium_sp__NP43:0.0000000000):0.0000000000,2672288660_Pseudomonas_aeruginosa_M37351:0.0000000000):0.0000000000,2685575991_Pseudomonas_aeruginosa_RW49:0.0000000000):0.0000000000,2736402161_Pseudomonas_aeruginosa_RW6:0.0000000000):0.0000000000,2736439765_Pseudomonas_aeruginosa_RW19:0.0000000000):0.0000000000,2583805129_Pseudomonas_aeruginosa_BWHPSA027:0.0000000000):0.0000000000,2734254461_Pseudomonas_aeruginosa_RW61:0.0000000000):0.0000000000,2685591013_Pseudomonas_aeruginosa_RW57:0.0000000000):0.0000000000,2667263828_Pseudomonas_aeruginosa_ATCC_33357:0.0000000000):0.0000000000,2569114699_Cupriavidus_metallidurans_H1130:0.0000000000):0.0000000000,2734082167_Pseudomonas_aeruginosa_RW7:0.0000000000):0.0000000000,2736621725_Pseudomonas_aeruginosa_RW1:0.0000000000):0.0000000000,2734220685_Pseudomonas_aeruginosa_RW52:0.0000000000):0.0000000000,2736479358_Pseudomonas_aeruginosa_RW32:0.0000000000):0.0000000000,2823171169_Cupriavidus_metallidurans_Ni-2:0.0000000000):0.0000000000,2569113958_Cupriavidus_metallidurans_H1130:0.0000000000):0.0000000000,2734192615_Pseudomonas_aeruginosa_RW42:0.0000000000):0.0000000000,2703136097_Pseudomonas_aeruginosa_ATCC_43731:0.0000000000):0.0000000000,2734216377_Pseudomonas_aeruginosa_RW48:0.0000000000):0.0000000000,2734131666_Pseudomonas_aeruginosa_RW24:0.0000000000):0.0000000000,2734169907_Pseudomonas_aeruginosa_RW38:0.0000000000):0.0000000000,2734136011_Pseudomonas_aeruginosa_RW25:0.0000000000):0.0000000000,2736449793_Pseudomonas_aeruginosa_RW21:0.0000000000):0.0000000000,2734145657_Pseudomonas_aeruginosa_RW29:0.0000000000):0.0000000000,2734200395_Pseudomonas_aeruginosa_RW45:0.0000000000):0.0000000000,2734100292_Pseudomonas_aeruginosa_RW13:0.0000000000):0.0000000000,2596452592_Cupriavidus_sp__PYC:0.0000000000):0.0000000000,2523630718_Ralstonia_sp__AU12-08:0.0000000000):0.0000000000,2823166659_Cupriavidus_metallidurans_Ni-2:0.0000000000):0.0000000000,2736435856_Pseudomonas_aeruginosa_RW15:0.0000000000):0.0000000000,2736503647_Pseudomonas_aeruginosa_RW55:0.0000000000):0.0000000000,2736544457_Pseudomonas_aeruginosa_RW74:0.0000000000):0.0000000000,2736445785_Pseudomonas_aeruginosa_RW18:0.0000000000):0.0000000000,2846753462_Cupriavidus_metallidurans_BS1:0.0000000000):0.0000000000,2736419901_Pseudomonas_aeruginosa_RW12:0.0000000000):0.0000000000,2743196725_Cupriavidus_metallidurans_NE12:0.0000000000):0.0000000000,2569114847_Cupriavidus_metallidurans_H1130:0.0000000000):0.0000000000,2736474801_Pseudomonas_aeruginosa_RW43:0.0000000000):0.0000000000,2732848010_Cupriavidus_metallidurans_NBRC_101272:0.0000000000):0.0000000000,2734087636_Pseudomonas_aeruginosa_RW8:0.0000000000):0.0000000000,2734238119_Pseudomonas_aeruginosa_RW59:0.0000000000):0.0000000000,2734231591_Pseudomonas_aeruginosa_RW56:0.0000000000):0.0000000000,2823168830_Cupriavidus_metallidurans_Ni-2:0.0000000000):0.0000000000,2734278073_Pseudomonas_aeruginosa_RW71:0.0000000000):0.0000000000,2684802051_Pseudomonas_aeruginosa_M1608:0.0000000000):0.0000000000,2734198151_Pseudomonas_aeruginosa_RW41:0.0000000000):0.0000000000,2685560403_Pseudomonas_aeruginosa_RW33:0.0000000000):0.0000000000,2734159922_Pseudomonas_aeruginosa_RW36:0.0000000000):0.0000000000,2654621521_Cupriavidus_sp__SHE:0.0000000000):0.0000000000,2734246264_Pseudomonas_aeruginosa_RW60:0.0000000000):0.0000000000,2554448379_Cupriavidus_sp__WS:0.0000000000):0.0000000000,2669951526_Pseudomonas_aeruginosa_J_1385:0.0000000000):0.0000000000,2736490356_Pseudomonas_aeruginosa_RW44:0.0000000000):0.0000000000,2569114804_Cupriavidus_metallidurans_H1130:0.0000000000):0.0000000000,639323786__Pseudomonas_aeruginosa_UCBPP-PA14:0.0000000000):0.0000000000,2734140363_Pseudomonas_aeruginosa_RW26:0.0000000000):0.0000000000,2736413451_Pseudomonas_aeruginosa_RW10:0.0000000000):0.0000000000,2729227147_Cupriavidus_metallidurans_NDB3NO24:0.0000000000):0.0000000000,2823169491_Cupriavidus_metallidurans_Ni-2:0.0000000000):0.0000000000,2569113824_Cupriavidus_metallidurans_H1130:0.0000000000):0.0000000000,2569115224_Cupriavidus_metallidurans_H1130:0.0000000000):0.0000000000,2734276787_Pseudomonas_aeruginosa_RW68:0.0000000000):0.0000000000,2734152129_Pseudomonas_aeruginosa_RW34:0.0000000000):0.0000000000,2743187112_Cupriavidus_metallidurans_NA4:0.0000000000):0.0000000000,2736517055_Pseudomonas_aeruginosa_RW64:0.0000000000):0.0000000000,2736493877_Pseudomonas_aeruginosa_RW47:0.0000000000):0.0000000000,2734176255_Pseudomonas_aeruginosa_RW39:0.0000000000):0.0000000000,2823168724_Cupriavidus_metallidurans_Ni-2:0.0000000000):0.0000000000,2734068198_Pseudomonas_aeruginosa_RW3:0.0000000000):0.0000000000,2846756536_Cupriavidus_metallidurans_BS1:0.0000000000):0.0000000000,2858704397_Cupriavidus_sp__NDB2Meth2:0.0000000000):0.0000000000,2734248991_Pseudomonas_aeruginosa_RW58:0.0000000000):0.0000000000,2736525577_Pseudomonas_aeruginosa_RW65:0.0000000000):0.0000000000,2576419015_Pseudomonas_aeruginosa_BL16:0.0000000000):0.0000000000,2569114825_Cupriavidus_metallidurans_H1130:0.0000000000):0.0000000000,2685600428_Pseudomonas_aeruginosa_RW67:0.0000000000):0.0000000000,2736463583_Pseudomonas_aeruginosa_RW31:0.0000000000):0.0000000000,2734225159_Pseudomonas_aeruginosa_RW51:0.0000000000):0.0000000000,2583945674_Pseudomonas_aeruginosa_BWH058:0.0000000000):0.0000000000,2581123178_Pseudomonas_aeruginosa_BWHPSA044:0.0000000000):0.0000000000,2736425169_Pseudomonas_aeruginosa_RW14:0.0000000000):0.0000000000,2734064633_Pseudomonas_aeruginosa_RW2:0.0000000000):0.0000000000,2736513053_Pseudomonas_aeruginosa_RW62:0.0000000000):0.0000000000,2736456621_Pseudomonas_aeruginosa_RW27:0.0000000000):0.0000000000,2569113786_Cupriavidus_metallidurans_H1130:0.0000000000):0.0000000000,2834648034_Cupriavidus_sp__NDB4MOL1:0.0000000000):0.0000000000,2734107163_Pseudomonas_aeruginosa_RW16:0.0000000000):0.0000000000,2734092638_Pseudomonas_aeruginosa_RW9:0.0000000000):0.0000000000,2846756449_Cupriavidus_metallidurans_BS1:0.0000000000):0.0000000000,2734209211_Pseudomonas_aeruginosa_RW46:0.0000000000):0.0000000000,2734266668_Pseudomonas_aeruginosa_RW66:0.0000000000):0.0000000000,2734164325_Pseudomonas_aeruginosa_RW37:0.0000000000):0.0000020116,2586226994_gamma_proteobacterium_L18:0.0000021737):0.0000026064[24],2685553025_Pseudomonas_aeruginosa_RW28:0.0000023487):0.0000022381[29],2730429206_Cupriavidus_sp__JdFR-90:0.0000021681):0.0025373760[97],((((((((((((2726151699_Salmonella_enterica_NGUA-20_S8:0.0000000000,2726135805_Salmonella_enterica_NGUA-16_S4:0.0000000000):0.0000000000,2714853572_Salmonella_enterica_NGUA-28_S4:0.0000000000):0.0000000000,2685235916_Salmonella_enterica_NGUA-2_S2:0.0000000000):0.0000000000,2726078589_Salmonella_enterica_NGUA-1_S1:0.0000000000):0.0000000000,2746211460_Salmonella_enterica_NGUA-18_S6:0.0000000000):0.0000000000,2726099899_Salmonella_enterica_NGUA-7_S7:0.0000000000):0.0000000000,2726201367_Salmonella_enterica_NGUA-32_S8:0.0000000000):0.0000000000,2726220656_Salmonella_enterica_NGUA-39_S4:0.0000000000):0.0000020116,2726192155_Salmonella_enterica_NGUA-30_S6:0.0000020116):0.0000025642[75],2726166704_Salmonella_enterica_NGUA-23_S11:0.0170187852):0.0016697586[76],2583267842_Paraburkholderia_ferrariae_NBRC_106233:0.0280894048):0.0231919265[99],651010135__Pseudomonas_putida_S16:0.0000020082):0.0024603374[22]):0.0000021054[17]):0.0000021753[12],(((((2741696622_Pseudomonas_aeruginosa_AU10014:0.0000000000,2741695952_Pseudomonas_aeruginosa_AU9381:0.0000000000):0.0000000000,2741708916_Pseudomonas_aeruginosa_AU10714:0.0000000000):0.0000000000,2741715243_Pseudomonas_aeruginosa_AU11866:0.0000000000):0.0000020116,2741702407_Pseudomonas_aeruginosa_AU10015:0.0000020116):0.0000021907[97],(((((((2581581443_Pseudomonas_aeruginosa_BL14:0.0000000000,2580753156_Pseudomonas_aeruginosa_BL04:0.0000000000):0.0000000000,2741770693_Pseudomonas_aeruginosa_AU6462:0.0000000000):0.0000000000,2676333956_Delftia_lacustris_LMG_24775:0.0000000000):0.0000000000,2769469632_Pseudomonas_denitrificans_461_PDEN:0.0000000000):0.0000000000,2702667018_Pseudomonas_aeruginosa_JD317:0.0000000000):0.0000000000,2580435161_Pseudomonas_aeruginosa_BL17:0.0000000000):0.0000020116,2859175189_Ralstonia_pickettii_ICMP-8657:0.0000020116):0.0000020819[97]):0.0023828926[97]):0.0000022730[17],(((2678281801_Pseudomonas_aeruginosa_105880:0.0000000000,2712537735_Pseudomonas_aeruginosa_MRSN17623:0.0000000000):0.0000020116,2725320058_Pseudomonas_aeruginosa_105857:0.0000020116):0.0000020829[97],2746358719_Serratia_marcescens_3691F:0.0023964925):0.0023951333[100]):0.0000029383[4],2689184833_Pseudomonas_aeruginosa_BAMCPA07-48:0.0023949939):0.0000022370[5],2869356689_Stenotrophomonas_maltophilia_544_SMAL:0.0000020116):0.0000027533[6],2691557351_Stenotrophomonas_maltophilia_ISMMS7:0.0024254291):0.0000022386[5],2619488898_Pseudomonas_plecoglossicida_TND35:0.0024007902):0.0000022386[6],2522029748_Pseudomonas_putida_PC9:0.0023933971):0.0000028948[5],2675345313_Achromobacter_sp__2789STDY5608621:0.0023947900):0.0000028948[11]):0.0000023304[6],(2777880187_Pseudomonas_sp__AK6U:0.0000020116,2789037462_Hyphomonadaceae_bacterium_SAT1309:0.0048355911):0.0000023858[49]):0.0000022604[9],(2651123613_Pseudomonas_fluorescens_PA4C2:0.0000028666,2736072623_Pseudomonas_aeruginosa_RW87:0.0000020590):0.0023937525[98]):0.0000026453[12],2533896318_Stenotrophomonas_maltophilia_EPM1:0.0023935350):0.0052974572[97],(((2636854104_Acinetobacter_baumannii_MRSN_3527:0.0000000000,2687808745_Acinetobacter_baumannii_D36:0.0000000000):0.0000020116,647115131__Acinetobacter_baumannii_6013150:0.0000020116):0.0000027627[73],((((((((((((2536921696_Acinetobacter_baumannii_ATCC_19606__CIP_70_34:0.0000000000,2535940291_Acinetobacter_baumannii_NIPH_1734:0.0000000000):0.0000000000,2702018426_Acinetobacter_baumannii_NBRC_109757:0.0000000000):0.0000000000,647833911__Acinetobacter_baumannii_ATCC_19606__CIP_70_34:0.0000000000):0.0000000000,2598650224_Acinetobacter_baumannii_AB31:0.0000000000):0.0000000000,2587237078_Acinetobacter_baumannii_JCM_6841:0.0000000000):0.0000000000,2649512725_Acinetobacter_baumannii_CCBH5233:0.0000000000):0.0000000000,2725007586_Acinetobacter_baumannii_Ab03:0.0000000000):0.0000000000,2567540733_Acinetobacter_baumannii_121738:0.0000000000):0.0000000000,2568485771_Acinetobacter_baumannii_466760:0.0000000000):0.0000000000,2538996559_Acinetobacter_baumannii_MSP4-16:0.0000000000):0.0000024959,2611522148_Acinetobacter_baumannii_ATCC_19606__CIP_70_34:0.0000020116):0.0000026098[75],((((2547717110_Acinetobacter_sp__MDS7A:0.0000000000,2566614572_Acinetobacter_sp__CIP_53_82:0.0000000000):0.0000027738,2566614894_Acinetobacter_sp__CIP_53_82:0.0000025311):0.0000022023[75],(2580212292_Acinetobacter_baumannii_766875:0.0000020116,2539649992_Acinetobacter_baumannii_OIFC021:0.0000026193):0.0072267540[100]):0.0000022189[66],(2702007506_Acinetobacter_junii_NBRC_110497:0.0000020781,2654781406_Acinetobacter_bereziniae_HPC229:0.0023996380):0.0024005679[100]):0.0099777216[92]):0.0072081199[76]):0.0023845139[74]):0.0219362986[96],2516827861_Pseudomonas_stutzeri_T13:0.0189422112):0.0170893560[90],((((2711341839_Gammaproteobacteria_bacterium_RIFCSPLOWO2_02_FULL_57_10:0.1076576382,(2714346961_Acidovorax_sp__SD340:0.0026893568,2514530398_Acidovorax_sp__NO-1:0.0020990675):0.0745542895[100]):0.0068490280[97],2839043354_Massilia_sp__K1S02-61:0.0731181805):0.0107186258[86],2834742109_Acidovorax_delafieldii_CCH3-G3:0.0446751056):0.0000025504[43],(2732448269_Herbaspirillum_chlorophenolicum_NBRC_102525:0.0000025898,2646565005_Herbaspirillum_chlorophenolicum_CPW301:0.0000020926):0.0383686586[100]):0.0122415510[100]):0.0050611085[85]):0.0212750759[88],(((((2520054929_Acidovorax_sp__KKS102:0.0000000000,2755245429_Acidovorax_sp__107:0.0000000000):0.0000000000,2634947995_Acidovorax-75__UID4105_:0.0000000000):0.0000020116,2755211475_Acidovorax_sp__69:0.0000020116):0.0000028055[100],(2645811383_Comamonas_thiooxydans_DS1:0.0250465898,2514530672_Acidovorax_sp__NO-1:0.0000027655):0.0073210320[94]):0.1126580065[100],(2671664468_Nitrosomonas_ureae_Nm13:0.0000020116,650752700__Nitrosomonas_sp__AL212:0.0000020116):0.0539122577[100]):0.0101255049[42]):0.0026166757[22],((((((((((((((((((((((((((((((((((((((((((((((((((((((((((((((((((((((((((((((((((((((((((((((((((((((((((((((((((((((((((((((((((((((((((((((((((((((((((((((((((((((((((((((((((((((((((((((((((((((((((((((((((((((((((((((((((((((((((((((((((((((((((((((((((((((((((((((((((((((((((((((((((((((((((((((((((((((((((((((((((((2571207625_Escherichia_coli_BIDMC_6:0.0000000000,2719274493_Klebsiella_pneumoniae_11:0.0000000000):0.0000000000,2569553328_Klebsiella_pneumoniae_BWH_2:0.0000000000):0.0000000000,2724853012_Citrobacter_freundii_AMA_948:0.0000000000):0.0000000000,2684933844_Escherichia_coli_D11:0.0000000000):0.0000000000,2638609129_Klebsiella_pneumoniae_KPM_nasey:0.0000000000):0.0000000000,2698819970_Enterobacter_kobei_ST434_953099839:0.0000000000):0.0000000000,2721685159_Klebsiella_pneumoniae_Kp_Goe_33208:0.0000000000):0.0000000000,2574039753_Escherichia_coli_BIDMC_19B:0.0000000000):0.0000000000,2726849174_Acinetobacter_baumannii_D78:0.0000000000):0.0000000000,2813975175_Enterobacter_kobei_GN02618:0.0000000000):0.0000000000,2704023968_Klebsiella_pneumoniae_pneumoniae_ST101_945154233:0.0000000000):0.0000000000,2579326517_Enterobacter_cloacae_BWH_43:0.0000000000):0.0000000000,2563947338_Enterobacter_roggenkampii_EC_38VIM1:0.0000000000):0.0000000000,2581761124_Escherichia_coli_BIDMC_19A:0.0000000000):0.0000000000,2535510267_Escherichia_coli_S17:0.0000000000):0.0000000000,2583666355_Klebsiella_pneumoniae_UCICRE_4:0.0000000000):0.0000000000,2538637447_Acinetobacter_baumannii_Canada_BC-1:0.0000000000):0.0000000000,2776804218_Pantoea_sp__FDAARGOS_194:0.0000000000):0.0000000000,651547537__Klebsiella_sp__MS_92-3:0.0000000000):0.0000000000,2667114018_Citrobacter_sp__MGH99:0.0000000000):0.0000000000,2578644027_Enterobacter_sp__MGH_7:0.0000000000):0.0000000000,2732763276_Kluyvera_intermedia_NBRC_102594:0.0000000000):0.0000000000,2724843811_Klebsiella_pneumoniae_AMA_782:0.0000000000):0.0000000000,2572929502_Salmonella_enterica_enterica_sv__Senftenberg_361154004:0.0000000000):0.0000000000,2554784901_Escherichia_coli_HM46:0.0000000000):0.0000000000,2666150922_Klebsiella_pneumoniae_CHS112:0.0000000000):0.0000000000,2699483322_Serratia_marcescens_marcescens_945154301:0.0000000000):0.0000000000,2573263047_Escherichia_coli_BIDMC_19C:0.0000000000):0.0000000000,2847015250_Providencia_stuartii_FDAARGOS_87:0.0000000000):0.0000000000,2840448679_Leclercia_sp__LSNIH5:0.0000000000):0.0000000000,2743360004_Salmonella_enterica_sv__Putten_CRJJGF_00159:0.0000000000):0.0000000000,2683530605_Klebsiella_pneumoniae_pneumoniae_ST2017_950142398:0.0000000000):0.0000000000,2580545051_Enterobacter_hormaechei_BWH_27:0.0000000000):0.0000000000,2843278543_Leclercia_sp__LSNIH7:0.0000000000):0.0000000000,2724849446_Enterobacter_asburiae_AMA_810:0.0000000000):0.0000000000,2648751559_Vibrio_hepatarius_DSM_19134:0.0000000000):0.0000000000,2851654056_Enterobacter_cloacae_234:0.0000000000):0.0000000000,2628616406_Enterobacter_roggenkampii_FB:0.0000000000):0.0000000000,2555104934_Serratia_marcescens_MC458:0.0000000000):0.0000000000,2554800004_Klebsiella_pneumoniae_G5-2:0.0000000000):0.0000000000,2859686773_Enterobacter_cloacae_AR_0072:0.0000000000):0.0000000000,2768892615_Klebsiella_aerogenes_GN02278:0.0000000000):0.0000000000,2683519073_Klebsiella_pneumoniae_pneumoniae_S8:0.0000000000):0.0000000000,2813942007_Enterobacter_kobei_GN05680:0.0000000000):0.0000000000,2850235245_Raoultella_ornithinolytica_Ro24005:0.0000000000):0.0000000000,643431701__Acinetobacter_baumannii_AB0057:0.0000000000):0.0000000000,2669273933_Klebsiella_pneumoniae_CHS140:0.0000000000):0.0000000000,2530400944_Escherichia_coli_MS_57-2:0.0000000000):0.0000000000,2580236619_Escherichia_coli_BIDMC_9:0.0000000000):0.0000000000,2779913574_Escherichia_coli_YD649:0.0000000000):0.0000000000,2675589486_Klebsiella_pneumoniae_pneumoniae_ST101_957083320:0.0000000000):0.0000000000,2610552618_Klebsiella_pneumoniae_MGH_60:0.0000000000):0.0000000000,2778802566_Klebsiella_pneumoniae_WCHKP1845_GCA_001887995_1:0.0000000000):0.0000000000,2718659616_Klebsiella_oxytoca_CAV1374:0.0000000000):0.0000000000,2854343405_Raoultella_ornithinolytica_R23804:0.0000000000):0.0000000000,2837478285_Leclercia_sp__LSNIH4:0.0000000000):0.0000000000,2555215167_Klebsiella_pneumoniae_LCT-KP289:0.0000000000):0.0000000000,2555089467_Serratia_marcescens_MC6001:0.0000000000):0.0000000000,2849032423_Citrobacter_freundii_UMH14:0.0000000000):0.0000000000,2726825985_Acinetobacter_baumannii_A85:0.0000000000):0.0000000000,2670377330_Klebsiella_pneumoniae_K68-18:0.0000000000):0.0000000000,2633593624_Pantoea_sp__PSNIH1:0.0000000000):0.0000000000,2559034744_Escherichia_coli_KTE73:0.0000000000):0.0000000000,2541651565_Klebsiella_pneumoniae_UHKPC81:0.0000000000):0.0000000000,2618983352_Klebsiella_pneumoniae_IS33:0.0000000000):0.0000000000,2779820352_Escherichia_coli_MOD1-EC1566:0.0000000000):0.0000000000,2849938659_Raoultella_ornithinolytica_R10648:0.0000000000):0.0000000000,2581066847_Klebsiella_quasipneumoniae_quasipneumoniae_UCICRE_14:0.0000000000):0.0000000000,2850139757_Providencia_rettgeri_PR1:0.0000000000):0.0000000000,2847739958_Serratia_marcescens_CAV1761:0.0000000000):0.0000000000,2588564954_Klebsiella_pneumoniae_pneumoniae_PittNDM01:0.0000000000):0.0000000000,2813832089_Enterobacter_kobei_44593:0.0000000000):0.0000000000,2813846118_Enterobacter_kobei_SMART_635:0.0000000000):0.0000000000,2774795028_Citrobacter_farmeri_AUSMDU00008141:0.0000000000):0.0000000000,2780770930_Escherichia_coli_MOD1-EC5054:0.0000000000):0.0000000000,2664915061_Klebsiella_pneumoniae_MGH102:0.0000000000):0.0000000000,2687775081_Proteus_mirabilis_AOUC-001:0.0000000000):0.0000000000,2588784266_Salmonella_enterica_enterica_sv__Heidelberg_SARA_39:0.0000000000):0.0000000000,2539377762_Escherichia_coli_EPECa12:0.0000000000):0.0000000000,2779923661_Escherichia_coli_YD648:0.0000000000):0.0000000000,2793425161_Enterobacter_hormaechei_xiangfangensis_2052/3072:0.0000000000):0.0000000000,2841710673_Citrobacter_freundii_R17:0.0000000000):0.0000000000,2633655797_Pantoea_sp__PSNIH2:0.0000000000):0.0000000000,2581246644_Escherichia_coli_BIDMC_82:0.0000000000):0.0000000000,2768886835_Klebsiella_aerogenes_GN02286:0.0000000000):0.0000000000,2719335484_Klebsiella_oxytoca_CAV1099:0.0000000000):0.0000000000,2724830593_Enterobacter_asburiae_AMA_497:0.0000000000):0.0000000000,2813789595_Enterobacter_kobei_GN02366:0.0000000000):0.0000000000,2618601478_Escherichia_coli_4552-1:0.0000000000):0.0000000000,2533401934_Klebsiella_oxytoca_10-5245:0.0000000000):0.0000000000,2718666424_Klebsiella_oxytoca_CAV1374:0.0000000000):0.0000000000,2712612222_Enterobacter_chengduensis_CIDEIMsCOL9:0.0000000000):0.0000000000,2850161102_Raoultella_ornithinolytica_Ro24522:0.0000000000):0.0000000000,2555954005_Salmonella_enterica_enterica_sv__Cubana_CFSAN002050:0.0000000000):0.0000000000,2699554883_Serratia_marcescens_marcescens_950196656:0.0000000000):0.0000000000,2720735937_Klebsiella_pneumoniae_AR_0049:0.0000000000):0.0000000000,639720700__Shewanella_sp__ANA-3:0.0000000000):0.0000000000,2533401902_Klebsiella_oxytoca_10-5245:0.0000000000):0.0000000000,2572774858_Enterobacter_sp__MGH_6:0.0000000000):0.0000000000,2670117665_Klebsiella_quasipneumoniae_MGH113:0.0000000000):0.0000000000,2530866394_Acinetobacter_baumannii_NIPH_528:0.0000000000):0.0000000000,2573600847_Enterobacter_sp__MGH_15:0.0000000000):0.0000000000,2793469072_Enterobacter_hormaechei_xiangfangensis_2114/3147:0.0000000000):0.0000000000,2539252520_Escherichia_coli_O101_Hhnm_B41:0.0000000000):0.0000000000,2568782537_Enterobacter_sp__MGH_23:0.0000000000):0.0000000000,2673045281_Klebsiella_quasipneumoniae_MGH123:0.0000000000):0.0000000000,2860595533_Klebsiella_pneumoniae_INF274:0.0000000000):0.0000000000,2726857001_Acinetobacter_baumannii_D15:0.0000000000):0.0000000000,2587583822_Escherichia_coli_4541-1:0.0000000000):0.0000000000,2674986642_Klebsiella_pneumoniae_pneumoniae_ST101_939996824:0.0000000000):0.0000000000,2793435122_Enterobacter_hormaechei_xiangfangensis_2023/3033:0.0000000000):0.0000000000,2685797611_Escherichia_coli_2963:0.0000000000):0.0000000000,2851679326_Enterobacter_cloacae_EN3600:0.0000000000):0.0000000000,2692208882_Klebsiella_pneumoniae_S_60BG:0.0000000000):0.0000000000,2849927642_Raoultella_ornithinolytica_Ro25277:0.0000000000):0.0000000000,2667373299_Klebsiella_pneumoniae_K46-62:0.0000000000):0.0000000000,2790404884_Leclercia_sp__LSNIH1:0.0000000000):0.0000000000,2843136366_Lelliottia_nimipressuralis_CIP_104980:0.0000000000):0.0000000000,2718995899_Serratia_marcescens_CAV1492:0.0000000000):0.0000000000,2778842510_Escherichia_coli_MOD1-EC6276:0.0000000000):0.0000000000,2611898277_Klebsiella_pneumoniae_ST11:0.0000000000):0.0000000000,2840454412_Leclercia_sp__LSNIH2:0.0000000000):0.0000000000,2831981473_Superficieibacter_electus_BP-1:0.0000000000):0.0000000000,2684895150_Klebsiella_pneumoniae_KP-33P:0.0000000000):0.0000000000,2850200241_Raoultella_planticola_R3467:0.0000000000):0.0000000000,2859686913_Enterobacter_cloacae_AR_0072:0.0000000000):0.0000000000,2839370985_Leclercia_sp__W17:0.0000000000):0.0000000000,2671983578_Enterobacter_hormaechei_xiangfangensis_CIDEIMsCOL12:0.0000000000):0.0000000000,2682357157_Pluralibacter_gergoviae_NBRC_105706:0.0000000000):0.0000000000,2667408260_Escherichia_coli_SN5:0.0000000000):0.0000000000,2790415348_Leclercia_sp__LSNIH3:0.0000000000):0.0000000000,2632177716_Acinetobacter_baumannii_MRSN_7339:0.0000000000):0.0000000000,2555099378_Serratia_marcescens_MC459:0.0000000000):0.0000000000,2724163819_Klebsiella_pneumoniae_BR:0.0000000000):0.0000000000,2780856493_Escherichia_coli_MOD1-EC6495:0.0000000000):0.0000000000,2843974589_Citrobacter_freundii_SL151:0.0000000000):0.0000000000,2683032030_Klebsiella_pneumoniae_CHS86:0.0000000000):0.0000000000,2789771449_Enterobacteriaceae_bacterium_ENNIH1:0.0000000000):0.0000000000,2847739738_Serratia_marcescens_CAV1761:0.0000000000):0.0000000000,2533600840_Acinetobacter_baumannii_Canada_BC-5:0.0000000000):0.0000000000,2813774613_Enterobacter_kobei_GN02186:0.0000000000):0.0000000000,2531503580_Acinetobacter_baumannii_NIPH_290:0.0000000000):0.0000000000,2703998473_Citrobacter_freundii_ST62_944112508:0.0000000000):0.0000000000,2840369554_Pluralibacter_gergoviae_MGH173:0.0000000000):0.0000000000,2572847479_Enterobacter_sp__MGH_1:0.0000000000):0.0000000000,2570412852_Klebsiella_pneumoniae_BIDMC_47:0.0000000000):0.0000000000,2719549633_Klebsiella_pneumoniae_DHQP1002001:0.0000000000):0.0000000000,2598551086_Klebsiella_pneumoniae_blaNDM-1:0.0000000000):0.0000000000,2712344134_Klebsiella_pneumoniae_101712:0.0000000000):0.0000000000,2813924490_Enterobacter_kobei_35730:0.0000000000):0.0000000000,2851442987_Klebsiella_pneumoniae_INF163:0.0000000000):0.0000000000,2719052548_Phytobacter_ursingii_CAV1151:0.0000000000):0.0000000000,2726821644_Acinetobacter_baumannii_D3208:0.0000000000):0.0000000000,2724840086_Citrobacter_freundii_AMA_754:0.0000000000):0.0000000000,2704015731_Klebsiella_pneumoniae_pneumoniae_ST2017_950118422:0.0000000000):0.0000000000,2612109365_Klebsiella_pneumoniae_4541-2:0.0000000000):0.0000000000,2570006070_Escherichia_coli_BIDMC_17A:0.0000000000):0.0000000000,2854361507_Raoultella_ornithinolytica_Ro23980:0.0000000000):0.0000000000,2579348125_Enterobacter_hormaechei_hoffmannii_CHS_78:0.0000000000):0.0000000000,2670226627_Klebsiella_pneumoniae_K68-73:0.0000000000):0.0000000000,641592247__Acinetobacter_baumannii_AYE:0.0000000000):0.0000000000,2779350744_Escherichia_coli_MOD1-EC6535:0.0000000000):0.0000000000,2790410463_Leclercia_sp__LSNIH3:0.0000000000):0.0000000000,2570025564_Escherichia_coli_BIDMC_15:0.0000000000):0.0000000000,2582495952_Escherichia_coli_BIDMC_3:0.0000000000):0.0000000000,2712467689_Acinetobacter_baumannii_A155:0.0000000000):0.0000000000,2586136140_Klebsiella_michiganensis_M1:0.0000000000):0.0000000000,2683107537_Klebsiella_pneumoniae_50627996:0.0000000000):0.0000000000,2719670027_Enterobacter_hormaechei_hormaechei_34983:0.0000000000):0.0000000000,2573708432_Enterobacter_hormaechei_MGH_2:0.0000000000):0.0000000000,2573765981_Klebsiella_pneumoniae_BIDMC_23:0.0000000000):0.0000000000,2730250675_Klebsiella_oxytoca_CAV1015:0.0000000000):0.0000000000,2718906228_Klebsiella_oxytoca_CAV1335:0.0000000000):0.0000000000,2655251376_Enterobacter_hormaechei_SZECL:0.0000000000):0.0000000000,2724152929_Klebsiella_pneumoniae_Kp_Goe_121641:0.0000000000):0.0000000000,2704028600_Klebsiella_pneumoniae_pneumoniae_ST101_U44822__26/7/13_:0.0000000000):0.0000000000,2753841329_Enterobacter_roggenkampii_SMART_763:0.0000000000):0.0000000000,2554793101_Klebsiella_pneumoniae_ATCC_25955:0.0000000000):0.0000000000,2665172170_Citrobacter_sp__BIDMC107:0.0000000000):0.0000000000,2779069849_Escherichia_coli_MOD1-EC128:0.0000000000):0.0000000000,2851684299_Enterobacter_cloacae_MS7884A:0.0000000000):0.0000000000,2704010532_Klebsiella_pneumoniae_pneumoniae_ST2017_950117510:0.0000000000):0.0000000000,2683536406_Serratia_marcescens_marcescens_945174350:0.0000000000):0.0000000000,2666443045_Citrobacter_sp__BIDMC108:0.0000000000):0.0000000000,2791501715_Citrobacter_sp__CFNIH9:0.0000000000):0.0000000000,2870236337_Klebsiella_pneumoniae_2-1:0.0000000000):0.0000000000,2839963522_Leclercia_sp__LSNIH8:0.0000000000):0.0000000000,2665172160_Citrobacter_sp__BIDMC107:0.0000000000):0.0000000000,2847576669_Citrobacter_freundii_UMH19:0.0000000000):0.0000000000,2647847809_Klebsiella_pneumoniae_ST15_NDM-1:0.0000000000):0.0000000000,2704035728_Enterobacter_cloacae_'Hoffmann_cluster_IV'_ST433_953102574:0.0000000000):0.0000000000,2753853462_Enterobacter_roggenkampii_42192:0.0000000000):0.0000000000,637254303__Salmonella_enterica_enterica_sv__Typhi_CT18:0.0000000000):0.0000000000,2579320729_Enterobacter_roggenkampii_CHS_79:0.0000000000):0.0000000000,2545477004_Klebsiella_pneumoniae_UHKPC179:0.0000000000):0.0000000000,2793432171_Enterobacter_hormaechei_xiangfangensis_2115/3148:0.0000000000):0.0000000000,2683107793_Klebsiella_pneumoniae_K66-45:0.0000000000):0.0000000000,2792920516_Pantoea_conspicua_IF5SW-P1:0.0000000000):0.0000000000,2719052336_Phytobacter_ursingii_CAV1151:0.0000000000):0.0000000000,2791490621_Citrobacter_sp__CFNIH4:0.0000000000):0.0000000000,2703245843_Klebsiella_pneumoniae_S_16BO:0.0000000000):0.0000000000,2687775179_Proteus_mirabilis_AOUC-001:0.0000000000):0.0000000000,2721564523_Enterobacter_hormaechei_steigerwaltii_34998:0.0000000000):0.0000000000,2541625017_Klebsiella_pneumoniae_UHKPC57:0.0000000000):0.0000000000,2780485211_Escherichia_coli_MOD1-EC6501:0.0000000000):0.0000000000,2686940341_Klebsiella_quasipneumoniae_ATCC_700603:0.0000000000):0.0000000000,2765600159_Shewanella_bicestrii_JAB-1:0.0000000000):0.0000000000,2571927121_Escherichia_coli_BIDMC_17B:0.0000000000):0.0000000000,2581779310_Escherichia_coli_BIDMC_43a:0.0000000000):0.0000000000,2688027123_Enterobacter_cloacae_colRS-MHB:0.0000000000):0.0000000000,2562366665_Klebsiella_oxytoca_E718:0.0000000000):0.0000000000,2854317289_Raoultella_ornithinolytica_R10311:0.0000000000):0.0000000000,2583655746_Enterobacter_sp__MGH_14:0.0000000000):0.0000000000,2650113782_Salmonella_enterica_enterica_sv__Typhimurium_86-0368:0.0000000000):0.0000000000,2851029219_Citrobacter_freundii_R47:0.0000000000):0.0000000000,2754011236_Enterobacter_roggenkampii_GN02141:0.0000000000):0.0000000000,2859696893_Enterobacter_hormaechei_S6:0.0000000000):0.0000000000,2715480516_Enterobacter_hormaechei_Ecl1:0.0000000000):0.0000000000,2718659730_Klebsiella_oxytoca_CAV1374:0.0000000000):0.0000000000,2719706816_Klebsiella_pneumoniae_CAV1344:0.0000000000):0.0000000000,2689409599_Klebsiella_pneumoniae_PMK1:0.0000000000):0.0000000000,2840687964_Raoultella_ornithinolytica_Ro24724:0.0000000000):0.0000000000,2656599929_Acinetobacter_baumannii_A1:0.0000000000):0.0000000000,2662811307_Citrobacter_sp__MGH103:0.0000000000):0.0000000000,2555656940_Klebsiella_aerogenes_EA1509E:0.0000000000):0.0000000000,2555998313_Klebsiella_pneumoniae_JM45:0.0000000000):0.0000000000,2850135884_Providencia_rettgeri_PR1:0.0000000000):0.0000000000,2650784492_Klebsiella_pneumoniae_KGM-IMP216:0.0000000000):0.0000000000,2669268948_Klebsiella_pneumoniae_MGH101:0.0000000000):0.0000000000,2555199136_Klebsiella_pneumoniae_LCT-KP182:0.0000000000):0.0000000000,2726853120_Acinetobacter_baumannii_D13:0.0000000000):0.0000000000,2589877930_Klebsiella_pneumoniae_MGH_47:0.0000000000):0.0000000000,2675005162_Enterobacter_hormaechei_steigerwaltii_CIDEIMsCOL14:0.0000000000):0.0000000000,2723156755_Klebsiella_pneumoniae_Kp_Goe_71070:0.0000000000):0.0000000000,2724833631_Enterobacter_asburiae_AMA_590:0.0000000000):0.0000000000,2541739380_Klebsiella_pneumoniae_KP-7:0.0000000000):0.0000000000,2726814556_Acinetobacter_baumannii_6772166:0.0000000000):0.0000000000,2578609863_Enterobacter_sp__MGH_3:0.0000000000):0.0000000000,2725696202_Acinetobacter_baumannii_AB4991:0.0000000000):0.0000000000,2718995527_Serratia_marcescens_CAV1492:0.0000000000):0.0000000000,2857977120_Raoultella_ornithinolytica_Ro24362:0.0000000000):0.0000000000,2661410682_Klebsiella_pneumoniae_50531633:0.0000000000):0.0000000000,2583655570_Enterobacter_sp__MGH_14:0.0000000000):0.0000000000,2851437239_Klebsiella_pneumoniae_INF278:0.0000000000):0.0000000000,2743761215_Proteus_mirabilis_NO-051/03:0.0000000000):0.0000000000,2648937870_Enterobacter_cloacae_MRY13-0312:0.0000000000):0.0000000000,2692792044_Klebsiella_pneumoniae_S_68BO:0.0000000000):0.0000000000,2536918772_Acinetobacter_baumannii_ANC_4097:0.0000000000):0.0000000000,2726833418_Acinetobacter_baumannii_D81:0.0000000000):0.0000000000,2788732515_Raoultella_planticola_DSM_2688:0.0000000000):0.0000000000,2573105511_Klebsiella_pneumoniae_MGH_39:0.0000000000):0.0000000000,2744619227_Klebsiella_pneumoniae_K1:0.0000000000):0.0000000000,2673775343_Serratia_marcescens_marcescens_950005607:0.0000000000):0.0000000000,2514289847_Citrobacter_portucalensis_4_7_47CFAA:0.0000000000):0.0000000000,2742712540_Acinetobacter_baumannii_CHI-45-1:0.0000000000):0.0000000000,2813205768_Citrobacter_koseri_AR_0025:0.0000000000):0.0000000000,2719538666_Klebsiella_pneumoniae_CAV1016:0.0000000000):0.0000000000,2753884685_Enterobacter_roggenkampii_SMART_269:0.0000000000):0.0000000000,2848894472_Proteus_mirabilis_AR_0155:0.0000000000):0.0000000000,2669343492_Citrobacter_sp__MGH105:0.0000000000):0.0000000000,2699696552_Klebsiella_pneumoniae_pneumoniae_ST101_957089165:0.0000000000):0.0000000000,2578610451_Enterobacter_sp__MGH_3:0.0000000000):0.0000000000,2697378862_Klebsiella_pneumoniae_50690310:0.0000000000):0.0000000000,2619371989_Acinetobacter_baumannii_A114:0.0000000000):0.0000000000,2674561671_Klebsiella_pneumoniae_S_53BG:0.0000000000):0.0000000000,2814658790_Enterobacter_hormaechei_xiangfangensis_ARLG-2824/1791/2784:0.0000000000):0.0000000000,2790410055_Leclercia_sp__LSNIH1:0.0000000000):0.0000000000,2526715773_Escherichia_coli_DEC12B:0.0000000000):0.0000000000,2582358044_Escherichia_coli_BIDMC_2B:0.0000000000):0.0000000000,2569891236_Escherichia_coli_BIDMC_43b:0.0000000000):0.0000000000,2719695574_Klebsiella_pneumoniae_CAV1392:0.0000000000):0.0000000000,2547889968_Acinetobacter_baumannii_AB059:0.0000000000):0.0000000000,2555073856_Serratia_marcescens_MC460:0.0000000000):0.0000000000,2842980612_Pluralibacter_gergoviae_MGH183:0.0000000000):0.0000000000,2704001344_Klebsiella_pneumoniae_pneumoniae_ST101_945169659:0.0000000000):0.0000000000,2660290713_Citrobacter_sp__MGH109:0.0000000000):0.0000000000,2600470138_Enterobacter_hormaechei_hoffmannii_ECNIH3:0.0000000000):0.0000000000,2742708373_Acinetobacter_baumannii_CHI-34:0.0000000000):0.0000000000,2550317813_Klebsiella_pneumoniae_pneumoniae_LCT-KP214:0.0000000000):0.0000000000,2849931736_Raoultella_ornithinolytica_Ro25687:0.0000000000):0.0000000000,2530492656_Escherichia_coli_DEC7B:0.0000000000):0.0000000000,2555094162_Serratia_marcescens_MC6000:0.0000000000):0.0000000000,2793461026_Enterobacter_hormaechei_xiangfangensis_2045/3059:0.0000000000):0.0000000000,2704021256_Klebsiella_pneumoniae_pneumoniae_S14:0.0000000000):0.0000000000,2669343479_Citrobacter_sp__MGH105:0.0000000000):0.0000000000,2804552124_Escherichia_sp__MOD1-EC5287:0.0000000000):0.0000000000,2555107121_Serratia_marcescens_AB42556419-isolate1:0.0000000000):0.0000000000,2530598277_Salmonella_enterica_enterica_sv__Pomona_ATCC_10729_GCA_000240905:0.0000000000):0.0000000000,2535917518_Acinetobacter_baumannii_NIPH_24:0.0000000000):0.0000000000,2769079955_Klebsiella_aerogenes_GN02525:0.0000000000):0.0000000000,2793449149_Enterobacter_roggenkampii_AR_0367:0.0000000000):0.0000000000,2732467666_Kluyvera_cryocrescens_NBRC_102467:0.0000000000):0.0000000000,2719280801_Klebsiella_pneumoniae_CAV1193:0.0000000000):0.0000000000,2778808024_Klebsiella_pneumoniae_WCHKP1911:0.0000000000):0.0000000000,2589883224_Klebsiella_pneumoniae_MGH_46:0.0000000000):0.0000000000,2672985764_Klebsiella_pneumoniae_S_18PV:0.0000000000):0.0000000000,2791490688_Citrobacter_sp__CFNIH4:0.0000000000):0.0000000000,2531240878_Klebsiella_pneumoniae_ATCC_BAA-2146:0.0000000000):0.0000000000,2546725508_Acinetobacter_baumannii_1605:0.0000000000):0.0000000000,2726837490_Acinetobacter_baumannii_RBH3:0.0000000000):0.0000000000,2726842845_Acinetobacter_baumannii_A388:0.0000000000):0.0000000000,2839486554_Leclercia_sp__LSNIH6:0.0000000000):0.0000000000,2678715512_Acinetobacter_baumannii_G7:0.0000000000):0.0000000000,2654710943_Acinetobacter_baumannii_6870155:0.0000000000):0.0000000000,2673636180_Serratia_marcescens_marcescens_9501453777:0.0000000000):0.0000000000,2619371983_Acinetobacter_baumannii_A114:0.0000000000):0.0000020116,2691005077_Enterobacter_hormaechei_MRSN17626:0.0024013638):0.0000020116[4],(((((((((((((((2869871988_Enterobacter_cloacae_AR_0154:0.0000000000,2537777783_Salmonella_enterica_enterica_sv__Senftenberg_SS209:0.0000000000):0.0000000000,2683316823_Salmonella_enterica_enterica_serovar_Senftenberg_50272:0.0000000000):0.0000000000,2658171632_Salmonella_enterica_enterica_serovar_Senftenberg_50265:0.0000000000):0.0000000000,2683308138_Salmonella_enterica_enterica_sv__Montevideo_50270:0.0000000000):0.0000000000,2675752493_Salmonella_enterica_enterica_serovar_Senftenberg_50271:0.0000000000):0.0000000000,2851028910_Citrobacter_freundii_R47:0.0000000000):0.0000000000,2657810998_Salmonella_enterica_enterica_serovar_Senftenberg_50263:0.0000000000):0.0000000000,2696788602_Salmonella_enterica_enterica_serovar_Senftenberg_50264:0.0000000000):0.0000000000,2668648059_Salmonella_enterica_enterica_serovar_Montevideo_50262:0.0000000000):0.0000000000,2753905878_Enterobacter_roggenkampii_35009:0.0000000000):0.0000000000,2585960879_Enterobacter_cloacae_ECNIH2:0.0000000000):0.0000000000,2753970181_Citrobacter_braakii_GN02600:0.0000000000):0.0000029459,2834047605_Raoultella_ornithinolytica_RO79:0.0000021203):0.0024022669[100],(2831929386_Superficieibacter_electus_BP-2:0.0010416372,(2850130376_Providencia_rettgeri_TUM9994:0.0000027481,2697036085_Klebsiella_pneumoniae_S_69BO:0.0000029722):0.0098221311[100]):0.0014480220[92]):0.0000021744[3],(((((2674223979_Klebsiella_pneumoniae_pneumoniae_ST14_944535499:0.0000000000,2662624354_Klebsiella_pneumoniae_CHS175:0.0000000000):0.0000000000,2719274812_Klebsiella_pneumoniae_11:0.0000000000):0.0000000000,2588559636_Klebsiella_pneumoniae_pneumoniae_PittNDM01:0.0000000000):0.0000000000,2686723479_Klebsiella_pneumoniae_KP617:0.0000000000):0.0000000000,2744856741_Escherichia_coli_LF236:0.0000000000):0.0024008813):0.0000026403[5]):0.0000020801[5],(2753878412_Enterobacter_chengduensis_GN02468:0.0024010825,(2793423161_Enterobacter_cloacae_complex_C45:0.0000020116,2793418243_Enterobacter_cloacae_complex_C45:0.0000020116):0.0024002390[99]):0.0000020831[9]):0.0000020807[4],2869851046_Enterobacter_hormaechei_WCHEH020038:0.0000028280):0.0000020116[7],((2720451829_Citrobacter_freundii_CAV1321:0.0024008751,2648243948_Providencia_rettgeri_CCBH11880:0.0072292145):0.0000021702[11],2703419016_Klebsiella_pneumoniae_S_91SGR:0.0048058725):0.0000020116[7]):0.0000021684[5],(2852459118_Aeromonas_veronii_FC951:0.0024012837,(((2726793183_Acinetobacter_baumannii_Ab196:0.0000000000,2715116477_Acinetobacter_baumannii_Ab205:0.0000000000):0.0000000000,2726786365_Acinetobacter_baumannii_Ab200:0.0000000000):0.0000028706,2726828726_Acinetobacter_baumannii_WM98:0.0000023634):0.0024023656[99]):0.0000020800[7]):0.0000020799[21],(((2851431249_Klebsiella_pneumoniae_AR376:0.0000020116,2531626840_Escherichia_coli_FRIK1997:0.0024717408):0.0000021308[52],2859686930_Enterobacter_cloacae_AR_0072:0.0000020116):0.0000028645[79],2712525307_Citrobacter_freundii_MRSN11938:0.0000020116):0.0000020218[24]):0.0024013341[89],2683026142_Klebsiella_pneumoniae_CHS206:0.0000021731):0.0120683815[99],((2718659752_Klebsiella_oxytoca_CAV1374:0.0000000000,2718659504_Klebsiella_oxytoca_CAV1374:0.0000000000):0.0000025536,2718659638_Klebsiella_oxytoca_CAV1374:0.0000020738):0.0430757995[100]):0.0121492574[15],((2674039586_Serratia_marcescens_marcescens_UNN43_S7:0.0000020116,(((2675542254_Serratia_marcescens_marcescens_950166381:0.0000000000,2583247736_Burkholderia_cenocepacia_S2AES:0.0000000000):0.0000000000,2674808458_Serratia_marcescens_marcescens_950165859:0.0000000000):0.0000020116,2704067941_Serratia_marcescens_marcescens_950163360:0.0000020116):0.0000024851[27]):0.0048231783[100],2522035212_Pseudomonas_putida_PC9:0.0024084694):0.0000025098[28]):0.0040997926[13],(2567586362_Acinetobacter_baumannii_1267820:0.0495054218,(2633880521_Ralstonia_mannitolilytica_SN82F48:0.0000020116,2633880470_Ralstonia_mannitolilytica_SN82F48:0.0000020116):0.0048035922[100]):0.0098624175[97]):0.0224159781[93],((2539011199_Klebsiella_pneumoniae_WGLW3:0.0000000000,2747441768_Salmonella_enterica_enterica_sv__Typhi_Q0904130:0.0000000000):0.0000020116,2534221897_Klebsiella_pneumoniae_WGLW1:0.0000020116):0.0000021269[100]):0.0095871892[17],(2869546185_Serratia_marcescens_SM39:0.0048622816,((2510641066_Pseudomonas_aeruginosa_Gessard__ATCC_262:0.0026325333,(((((((((((((((((((((((((2795268296_Pseudomonas_sp__GP01-A13:0.0000000000,2729285047_Pseudomonas_sp__ABFPK:0.0000000000):0.0000000000,2795288881_Pseudomonas_sp__GP01-A8:0.0000000000):0.0000000000,2666489547_Pseudomonas_sp__NBRC_111142:0.0000000000):0.0000000000,2794849381_Pseudomonas_sp__GP01-A3:0.0000000000):0.0000000000,2795262766_Pseudomonas_sp__GP01-A5:0.0000000000):0.0000000000,2795236701_Pseudomonas_sp__GP01-A4:0.0000000000):0.0000000000,2794725856_Pseudomonas_sp__MPR-R5A:0.0000000000):0.0000000000,2795296070_Pseudomonas_sp__GP01-A1:0.0000000000):0.0000000000,2794783353_Pseudomonas_sp__MPR-R5B:0.0000000000):0.0000000000,2795282096_Pseudomonas_sp__GP01-A9:0.0000000000):0.0000000000,2666129966_Pseudomonas_coronafaciens_LMG_5060:0.0000000000):0.0000000000,2816026724_Burkholderia_vietnamiensis_HI3908:0.0000000000):0.0000000000,2795011114_Pseudomonas_sp__FW215-L2:0.0000000000):0.0000000000,2795243249_Pseudomonas_sp__GP01-A11:0.0000000000):0.0000000000,2637848638_Comamonas_thiooxydans_DF1:0.0000000000):0.0000000000,2795275345_Pseudomonas_sp__GP01-A15:0.0000000000):0.0000000000,2795097647_Pseudomonas_sp__MPBC4-3:0.0000000000):0.0000000000,2659673807_Pseudomonas_sp__NBRC_111118:0.0000000000):0.0000000000,2745187317_Pseudomonas_monteilii_CD10_2:0.0000000000):0.0000000000,2661419878_Pseudomonas_sp__NBRC_111127:0.0000000000):0.0000000000,2581646479_Pseudomonas_putida_DLL-E4:0.0000000000):0.0000000000,2667580028_Pseudomonas_abietaniphila_LMG_20220:0.0000000000):0.0000000000,2647653757_Comamonas_thiooxydans_DF2:0.0000000000):0.0000000000,2794854620_Pseudomonas_sp__GP01-A14:0.0000000000):0.0000020116,2794863601_Pseudomonas_sp__GP01-A6:0.0000025066):0.0000022076[41]):0.0000028534[36],2788916238_Sutterellaceae_bacterium_ARS112:0.0790245397):0.0374478225[100]):0.0178347972[99]):0.0072067476[17],2836947244_Simplicispira_sp__SC1-8:0.0000020495):0.0023949819[14],(2818633242_Acinetobacter_johnsonii_XBB1:0.0606510818,2742275213_Oleibacter_sp__HI0075:0.0024408528):0.0223502682[100]):0.0023907354[15],(((((((((((((((((((((((((((((((((((((((((2860906108_Pseudomonas_aeruginosa_58:0.0000000000,2647740617_Pseudomonas_xanthomarina_S11:0.0000000000):0.0000000000,650201446__Pseudomonas_aeruginosa_39016:0.0000000000):0.0000000000,2611209592_Pseudomonas_aeruginosa_PA_ST235:0.0000000000):0.0000000000,2651790116_Alicycliphilus_sp__B1:0.0000000000):0.0000000000,2769864851_Comamonas_sp__AG1104:0.0000000000):0.0000000000,2580127610_Pseudomonas_aeruginosa_6077:0.0000000000):0.0000000000,2769429594_Pseudomonas_denitrificans_1269_PDEN:0.0000000000):0.0000000000,2833879768_Simplicispira_sp__CPCC_100842:0.0000000000):0.0000000000,2691905245_Pseudomonas_aeruginosa_BTP034:0.0000000000):0.0000000000,2839362949_Comamonas_testosteroni_R2:0.0000000000):0.0000000000,2501811881_Pseudomonas_aeruginosa_DoWo1:0.0000000000):0.0000000000,2834881913_Comamonas_testosteroni_SWCO2:0.0000000000):0.0000000000,2745251715_Pseudomonas_aeruginosa_RNS_PA46:0.0000000000):0.0000000000,2664362330_Pseudomonas_benzenivorans_DSM_8628:0.0000000000):0.0000000000,2730428288_Pseudomonas_sp__JdFR-93:0.0000000000):0.0000000000,2580136321_Pseudomonas_aeruginosa_BL08:0.0000000000):0.0000000000,2510667501_Pseudomonas_aeruginosa_PsVir02:0.0000000000):0.0000000000,2610917940_Pseudomonas_aeruginosa_MH27:0.0000000000):0.0000000000,2646237768_Pseudomonas_aeruginosa_NCGM_1984:0.0000000000):0.0000000000,2688852559_Escherichia_coli_6409:0.0000000000):0.0000000000,2745245066_Pseudomonas_aeruginosa_RNS_PAE05:0.0000000000):0.0000000000,2720660078_Pseudomonas_putida_PP112420:0.0000000000):0.0000000000,2688087502_Pseudomonas_aeruginosa_S86968:0.0000000000):0.0000000000,2769413542_Pseudomonas_denitrificans_481_rep1_PDEN:0.0000000000):0.0000000000,2855205885_Marinobacter_fuscus_NH169-3:0.0000000000):0.0000000000,2849873912_Pseudomonas_aeruginosa_PA83:0.0000000000):0.0000000000,2629674728_Pseudomonas_aeruginosa_NCGM1900:0.0000000000):0.0000000000,2559656153_Pseudomonas_aeruginosa_Stone_130:0.0000000000):0.0000000000,2687937018_Pseudomonas_aeruginosa_NCGM257:0.0000000000):0.0000000000,2620956286_Hydrogenophaga_intermedia_S1:0.0000000000):0.0000000000,2730346587_Pseudomonas_sp__JdFR-92:0.0000000000):0.0000000000,2745258525_Pseudomonas_aeruginosa_RNS_PA1:0.0000000000):0.0000000000,2732456913_Hydrogenophaga_intermedia_NBRC_102510:0.0000000000):0.0000000000,2581767586_Pseudomonas_aeruginosa_S35004:0.0000000000):0.0000020116,(((((((((((((((((((((((((((((((((((((((((((((((((((((((((((((((((((((((((((2860595281_Klebsiella_pneumoniae_INF274:0.0000000000,2746113309_Salmonella_enterica_CU013109:0.0000000000):0.0000000000,2719721812_Klebsiella_pneumoniae_Kp_Goe_149473:0.0000000000):0.0000000000,2714216963_Escherichia_coli_03-4064:0.0000000000):0.0000000000,2670323019_Escherichia_coli_TTU2014-120BME:0.0000000000):0.0000000000,2611110733_Salmonella_enterica_enterica_sv__Heidelberg_N418:0.0000000000):0.0000000000,2814088989_Edwardsiella_piscicida_ETW41:0.0000000000):0.0000000000,2851436988_Klebsiella_pneumoniae_INF278:0.0000000000):0.0000000000,2850577967_Salmonella_enterica_enterica_sv__Dublin_USMARC-69838:0.0000000000):0.0000000000,2668670603_Escherichia_coli_50639799:0.0000000000):0.0000000000,2678504545_Escherichia_coli_TTU2014-148AME:0.0000000000):0.0000000000,2538079590_Salmonella_enterica_enterica_sv__Newport_CVM_22425:0.0000000000):0.0000000000,2689101389_Salmonella_enterica_enterica_sv__Typhimurium_USDA-ARS-USMARC-1896:0.0000000000):0.0000000000,2538084255_Salmonella_enterica_enterica_sv__Newport_CVM_21538_GCA_000272755:0.0000000000):0.0000000000,2668833251_Acinetobacter_baumannii_ABBL142:0.0000000000):0.0000000000,2728636267_Chromobacterium_violaceum_Cv017:0.0000000000):0.0000000000,2663100853_Salmonella_enterica_enterica_sv__Typhimurium_DT104_613sCH44:0.0000000000):0.0000000000,2730330916_Klebsiella_pneumoniae_Kp_Goe_827024:0.0000000000):0.0000000000,2745218270_Salmonella_enterica_enterica_sv__Heidelberg_163:0.0000000000):0.0000000000,2538065715_Salmonella_enterica_enterica_sv__Newport_CVM_N1543_GCA_000272835:0.0000000000):0.0000000000,2672492985_Klebsiella_pneumoniae_SY-B2:0.0000000000):0.0000000000,2730235775_Klebsiella_pneumoniae_Kp_Goe_822579:0.0000000000):0.0000000000,2684809311_Klebsiella_pneumoniae_SY-B:0.0000000000):0.0000000000,2656573053_Salmonella_enterica_enterica_sv__Typhimurium_33676:0.0000000000):0.0000000000,2538076952_Salmonella_enterica_enterica_sv__Newport_CVM_22462:0.0000000000):0.0000000000,2779216825_Klebsiella_pneumoniae_WCHKP8D7:0.0000000000):0.0000000000,2744770252_Chromobacterium_sp__F49:0.0000000000):0.0000000000,2661146399_Escherichia_coli_TTU2014-121AME:0.0000000000):0.0000000000,2562595588_Escherichia_coli_UMNK88:0.0000000000):0.0000000000,2744609144_Klebsiella_pneumoniae_OC648:0.0000000000):0.0000000000,2658208579_Escherichia_coli_OLC-791:0.0000000000):0.0000000000,2689367742_Escherichia_coli_Ecol_732:0.0000000000):0.0000000000,2692770736_Acinetobacter_baumannii_ABBL143:0.0000000000):0.0000000000,2715827397_Klebsiella_pneumoniae_ST147:0.0000000000):0.0000000000,2636896412_Vibrio_cholerae_2012EL-2176:0.0000000000):0.0000000000,2778777666_Escherichia_albertii_MOD1-EC1723:0.0000000000):0.0000000000,2632593952_Chromobacterium_subtsugae_F49:0.0000000000):0.0000000000,2536624481_Escherichia_coli_3_488:0.0000000000):0.0000000000,2582484617_Salmonella_enterica_enterica_sv__Agona_0292:0.0000000000):0.0000000000,2588795674_Salmonella_enterica_Enterica_sv__Heidelberg_N26457:0.0000000000):0.0000000000,2559835368_Salmonella_enterica_enterica_sv__Typhimurium_35423:0.0000000000):0.0000000000,2666977269_Escherichia_coli_50739822:0.0000000000):0.0000000000,2737329666_Escherichia_coli_CVM_N38834PS:0.0000000000):0.0000000000,2719716055_Klebsiella_pneumoniae_Kp_Goe_152021:0.0000000000):0.0000000000,2669409887_Escherichia_coli_UMNturkey4:0.0000000000):0.0000000000,2851442736_Klebsiella_pneumoniae_INF163:0.0000000000):0.0000000000,2659876588_Escherichia_coli_UMNturkey3:0.0000000000):0.0000000000,2738052011_Escherichia_coli_CVM_N36210PS:0.0000000000):0.0000000000,2737925149_Escherichia_coli_CVM_N34352PS:0.0000000000):0.0000000000,2737981541_Escherichia_coli_CVM_N33707PS:0.0000000000):0.0000000000,2779669875_Escherichia_coli_MOD1-EC5982:0.0000000000):0.0000000000,2743346538_Salmonella_enterica_sv__Bardo_CRJJGF_00099:0.0000000000):0.0000000000,2720300920_Klebsiella_pneumoniae_KP_Goe_828304:0.0000000000):0.0000000000,2559831667_Salmonella_enterica_enterica_sv__Typhimurium_34502:0.0000000000):0.0000000000,2852070711_Edwardsiella_piscicida_JF1411:0.0000000000):0.0000000000,2719684479_Klebsiella_pneumoniae_Kp_Goe_149832:0.0000000000):0.0000000000,2780849843_Escherichia_coli_MOD1-EC6519:0.0000000000):0.0000000000,2738110144_Escherichia_coli_CVM_N33653PS:0.0000000000):0.0000000000,2851003273_Citrobacter_freundii_ERS2650695:0.0000000000):0.0000000000,2662664520_Escherichia_coli_50822286:0.0000000000):0.0000000000,2687657770_Salmonella_enterica_enterica_sv__Anatum_USDA-ARS-USMARC-1736:0.0000000000):0.0000000000,2847850323_Aeromonas_hydrophila_WCX23:0.0000000000):0.0000000000,2743393315_Aeromonas_salmonicida_salmonicida_2004-05MF26:0.0000000000):0.0000000000,2588829160_Salmonella_enterica_enterica_sv__Heidelberg_21381:0.0000000000):0.0000000000,642572462__Salmonella_enterica_sv__Newport_SL254:0.0000000000):0.0000000000,2844064630_Aeromonas_hydrophila_23-C-23:0.0000000000):0.0000000000,2580018916_Salmonella_enterica_enterica_sv__Agona_0322:0.0000000000):0.0000000000,2737349664_Escherichia_coli_CVM_N38795PS:0.0000000000):0.0000000000,2724137443_Klebsiella_pneumoniae_Kp_Goe_827026:0.0000000000):0.0000000000,2744614703_Klebsiella_pneumoniae_OC511:0.0000000000):0.0000000000,648541644__Escherichia_coli_MS_182-1:0.0000000000):0.0000000000,2779243776_Klebsiella_pneumoniae_WCHKP13F4:0.0000000000):0.0000000000,2849012772_Shewanella_algae_KC-Na-R1:0.0000000000):0.0000020116,(((2550317691_Klebsiella_pneumoniae_pneumoniae_LCT-KP214:0.0000020116,2555215041_Klebsiella_pneumoniae_LCT-KP289:0.0000024112):0.0052095406[100],2547113498_Shewanella_algae_BRY:0.0024009475):0.0000029111[36],2555199007_Klebsiella_pneumoniae_LCT-KP182:0.0000022564):0.0000024492[21]):0.0000024186[27],2858335651_Proteus_mirabilis_PM005:0.0024015059):0.0262102144[99],2612137529_Delftia_tsuruhatensis_391:0.0000020116):0.0000021572[4]):0.0000024292[7],2795772289_Aquabacterium_commune_DSM_11901:0.0023978164):0.0000023693[4],(2510659611_Pseudomonas_aeruginosa_PsVir01:0.0000021995,((((((((((((((((((((((((((((((((((((((((((((((((((((((((((((((((((((((((((2586145706_Pseudomonas_aeruginosa_PA38182:0.0000000000,2699236331_Pseudomonas_aeruginosa_ST-111_E15_London_28_01_14:0.0000000000):0.0000000000,2693231703_Pseudomonas_aeruginosa_ST-111_P19_London_7_VIM_2_05_10:0.0000000000):0.0000000000,2697143864_Pseudomonas_aeruginosa_ST-111_P28_London_17_02_11:0.0000000000):0.0000000000,2678888754_Pseudomonas_aeruginosa_ST-111_P33_London_28_VIM_2_02_12:0.0000000000):0.0000000000,2695817505_Pseudomonas_aeruginosa_ST-111_P8_2_London_17_VIM_2_07_13:0.0000000000):0.0000000000,2693230361_Pseudomonas_aeruginosa_ST-111_P16_Lonon_17_VIM_2_02_10:0.0000000000):0.0000000000,2675153703_Pseudomonas_aeruginosa_ST-111_P64_East_of_England_6_01_14:0.0000000000):0.0000000000,2693004939_Pseudomonas_aeruginosa_ST-111_P62_London_9_VIM_2_01_14:0.0000000000):0.0000000000,2697822045_Pseudomonas_aeruginosa_ST-111_P21_London_17_VIM_2_06_10:0.0000000000):0.0000000000,2683938236_Pseudomonas_aeruginosa_AATYA:0.0000000000):0.0000000000,2673884776_Pseudomonas_aeruginosa_ST-111_P24_London_17_VIM_2_08_10:0.0000000000):0.0000000000,2696649700_Pseudomonas_aeruginosa_ST-111_P3_North_West_16_VIM_2_07_06:0.0000000000):0.0000000000,2692250609_Pseudomonas_aeruginosa_ST-111_P46_South_East_6_12_12:0.0000000000):0.0000000000,2698990046_Pseudomonas_aeruginosa_ST-111_P31_Wales_1_VIM_2_11_11:0.0000000000):0.0000000000,2677651296_Pseudomonas_aeruginosa_ST-111_P6_East_of_England_6_IMP_1_03_09:0.0000000000):0.0000000000,2678857119_Pseudomonas_aeruginosa_ST-111_P43_2_London_9_VIM_2_11_12:0.0000000000):0.0000000000,2674340551_Pseudomonas_aeruginosa_ST-111_P22_London_17_VIM_2_06_10:0.0000000000):0.0000000000,2698753968_Pseudomonas_aeruginosa_ST-111_P44_Wales_1_VIM_2_11_12:0.0000000000):0.0000000000,2692699560_Pseudomonas_aeruginosa_ST-111_P15_London_17_02_10:0.0000000000):0.0000000000,2683914045_Pseudomonas_aeruginosa_ST-111_P59_Wales_1_VIM_2_09_13:0.0000000000):0.0000000000,2683899010_Pseudomonas_aeruginosa_ST-111_E9_London_17_VIM_2_04_13:0.0000000000):0.0000000000,2694400934_Pseudomonas_aeruginosa_ST-111_P58_London_29_09_13:0.0000000000):0.0000000000,2683905536_Pseudomonas_aeruginosa_ST-111_P25_London_12_VIM_2_08_10:0.0000000000):0.0000000000,2683912656_Pseudomonas_aeruginosa_ST-111_P51_1_London_9_VIM_2_02_13:0.0000000000):0.0000000000,2693581570_Pseudomonas_aeruginosa_ST-111_P2_London_28_IMP_1_06_05:0.0000000000):0.0000000000,2673753550_Pseudomonas_aeruginosa_ST-111_P41_London_28_09_12:0.0000000000):0.0000000000,2697514155_Pseudomonas_aeruginosa_ST-111_P7_London_17_VIM_2_06_09:0.0000000000):0.0000000000,2692411022_Pseudomonas_aeruginosa_ST-111_P42_2_London_28_VIM_2_11_12:0.0000000000):0.0000000000,2694595298_Pseudomonas_aeruginosa_ST-111_P34_London_28_VIM_2_02_12:0.0000000000):0.0000000000,2697153010_Pseudomonas_aeruginosa_ST-111_E1_London_17_VIM_2_02_09:0.0000000000):0.0000000000,2694564759_Pseudomonas_aeruginosa_ST-111_P42_1_London_26_VIM_2_10_12:0.0000000000):0.0000000000,2678016967_Pseudomonas_aeruginosa_ST-111_P18_London_17_VIM_2_04_10:0.0000000000):0.0000000000,2694375204_Pseudomonas_aeruginosa_ST-111_P39_London_29_08_12:0.0000000000):0.0000000000,2673275893_Pseudomonas_aeruginosa_ST-111_P32_London_17_VIM_2_10_11:0.0000000000):0.0000000000,2693137671_Pseudomonas_aeruginosa_ST-111_P13_London_14_VIM_2_12_09:0.0000000000):0.0000000000,2675716452_Pseudomonas_aeruginosa_ST-111_P55_London_26_VIM_2_05_13:0.0000000000):0.0000000000,2695873745_Pseudomonas_aeruginosa_ST-111_E3_London_17_VIM_2_03_09:0.0000000000):0.0000000000,2683893018_Pseudomonas_aeruginosa_ST-111_E12_London_26_VIM_2_06_13:0.0000000000):0.0000000000,2696048673_Pseudomonas_aeruginosa_ST-111_P20_London_17_VIM_2_05_10:0.0000000000):0.0000000000,2673099261_Pseudomonas_aeruginosa_ST-111_E14_London_26_VIM_2_06_13:0.0000000000):0.0000000000,2696364513_Pseudomonas_aeruginosa_ST-111_P51_2_London_11_VIM_2_02_13:0.0000000000):0.0000000000,2674364654_Pseudomonas_aeruginosa_ST-111_P40_Scotland_4_VIM_2_09_12:0.0000000000):0.0000000000,2674271555_Pseudomonas_aeruginosa_ST-111_P4_London_1_VIM_2_10_07:0.0000000000):0.0000000000,2693910088_Pseudomonas_aeruginosa_ST-111_P53_London_9_VIM_2_02_13:0.0000000000):0.0000000000,2693955666_Pseudomonas_aeruginosa_ST-111_P29_London_12_VIM_2_05_11:0.0000000000):0.0000000000,2672606107_Pseudomonas_aeruginosa_ST-111_P17_North_West_14_VIM_2_03_10:0.0000000000):0.0000000000,2696845460_Pseudomonas_aeruginosa_ST-111_P26_Wales_1_VIM_2_11_10:0.0000000000):0.0000000000,2696179340_Pseudomonas_aeruginosa_ST-111_P9_East_of_England_6_IMP_13_08_09:0.0000000000):0.0000000000,2698953905_Pseudomonas_aeruginosa_ST-111_P14_London_17_VIM_2_01_10:0.0000000000):0.0000000000,2698962196_Pseudomonas_aeruginosa_ST-111_P37_London_28_VIM_2_07_12:0.0000000000):0.0000000000,2697282775_Pseudomonas_aeruginosa_ST-111_P50_London_9_VIM_2_01_13:0.0000000000):0.0000000000,2697755680_Pseudomonas_aeruginosa_ST-111_P5_London_26_VIM_2_01_09:0.0000000000):0.0000000000,2697516263_Pseudomonas_aeruginosa_ST-111_P57_South_East_3_VIM_2_09_13:0.0000000000):0.0000000000,2672804125_Pseudomonas_aeruginosa_ST-111_P38_London_12_VIM_2_08_12:0.0000000000):0.0000000000,2698008092_Pseudomonas_aeruginosa_ST-111_E8_London_17_VIM_2_04_13:0.0000000000):0.0000000000,2674091494_Pseudomonas_aeruginosa_ST-111_P1_London_28_IMP_1_04_05:0.0000000000):0.0000000000,2672548031_Pseudomonas_aeruginosa_ST-111_P60_London_6_VIM_2_11_13:0.0000000000):0.0000000000,2697779836_Pseudomonas_aeruginosa_ST-111_P56_London_12_VIM_2_07_13:0.0000000000):0.0000000000,2696885848_Pseudomonas_aeruginosa_ST-111_P11_London_17_VIM_2_10_09:0.0000000000):0.0000000000,2678523258_Pseudomonas_aeruginosa_ST-111_P12_London_17_VIM_2_11_09:0.0000000000):0.0000000000,2692843925_Pseudomonas_aeruginosa_ST-111_E10_London_26_VIM_2_06_13:0.0000000000):0.0000000000,2692837194_Pseudomonas_aeruginosa_ST-111_E11_London_26_VIM_2_06_13:0.0000000000):0.0000000000,2677618558_Pseudomonas_aeruginosa_ST-111_P52_2_London_26_VIM_2_02_13:0.0000000000):0.0000000000,2672969821_Pseudomonas_aeruginosa_ST-111_P35_London_26_VIM_2_05_12:0.0000000000):0.0000000000,2696096476_Pseudomonas_aeruginosa_ST-111_P43_1_London_9_VIM_2_11_12:0.0000000000):0.0000000000,2699317413_Pseudomonas_aeruginosa_ST-111_E4_London_17_VIM_2_03_09:0.0000000000):0.0000000000,2693634945_Pseudomonas_aeruginosa_ST-111_P30_South_East_2_VIM_2_10_11:0.0000000000):0.0000000000,2692453706_Pseudomonas_aeruginosa_ST-111_P54_2_London_24_VIM_2_04_13:0.0000000000):0.0000000000,2672679405_Pseudomonas_aeruginosa_ST-111_P36_West_Midlands_5_VIM_2_06_12:0.0000000000):0.0000000000,2697469057_Pseudomonas_aeruginosa_ST-111_P10_London_6_VIM_2_09_09:0.0000000000):0.0000000000,2672938712_Pseudomonas_aeruginosa_ST-111_P27_Wales_1_VIM_2_02_11:0.0000000000):0.0000000000,2675448849_Pseudomonas_aeruginosa_ST-111_E13_London_26_VIM_2_06_13:0.0000000000):0.0000020116,(2672787463_Pseudomonas_aeruginosa_Carb01_63:0.0024111374,2674825734_Pseudomonas_aeruginosa_ST-111_P23_East_of_England_6_IMP_13_07_10:0.0048035533):0.0000020116[89]):0.0000021720[30],2610346857_Pseudomonas_aeruginosa_MH38:0.0000020116):0.0000021898[60]):0.0023964658[98]):0.0000021557[10],2847826928_Aeromonas_salmonicida_S121:0.0023951759):0.0000025704[15],2514527919_Acidovorax_sp__NO-1:0.0023951820):0.0000027044[78],2584086723_Achromobacter_xylosoxidans_X02736:0.0000020116):0.0023856001[77],(((((2769363717_Acinetobacter_defluvii_WCHA30:0.0000000000,2815632462_Acinetobacter_schindleri_SGAir0122:0.0000000000):0.0000000000,2702014811_Acinetobacter_sp__NBRC_110496:0.0000000000):0.0000000000,2810310004_Acinetobacter_sp__WCHA55:0.0000000000):0.0000000000,2635930300_Acinetobacter_baumannii_269:0.0000000000):0.0000020116,2661831858_Acinetobacter_baumannii_NBRC_110492:0.0000020116):0.0000020781[89]):0.0000023713[89]):0.0180660783[51],2816026733_Burkholderia_vietnamiensis_HI3908:0.0119948792):0.0102663660[39],2831484037_Candidimonas_nitroreducens_SC-089:0.0826026531):0.0072685289[46]):0.0238458994[89],(((((2633881606_Ralstonia_mannitolilytica_SN82F48:0.0000000000,2859201644_Ralstonia_solanacearum_58_RSOL:0.0000000000):0.0000000000,2859201164_Ralstonia_solanacearum_58_RSOL:0.0000000000):0.0000000000,2859203962_Ralstonia_solanacearum_58_RSOL:0.0000000000):0.0000000000,2743198487_Cupriavidus_metallidurans_NE12:0.0000000000):0.0000020116,2859206599_Ralstonia_solanacearum_58_RSOL:0.0000020116):0.0323324671[100]):0.0144084025[96],(2508505133_Dechlorobacter_hydrogenophilus_LT-1:0.0077430097,((2771794365_Eoetvoesia_caeni_DSM_25520:0.0000020116,2819535419_Acidovorax_temperans_DSM_7270:0.0000020116):0.0209754335[100],2832928307_Methylocaldum_marinum_S8:0.0158519061):0.0115697285[99]):0.0433013990[100]):0.0132861536[88],(((((((((((((((((((((((((((((((((((((((((((((((((((((((((((((((((((((((((((((((((((((((((((((((((((((((((((((((((((((((((((((((((((((((((((((((((((((((((((((((((((((((((((((((((((((((((((((((((((((((((((((((((((((((((((((((((((((((((((((((((((((((((((((((((((((((((((((((((((((((((((((((((((((((((((((((((((((((((((((((((((((((((((((((((((((((((((((((((((((((((((((((((((((((((((((((((((((((((((((((((((((((((((((((((((((((((((((((((((((((((((((((((((((((((((((((((((((((((((((((((((((((((((((((((((((((((((((((((((((((((((((((((((((((((((((((((((((((((((((((((((((((((((((((((((((((((((((((((((((((((((((((((((((((((((((((((((((((((((((((((((((((((((((((((((((((((((((((((((((((((((((((((((((((((((((((((((((((((((((((((((((((((((((((((((((((((((((((((((((((((((((((((((((((((((((((((((((((((((((((((((((((((((((((((((((((((((((((((((((((((((((((((((((((((((((((((((((((((((((((((((((((((((((((((((((((((((((((((((((((((((((((((((((((((((((((((((((((((((((((((((((((((((((((((((((((((((((((((((((((((((((((((((((((((((((((((((((((((((((((((((((((((((((((((((((((((((((((((((((((((((((((((((((((((((((((((((((((((((((((((((((((((((((((((((((((((((((((((((((((((((((((((((((((((((((((((((((((((((((((((((((((((((((((((((((2696390159_Shigella_sonnei_ShIB681_401083:0.0000000000,2548985758_Escherichia_coli_O104_H4_H112180282:0.0000000000):0.0000000000,2559831380_Salmonella_enterica_enterica_sv__Typhimurium_34502:0.0000000000):0.0000000000,2750757398_Salmonella_enterica_enterica_sv__Typhi_1019806:0.0000000000):0.0000000000,2610728790_Klebsiella_pneumoniae_MGH-67:0.0000000000):0.0000000000,2750833885_Salmonella_enterica_enterica_sv__Typhi_2008-001909:0.0000000000):0.0000000000,2641508268_Salmonella_enterica_Paratyphi_A_BL14275:0.0000000000):0.0000000000,2750290339_Salmonella_enterica_enterica_sv__Typhi_MDUST144:0.0000000000):0.0000000000,2521530656_Escherichia_coli_Ec12-0465:0.0000000000):0.0000000000,2751723357_Salmonella_enterica_enterica_sv__Typhi_ty2-104:0.0000000000):0.0000000000,2705591089_Aeromonas_sp__ZOR0002:0.0000000000):0.0000000000,2778544509_Escherichia_coli_MOD1-EC1505:0.0000000000):0.0000000000,2719285536_Salmonella_enterica_enterica_sv__Heidelberg_SH14-009:0.0000000000):0.0000000000,2539772750_Escherichia_coli_H489:0.0000000000):0.0000000000,2544421785_Escherichia_coli_HVH_122__4-6851606_:0.0000000000):0.0000000000,2518837595_Escherichia_coli_O104_H4_2009EL-2050:0.0000000000):0.0000000000,2544120880_Escherichia_coli_HVH_46__4-2758776_:0.0000000000):0.0000000000,651243243__Escherichia_coli_UMNF18:0.0000000000):0.0000000000,2633164877_Escherichia_coli_EC3:0.0000000000):0.0000000000,2751753353_Salmonella_enterica_enterica_sv__Typhi_ty3-226:0.0000000000):0.0000000000,2780674839_Escherichia_coli_MOD1-EC1681:0.0000000000):0.0000000000,2729061444_Pseudomonas_aeruginosa_105777:0.0000000000):0.0000000000,2689205977_Aeromonas_veronii_AVNIH1:0.0000000000):0.0000000000,2750957614_Salmonella_enterica_enterica_sv__Typhi_2005-009945:0.0000000000):0.0000000000,648650006__Escherichia_coli_MS_124-1:0.0000000000):0.0000000000,2543962072_Escherichia_coli_HVH_6__3-8296502_:0.0000000000):0.0000000000,2544814763_Escherichia_coli_KOEGE_40__102a_:0.0000000000):0.0000000000,2695809528_Escherichia_coli_102010_aEPEC:0.0000000000):0.0000000000,2650026509_Escherichia_coli_302687:0.0000000000):0.0000000000,2675650604_Escherichia_coli_STEC_1585:0.0000000000):0.0000000000,2694565570_Pseudomonas_aeruginosa_ST-111_P42_1_London_26_VIM_2_10_12:0.0000000000):0.0000000000,2586490875_Escherichia_coli_5-366-08_S3_C1:0.0000000000):0.0000000000,2564401090_Escherichia_coli_KTE181:0.0000000000):0.0000000000,2769195030_Klebsiella_aerogenes_28944:0.0000000000):0.0000000000,2779832697_Escherichia_coli_MOD1-EC1540:0.0000000000):0.0000000000,2703349323_Klebsiella_pneumoniae_S_48AVR:0.0000000000):0.0000000000,2541672486_Klebsiella_pneumoniae_UHKPC29:0.0000000000):0.0000000000,2691818331_Escherichia_coli_200758_aEPEC:0.0000000000):0.0000000000,2648276664_Escherichia_coli_401675:0.0000000000):0.0000000000,2778802899_Klebsiella_pneumoniae_WCHKP1845_GCA_001887995_1:0.0000000000):0.0000000000,2678524055_Pseudomonas_aeruginosa_ST-111_P12_London_17_VIM_2_11_09:0.0000000000):0.0000000000,2698966385_Pseudomonas_aeruginosa_ST-111_P37_London_28_VIM_2_07_12:0.0000000000):0.0000000000,2780033484_Escherichia_coli_MOD1-EC6770:0.0000000000):0.0000000000,2751002455_Salmonella_enterica_enterica_sv__Typhi_2007-015726:0.0000000000):0.0000000000,2581852095_Escherichia_coli_1-176-05_S1_C2:0.0000000000):0.0000000000,2658989029_Enterobacter_sp__K66-74:0.0000000000):0.0000000000,2748378267_Salmonella_enterica_enterica_sv__Typhi_2003-008924:0.0000000000):0.0000000000,2618196358_Escherichia_coli_2-316-03_S4_C3:0.0000000000):0.0000000000,2750685761_Salmonella_enterica_enterica_sv__Typhi_1021624:0.0000000000):0.0000000000,2544416775_Escherichia_coli_HVH_121__4-6877826_:0.0000000000):0.0000000000,2725272100_Escherichia_coli_1326F:0.0000000000):0.0000000000,2779944535_Escherichia_coli_MOD1-EC6005:0.0000000000):0.0000000000,2779754354_Escherichia_coli_MOD1-EC2427:0.0000000000):0.0000000000,2610046020_Escherichia_coli_2-460-02_S4_C3:0.0000000000):0.0000000000,2752036993_Salmonella_enterica_enterica_sv__Typhi_MDUST151:0.0000000000):0.0000000000,2659378101_Klebsiella_pneumoniae_K57-33:0.0000000000):0.0000000000,2544268598_Escherichia_coli_HVH_100__4-2850729_:0.0000000000):0.0000000000,2610505687_Klebsiella_pneumoniae_MGH-71:0.0000000000):0.0000000000,2780692272_Escherichia_coli_MOD1-EC1680:0.0000000000):0.0000000000,2779366439_Escherichia_coli_MOD1-EC5915:0.0000000000):0.0000000000,2564503373_Escherichia_coli_KTE196:0.0000000000):0.0000000000,2550552163_Escherichia_coli_O104_H4_ON2011:0.0000000000):0.0000000000,2751668357_Salmonella_enterica_enterica_sv__Typhi_ty2-146:0.0000000000):0.0000000000,2516325102_Escherichia_coli_O104_H4_11-3677:0.0000000000):0.0000000000,2711951754_Escherichia_coli_07-3550:0.0000000000):0.0000000000,2737943389_Escherichia_coli_CVM_N34054PS:0.0000000000):0.0000000000,2683524454_Citrobacter_freundii_ST63_944526466:0.0000000000):0.0000000000,2723321642_Salmonella_enterica_enterica_sv__Infantis_N55391:0.0000000000):0.0000000000,2544745170_Escherichia_coli_HVH_212__3-9305343_:0.0000000000):0.0000000000,2703245854_Klebsiella_pneumoniae_S_16BO:0.0000000000):0.0000000000,2750781197_Salmonella_enterica_enterica_sv__Typhi_1029451:0.0000000000):0.0000000000,2664508863_Salmonella_enterica_enterica_serovar_Typhi_C3634:0.0000000000):0.0000000000,2618985567_Klebsiella_pneumoniae_IS33:0.0000000000):0.0000000000,2586610218_Escherichia_coli_8-415-05_S3_C3:0.0000000000):0.0000000000,2752065654_Salmonella_enterica_enterica_sv__Typhi_UI_247:0.0000000000):0.0000000000,2580254943_Escherichia_coli_27A:0.0000000000):0.0000000000,2698002790_Pseudomonas_aeruginosa_ST-111_E8_London_17_VIM_2_04_13:0.0000000000):0.0000000000,2628621141_Enterobacter_roggenkampii_FB:0.0000000000):0.0000000000,2656579019_Escherichia_coli_789:0.0000000000):0.0000000000,2692308914_Klebsiella_pneumoniae_K52-43:0.0000000000):0.0000000000,2697855346_Escherichia_coli_401174:0.0000000000):0.0000000000,2548582083_Escherichia_coli_O104_H4_TY-2482:0.0000000000):0.0000000000,2548131369_Escherichia_coli_TW11681:0.0000000000):0.0000000000,2751857876_Salmonella_enterica_enterica_sv__Typhi_ty2-105:0.0000000000):0.0000000000,2792852880_Stenotrophomonas_bentonitica_VV6:0.0000000000):0.0000000000,2779898380_Escherichia_coli_YDC345:0.0000000000):0.0000000000,2519389199_Klebsiella_pneumoniae_pneumoniae_KPNIH9:0.0000000000):0.0000000000,2751718378_Salmonella_enterica_enterica_sv__Typhi_ty2-103:0.0000000000):0.0000000000,2742855813_Klebsiella_pneumoniae_143500500:0.0000000000):0.0000000000,2749014085_Salmonella_enterica_enterica_sv__Typhi_2007-023117:0.0000000000):0.0000000000,2539801542_Klebsiella_pneumoniae_JHCK1:0.0000000000):0.0000000000,2663940831_Escherichia_coli_BWH50:0.0000000000):0.0000000000,2751217471_Salmonella_enterica_enterica_sv__Typhi_BC2011-1739:0.0000000000):0.0000000000,2750661620_Salmonella_enterica_enterica_sv__Typhi_1014383:0.0000000000):0.0000000000,2851689758_Enterobacter_cloacae_ERS2605195:0.0000000000):0.0000000000,2751222712_Salmonella_enterica_enterica_sv__Typhi_BC2011-1612:0.0000000000):0.0000000000,2529917386_Klebsiella_pneumoniae_pneumoniae_KPNIH16:0.0000000000):0.0000000000,2566362011_Escherichia_coli_908675:0.0000000000):0.0000000000,2742944795_Klebsiella_pneumoniae_143500535:0.0000000000):0.0000000000,2747651915_Salmonella_enterica_enterica_sv__Typhi_MDUST209:0.0000000000):0.0000000000,2778646518_Escherichia_coli_MOD1-EC1749:0.0000000000):0.0000000000,2751658445_Salmonella_enterica_enterica_sv__Typhi_ty2-123:0.0000000000):0.0000000000,2684197539_Salmonella_enterica_enterica_sv__Paratyphi_B_2012CEB2196SAL:0.0000000000):0.0000000000,2564518306_Escherichia_coli_KTE2:0.0000000000):0.0000000000,2674807951_Serratia_marcescens_marcescens_950165859:0.0000000000):0.0000000000,2564385129_Escherichia_coli_KTE173:0.0000000000):0.0000000000,2673100110_Pseudomonas_aeruginosa_ST-111_E14_London_26_VIM_2_06_13:0.0000000000):0.0000000000,2748247946_Salmonella_enterica_enterica_sv__Typhi_01-2011-000483:0.0000000000):0.0000000000,2535383109_Escherichia_coli_174900:0.0000000000):0.0000000000,2751758466_Salmonella_enterica_enterica_sv__Typhi_ty3-202:0.0000000000):0.0000000000,2703229265_Klebsiella_pneumoniae_S_101BO:0.0000000000):0.0000000000,2747059453_Salmonella_enterica_enterica_sv__Typhi_2006-007642:0.0000000000):0.0000000000,2571463542_Klebsiella_pneumoniae_pneumoniae_KKBO-1:0.0000000000):0.0000000000,2670620977_Salmonella_enterica_enterica_sv__Typhimurium_DT104_H69:0.0000000000):0.0000000000,2694125635_Klebsiella_pneumoniae_S_72RE:0.0000000000):0.0000000000,2683938261_Pseudomonas_aeruginosa_AATYA:0.0000000000):0.0000000000,2573846605_Klebsiella_pneumoniae_KP2-R:0.0000000000):0.0000000000,2750947608_Salmonella_enterica_enterica_sv__Typhi_2010-011187:0.0000000000):0.0000000000,2685350294_Salmonella_enterica_enterica_sv__Typhi_Ke467:0.0000000000):0.0000000000,2750180543_Salmonella_enterica_enterica_sv__Typhi_MDUST324:0.0000000000):0.0000000000,2533272483_Escherichia_coli_KTE128:0.0000000000):0.0000000000,2750161373_Salmonella_enterica_enterica_sv__Typhi_MDUST271:0.0000000000):0.0000000000,2712591088_Enterobacter_asburiae_CIDEIMsCOL4:0.0000000000):0.0000000000,2654901927_Escherichia_coli_401195:0.0000000000):0.0000000000,2698570073_Escherichia_coli_201381_aEPEC:0.0000000000):0.0000000000,2693230908_Pseudomonas_aeruginosa_ST-111_P16_Lonon_17_VIM_2_02_10:0.0000000000):0.0000000000,2780829277_Escherichia_coli_MOD1-EC6442:0.0000000000):0.0000000000,2520119819_Escherichia_coli_O111_H8_CVM9634:0.0000000000):0.0000000000,2544611900_Escherichia_coli_HVH_197__4-4466217_:0.0000000000):0.0000000000,2507390771_Pseudomonas_aeruginosa_PsVir01:0.0000000000):0.0000000000,2646783836_Escherichia_coli_401140:0.0000000000):0.0000000000,2704009142_Klebsiella_pneumoniae_pneumoniae_ST2017_950117510:0.0000000000):0.0000000000,2696886935_Pseudomonas_aeruginosa_ST-111_P11_London_17_VIM_2_10_09:0.0000000000):0.0000000000,2539005275_Klebsiella_pneumoniae_WGLW5:0.0000000000):0.0000000000,2536190361_Escherichia_coli_O104_H4_LB226692:0.0000000000):0.0000000000,2683413364_Escherichia_coli_G310:0.0000000000):0.0000000000,2749631510_Salmonella_enterica_enterica_sv__Typhi_MDUST220:0.0000000000):0.0000000000,2688230460_Escherichia_coli_Ecol_448:0.0000000000):0.0000000000,2586512242_Escherichia_coli_4-203-08_S3_C1:0.0000000000):0.0000000000,2581061727_Escherichia_coli_UCI_58:0.0000000000):0.0000000000,2746581239_Salmonella_enterica_enterica_sv__Typhi_1014152:0.0000000000):0.0000000000,2660998934_Escherichia_coli_8G:0.0000000000):0.0000000000,2751892547_Salmonella_enterica_enterica_sv__Typhi_ty2-121:0.0000000000):0.0000000000,2677618331_Pseudomonas_aeruginosa_ST-111_P52_2_London_26_VIM_2_02_13:0.0000000000):0.0000000000,2724781343_Salmonella_enterica_enterica_sv__Paratyphi_B_2012CEB4337SAL:0.0000000000):0.0000000000,2685309479_Enterobacter_hormaechei_steigerwaltii_CIDEIMsCOL7:0.0000000000):0.0000000000,2751555227_Salmonella_enterica_enterica_sv__Typhi_ty2-120:0.0000000000):0.0000000000,2750888163_Salmonella_enterica_enterica_sv__Typhi_2006-011021:0.0000000000):0.0000000000,2586372366_Escherichia_coli_2-460-02_S1_C1:0.0000000000):0.0000000000,2564935974_Escherichia_coli_KTE50:0.0000000000):0.0000000000,2859261638_Citrobacter_sp__ABFQG:0.0000000000):0.0000000000,2703403364_Klebsiella_pneumoniae_S_58BG:0.0000000000):0.0000000000,2564222045_Escherichia_coli_KTE134:0.0000000000):0.0000000000,2749760383_Salmonella_enterica_enterica_sv__Typhi_MDUST402:0.0000000000):0.0000000000,2751212708_Salmonella_enterica_enterica_sv__Typhi_BC2011-1461:0.0000000000):0.0000000000,2747608841_Salmonella_enterica_enterica_sv__Typhi_ERL12960_GCA_001362175_1:0.0000000000):0.0000000000,2703305773_Klebsiella_pneumoniae_S_31AVR:0.0000000000):0.0000000000,2544541755_Escherichia_coli_HVH_173__3-9175482_:0.0000000000):0.0000000000,2750972627_Salmonella_enterica_enterica_sv__Typhi_2009-000374:0.0000000000):0.0000000000,2704054381_Enterobacter_asburiae_ST252_950126202:0.0000000000):0.0000000000,2750766927_Salmonella_enterica_enterica_sv__Typhi_1026460:0.0000000000):0.0000000000,2685345309_Salmonella_enterica_enterica_sv__Typhi_Ke455:0.0000000000):0.0000000000,2675581479_Escherichia_coli_300814_aEPEC:0.0000000000):0.0000000000,2751663446_Salmonella_enterica_enterica_sv__Typhi_ty2-144:0.0000000000):0.0000000000,2675717397_Pseudomonas_aeruginosa_ST-111_P55_London_26_VIM_2_05_13:0.0000000000):0.0000000000,2748503004_Salmonella_enterica_enterica_sv__Typhi_2007-019648:0.0000000000):0.0000000000,2682836850_Salmonella_enterica_enterica_sv__Typhimurium_DT104_V23:0.0000000000):0.0000000000,2629931742_Salmonella_enterica_enterica_sv__Typhimurium_S7:0.0000000000):0.0000000000,2742984118_Klebsiella_pneumoniae_143500542:0.0000000000):0.0000000000,2750747817_Salmonella_enterica_enterica_sv__Typhi_1019833:0.0000000000):0.0000000000,2564726001_Escherichia_coli_KTE27:0.0000000000):0.0000000000,2724761958_Salmonella_enterica_enterica_sv__Typhimurium_2012CEB2427SAL:0.0000000000):0.0000000000,2706463052_Escherichia_coli_OLC-721:0.0000000000):0.0000000000,2748881135_Salmonella_enterica_enterica_sv__Typhi_105TY:0.0000000000):0.0000000000,2746948454_Salmonella_enterica_enterica_sv__Typhi_2007-001619:0.0000000000):0.0000000000,2687795404_Escherichia_coli_HUSEC2011:0.0000000000):0.0000000000,2750927619_Salmonella_enterica_enterica_sv__Typhi_2010-002605:0.0000000000):0.0000000000,2860629191_Klebsiella_pneumoniae_S12:0.0000000000):0.0000000000,2529697540_Escherichia_coli_2872000:0.0000000000):0.0000000000,2665863583_Salmonella_enterica_enterica_sv__Weltevreden_2013_2776:0.0000000000):0.0000000000,2747747930_Salmonella_enterica_enterica_sv__Typhi_108TY:0.0000000000):0.0000000000,2697797679_Klebsiella_pneumoniae_S_88SGR:0.0000000000):0.0000000000,2746900755_Salmonella_enterica_enterica_sv__Typhi_MDUST156:0.0000000000):0.0000000000,2673011645_Klebsiella_pneumoniae_50752501:0.0000000000):0.0000000000,2531274910_Klebsiella_pneumoniae_pneumoniae_KPNIH22:0.0000000000):0.0000000000,2541663732_Klebsiella_pneumoniae_UHKPC09:0.0000000000):0.0000000000,2550096223_Salmonella_enterica_enterica_sv__Typhimurium_ST1660/06:0.0000000000):0.0000000000,2671030290_Escherichia_coli_Ec46A_L1:0.0000000000):0.0000000000,2673630104_Klebsiella_pneumoniae_S_86SGR:0.0000000000):0.0000000000,2747049447_Salmonella_enterica_enterica_sv__Typhi_BC2011-1683:0.0000000000):0.0000000000,2693847242_Escherichia_coli_302700:0.0000000000):0.0000000000,2700035421_Escherichia_coli_AL505:0.0000000000):0.0000000000,2699423569_Enterobacter_hormaechei_steigerwaltii_CIDEIMsCOL19:0.0000000000):0.0000000000,2738097951_Escherichia_coli_CVM_N33857PS:0.0000000000):0.0000000000,2629923196_Klebsiella_pneumoniae_MRSN_HE12:0.0000000000):0.0000000000,2744769155_Proteus_mirabilis_GB11:0.0000000000):0.0000000000,2779228237_Klebsiella_pneumoniae_WCHKP8F5:0.0000000000):0.0000000000,2651489196_Escherichia_coli_402290:0.0000000000):0.0000000000,2683913844_Pseudomonas_aeruginosa_ST-111_P59_Wales_1_VIM_2_09_13:0.0000000000):0.0000000000,2750714374_Salmonella_enterica_enterica_sv__Typhi_1017137:0.0000000000):0.0000000000,2747422598_Salmonella_enterica_enterica_sv__Typhi_MDUST251:0.0000000000):0.0000000000,2683699666_Klebsiella_pneumoniae_S_104BO:0.0000000000):0.0000000000,2704822855_Escherichia_coli_STEC_3087:0.0000000000):0.0000000000,2750647484_Salmonella_enterica_enterica_sv__Typhi_1019515:0.0000000000):0.0000000000,2685355330_Salmonella_enterica_enterica_sv__Typhi_Ke476:0.0000000000):0.0000000000,2532808179_Escherichia_coli_KTE106:0.0000000000):0.0000000000,2851431493_Klebsiella_pneumoniae_AR376:0.0000000000):0.0000000000,2652818523_Escherichia_coli_702324:0.0000000000):0.0000000000,2751688514_Salmonella_enterica_enterica_sv__Typhi_ty2-71:0.0000000000):0.0000000000,2716407639_Salmonella_enterica_enterica_sv__Paratyphi_B_2010CEB2598SAL:0.0000000000):0.0000000000,2586663051_Escherichia_coli_1-392-07_S4_C1:0.0000000000):0.0000000000,2663778705_Escherichia_coli_BWH49:0.0000000000):0.0000000000,2545117662_Escherichia_coli_UMEA_3208-1:0.0000000000):0.0000000000,2742867123_Klebsiella_pneumoniae_143500506:0.0000000000):0.0000000000,2751993802_Salmonella_enterica_enterica_sv__Typhi_MDUST152:0.0000000000):0.0000000000,2546497301_Escherichia_coli_179100:0.0000000000):0.0000000000,2725276246_Escherichia_coli_2610F:0.0000000000):0.0000000000,2598550931_Klebsiella_pneumoniae_blaNDM-1:0.0000000000):0.0000000000,2750151628_Salmonella_enterica_enterica_sv__Typhi_MDUST272:0.0000000000):0.0000000000,2742911934_Klebsiella_pneumoniae_143500528:0.0000000000):0.0000000000,2699127027_Escherichia_coli_700149:0.0000000000):0.0000000000,2852329631_Proteus_mirabilis_430_PMIR:0.0000000000):0.0000000000,2724152890_Klebsiella_pneumoniae_Kp_Goe_121641:0.0000000000):0.0000000000,2606303519_Escherichia_coli_2-177-06_S4_C1:0.0000000000):0.0000000000,2661627901_Klebsiella_pneumoniae_50825040:0.0000000000):0.0000000000,2742964335_Klebsiella_pneumoniae_143500538:0.0000000000):0.0000000000,2852502887_Proteus_mirabilis_T21:0.0000000000):0.0000000000,2748994300_Salmonella_enterica_enterica_sv__Typhi_2007-015823:0.0000000000):0.0000000000,2751623504_Salmonella_enterica_enterica_sv__Typhi_ty2-170:0.0000000000):0.0000000000,2541962448_Escherichia_coli_O104_H4_E92/11:0.0000000000):0.0000000000,2741556521_Escherichia_coli_B37:0.0000000000):0.0000000000,2579999114_Escherichia_coli_BIDMC_73:0.0000000000):0.0000000000,2564719715_Escherichia_coli_KTE26:0.0000000000):0.0000000000,648525806__Escherichia_coli_MS_84-1:0.0000000000):0.0000000000,2747522614_Salmonella_enterica_enterica_sv__Typhi_1021788:0.0000000000):0.0000000000,2611233115_Klebsiella_pneumoniae_KP4-R:0.0000000000):0.0000000000,2539805062_Klebsiella_pneumoniae_VA360:0.0000000000):0.0000000000,2750271112_Salmonella_enterica_enterica_sv__Typhi_MDUST394:0.0000000000):0.0000000000,2695851667_Escherichia_coli_401363:0.0000000000):0.0000000000,2683530630_Klebsiella_pneumoniae_pneumoniae_ST2017_950142398:0.0000000000):0.0000000000,2832280997_Pseudomonas_geniculata_95:0.0000000000):0.0000000000,2749019119_Salmonella_enterica_enterica_sv__Typhi_2007-024445:0.0000000000):0.0000000000,2751252716_Salmonella_enterica_enterica_sv__Typhi_01-2012-002473:0.0000000000):0.0000000000,2697774582_Pseudomonas_aeruginosa_ST-111_P56_London_12_VIM_2_07_13:0.0000000000):0.0000000000,2742921007_Klebsiella_pneumoniae_143500514:0.0000000000):0.0000000000,2750752120_Salmonella_enterica_enterica_sv__Typhi_1012727:0.0000000000):0.0000000000,2750992480_Salmonella_enterica_enterica_sv__Typhi_2011-007445:0.0000000000):0.0000000000,2748949896_Salmonella_enterica_enterica_sv__Typhi_136TY:0.0000000000):0.0000000000,2673276672_Pseudomonas_aeruginosa_ST-111_P32_London_17_VIM_2_10_11:0.0000000000):0.0000000000,2688757004_Salmonella_enterica_C629:0.0000000000):0.0000000000,2618894253_Klebsiella_pneumoniae_SB2390:0.0000000000):0.0000000000,2748851787_Salmonella_enterica_enterica_sv__Typhi_115TY:0.0000000000):0.0000000000,2714388617_Salmonella_enterica_sv__Heidelberg_UG1286CA:0.0000000000):0.0000000000,2748536339_Salmonella_enterica_enterica_sv__Typhi_1707:0.0000000000):0.0000000000,2650168328_Escherichia_coli_400791:0.0000000000):0.0000000000,2555065434_Escherichia_coli_O157_NCCP15739:0.0000000000):0.0000000000,2753969904_Citrobacter_braakii_GN02600:0.0000000000):0.0000000000,2665990521_Klebsiella_pneumoniae_50834782:0.0000000000):0.0000000000,2750977607_Salmonella_enterica_enterica_sv__Typhi_2010-021566:0.0000000000):0.0000000000,2743433242_Escherichia_coli_UPEC_001:0.0000000000):0.0000000000,2749373054_Salmonella_enterica_enterica_sv__Typhi_MDUST199:0.0000000000):0.0000000000,2664758714_Klebsiella_pneumoniae_K52-10:0.0000000000):0.0000000000,2742961648_Klebsiella_pneumoniae_143500541:0.0000000000):0.0000000000,2544366884_Escherichia_coli_HVH_130__4-7036876_:0.0000000000):0.0000000000,2669459161_Acinetobacter_baumannii_ABBL041:0.0000000000):0.0000000000,2703109333_Escherichia_coli_321:0.0000000000):0.0000000000,2726391982_Salmonella_enterica_enterica_sv__Typhi_BCR48:0.0000000000):0.0000000000,2562898238_Yersinia_pestis_bv__Orientalis_IP275:0.0000000000):0.0000000000,2541635554_Klebsiella_pneumoniae_UHKPC24:0.0000000000):0.0000000000,2860908317_Pseudomonas_aeruginosa_58:0.0000000000):0.0000000000,2694090119_Salmonella_enterica_enterica_sv__Typhimurium_DT104_613sCH43:0.0000000000):0.0000000000,2564577452_Escherichia_coli_KTE219:0.0000000000):0.0000000000,2651308396_Escherichia_coli_ST540an:0.0000000000):0.0000000000,2529911635_Klebsiella_pneumoniae_pneumoniae_KPNIH20:0.0000000000):0.0000000000,2545409837_Klebsiella_pneumoniae_UHKPC33:0.0000000000):0.0000000000,2648544352_Escherichia_coli_702626:0.0000000000):0.0000000000,2743035719_Klebsiella_pneumoniae_143500552:0.0000000000):0.0000000000,2544291374_Escherichia_coli_HVH_106__4-6881831_:0.0000000000):0.0000000000,2747512710_Salmonella_enterica_enterica_sv__Typhi_1030630:0.0000000000):0.0000000000,2747709445_Salmonella_enterica_enterica_sv__Typhi_2010-005872:0.0000000000):0.0000000000,2651826897_Escherichia_coli_UCD-JA18:0.0000000000):0.0000000000,2870476961_Escherichia_coli_AR436:0.0000000000):0.0000000000,2750838914_Salmonella_enterica_enterica_sv__Typhi_2009-000156:0.0000000000):0.0000000000,2657902762_Klebsiella_pneumoniae_MGH115:0.0000000000):0.0000000000,2694593258_Escherichia_coli_401082:0.0000000000):0.0000000000,2657649671_Klebsiella_pneumoniae_50518740:0.0000000000):0.0000000000,2624692735_Escherichia_coli_RiKo_2351/09:0.0000000000):0.0000000000,2674247938_Escherichia_coli_07-4338:0.0000000000):0.0000000000,2742860910_Klebsiella_pneumoniae_143500532:0.0000000000):0.0000000000,2541629200_Klebsiella_pneumoniae_UHKPC26:0.0000000000):0.0000000000,2581677304_Escherichia_coli_2-011-08_S1_C1:0.0000000000):0.0000000000,2636628142_Salmonella_enterica_enterica_sv__Derby_07CR553:0.0000000000):0.0000000000,2544110714_Escherichia_coli_HVH_44__4-2298570_:0.0000000000):0.0000000000,2860589665_Klebsiella_pneumoniae_FDAARGOS_443:0.0000000000):0.0000000000,2649433273_Escherichia_coli_O157_SvETEC:0.0000000000):0.0000000000,2748194574_Salmonella_enterica_enterica_sv__Typhi_MDUST142:0.0000000000):0.0000000000,2751703379_Salmonella_enterica_enterica_sv__Typhi_ty2-132:0.0000000000):0.0000000000,2712621836_Enterobacter_hormaechei_steigerwaltii_CIDEIMsCOL11:0.0000000000):0.0000000000,2547276182_Escherichia_fergusonii_ECD227:0.0000000000):0.0000000000,2707621890_Salmonella_enterica_enterica_sv__Typhi_H58_IB5348:0.0000000000):0.0000000000,2683887730_Pseudomonas_aeruginosa_ST-111_E12_London_26_VIM_2_06_13:0.0000000000):0.0000000000,2750742630_Salmonella_enterica_enterica_sv__Typhi_1028143:0.0000000000):0.0000000000,2566400543_Escherichia_coli_113302:0.0000000000):0.0000000000,2653133746_Escherichia_coli_ST540a:0.0000000000):0.0000000000,2750809395_Salmonella_enterica_enterica_sv__Typhi_1008634:0.0000000000):0.0000000000,2697508975_Pseudomonas_aeruginosa_ST-111_P7_London_17_VIM_2_06_09:0.0000000000):0.0000000000,2711945366_Escherichia_coli_AM09:0.0000000000):0.0000000000,648380055__Escherichia_coli_H299:0.0000000000):0.0000000000,2694184450_Escherichia_coli_401938_aEPEC:0.0000000000):0.0000000000,2589470848_Klebsiella_pneumoniae_Kb140:0.0000000000):0.0000000000,2654986651_Escherichia_coli_102550:0.0000000000):0.0000000000,2751683538_Salmonella_enterica_enterica_sv__Typhi_ty2-114:0.0000000000):0.0000000000,2543111518_Salmonella_enterica_enterica_sv__Dublin_DG22:0.0000000000):0.0000000000,2842980840_Pluralibacter_gergoviae_MGH183:0.0000000000):0.0000000000,2610778530_Klebsiella_pneumoniae_MGH-79:0.0000000000):0.0000000000,2749712497_Salmonella_enterica_enterica_sv__Typhi_MDUST336:0.0000000000):0.0000000000,2769007634_Klebsiella_aerogenes_42193:0.0000000000):0.0000000000,2856983006_Morganella_morganii_TUM2748:0.0000000000):0.0000000000,2674368680_Pseudomonas_aeruginosa_ST-111_P40_Scotland_4_VIM_2_09_12:0.0000000000):0.0000000000,2673885877_Pseudomonas_aeruginosa_ST-111_P24_London_17_VIM_2_08_10:0.0000000000):0.0000000000,2652472022_Escherichia_coli_103447:0.0000000000):0.0000000000,2749535721_Salmonella_enterica_enterica_sv__Typhi_MDUST386:0.0000000000):0.0000000000,2748223776_Salmonella_enterica_enterica_sv__Typhi_2010-009987:0.0000000000):0.0000000000,2564256682_Escherichia_coli_KTE122:0.0000000000):0.0000000000,2647666885_Escherichia_coli_401264:0.0000000000):0.0000000000,2672904845_Klebsiella_pneumoniae_CHS122:0.0000000000):0.0000000000,2691688219_Klebsiella_pneumoniae_S_42AVR:0.0000000000):0.0000000000,2720582688_Escherichia_coli_O157_180-PT54:0.0000000000):0.0000000000,2565045992_Escherichia_coli_KTE83:0.0000000000):0.0000000000,2620774887_Escherichia_coli_2-474-04_S3_C3:0.0000000000):0.0000000000,2610228383_Escherichia_coli_2-474-04_S3_C1:0.0000000000):0.0000000000,2751207733_Salmonella_enterica_enterica_sv__Typhi_BC20111457:0.0000000000):0.0000000000,2750790812_Salmonella_enterica_enterica_sv__Typhi_1031581:0.0000000000):0.0000000000,2666806515_Klebsiella_pneumoniae_50509588:0.0000000000):0.0000000000,2746881641_Salmonella_enterica_enterica_sv__Typhi_01-2011-001522:0.0000000000):0.0000000000,2715732025_Klebsiella_pneumoniae_M098440:0.0000000000):0.0000000000,2600611003_Salmonella_enterica_enterica_sv__Heidelberg_SARA33:0.0000000000):0.0000000000,2545392521_Klebsiella_pneumoniae_UHKPC47:0.0000000000):0.0000000000,2746977410_Salmonella_enterica_enterica_sv__Typhi_1023999:0.0000000000):0.0000000000,2697479542_Klebsiella_pneumoniae_S_87SGR:0.0000000000):0.0000000000,2684927768_Escherichia_coli_AK73:0.0000000000):0.0000000000,2564528789_Escherichia_coli_KTE200:0.0000000000):0.0000000000,2750127723_Salmonella_enterica_enterica_sv__Typhi_MDUST233:0.0000000000):0.0000000000,2693856275_Escherichia_coli_501016:0.0000000000):0.0000000000,2750146850_Salmonella_enterica_enterica_sv__Typhi_MDUST262:0.0000000000):0.0000000000,2697960936_Klebsiella_pneumoniae_50606221:0.0000000000):0.0000000000,2698670956_Klebsiella_pneumoniae_S_71RE:0.0000000000):0.0000000000,2743472299_Escherichia_coli_EC12:0.0000000000):0.0000000000,2660880098_Klebsiella_pneumoniae_S_KpVA-7:0.0000000000):0.0000000000,2573137318_Klebsiella_pneumoniae_BIDMC_18D:0.0000000000):0.0000000000,2774795242_Citrobacter_farmeri_AUSMDU00008141:0.0000000000):0.0000000000,2751877840_Salmonella_enterica_enterica_sv__Typhi_ty2-119:0.0000000000):0.0000000000,2564771647_Escherichia_coli_KTE35:0.0000000000):0.0000000000,2620644751_Klebsiella_pneumoniae_pneumoniae_ST258-K28BO:0.0000000000):0.0000000000,2564695888_Escherichia_coli_KTE236:0.0000000000):0.0000000000,2721540979_Escherichia_coli_D3:0.0000000000):0.0000000000,2749884202_Salmonella_enterica_enterica_sv__Typhi_MDUST327:0.0000000000):0.0000000000,2750878166_Salmonella_enterica_enterica_sv__Typhi_2010-006551:0.0000000000):0.0000000000,2673050641_Escherichia_coli_STEC_757:0.0000000000):0.0000000000,2751633355_Salmonella_enterica_enterica_sv__Typhi_ty3-215:0.0000000000):0.0000000000,2683748952_Escherichia_coli_402767:0.0000000000):0.0000000000,2672712524_Escherichia_coli_G246:0.0000000000):0.0000000000,2519720353_Klebsiella_pneumoniae_pneumoniae_KPNIH1_GCA_000281535:0.0000000000):0.0000000000,2715962505_Escherichia_coli_VACI-14:0.0000000000):0.0000000000,2618330749_Escherichia_coli_2-316-03_S1_C1:0.0000000000):0.0000000000,2610165847_Escherichia_coli_3-073-06_S1_C2:0.0000000000):0.0000000000,2719145011_Escherichia_coli_sv__O104_H4_C227-11_368_shch:0.0000000000):0.0000000000,2564137408_Escherichia_coli_KTE1:0.0000000000):0.0000000000,2751693498_Salmonella_enterica_enterica_sv__Typhi_ty2-101:0.0000000000):0.0000000000,2687168659_Klebsiella_pneumoniae_34618:0.0000000000):0.0000000000,2684914168_Klebsiella_pneumoniae_M098451:0.0000000000):0.0000000000,2640727084_Salmonella_enterica_enterica_sv__4_12_i_STM3910:0.0000000000):0.0000000000,2694407582_Klebsiella_pneumoniae_KLP41:0.0000000000):0.0000000000,2690773032_Klebsiella_pneumoniae_38544:0.0000000000):0.0000000000,2848894456_Proteus_mirabilis_AR_0155:0.0000000000):0.0000000000,2749324990_Salmonella_enterica_enterica_sv__Typhi_MDUST141:0.0000000000):0.0000000000,2696441509_Escherichia_coli_402099_aEPEC:0.0000000000):0.0000000000,2610192233_Escherichia_coli_1-110-08_S1_C3:0.0000000000):0.0000000000,2747241077_Salmonella_enterica_enterica_sv__Typhi_1703:0.0000000000):0.0000000000,2691001014_Enterobacter_hormaechei_MRSN17626:0.0000000000):0.0000000000,2697329803_Pseudomonas_aeruginosa_ST-111_P54_1_London_24_VIM_2_04_13:0.0000000000):0.0000000000,2610927785_Klebsiella_pneumoniae_BIDMC_68:0.0000000000):0.0000000000,2678889476_Pseudomonas_aeruginosa_ST-111_P33_London_28_VIM_2_02_12:0.0000000000):0.0000000000,2606298948_Escherichia_coli_2-222-05_S3_C3:0.0000000000):0.0000000000,2851459179_Klebsiella_pneumoniae_AR_0363:0.0000000000):0.0000000000,2778861046_Escherichia_coli_MOD1-EC5259:0.0000000000):0.0000000000,648520021__Escherichia_coli_MS_198-1:0.0000000000):0.0000000000,2748218839_Salmonella_enterica_enterica_sv__Typhi_BC2011-1534:0.0000000000):0.0000000000,2726362317_Salmonella_enterica_enterica_sv__Typhi_Ke466:0.0000000000):0.0000000000,2632089923_Escherichia_coli_8-415-05_S4_C1:0.0000000000):0.0000000000,2694095766_Escherichia_coli_402480_aEPEC:0.0000000000):0.0000000000,2631291957_Salmonella_enterica_enterica_sv__Typhimurium_S15:0.0000000000):0.0000000000,2541598776_Klebsiella_pneumoniae_UHKPC23:0.0000000000):0.0000000000,2545488875_Klebsiella_pneumoniae_UHKPC06:0.0000000000):0.0000000000,2564463225_Escherichia_coli_KTE213:0.0000000000):0.0000000000,2726269712_Salmonella_enterica_enterica_sv__Typhi_H58_IB5341:0.0000000000):0.0000000000,2618166925_Escherichia_coli_3-020-07_S3_C2:0.0000000000):0.0000000000,2743031606_Klebsiella_pneumoniae_143500555:0.0000000000):0.0000000000,642745093__Salmonella_enterica_enterica_sv__Schwarzengrund_CVM19633:0.0000000000):0.0000000000,2580924069_Escherichia_coli_320:0.0000000000):0.0000000000,2751907513_Salmonella_enterica_enterica_sv__Typhi_ty2-124:0.0000000000):0.0000000000,2750737815_Salmonella_enterica_enterica_sv__Typhi_1025912:0.0000000000):0.0000000000,2870449277_Salmonella_enterica_enterica_sv__Typhi_311189_224186:0.0000000000):0.0000000000,2748242294_Salmonella_enterica_enterica_sv__Typhi_01-2010-005183:0.0000000000):0.0000000000,2536467257_Escherichia_coli_W26:0.0000000000):0.0000000000,2692954691_Escherichia_coli_400998_aEPEC:0.0000000000):0.0000000000,2804553321_Escherichia_sp__MOD1-EC5287:0.0000000000):0.0000000000,2751613530_Salmonella_enterica_enterica_sv__Typhi_ty2-160:0.0000000000):0.0000000000,2726342342_Salmonella_enterica_enterica_sv__Typhi_Ke378:0.0000000000):0.0000000000,2748856714_Salmonella_enterica_enterica_sv__Typhi_111TY:0.0000000000):0.0000000000,2696207581_Escherichia_coli_204302:0.0000000000):0.0000000000,2677449374_Salmonella_enterica_enterica_sv__Typhimurium_DT104_V25:0.0000000000):0.0000000000,2723397053_Escherichia_coli_O157_644-PT8:0.0000000000):0.0000000000,2751297447_Salmonella_enterica_enterica_sv__Typhi_2010-006045:0.0000000000):0.0000000000,2747767289_Salmonella_enterica_enterica_sv__Typhi_2008-002399:0.0000000000):0.0000000000,2564107860_Escherichia_coli_KTE104:0.0000000000):0.0000000000,2749898565_Salmonella_enterica_enterica_sv__Typhi_MDUST340:0.0000000000):0.0000000000,2751828371_Salmonella_enterica_enterica_sv__Typhi_ty3-196:0.0000000000):0.0000000000,2693201375_Escherichia_coli_402798:0.0000000000):0.0000000000,2566411876_Escherichia_coli_907357:0.0000000000):0.0000000000,2581634978_Escherichia_coli_S6966:0.0000000000):0.0000000000,2707656324_Salmonella_enterica_enterica_sv__Typhi_Ke481:0.0000000000):0.0000000000,2648689543_Salmonella_enterica_ST1660:0.0000000000):0.0000000000,2531018605_Escherichia_coli_O104_H4_11-4522:0.0000000000):0.0000000000,2687277424_Salmonella_enterica_enterica_sv__Typhimurium_SO4698-09:0.0000000000):0.0000000000,2665287144_Escherichia_coli_7N:0.0000000000):0.0000000000,2704536897_Escherichia_coli_STEC_2359:0.0000000000):0.0000000000,2583995537_Escherichia_coli_38_34:0.0000000000):0.0000000000,2780210107_Escherichia_coli_MOD1-EC6478:0.0000000000):0.0000000000,2669656753_Klebsiella_pneumoniae_K54-05:0.0000000000):0.0000000000,2683539475_Serratia_marcescens_marcescens_950174583:0.0000000000):0.0000000000,2752099907_Salmonella_enterica_enterica_sv__Typhi_UI4389:0.0000000000):0.0000000000,2768991320_Klebsiella_aerogenes_SMART_1060:0.0000000000):0.0000000000,2723420451_Escherichia_coli_sv__O157_H7_319:0.0000000000):0.0000000000,2669880145_Klebsiella_pneumoniae_K48-58:0.0000000000):0.0000000000,2742915107_Klebsiella_pneumoniae_143500525:0.0000000000):0.0000000000,2751862882_Salmonella_enterica_enterica_sv__Typhi_ty2-113:0.0000000000):0.0000000000,2649764703_Escherichia_coli_300059:0.0000000000):0.0000000000,2683908080_Pseudomonas_aeruginosa_ST-111_P51_1_London_9_VIM_2_02_13:0.0000000000):0.0000000000,2543996156_Escherichia_coli_HVH_18__4-8589585_:0.0000000000):0.0000000000,2526795252_Escherichia_coli_11-02033-1:0.0000000000):0.0000000000,2544809954_Escherichia_coli_KOEGE_33__68a_:0.0000000000):0.0000000000,2628501263_Escherichia_coli_O139_H28_E24377A:0.0000000000):0.0000000000,2870462365_Salmonella_enterica_enterica_ID105460:0.0000000000):0.0000000000,2748822333_Salmonella_enterica_enterica_sv__Typhi_104TY:0.0000000000):0.0000000000,2674041241_Serratia_marcescens_marcescens_UNN43_S7:0.0000000000):0.0000000000,2635969438_Klebsiella_pneumoniae_MRSN_1319:0.0000000000):0.0000000000,2544462387_Escherichia_coli_HVH_145__4-5672112_:0.0000000000):0.0000000000,2544165646_Escherichia_coli_HVH_63__4-2542528_:0.0000000000):0.0000000000,2674994043_Escherichia_coli_503891_aEPEC:0.0000000000):0.0000000000,2751643479_Salmonella_enterica_enterica_sv__Typhi_ty2-17:0.0000000000):0.0000000000,2743428515_Escherichia_coli_UPEC_014:0.0000000000):0.0000000000,2610232745_Escherichia_coli_2-177-06_S3_C2:0.0000000000):0.0000000000,2721673386_Klebsiella_pneumoniae_1756:0.0000000000):0.0000000000,2633168663_Klebsiella_pneumoniae_ST-437:0.0000000000):0.0000000000,2646130724_Escherichia_coli_403116:0.0000000000):0.0000000000,2751282651_Salmonella_enterica_enterica_sv__Typhi_2012-010059:0.0000000000):0.0000000000,2711966380_Escherichia_coli_B66:0.0000000000):0.0000000000,2683148297_Escherichia_coli_33:0.0000000000):0.0000000000,2544089499_Escherichia_coli_HVH_40__4-1219782_:0.0000000000):0.0000000000,2656725385_Klebsiella_pneumoniae_pneumoniae_234-12:0.0000000000):0.0000000000,2730061175_Salmonella_enterica_enterica_sv__Infantis_FSIS1502916:0.0000000000):0.0000000000,2580980267_Escherichia_coli_1365:0.0000000000):0.0000000000,2563876730_Escherichia_coli_O104_H4_GOS1:0.0000000000):0.0000000000,2742999840_Klebsiella_pneumoniae_143500551:0.0000000000):0.0000000000,2640767613_Pseudomonas_aeruginosa_VRFPA04:0.0000000000):0.0000000000,2779739325_Escherichia_coli_MOD1-EC2445:0.0000000000):0.0000000000,2849913821_Salmonella_enterica_enterica_10C0786041:0.0000000000):0.0000000000,2870236367_Klebsiella_pneumoniae_2-1:0.0000000000):0.0000000000,2564271811_Escherichia_coli_KTE12:0.0000000000):0.0000000000,2535885100_Escherichia_coli_KTE95:0.0000000000):0.0000000000,2566484679_Escherichia_coli_908521:0.0000000000):0.0000000000,2697984129_Klebsiella_pneumoniae_S_90SGR:0.0000000000):0.0000000000,2675442849_Pseudomonas_aeruginosa_ST-111_E13_London_26_VIM_2_06_13:0.0000000000):0.0000000000,2573202541_Escherichia_coli_1350:0.0000000000):0.0000000000,2683900048_Pseudomonas_aeruginosa_ST-111_E9_London_17_VIM_2_04_13:0.0000000000):0.0000000000,2747613764_Salmonella_enterica_enterica_sv__Typhi_MDUST207:0.0000000000):0.0000000000,2695818367_Pseudomonas_aeruginosa_ST-111_P8_2_London_17_VIM_2_07_13:0.0000000000):0.0000000000,2692774376_Escherichia_coli_503023:0.0000000000):0.0000000000,2691804945_Escherichia_coli_400896:0.0000000000):0.0000000000,2750618812_Salmonella_enterica_enterica_sv__Typhi_1016653:0.0000000000):0.0000000000,2610139035_Escherichia_coli_2-005-03_S4_C1:0.0000000000):0.0000000000,2742657508_Vibrio_cholerae_116-17b:0.0000000000):0.0000000000,2696052752_Pseudomonas_aeruginosa_ST-111_P20_London_17_VIM_2_05_10:0.0000000000):0.0000000000,2751247678_Salmonella_enterica_enterica_sv__Typhi_2008-006312:0.0000000000):0.0000000000,2751728459_Salmonella_enterica_enterica_sv__Typhi_ty2-134:0.0000000000):0.0000000000,2683759117_Escherichia_coli_402074_aEPEC:0.0000000000):0.0000000000,2529694369_Escherichia_coli_2871950:0.0000000000):0.0000000000,2750733452_Salmonella_enterica_enterica_sv__Typhi_1032249:0.0000000000):0.0000000000,2521554000_Escherichia_coli_Ec12-0466:0.0000000000):0.0000000000,2851281860_Aeromonas_hydrophila_ZYAH75:0.0000000000):0.0000000000,2693233134_Pseudomonas_aeruginosa_ST-111_P19_London_7_VIM_2_05_10:0.0000000000):0.0000000000,2650072032_Salmonella_enterica_ST8493:0.0000000000):0.0000000000,2749353881_Salmonella_enterica_enterica_sv__Typhi_MDUST182:0.0000000000):0.0000000000,2541648886_Klebsiella_pneumoniae_UHKPC27:0.0000000000):0.0000000000,2748310976_Salmonella_enterica_enterica_sv__Typhi_2010-006866:0.0000000000):0.0000000000,2751277702_Salmonella_enterica_enterica_sv__Typhi_2012-009618:0.0000000000):0.0000000000,2751237714_Salmonella_enterica_enterica_sv__Typhi_01-2012-001846:0.0000000000):0.0000000000,2641519332_Escherichia_coli_O157_K88_734/3:0.0000000000):0.0000000000,2748959620_Salmonella_enterica_enterica_sv__Typhi_137TY:0.0000000000):0.0000000000,2670935935_Klebsiella_pneumoniae_KLP28:0.0000000000):0.0000000000,2539777502_Escherichia_coli_H494:0.0000000000):0.0000000000,2751232718_Salmonella_enterica_enterica_sv__Typhi_2012-007197:0.0000000000):0.0000000000,2702843272_Escherichia_coli_9Z:0.0000000000):0.0000000000,2584000906_Escherichia_coli_FAH1:0.0000000000):0.0000000000,2536816768_Escherichia_coli_O104_H4_C236-11:0.0000000000):0.0000000000,2715747874_Klebsiella_pneumoniae_M104145:0.0000000000):0.0000000000,2737311612_Escherichia_coli_CVM_N41586PS:0.0000000000):0.0000000000,2747289124_Salmonella_enterica_enterica_sv__Typhi_1647901:0.0000000000):0.0000000000,2672131408_Klebsiella_pneumoniae_pneumoniae_ATCC_13883:0.0000000000):0.0000000000,2572593197_Klebsiella_pneumoniae_LAU-KP1:0.0000000000):0.0000000000,2541716407_Klebsiella_pneumoniae_VAKPC270:0.0000000000):0.0000000000,2753985168_Enterobacter_sichuanensis_35699:0.0000000000):0.0000000000,2869860918_Enterobacter_hormaechei_FRM:0.0000000000):0.0000000000,2675005190_Enterobacter_hormaechei_steigerwaltii_CIDEIMsCOL14:0.0000000000):0.0000000000,2610387254_Klebsiella_pneumoniae_UCI_61:0.0000000000):0.0000000000,2743679801_Escherichia_coli_RCE10:0.0000000000):0.0000000000,2671983565_Enterobacter_hormaechei_xiangfangensis_CIDEIMsCOL12:0.0000000000):0.0000000000,2707552440_Salmonella_enterica_enterica_sv__Typhi_Ke454:0.0000000000):0.0000000000,2674618615_Escherichia_coli_G749:0.0000000000):0.0000000000,2746523512_Salmonella_enterica_enterica_sv__Typhi_1019695:0.0000000000):0.0000000000,2843309848_Alcaligenes_faecalis_GZAF2:0.0000000000):0.0000000000,2742972547_Klebsiella_pneumoniae_143500545:0.0000000000):0.0000000000,2564689798_Escherichia_coli_KTE235:0.0000000000):0.0000000000,2726288945_Salmonella_enterica_enterica_sv__Typhi_BCR49:0.0000000000):0.0000000000,2540092379_Escherichia_coli_11-04080:0.0000000000):0.0000000000,2610220491_Escherichia_coli_2-156-04_S3_C1:0.0000000000):0.0000000000,2707632031_Salmonella_enterica_enterica_sv__Typhi_H58_IB5366:0.0000000000):0.0000000000,2520138861_Escherichia_coli_O111_CVM9455:0.0000000000):0.0000000000,2544521426_Escherichia_coli_HVH_182__4-0985554_:0.0000000000):0.0000000000,2693137385_Pseudomonas_aeruginosa_ST-111_P13_London_14_VIM_2_12_09:0.0000000000):0.0000000000,2564607068_Escherichia_coli_KTE208:0.0000000000):0.0000000000,2538584158_Escherichia_coli_11-02318:0.0000000000):0.0000000000,2852293466_Proteus_mirabilis_672_PMIR:0.0000000000):0.0000000000,2544576728_Escherichia_coli_HVH_163__4-4697553_:0.0000000000):0.0000000000,2564551116_Escherichia_coli_KTE204:0.0000000000):0.0000000000,2520963163_Escherichia_coli_O104_H4_2011C-3493:0.0000000000):0.0000000000,2747527404_Salmonella_enterica_enterica_sv__Typhi_1019839:0.0000000000):0.0000000000,2564246787_Escherichia_coli_KTE125:0.0000000000):0.0000000000,2683906713_Pseudomonas_aeruginosa_ST-111_P25_London_12_VIM_2_08_10:0.0000000000):0.0000000000,2564714853_Escherichia_coli_KTE240:0.0000000000):0.0000000000,2751748241_Salmonella_enterica_enterica_sv__Typhi_ty3-224:0.0000000000):0.0000000000,2566832902_Escherichia_coli_HVH_136__4-5970458_:0.0000000000):0.0000000000,2597998941_Klebsiella_pneumoniae_361_1301:0.0000000000):0.0000000000,2544660720_Escherichia_coli_HVH_187__4-4471660_:0.0000000000):0.0000000000,2544216205_Escherichia_coli_HVH_79__4-2512823_:0.0000000000):0.0000000000,2776944844_Enterobacter_sp__MGH119:0.0000000000):0.0000000000,2699318223_Pseudomonas_aeruginosa_ST-111_E4_London_17_VIM_2_03_09:0.0000000000):0.0000000000,2586447266_Escherichia_coli_5-172-05_S1_C3:0.0000000000):0.0000000000,2647474029_Escherichia_coli_400929:0.0000000000):0.0000000000,2730267765_Klebsiella_pneumoniae_CR14:0.0000000000):0.0000000000,2779875400_Escherichia_coli_MOD1-EC5335:0.0000000000):0.0000000000,2519304814_Klebsiella_pneumoniae_pneumoniae_KPNIH6:0.0000000000):0.0000000000,2749483006_Salmonella_enterica_enterica_sv__Typhi_MDUST335:0.0000000000):0.0000000000,2539206217_Escherichia_coli_2846750:0.0000000000):0.0000000000,2726377061_Salmonella_enterica_enterica_sv__Typhi_Ke477:0.0000000000):0.0000000000,2564212174_Escherichia_coli_KTE136:0.0000000000):0.0000000000,2580971687_Escherichia_coli_2009-46:0.0000000000):0.0000000000,2646470785_Escherichia_coli_Pa1s:0.0000000000):0.0000000000,2751262598_Salmonella_enterica_enterica_sv__Typhi_01-2012-002529:0.0000000000):0.0000000000,2751882825_Salmonella_enterica_enterica_sv__Typhi_ty2-133:0.0000000000):0.0000000000,2750795553_Salmonella_enterica_enterica_sv__Typhi_1028963:0.0000000000):0.0000000000,2544266355_Escherichia_coli_HVH_96__4-5934869_:0.0000000000):0.0000000000,2541733714_Klebsiella_pneumoniae_VAKPC309:0.0000000000):0.0000000000,2749009124_Salmonella_enterica_enterica_sv__Typhi_2007-023116:0.0000000000):0.0000000000,648572372__Escherichia_coli_MS_78-1:0.0000000000):0.0000000000,2715381399_Klebsiella_pneumoniae_MRSN6920:0.0000000000):0.0000000000,2750907891_Salmonella_enterica_enterica_sv__Typhi_2010-007462:0.0000000000):0.0000000000,2746571256_Salmonella_enterica_enterica_sv__Typhi_1030208:0.0000000000):0.0000000000,2677680633_Escherichia_coli_401709_aEPEC:0.0000000000):0.0000000000,2750552034_Salmonella_enterica_enterica_sv__Typhi_MDUST67:0.0000000000):0.0000000000,2715743291_Klebsiella_pneumoniae_M098442:0.0000000000):0.0000000000,2586592702_Escherichia_coli_5-172-05_S3_C3:0.0000000000):0.0000000000,2511855866_Pseudomonas_aeruginosa_NCGM2_S1:0.0000000000):0.0000000000,2697521251_Pseudomonas_aeruginosa_ST-111_P57_South_East_3_VIM_2_09_13:0.0000000000):0.0000000000,2747403575_Salmonella_enterica_enterica_sv__Typhi_MDUST341:0.0000000000):0.0000000000,2548991511_Escherichia_coli_O104_H4_H112180283:0.0000000000):0.0000000000,2618148181_Escherichia_coli_2-474-04_S3_C2:0.0000000000):0.0000000000,2750676214_Salmonella_enterica_enterica_sv__Typhi_1032463:0.0000000000):0.0000000000,2677252402_Escherichia_coli_STEC_690:0.0000000000):0.0000000000,2843594373_Proteus_mirabilis_PMWJ:0.0000000000):0.0000000000,2564239899_Escherichia_coli_KTE127:0.0000000000):0.0000000000,2750623595_Salmonella_enterica_enterica_sv__Typhi_1022553:0.0000000000):0.0000000000,2750599051_Salmonella_enterica_enterica_sv__Typhi_1014063:0.0000000000):0.0000000000,2662412346_Salmonella_enterica_enterica_sv__Typhimurium_DT104_613sCH9:0.0000000000):0.0000000000,2582500205_Escherichia_coli_681:0.0000000000):0.0000000000,2714259093_Escherichia_coli_11-3088:0.0000000000):0.0000000000,2565013123_Escherichia_coli_KTE76:0.0000000000):0.0000000000,2538947328_Escherichia_coli_KTE117:0.0000000000):0.0000000000,2545408721_Klebsiella_pneumoniae_UHKPC61:0.0000000000):0.0000000000,2545473315_Klebsiella_pneumoniae_UHKPC31:0.0000000000):0.0000000000,2748593793_Salmonella_enterica_enterica_sv__Typhi_1026656:0.0000000000):0.0000000000,2750632622_Salmonella_enterica_enterica_sv__Typhi_1018211:0.0000000000):0.0000000000,2606490929_Escherichia_coli_1-176-05_S1_C1:0.0000000000):0.0000000000,2684188823_Escherichia_coli_SF-088:0.0000000000):0.0000000000,2646671975_Escherichia_coli_100329:0.0000000000):0.0000000000,2692842326_Escherichia_coli_400549_aEPEC:0.0000000000):0.0000000000,2544788901_Escherichia_coli_KOEGE_7__16a_:0.0000000000):0.0000000000,2751867868_Salmonella_enterica_enterica_sv__Typhi_ty2-154:0.0000000000):0.0000000000,2665469197_Shigella_sonnei_sh96-5282:0.0000000000):0.0000000000,2848572972_Proteus_mirabilis_AR_0156:0.0000000000):0.0000000000,2751678542_Salmonella_enterica_enterica_sv__Typhi_ty2-131:0.0000000000):0.0000000000,2540143954_Escherichia_coli_11-02913:0.0000000000):0.0000000000,2683716913_Klebsiella_pneumoniae_S_43AVR:0.0000000000):0.0000000000,2544755682_Escherichia_coli_HVH_215__4-3008371_:0.0000000000):0.0000000000,2696001777_Yersinia_enterocolitica_YE204/02:0.0000000000):0.0000000000,2780072114_Escherichia_coli_MOD1-EC6791:0.0000000000):0.0000000000,2747517431_Salmonella_enterica_enterica_sv__Typhi_1031785:0.0000000000):0.0000000000,2536430986_Escherichia_coli_O104_H4_11-4632_C5:0.0000000000):0.0000000000,2675094392_Klebsiella_pneumoniae_S_24PV:0.0000000000):0.0000000000,2751322023_Salmonella_enterica_enterica_sv__Typhi_2012-010406:0.0000000000):0.0000000000,2658067717_Klebsiella_pneumoniae_S_KpVA-11:0.0000000000):0.0000000000,2726312977_Salmonella_enterica_enterica_sv__Typhi_H58_IB5369:0.0000000000):0.0000000000,2748969445_Salmonella_enterica_enterica_sv__Typhi_139TY:0.0000000000):0.0000000000,2699917293_Citrobacter_freundii_953086287:0.0000000000):0.0000000000,2726357324_Salmonella_enterica_enterica_sv__Typhi_Ke458:0.0000000000):0.0000000000,2748213854_Salmonella_enterica_enterica_sv__Typhi_2005-011215:0.0000000000):0.0000000000,2745069130_Escherichia_coli_TN1:0.0000000000):0.0000000000,2669195258_Escherichia_coli_46A_L1:0.0000000000):0.0000000000,2646173105_Escherichia_coli_300214:0.0000000000):0.0000000000,2750922652_Salmonella_enterica_enterica_sv__Typhi_2010-008154:0.0000000000):0.0000000000,2697850501_Klebsiella_pneumoniae_S_KpVA-15:0.0000000000):0.0000000000,2592473167_Klebsiella_pneumoniae_pneumoniae_KKBO-4:0.0000000000):0.0000000000,2780723613_Klebsiella_pneumoniae_pneumoniae_SCKP020060:0.0000000000):0.0000000000,2697469445_Pseudomonas_aeruginosa_ST-111_P10_London_6_VIM_2_09_09:0.0000000000):0.0000000000,2751267671_Salmonella_enterica_enterica_sv__Typhi_2006-014301:0.0000000000):0.0000000000,2674030909_Escherichia_coli_STEC_196:0.0000000000):0.0000000000,2696861312_Pseudomonas_aeruginosa_ST-111_P63_London_25_VIM_2_03_14:0.0000000000):0.0000000000,2750932622_Salmonella_enterica_enterica_sv__Typhi_2010-010972:0.0000000000):0.0000000000,2590339102_Klebsiella_pneumoniae_BIDMC_46a:0.0000000000):0.0000000000,2698948283_Escherichia_coli_200439_aEPEC:0.0000000000):0.0000000000,2742995042_Klebsiella_pneumoniae_143500549:0.0000000000):0.0000000000,2748890877_Salmonella_enterica_enterica_sv__Typhi_110TY:0.0000000000):0.0000000000,2750848900_Salmonella_enterica_enterica_sv__Typhi_2009-004002:0.0000000000):0.0000000000,2704820378_Escherichia_coli_STEC_3084:0.0000000000):0.0000000000,2659318377_Escherichia_coli_Ec46A_L2:0.0000000000):0.0000000000,2649900055_Enterobacter_hormaechei_oharae_CCBH10892:0.0000000000):0.0000000000,2696974297_Klebsiella_pneumoniae_K53-64:0.0000000000):0.0000000000,2674271790_Pseudomonas_aeruginosa_ST-111_P4_London_1_VIM_2_10_07:0.0000000000):0.0000000000,2519299130_Klebsiella_pneumoniae_pneumoniae_KPNIH7:0.0000000000):0.0000000000,2519310555_Klebsiella_pneumoniae_pneumoniae_KPNIH12:0.0000000000):0.0000000000,2720226971_Escherichia_coli_EC590:0.0000000000):0.0000000000,2610499991_Klebsiella_pneumoniae_BIDMC_60:0.0000000000):0.0000000000,2538818946_Escherichia_coli_O104_H4_Ec11-6006:0.0000000000):0.0000000000,2745053713_Escherichia_coli_3c112:0.0000000000):0.0000000000,2750917642_Salmonella_enterica_enterica_sv__Typhi_2010-010162:0.0000000000):0.0000000000,2544892576_Escherichia_coli_KOEGE_131__358a_:0.0000000000):0.0000000000,2751197743_Salmonella_enterica_enterica_sv__Typhi_BC2011-1305:0.0000000000):0.0000000000,2751847906_Salmonella_enterica_enterica_sv__Typhi_ty2-143:0.0000000000):0.0000000000,2592524995_Klebsiella_pneumoniae_UCI_19:0.0000000000):0.0000000000,2697148124_Pseudomonas_aeruginosa_ST-111_E1_London_17_VIM_2_02_09:0.0000000000):0.0000000000,2840369589_Pluralibacter_gergoviae_MGH173:0.0000000000):0.0000000000,2544301703_Escherichia_coli_HVH_109__4-6977162_:0.0000000000):0.0000000000,2750952612_Salmonella_enterica_enterica_sv__Typhi_2002-216622:0.0000000000):0.0000000000,2748170760_Salmonella_enterica_enterica_sv__Typhi_MDUST259:0.0000000000):0.0000000000,2672943444_Pseudomonas_aeruginosa_ST-111_P27_Wales_1_VIM_2_02_11:0.0000000000):0.0000000000,2586551400_Escherichia_coli_8-415-05_S3_C2:0.0000000000):0.0000000000,2566450306_Escherichia_coli_907713:0.0000000000):0.0000000000,2779665525_Escherichia_coli_MOD1-EC5980:0.0000000000):0.0000000000,2646636542_Klebsiella_pneumoniae_pneumoniae_KK207/1:0.0000000000):0.0000000000,2586539463_Escherichia_coli_2-222-05_S3_C2:0.0000000000):0.0000000000,2550488531_Escherichia_coli_C799_92:0.0000000000):0.0000000000,2523585408_Escherichia_coli_O104_H4_Ec11-5604:0.0000000000):0.0000000000,2541591740_Klebsiella_pneumoniae_UHKPC05:0.0000000000):0.0000000000,2746538328_Salmonella_enterica_enterica_sv__Typhi_1007914:0.0000000000):0.0000000000,2569818749_Klebsiella_pneumoniae_BIDMC_53:0.0000000000):0.0000000000,2751648462_Salmonella_enterica_enterica_sv__Typhi_ty2-90:0.0000000000):0.0000000000,2747704485_Salmonella_enterica_enterica_sv__Typhi_2003-016955:0.0000000000):0.0000000000,2667113995_Citrobacter_sp__MGH99:0.0000000000):0.0000000000,2791496368_Citrobacter_sp__CFNIH9:0.0000000000):0.0000000000,2750843902_Salmonella_enterica_enterica_sv__Typhi_2009-000892:0.0000000000):0.0000000000,2675753653_Salmonella_enterica_enterica_serovar_Senftenberg_50271:0.0000000000):0.0000000000,2564539355_Escherichia_coli_KTE202:0.0000000000):0.0000000000,2704404826_Escherichia_coli_STEC_691:0.0000000000):0.0000000000,2750937603_Salmonella_enterica_enterica_sv__Typhi_2010-011712:0.0000000000):0.0000000000,2566474979_Escherichia_coli_907892:0.0000000000):0.0000000000,2657424533_Salmonella_enterica_enterica_serovar_Typhi_E2889:0.0000000000):0.0000000000,2748383250_Salmonella_enterica_enterica_sv__Typhi_2008-004254:0.0000000000):0.0000000000,2652953422_Salmonella_enterica_ST111849:0.0000000000):0.0000000000,2704378434_Escherichia_coli_STEC_479:0.0000000000):0.0000000000,2586725345_Escherichia_coli_1-392-07_S4_C3:0.0000000000):0.0000000000,2724917888_Escherichia_coli_22593:0.0000000000):0.0000000000,2651634007_Klebsiella_pneumoniae_MRSN_6902:0.0000000000):0.0000000000,2748641410_Salmonella_enterica_enterica_sv__Typhi_493790:0.0000000000):0.0000000000,2534377457_Escherichia_coli_O147_H-_2_3916:0.0000000000):0.0000000000,2544261422_Escherichia_coli_HVH_95__4-6074464_:0.0000000000):0.0000000000,2779928963_Escherichia_coli_YD673:0.0000000000):0.0000000000,651065809__Salmonella_enterica_enterica_sv__Typhimurium_T000240:0.0000000000):0.0000000000,2553447760_Klebsiella_pneumoniae_pneumoniae_ST258-490:0.0000000000):0.0000000000,2723964625_Aeromonas_hydrophila_MX16A:0.0000000000):0.0000000000,2748935177_Salmonella_enterica_enterica_sv__Typhi_134TY:0.0000000000):0.0000000000,2531001280_Escherichia_coli_O104_H4_11-4632_C1:0.0000000000):0.0000000000,641526947__Aeromonas_salmonicida_salmonicida_A449:0.0000000000):0.0000000000,2526995785_Escherichia_coli_11-03943:0.0000000000):0.0000000000,2704573455_Escherichia_coli_STEC_2743:0.0000000000):0.0000000000,2586442030_Escherichia_coli_6-537-08_S1_C2:0.0000000000):0.0000000000,2689512979_Escherichia_coli_CD306:0.0000000000):0.0000000000,2692836972_Pseudomonas_aeruginosa_ST-111_E11_London_26_VIM_2_06_13:0.0000000000):0.0000000000,2519714598_Klebsiella_pneumoniae_pneumoniae_KPNIH2:0.0000000000):0.0000000000,2738088219_Escherichia_coli_CVM_N33978PS:0.0000000000):0.0000000000,2704068734_Serratia_marcescens_marcescens_950163360:0.0000000000):0.0000000000,2577542077_Enterobacter_cloacae_UCI_49:0.0000000000):0.0000000000,2707612009_Salmonella_enterica_enterica_sv__Typhi_H58_IB5343:0.0000000000):0.0000000000,2698758427_Pseudomonas_aeruginosa_ST-111_P44_Wales_1_VIM_2_11_12:0.0000000000):0.0000000000,2749004107_Salmonella_enterica_enterica_sv__Typhi_2007-007363:0.0000000000):0.0000000000,2696414904_Escherichia_coli_402837:0.0000000000):0.0000000000,2751788647_Salmonella_enterica_enterica_sv__Typhi_ty3-254:0.0000000000):0.0000000000,2652692478_Escherichia_coli_103578:0.0000000000):0.0000000000,2687775152_Proteus_mirabilis_AOUC-001:0.0000000000):0.0000000000,2837645809_Morganella_morganii_morganii_ARLG-2972/2081/3106:0.0000000000):0.0000000000,2751598748_Salmonella_enterica_enterica_sv__Typhi_ty3-193_GCA_001240865_1:0.0000000000):0.0000000000,2748930180_Salmonella_enterica_enterica_sv__Typhi_133TY:0.0000000000):0.0000000000,2520838237_Escherichia_coli_O104_H4_C227-11:0.0000000000):0.0000000000,2529775422_Escherichia_coli_DEC14C:0.0000000000):0.0000000000,2720730524_Klebsiella_pneumoniae_Kpn555:0.0000000000):0.0000000000,2751902545_Salmonella_enterica_enterica_sv__Typhi_ty1-48:0.0000000000):0.0000000000,2519708636_Klebsiella_pneumoniae_pneumoniae_KPNIH5:0.0000000000):0.0000000000,2510656791_Pseudomonas_aeruginosa_PsVir01:0.0000000000):0.0000000000,2687775128_Proteus_mirabilis_AOUC-001:0.0000000000):0.0000000000,2564514407_Escherichia_coli_KTE199:0.0000000000):0.0000000000,2536444630_Escherichia_coli_O104_H4_11-4632_C4:0.0000000000):0.0000000000,2748915352_Salmonella_enterica_enterica_sv__Typhi_122TY:0.0000000000):0.0000000000,2751798866_Salmonella_enterica_enterica_sv__Typhi_ty3-269:0.0000000000):0.0000000000,2564601091_Escherichia_coli_KTE189:0.0000000000):0.0000000000,2541680235_Klebsiella_pneumoniae_UHKPC04:0.0000000000):0.0000000000,2694599810_Pseudomonas_aeruginosa_ST-111_P34_London_28_VIM_2_02_12:0.0000000000):0.0000000000,2610133527_Escherichia_coli_2-005-03_S3_C3:0.0000000000):0.0000000000,2667026308_Salmonella_enterica_enterica_serovar_Typhi_C3551:0.0000000000):0.0000000000,2779346163_Escherichia_coli_MOD1-EC5002:0.0000000000):0.0000000000,2535147575_Escherichia_coli_KTE157:0.0000000000):0.0000000000,2536437804_Escherichia_coli_O104_H4_11-4632_C3:0.0000000000):0.0000000000,2726322723_Salmonella_enterica_enterica_sv__Typhi_IB5376:0.0000000000):0.0000000000,2529894778_Klebsiella_pneumoniae_pneumoniae_KPNIH17:0.0000000000):0.0000000000,2837533746_Alcaligenes_faecalis_GZAF1:0.0000000000):0.0000000000,2780219324_Escherichia_coli_MOD1-EC6595:0.0000000000):0.0000000000,2721679565_Klebsiella_pneumoniae_KPNIH36:0.0000000000):0.0000000000,2843913465_Cronobacter_sakazakii_GZcsf-1:0.0000000000):0.0000000000,2847048293_Proteus_mirabilis_T18:0.0000000000):0.0000000000,2750997470_Salmonella_enterica_enterica_sv__Typhi_2011-007792:0.0000000000):0.0000000000,2794519843_Acinetobacter_sp__ACNIH2:0.0000000000):0.0000000000,2750652239_Salmonella_enterica_enterica_sv__Typhi_1032927:0.0000000000):0.0000000000,2778636178_Escherichia_coli_MOD1-EC1746:0.0000000000):0.0000000000,2780440182_Escherichia_coli_MOD1-EC718:0.0000000000):0.0000000000,2751618514_Salmonella_enterica_enterica_sv__Typhi_ty3-253:0.0000000000):0.0000000000,2564308733_Escherichia_coli_KTE15:0.0000000000):0.0000000000,2742974350_Klebsiella_pneumoniae_143500543:0.0000000000):0.0000000000,2532404840_Escherichia_coli_MS_85-1:0.0000000000):0.0000000000,2683710990_Klebsiella_pneumoniae_S_30BO:0.0000000000):0.0000000000,2565309561_Salmonella_enterica_enterica_sv__Cubana_IA8590:0.0000000000):0.0000000000,2750776472_Salmonella_enterica_enterica_sv__Typhi_1020059:0.0000000000):0.0000000000,2632637718_Escherichia_coli_77_3009_5:0.0000000000):0.0000000000,2701733838_Salmonella_enterica_enterica_sv__Typhimurium_DT104_613sCH20:0.0000000000):0.0000000000,2531014064_Escherichia_coli_O104_H4_11-4623:0.0000000000):0.0000000000,2750858623_Salmonella_enterica_enterica_sv__Typhi_2009-007146:0.0000000000):0.0000000000,2737901762_Escherichia_coli_CVM_N36158PS:0.0000000000):0.0000000000,2747150513_Salmonella_enterica_enterica_sv__Typhi_2008-003680:0.0000000000):0.0000000000,2737914793_Escherichia_coli_CVM_N34557PS:0.0000000000):0.0000000000,2749034060_Salmonella_enterica_enterica_sv__Typhi_2007-005516:0.0000000000):0.0000000000,2742882935_Klebsiella_pneumoniae_143500505:0.0000000000):0.0000000000,2580332466_Escherichia_coli_S7438:0.0000000000):0.0000000000,2529745137_Escherichia_coli_O111_H8_CFSAN001632:0.0000000000):0.0000000000,2725894419_Klebsiella_quasipneumoniae_similipneumoniae_KP-Z4175:0.0000000000):0.0000000000,2592536019_Klebsiella_pneumoniae_UCI_17:0.0000000000):0.0000000000,2724765279_Salmonella_enterica_enterica_sv__Schwarzengrund_06CEB13678SAL:0.0000000000):0.0000000000,2779371358_Escherichia_coli_MOD1-EC5884:0.0000000000):0.0000000000,2751242675_Salmonella_enterica_enterica_sv__Typhi_01-2012-002175:0.0000000000):0.0000000000,2751778427_Salmonella_enterica_enterica_sv__Typhi_ty2-173:0.0000000000):0.0000000000,2662286153_Klebsiella_pneumoniae_K52-74:0.0000000000):0.0000000000,2748372849_Salmonella_enterica_enterica_sv__Typhi_1023407:0.0000000000):0.0000000000,2751842928_Salmonella_enterica_enterica_sv__Typhi_ty2-106:0.0000000000):0.0000000000,2635553476_Salmonella_enterica_Sal25:0.0000000000):0.0000000000,2751312304_Salmonella_enterica_enterica_sv__Typhi_2005-010317:0.0000000000):0.0000000000,2743024165_Klebsiella_pneumoniae_143500554:0.0000000000):0.0000000000,2540116241_Escherichia_coli_O111_H-_4_0522:0.0000000000):0.0000000000,2690729296_Klebsiella_pneumoniae_FDAARGOS_127:0.0000000000):0.0000000000,2779908136_Escherichia_coli_YDC354:0.0000000000):0.0000000000,2843136193_Lelliottia_nimipressuralis_CIP_104980:0.0000000000):0.0000000000,2860595256_Klebsiella_pneumoniae_INF274:0.0000000000):0.0000000000,2648940584_Enterobacter_cloacae_MRY13-0312:0.0000000000):0.0000000000,2683738055_Escherichia_coli_102298_aEPEC:0.0000000000):0.0000000000,2564474298_Escherichia_coli_KTE191:0.0000000000):0.0000000000,2751872854_Salmonella_enterica_enterica_sv__Typhi_ty2-116:0.0000000000):0.0000000000,2737353919_Escherichia_coli_CVM_N38733PS:0.0000000000):0.0000000000,2519288009_Klebsiella_pneumoniae_pneumoniae_KPNIH10:0.0000000000):0.0000000000,2733925107_Escherichia_coli_ECGM-D3374:0.0000000000):0.0000000000,2859696583_Enterobacter_hormaechei_S6:0.0000000000):0.0000000000,2572657234_Salmonella_enterica_enterica_sv__Infantis_119944:0.0000000000):0.0000000000,2751803964_Salmonella_enterica_enterica_sv__Typhi_ty3-211:0.0000000000):0.0000000000,2748252926_Salmonella_enterica_enterica_sv__Typhi_2012-009913:0.0000000000):0.0000000000,2748974438_Salmonella_enterica_enterica_sv__Typhi_2007-001525:0.0000000000):0.0000000000,2746953624_Salmonella_enterica_enterica_sv__Typhi_2011-007660:0.0000000000):0.0000000000,2544681057_Escherichia_coli_HVH_183__4-3205932_:0.0000000000):0.0000000000,2618351563_Escherichia_coli_2-005-03_S3_C1:0.0000000000):0.0000000000,2648243547_Providencia_rettgeri_CCBH11880:0.0000000000):0.0000000000,2724913783_Escherichia_coli_22207:0.0000000000):0.0000000000,2748674571_Salmonella_enterica_enterica_sv__Typhi_648212:0.0000000000):0.0000000000,2530810465_Escherichia_coli_KTE82:0.0000000000):0.0000000000,2869459043_Citrobacter_freundii_CF4_ST90:0.0000000000):0.0000000000,2569274782_Klebsiella_pneumoniae_KP5-R:0.0000000000):0.0000000000,2851013750_Citrobacter_freundii_ERS2650694:0.0000000000):0.0000000000,2726293885_Salmonella_enterica_enterica_sv__Typhi_BCR177:0.0000000000):0.0000000000,2576493616_Klebsiella_pneumoniae_KP3-S:0.0000000000):0.0000000000,2704350387_Escherichia_coli_STEC_169:0.0000000000):0.0000000000,2695967507_Escherichia_coli_201191:0.0000000000):0.0000000000,2704039877_Serratia_marcescens_marcescens_946252515:0.0000000000):0.0000000000,2523616282_Escherichia_coli_O104_H4_Ec11-5603:0.0000000000):0.0000000000,2520136378_Escherichia_coli_O111_H11_CVM9553:0.0000000000):0.0000000000,2633309230_Salmonella_enterica_enterica_sv__Typhimurium_S23:0.0000000000):0.0000000000,2726347339_Salmonella_enterica_enterica_sv__Typhi_Ke452:0.0000000000):0.0000000000,2650090320_Salmonella_enterica_ST2143:0.0000000000):0.0000000000,2588552344_Klebsiella_pneumoniae_pneumoniae_KPNIH28:0.0000000000):0.0000000000,2586693955_Escherichia_coli_4-203-08_S4_C2:0.0000000000):0.0000000000,2675243776_Escherichia_coli_G401436:0.0000000000):0.0000000000,2544220472_Escherichia_coli_HVH_80__4-2428830_:0.0000000000):0.0000000000,2519383269_Klebsiella_pneumoniae_pneumoniae_KPNIH11:0.0000000000):0.0000000000,2648959934_Proteus_mirabilis_Pm-Oxa48:0.0000000000):0.0000000000,2566491318_Escherichia_coli_908522:0.0000000000):0.0000000000,2546382858_Klebsiella_pneumoniae_120_1020:0.0000000000):0.0000000000,2580625270_Escherichia_coli_2-005-03_S3_C2:0.0000000000):0.0000000000,2693640248_Pseudomonas_aeruginosa_ST-111_P30_South_East_2_VIM_2_10_11:0.0000000000):0.0000000000,2674381818_Salmonella_enterica_enterica_sv__Typhi_Ke482:0.0000000000):0.0000000000,637638650__Salmonella_enterica_enterica_sv__Choleraesuis_SC-B67:0.0000000000):0.0000000000,2748910342_Salmonella_enterica_enterica_sv__Typhi_121TY:0.0000000000):0.0000000000,2663176646_Klebsiella_pneumoniae_S_KpVA-5:0.0000000000):0.0000000000,2725349036_Escherichia_coli_105547:0.0000000000):0.0000000000,2529797002_Klebsiella_pneumoniae_pneumoniae_KPNIH23:0.0000000000):0.0000000000,2533590829_Escherichia_coli_2719100:0.0000000000):0.0000000000,2714976079_Salmonella_enterica_enterica_sv__Typhi_IB5375:0.0000000000):0.0000000000,2742034075_Escherichia_coli_MB17684:0.0000000000):0.0000000000,2572324231_Escherichia_coli_BIDMC_49b:0.0000000000):0.0000000000,2748431191_Salmonella_enterica_enterica_sv__Typhi_01-2011-002432:0.0000000000):0.0000000000,2750967595_Salmonella_enterica_enterica_sv__Typhi_2007-021515:0.0000000000):0.0000000000,2706530542_Escherichia_coli_STEC_2821:0.0000000000):0.0000000000,2749931434_Salmonella_enterica_enterica_sv__Typhi_MDUST342:0.0000000000):0.0000000000,2696230396_Klebsiella_pneumoniae_S_KpVA-8:0.0000000000):0.0000000000,2860919751_Pseudomonas_aeruginosa_Ocean-1155:0.0000000000):0.0000000000,2672808347_Pseudomonas_aeruginosa_ST-111_P38_London_12_VIM_2_08_12:0.0000000000):0.0000000000,2659010619_Escherichia_coli_46A_L2:0.0000000000):0.0000000000,2586474981_Escherichia_coli_2-222-05_S3_C1:0.0000000000):0.0000000000,2602373996_Salmonella_enterica_enterica_sv__Typhimurium_ST4848:0.0000000000):0.0000000000,2555656967_Klebsiella_aerogenes_EA1509E:0.0000000000):0.0000000000,2545400475_Klebsiella_pneumoniae_UHKPC28:0.0000000000):0.0000000000,2870439241_Salmonella_enterica_enterica_sv__Typhi_311189_206186:0.0000000000):0.0000000000,2662732948_Salmonella_enterica_enterica_serovar_Typhi_C3495:0.0000000000):0.0000000000,2750093278_Salmonella_enterica_enterica_sv__Typhi_MDUST193:0.0000000000):0.0000000000,2589846370_Klebsiella_pneumoniae_BWH_22:0.0000000000):0.0000000000,2779222905_Klebsiella_pneumoniae_WCHKP1548:0.0000000000):0.0000000000,2752071133_Salmonella_enterica_enterica_sv__Typhi_TY585_GCA_001361075_1:0.0000000000):0.0000000000,2544725751_Escherichia_coli_HVH_208__4-3112292_:0.0000000000):0.0000000000,2652570452_Escherichia_coli_401588:0.0000000000):0.0000000000,2843974459_Citrobacter_freundii_SL151:0.0000000000):0.0000000000,2751272672_Salmonella_enterica_enterica_sv__Typhi_2012-010060:0.0000000000):0.0000000000,2750873177_Salmonella_enterica_enterica_sv__Typhi_2009-012898:0.0000000000):0.0000000000,2564286623_Escherichia_coli_KTE116:0.0000000000):0.0000000000,2572696069_Escherichia_coli_328:0.0000000000):0.0000000000,2750728634_Salmonella_enterica_enterica_sv__Typhi_1029975:0.0000000000):0.0000000000,2750613626_Salmonella_enterica_enterica_sv__Typhi_1012911:0.0000000000):0.0000000000,2606280870_Escherichia_coli_2-427-07_S4_C3:0.0000000000):0.0000000000,2725175492_Salmonella_enterica_enterica_sv__Derby_2013LSAL02374:0.0000000000):0.0000000000,646999155__Escherichia_coli_O44_H18_042__EAEC_:0.0000000000):0.0000000000,2720224004_Escherichia_coli_SLK172:0.0000000000):0.0000000000,2715726660_Klebsiella_pneumoniae_M098513:0.0000000000):0.0000000000,2541655669_Klebsiella_pneumoniae_UHKPC81:0.0000000000):0.0000000000,2780591749_Escherichia_coli_MOD1-EC1500:0.0000000000):0.0000000000,2750112978_Salmonella_enterica_enterica_sv__Typhi_MDUST230:0.0000000000):0.0000000000,2696096268_Pseudomonas_aeruginosa_ST-111_P43_1_London_9_VIM_2_11_12:0.0000000000):0.0000000000,2529906441_Klebsiella_pneumoniae_pneumoniae_KPNIH19:0.0000000000):0.0000000000,2724865072_Escherichia_coli_INSRA6015:0.0000000000):0.0000000000,2564117857_Escherichia_coli_KTE102:0.0000000000):0.0000000000,2526377283_Aeromonas_sp__ZOR0002:0.0000000000):0.0000000000,2698862810_Salmonella_enterica_enterica_sv__Weltevreden_03_1986:0.0000000000):0.0000000000,2742931633_Klebsiella_pneumoniae_143500509:0.0000000000):0.0000000000,2677292879_Salmonella_enterica_enterica_sv__Heidelberg_N13-01290:0.0000000000):0.0000000000,2692877359_Escherichia_coli_50857972:0.0000000000):0.0000000000,2540083386_Escherichia_coli_11-03439:0.0000000000):0.0000000000,2692150431_Escherichia_coli_400714_aEPEC:0.0000000000):0.0000000000,2687121588_Escherichia_coli_SF-173:0.0000000000):0.0000000000,2846609862_Morganella_morganii_M006:0.0000000000):0.0000000000,2749459129_Salmonella_enterica_enterica_sv__Typhi_MDUST326:0.0000000000):0.0000000000,2683085533_Klebsiella_pneumoniae_MGH111:0.0000000000):0.0000000000,2726372045_Salmonella_enterica_enterica_sv__Typhi_Ke475:0.0000000000):0.0000000000,2667209968_Klebsiella_pneumoniae_MGH117:0.0000000000):0.0000000000,2743011096_Klebsiella_pneumoniae_143500548:0.0000000000):0.0000000000,2650105689_Escherichia_coli_401210:0.0000000000):0.0000000000,2704388525_Escherichia_coli_STEC_487:0.0000000000):0.0000000000,2748827319_Salmonella_enterica_enterica_sv__Typhi_102TY:0.0000000000):0.0000000000,2748900614_Salmonella_enterica_enterica_sv__Typhi_113TY:0.0000000000):0.0000000000,2663101154_Salmonella_enterica_enterica_sv__Typhimurium_DT104_613sCH44:0.0000000000):0.0000000000,2695868677_Pseudomonas_aeruginosa_ST-111_E3_London_17_VIM_2_03_09:0.0000000000):0.0000000000,2535874666_Klebsiella_pneumoniae_ATCC_BAA-1705:0.0000000000):0.0000000000,2751738160_Salmonella_enterica_enterica_sv__Typhi_ty2-155:0.0000000000):0.0000000000,2663934468_Klebsiella_pneumoniae_50675619:0.0000000000):0.0000000000,2750218410_Salmonella_enterica_enterica_sv__Typhi_MDUST370:0.0000000000):0.0000000000,2751012244_Salmonella_enterica_enterica_sv__Typhi_2006-008616:0.0000000000):0.0000000000,2751793754_Salmonella_enterica_enterica_sv__Typhi_ty3-191:0.0000000000):0.0000000000,2699555769_Serratia_marcescens_marcescens_950196656:0.0000000000):0.0000000000,2538594311_Escherichia_coli_11-02092:0.0000000000):0.0000000000,2564766724_Escherichia_coli_KTE34:0.0000000000):0.0000000000,2751192756_Salmonella_enterica_enterica_sv__Typhi_BC2011-1311:0.0000000000):0.0000000000,2675541715_Serratia_marcescens_marcescens_950166381:0.0000000000):0.0000000000,2559146688_Klebsiella_pneumoniae_pneumoniae_Kp13:0.0000000000):0.0000000000,2742928138_Klebsiella_pneumoniae_143500517:0.0000000000):0.0000000000,2675062150_Salmonella_enterica_enterica_sv__Typhi_Ke492:0.0000000000):0.0000000000,2662303569_Salmonella_enterica_enterica_serovar_Typhi_E2990:0.0000000000):0.0000000000,2712601877_Enterobacter_hormaechei_steigerwaltii_CIDEIMsCOL6:0.0000000000):0.0000000000,2704567371_Escherichia_coli_STEC_2633:0.0000000000):0.0000000000,2704777012_Escherichia_coli_G315:0.0000000000):0.0000000000,2743534940_Aeromonas_salmonicida_salmonicida_RS534:0.0000000000):0.0000000000,2750942621_Salmonella_enterica_enterica_sv__Typhi_01-2011-000112:0.0000000000):0.0000000000,2569553367_Klebsiella_pneumoniae_BWH_2:0.0000000000):0.0000000000,2586468800_Escherichia_coli_6-319-05_S1_C3:0.0000000000):0.0000000000,2747532161_Salmonella_enterica_enterica_sv__Typhi_583236:0.0000000000):0.0000000000,2546412654_Klebsiella_pneumoniae_140_1040:0.0000000000):0.0000000000,2684835536_Escherichia_coli_JJ1897:0.0000000000):0.0000000000,2869872268_Enterobacter_cloacae_AR_0154:0.0000000000):0.0000000000,2751852891_Salmonella_enterica_enterica_sv__Typhi_ty2-141:0.0000000000):0.0000000000,640802142__Klebsiella_pneumoniae_pneumoniae_MGH78578:0.0000000000):0.0000000000,2544135925_Escherichia_coli_HVH_53__4-0631051_:0.0000000000):0.0000000000,2667021195_Klebsiella_pneumoniae_S_KpVA-1:0.0000000000):0.0000000000,2618256869_Escherichia_coli_3-073-06_S3_C1:0.0000000000):0.0000000000,2546399272_Klebsiella_pneumoniae_280_1220:0.0000000000):0.0000000000,2670339951_Klebsiella_pneumoniae_K66-62:0.0000000000):0.0000000000,2750604481_Salmonella_enterica_enterica_sv__Typhi_1020791:0.0000000000):0.0000000000,2541660398_Klebsiella_pneumoniae_UHKPC01:0.0000000000):0.0000000000,2726352340_Salmonella_enterica_enterica_sv__Typhi_Ke453:0.0000000000):0.0000000000,2523599855_Escherichia_coli_O104_H4_Ec11-4986:0.0000000000):0.0000000000,2851442711_Klebsiella_pneumoniae_INF163:0.0000000000):0.0000000000,2544927279_Escherichia_coli_KOEGE_62__175a_:0.0000000000):0.0000000000,2692989430_Shigella_sonnei_ShIB694_401088:0.0000000000):0.0000000000,2748498003_Salmonella_enterica_enterica_sv__Typhi_2012-010389:0.0000000000):0.0000000000,2707661314_Salmonella_enterica_enterica_sv__Typhi_Ke479:0.0000000000):0.0000000000,2586599771_Escherichia_coli_5-366-08_S3_C3:0.0000000000):0.0000000000,2750642478_Salmonella_enterica_enterica_sv__Typhi_1021854:0.0000000000):0.0000000000,2715865341_Klebsiella_pneumoniae_KP-86L:0.0000000000):0.0000000000,2697287159_Pseudomonas_aeruginosa_ST-111_P50_London_9_VIM_2_01_13:0.0000000000):0.0000000000,2648223700_Escherichia_coli_401091:0.0000000000):0.0000000000,2749755602_Salmonella_enterica_enterica_sv__Typhi_MDUST388:0.0000000000):0.0000000000,2582313892_Escherichia_coli_1-182-04_S1_C3:0.0000000000):0.0000000000,2523603853_Escherichia_coli_O104_H4_Ec11-4987:0.0000000000):0.0000000000,2750902906_Salmonella_enterica_enterica_sv__Typhi_2008-003956:0.0000000000):0.0000000000,2703300061_Klebsiella_pneumoniae_S_28BO:0.0000000000):0.0000000000,2751302432_Salmonella_enterica_enterica_sv__Typhi_01-2012-002666:0.0000000000):0.0000000000,2751673417_Salmonella_enterica_enterica_sv__Typhi_ty2-100:0.0000000000):0.0000000000,2707646499_Salmonella_enterica_enterica_sv__Typhi_Ke472:0.0000000000):0.0000000000,2751653461_Salmonella_enterica_enterica_sv__Typhi_ty2-139:0.0000000000):0.0000000000,2748940160_Salmonella_enterica_enterica_sv__Typhi_135TY:0.0000000000):0.0000000000,2699903040_Escherichia_coli_STEC_329:0.0000000000):0.0000000000,2747054440_Salmonella_enterica_enterica_sv__Typhi_2008-002960:0.0000000000):0.0000000000,2535278713_Escherichia_coli_MS_117-3:0.0000000000):0.0000000000,2712525064_Citrobacter_freundii_MRSN11938:0.0000000000):0.0000000000,2747782021_Salmonella_enterica_enterica_sv__Typhi_01-2010-002043:0.0000000000):0.0000000000,2672682750_Pseudomonas_aeruginosa_ST-111_P36_West_Midlands_5_VIM_2_06_12:0.0000000000):0.0000000000,2588529909_Klebsiella_pneumoniae_pneumoniae_KPNIH24:0.0000000000):0.0000000000,2602496851_Salmonella_enterica_enterica_sv__Typhimurium_ST78896:0.0000000000):0.0000000000,2519702810_Klebsiella_pneumoniae_pneumoniae_KPNIH4:0.0000000000):0.0000000000,2748989311_Salmonella_enterica_enterica_sv__Typhi_2007-011815:0.0000000000):0.0000000000,2563882774_Escherichia_coli_O104_H4_GOS2:0.0000000000):0.0000000000,2751783534_Salmonella_enterica_enterica_sv__Typhi_ty3-207:0.0000000000):0.0000000000,2610302019_Escherichia_coli_2-210-07_S3_C1:0.0000000000):0.0000000000,2704013519_Klebsiella_pneumoniae_pneumoniae_ST2017_950118422:0.0000000000):0.0000000000,2586472230_Escherichia_coli_6-537-08_S1_C3:0.0000000000):0.0000000000,2640802389_Salmonella_enterica_Paratyphi_A_01_8877:0.0000000000):0.0000000000,2533670098_Escherichia_coli_576-1:0.0000000000):0.0000000000,2869464257_Citrobacter_freundii_1019002:0.0000000000):0.0000000000,2564809226_Escherichia_coli_KTE62:0.0000000000):0.0000000000,2750786036_Salmonella_enterica_enterica_sv__Typhi_1018617:0.0000000000):0.0000000000,2647699008_Salmonella_enterica_Paratyphi_A_99_07158:0.0000000000):0.0000000000,2564388234_Escherichia_coli_KTE175:0.0000000000):0.0000000000,2697882425_Klebsiella_pneumoniae_S_KpVA-16:0.0000000000):0.0000000000,2749029060_Salmonella_enterica_enterica_sv__Typhi_2007-006110:0.0000000000):0.0000000000,2544115964_Escherichia_coli_HVH_45__4-3129918_:0.0000000000):0.0000000000,2566788268_Escherichia_coli_HVH_36__4-5675286_:0.0000000000):0.0000000000,2629000552_Escherichia_coli_O157_H16_Santai:0.0000000000):0.0000000000,2523132658_Escherichia_coli_O104_H4_Ec11-9450:0.0000000000):0.0000000000,2539518261_Escherichia_coli_178900:0.0000000000):0.0000000000,2544531092_Escherichia_coli_HVH_176__4-3428664_:0.0000000000):0.0000000000,2684933951_Escherichia_coli_D11:0.0000000000):0.0000000000,2748262629_Salmonella_enterica_enterica_sv__Typhi_2011-018938:0.0000000000):0.0000000000,637254356__Salmonella_enterica_enterica_sv__Typhi_CT18:0.0000000000):0.0000000000,2564202616_Escherichia_coli_KTE140:0.0000000000):0.0000000000,2743001623_Klebsiella_pneumoniae_143500550:0.0000000000):0.0000000000,2564701384_Escherichia_coli_KTE237:0.0000000000):0.0000000000,2530996048_Escherichia_coli_O104_H4_11-4632_C2:0.0000000000):0.0000000000,2712138147_Escherichia_coli_G702074-1:0.0000000000):0.0000000000,2870478520_Escherichia_coli_AR436:0.0000000000):0.0000000000,2742954730_Klebsiella_pneumoniae_143500540:0.0000000000):0.0000000000,2850121640_Providencia_rettgeri_PR002:0.0000000000):0.0000000000,2696850149_Pseudomonas_aeruginosa_ST-111_P26_Wales_1_VIM_2_11_10:0.0000000000):0.0000000000,2724756874_Salmonella_enterica_enterica_sv__Typhimurium_2013LSAL04524:0.0000000000):0.0000000000,2750695235_Salmonella_enterica_enterica_sv__Typhi_1021678:0.0000000000):0.0000000000,2533668167_Escherichia_coli_M919:0.0000000000):0.0000000000,2852250008_Salmonella_enterica_enterica_sv__Typhimurium_WW012:0.0000000000):0.0000000000,2747136028_Salmonella_enterica_enterica_sv__Typhi_1499:0.0000000000):0.0000000000,2751287686_Salmonella_enterica_enterica_sv__Typhi_2008-017452:0.0000000000):0.0000000000,2597975766_Klebsiella_pneumoniae_440_1540:0.0000000000):0.0000000000,2647209444_Escherichia_coli_100854:0.0000000000):0.0000000000,2610128317_Escherichia_coli_4-203-08_S4_C3:0.0000000000):0.0000000000,2606259981_Escherichia_coli_8-415-05_S4_C2:0.0000000000):0.0000000000,2721211161_Salmonella_enterica_enterica_sv__Infantis_FSIS1502169:0.0000000000):0.0000000000,2544307348_Escherichia_coli_HVH_110__4-6978754_:0.0000000000):0.0000000000,2749473434_Salmonella_enterica_enterica_sv__Typhi_MDUST270:0.0000000000):0.0000000000,2674553316_Salmonella_enterica_enterica_sv__Typhi_Ke468:0.0000000000):0.0000000000,2697574458_Escherichia_coli_401352:0.0000000000):0.0000000000,2851966211_Escherichia_coli_Ecol_AZ153:0.0000000000):0.0000000000,650403295__Escherichia_coli_O83_H1_NRG_857C:0.0000000000):0.0000000000,2636836961_Escherichia_coli_NCTC_50110:0.0000000000):0.0000000000,2841710646_Citrobacter_freundii_R17:0.0000000000):0.0000000000,2546797114_Klebsiella_pneumoniae_pneumoniae_MP14:0.0000000000):0.0000000000,2694545671_Escherichia_coli_300812_aEPEC:0.0000000000):0.0000000000,2715721097_Klebsiella_pneumoniae_M097273:0.0000000000):0.0000000000,2742887162_Klebsiella_pneumoniae_143500529:0.0000000000):0.0000000000,2751773440_Salmonella_enterica_enterica_sv__Typhi_ty3-206:0.0000000000):0.0000000000,2751227729_Salmonella_enterica_enterica_sv__Typhi_2012-002759:0.0000000000):0.0000000000,2748984281_Salmonella_enterica_enterica_sv__Typhi_2007-007506:0.0000000000):0.0000000000,2656572966_Salmonella_enterica_enterica_sv__Typhimurium_33676:0.0000000000):0.0000000000,2673636028_Serratia_marcescens_marcescens_9501453777:0.0000000000):0.0000000000,2648521022_Salmonella_enterica_ST2287:0.0000000000):0.0000000000,2750575834_Salmonella_enterica_enterica_sv__Typhi_1021106:0.0000000000):0.0000000000,2531008088_Escherichia_coli_O104_H4_11-4404:0.0000000000):0.0000000000,2548615769_Edwardsiella_tarda_DT:0.0000000000):0.0000000000,2683976738_Salmonella_enterica_enterica_sv__Typhi_IB5347:0.0000000000):0.0000000000,2750718694_Salmonella_enterica_enterica_sv__Typhi_1032281:0.0000000000):0.0000000000,2743373559_Escherichia_coli_77300095:0.0000000000):0.0000000000,2750962613_Salmonella_enterica_enterica_sv__Typhi_2010-004004:0.0000000000):0.0000000000,2750199349_Salmonella_enterica_enterica_sv__Typhi_MDUST347:0.0000000000):0.0000000000,2724776044_Salmonella_enterica_enterica_sv__Typhimurium_2012CEB432SAL:0.0000000000):0.0000000000,2647729377_Escherichia_coli_401150:0.0000000000):0.0000000000,2851944132_Escherichia_coli_sv__O104_H4_2009EL-2050:0.0000000000):0.0000000000,2780697778_Escherichia_coli_MOD1-EC1637:0.0000000000):0.0000000000,2678861649_Pseudomonas_aeruginosa_ST-111_P43_2_London_9_VIM_2_11_12:0.0000000000):0.0000000000,2609955967_Escherichia_coli_2-460-02_S4_C2:0.0000000000):0.0000000000,2693653994_Escherichia_coli_402048_aEPEC:0.0000000000):0.0000000000,2586484944_Escherichia_coli_5-172-05_S3_C1:0.0000000000):0.0000000000,2658131022_Escherichia_coli_OLC-455:0.0000000000):0.0000000000,2779888628_Escherichia_coli_YDC304:0.0000000000):0.0000000000,2573150530_Salmonella_enterica_enterica_sv__Agona_ATCC_BAA-707:0.0000000000):0.0000000000,2748876133_Salmonella_enterica_enterica_sv__Typhi_107TY:0.0000000000):0.0000000000,2639237319_Escherichia_coli_2-460-02_S4_C1:0.0000000000):0.0000000000,2728624258_Klebsiella_pneumoniae_pneumoniae_KP48:0.0000000000):0.0000000000,2726382046_Salmonella_enterica_enterica_sv__Typhi_Ke480:0.0000000000):0.0000000000,2751713356_Salmonella_enterica_enterica_sv__Typhi_ty2-153:0.0000000000):0.0000000000,2672784877_Pseudomonas_aeruginosa_Carb01_63:0.0000000000):0.0000000000,2747265278_Salmonella_enterica_enterica_sv__Typhi_129-0242-M:0.0000000000):0.0000000000,647963405__Escherichia_coli_FVEC1412:0.0000000000):0.0000000000,2586386553_Escherichia_coli_8-415-05_S1_C1:0.0000000000):0.0000000000,2700079809_Escherichia_coli_STEC_2770:0.0000000000):0.0000000000,2720392368_Escherichia_coli_SEC470:0.0000000000):0.0000000000,2583989483_Salmonella_enterica_enterica_sv__Cubana_76814__unscreened_:0.0000000000):0.0000000000,2769062587_Klebsiella_aerogenes_SMART_888:0.0000000000):0.0000000000,2580848002_Escherichia_coli_MGH_57:0.0000000000):0.0000000000,2544382046_Escherichia_coli_HVH_134__4-6073441_:0.0000000000):0.0000000000,2716399741_Salmonella_enterica_enterica_sv__Derby_2012CEB922SAL:0.0000000000):0.0000000000,2750761706_Salmonella_enterica_enterica_sv__Typhi_1032168:0.0000000000):0.0000000000,2544321786_Escherichia_coli_HVH_113__4-7535473_:0.0000000000):0.0000000000,2692391957_Klebsiella_pneumoniae_S_75RE:0.0000000000):0.0000000000,2642272173_Escherichia_coli_EC15:0.0000000000):0.0000000000,2688131599_Klebsiella_pneumoniae_32192:0.0000000000):0.0000000000,2714986078_Salmonella_enterica_enterica_sv__Typhi_Ke470:0.0000000000):0.0000000000,2780328493_Escherichia_coli_MOD1-EC5003:0.0000000000):0.0000000000,2692413424_Pseudomonas_aeruginosa_ST-111_P42_2_London_28_VIM_2_11_12:0.0000000000):0.0000000000,2747073954_Salmonella_enterica_enterica_sv__Typhi_1016889_GCA_001356455_1:0.0000000000):0.0000000000,2530819187_Escherichia_coli_O127_B8_C43/90:0.0000000000):0.0000000000,2751202748_Salmonella_enterica_enterica_sv__Typhi_BC2011-1307:0.0000000000):0.0000000000,2750608557_Salmonella_enterica_enterica_sv__Typhi_1007917:0.0000000000):0.0000000000,2543976584_Escherichia_coli_HVH_10__4-6832164_:0.0000000000):0.0000000000,2746337636_Klebsiella_pneumoniae_YMC_2013/7/B3993:0.0000000000):0.0000000000,2569459254_Klebsiella_pneumoniae_BIDMC_41:0.0000000000):0.0000000000,2696333658_Pseudomonas_aeruginosa_ST-111_P52_1_London_26_VIM_2_02_13:0.0000000000):0.0000000000,2674475544_Salmonella_enterica_sv__Heidelberg_FSAN332CC:0.0000000000):0.0000000000,2748846751_Salmonella_enterica_enterica_sv__Typhi_119TY:0.0000000000):0.0000000000,2726387031_Salmonella_enterica_enterica_sv__Typhi_Ke062:0.0000000000):0.0000000000,2565036495_Escherichia_coli_KTE80:0.0000000000):0.0000000000,2665066013_Klebsiella_pneumoniae_S_KpVA-6:0.0000000000):0.0000000000,2747777034_Salmonella_enterica_enterica_sv__Typhi_2010-005196:0.0000000000):0.0000000000,2746929259_Salmonella_enterica_enterica_sv__Typhi_1020976:0.0000000000):0.0000000000,2749282209_Salmonella_enterica_enterica_sv__Typhi_ERL12148:0.0000000000):0.0000000000,2698995265_Pseudomonas_aeruginosa_ST-111_P31_Wales_1_VIM_2_11_11:0.0000000000):0.0000000000,2758386232_Salmonella_enterica_enterica_sv__Kedougou_CFSAN039534:0.0000000000):0.0000000000,2573873538_Klebsiella_pneumoniae_MGH_45:0.0000000000):0.0000000000,2746996735_Salmonella_enterica_enterica_sv__Typhi_01-2011-000113:0.0000000000):0.0000000000,2646310988_Escherichia_coli_300262:0.0000000000):0.0000000000,2641654494_Klebsiella_pneumoniae_CCBH13327:0.0000000000):0.0000000000,2748920302_Salmonella_enterica_enterica_sv__Typhi_123TY:0.0000000000):0.0000000000,2544501884_Escherichia_coli_HVH_155__4-4509048_:0.0000000000):0.0000000000,2576096824_Escherichia_coli_1-176-05_S1_C3:0.0000000000):0.0000000000,2541721915_Klebsiella_pneumoniae_VAKPC276:0.0000000000):0.0000000000,2687950639_Pseudomonas_aeruginosa_F30658:0.0000000000):0.0000000000,2618358379_Escherichia_coli_3-267-03_S4_C1:0.0000000000):0.0000000000,2751257681_Salmonella_enterica_enterica_sv__Typhi_2012-009077:0.0000000000):0.0000000000,2779744589_Escherichia_coli_MOD1-EC2426:0.0000000000):0.0000000000,2751638348_Salmonella_enterica_enterica_sv__Typhi_ty2-76:0.0000000000):0.0000000000,2673775994_Serratia_marcescens_marcescens_950005607:0.0000000000):0.0000000000,2742874175_Klebsiella_pneumoniae_143500531:0.0000000000):0.0000000000,2723326576_Salmonella_enterica_enterica_sv__Infantis_CVM44454_2014am-3028:0.0000000000):0.0000000000,2696649864_Pseudomonas_aeruginosa_ST-111_P3_North_West_16_VIM_2_07_06:0.0000000000):0.0000000000,2649033281_Morganella_morganii_F675:0.0000000000):0.0000000000,2706541188_Escherichia_coli_STEC_2820:0.0000000000):0.0000000000,2704589379_Escherichia_coli_STEC_2797:0.0000000000):0.0000000000,2779199446_Escherichia_coli_MOD1-EC6524:0.0000000000):0.0000000000,2666363464_Klebsiella_pneumoniae_K47-25:0.0000000000):0.0000000000,2741672697_Escherichia_coli_F11:0.0000000000):0.0000000000,2519596116_Klebsiella_pneumoniae_pneumoniae_KPNIH14:0.0000000000):0.0000000000,2696365578_Pseudomonas_aeruginosa_ST-111_P51_2_London_11_VIM_2_02_13:0.0000000000):0.0000000000,2748832323_Salmonella_enterica_enterica_sv__Typhi_106TY:0.0000000000):0.0000000000,2724920923_Escherichia_coli_22593:0.0000000000):0.0000000000,2742868431_Klebsiella_pneumoniae_143500534:0.0000000000):0.0000000000,2724783927_Salmonella_enterica_enterica_sv__Schwarzengrund_2012CEB3592SAL:0.0000000000):0.0000000000,2544567060_Escherichia_coli_HVH_167__4-6073565_:0.0000000000):0.0000000000,2750704814_Salmonella_enterica_enterica_sv__Typhi_1022401:0.0000000000):0.0000000000,2663959644_Klebsiella_pneumoniae_K52-36:0.0000000000):0.0000000000,2751763599_Salmonella_enterica_enterica_sv__Typhi_ty3-205:0.0000000000):0.0000000000,2712626979_Enterobacter_hormaechei_steigerwaltii_CIDEIMsCOL13:0.0000000000):0.0000000000,2751743172_Salmonella_enterica_enterica_sv__Typhi_ty3-201:0.0000000000):0.0000000000,2697290651_Pseudomonas_aeruginosa_ST-111_P47_London_12_VIM_2_12_12:0.0000000000):0.0000000000,2526611897_Escherichia_coli_11-02030:0.0000000000):0.0000000000,2544246637_Escherichia_coli_HVH_88__4-5854636_:0.0000000000):0.0000000000,2749741152_Salmonella_enterica_enterica_sv__Typhi_MDUST383:0.0000000000):0.0000000000,2688556217_Proteus_mirabilis_CYPV1:0.0000000000):0.0000000000,2610755928_Klebsiella_pneumoniae_MGH_51:0.0000000000):0.0000000000,2540126142_Escherichia_coli_11-02281:0.0000000000):0.0000000000,646357643__Escherichia_coli_O111_H_11128:0.0000000000):0.0000000000,2544075990_Escherichia_coli_HVH_33__4-2174936_:0.0000000000):0.0000000000,2703949928_Serratia_marcescens_marcescens_950164094:0.0000000000):0.0000000000,2750982598_Salmonella_enterica_enterica_sv__Typhi_01-2010-004103:0.0000000000):0.0000000000,2847055806_Proteus_mirabilis_GN2:0.0000000000):0.0000000000,2712641679_Enterobacter_hormaechei_steigerwaltii_CIDEIMsCOL18:0.0000000000):0.0000000000,2642033406_Salmonella_enterica_Paratyphi_A_BL4579:0.0000000000):0.0000000000,2715735931_Klebsiella_pneumoniae_M098441:0.0000000000):0.0000000000,2742948490_Klebsiella_pneumoniae_143500536:0.0000000000):0.0000000000,2519293211_Klebsiella_pneumoniae_pneumoniae_KPNIH8:0.0000000000):0.0000000000,2683408043_Escherichia_coli_G299:0.0000000000):0.0000000000,2538003219_Shigella_flexneri_2747-71:0.0000000000):0.0000000000,2566318948_Escherichia_coli_908541:0.0000000000):0.0000000000,2533487343_Escherichia_coli_O104_H4_Ec11-4984:0.0000000000):0.0000000000,2678475432_Klebsiella_pneumoniae_TRqt-37:0.0000000000):0.0000000000,2691598207_Proteus_mirabilis_GB08:0.0000000000):0.0000000000,2544126045_Escherichia_coli_HVH_48__4-2658593_:0.0000000000):0.0000000000,2548555205_Escherichia_coli_O104_H4_H112180280:0.0000000000):0.0000000000,2566444703_Escherichia_coli_907710:0.0000000000):0.0000000000,2747078910_Salmonella_enterica_enterica_sv__Typhi_01-2011-000309:0.0000000000):0.0000000000,2707547412_Salmonella_enterica_enterica_sv__Typhi_Ke469:0.0000000000):0.0000000000,2851436963_Klebsiella_pneumoniae_INF278:0.0000000000):0.0000000000,2750897935_Salmonella_enterica_enterica_sv__Typhi_2007-012990:0.0000000000):0.0000000000,2577604166_Escherichia_coli_BIDMC_49a:0.0000000000):0.0000000000,2742937691_Klebsiella_pneumoniae_143500537:0.0000000000):0.0000000000,2650160803_Escherichia_coli_302909:0.0000000000):0.0000000000,2672607065_Pseudomonas_aeruginosa_ST-111_P17_North_West_14_VIM_2_03_10:0.0000000000):0.0000000000,2529900877_Klebsiella_pneumoniae_pneumoniae_KPNIH18:0.0000000000):0.0000000000,2750171012_Salmonella_enterica_enterica_sv__Typhi_MDUST263:0.0000000000):0.0000000000,2750594905_Salmonella_enterica_enterica_sv__Typhi_1031809:0.0000000000):0.0000000000,2523610502_Escherichia_coli_O104_H4_Ec11-4988:0.0000000000):0.0000000000,2779734366_Escherichia_coli_MOD1-EC2441:0.0000000000):0.0000000000,2566341758_Escherichia_coli_908616:0.0000000000):0.0000000000,2715386880_Klebsiella_pneumoniae_MRSN8157:0.0000000000):0.0000000000,2683722202_Klebsiella_pneumoniae_S_73RE:0.0000000000):0.0000000000,2678578568_Klebsiella_pneumoniae_S_KpVA-10:0.0000000000):0.0000000000,2554769819_Escherichia_coli_HM69:0.0000000000):0.0000000000,648593835__Escherichia_coli_MS_196-1:0.0000000000):0.0000000000,2742989369_Klebsiella_pneumoniae_143500546:0.0000000000):0.0000000000,2712632007_Enterobacter_hormaechei_steigerwaltii_CIDEIMsCOL15:0.0000000000):0.0000000000,2696512893_Klebsiella_pneumoniae_S_89SGR:0.0000000000):0.0000000000,2743752236_Klebsiella_pneumoniae_ST258:0.0000000000):0.0000000000,2539206422_Escherichia_coli_2846750:0.0000000000):0.0000000000,2668686657_Escherichia_coli_117:0.0000000000):0.0000000000,2751809063_Salmonella_enterica_enterica_sv__Typhi_ty3-194:0.0000000000):0.0000000000,2629284506_Klebsiella_pneumoniae_pneumoniae_KPNIH30:0.0000000000):0.0000000000,2714981072_Salmonella_enterica_enterica_sv__Typhi_Ke463:0.0000000000):0.0000000000,2750637610_Salmonella_enterica_enterica_sv__Typhi_1016605:0.0000000000):0.0000000000,2692845469_Pseudomonas_aeruginosa_ST-111_E10_London_26_VIM_2_06_13:0.0000000000):0.0000000000,2697824875_Pseudomonas_aeruginosa_ST-111_P21_London_17_VIM_2_06_10:0.0000000000):0.0000000000,2749024107_Salmonella_enterica_enterica_sv__Typhi_2007-003270:0.0000000000):0.0000000000,2697609173_Escherichia_coli_401596_aEPEC:0.0000000000):0.0000000000,2696166683_Escherichia_coli_402743:0.0000000000):0.0000000000,2719171872_Pseudomonas_aeruginosa_S04_90:0.0000000000):0.0000000000,2586586973_Escherichia_coli_2-177-06_S3_C3:0.0000000000):0.0000000000,2747024899_Salmonella_enterica_enterica_sv__Typhi_1014451:0.0000000000):0.0000000000,2571265640_Escherichia_coli_148:0.0000000000):0.0000000000,2669119325_Klebsiella_pneumoniae_FDAARGOS_91:0.0000000000):0.0000000000,2641972306_Proteus_mirabilis_CYPM1:0.0000000000):0.0000000000,2618174884_Escherichia_coli_3-073-06_S3_C2:0.0000000000):0.0000000000,2698751502_Escherichia_coli_202833_aEPEC:0.0000000000):0.0000000000,2826855124_Shigella_dysenteriae_BU53M1:0.0000000000):0.0000000000,2672553344_Pseudomonas_aeruginosa_ST-111_P60_London_6_VIM_2_11_13:0.0000000000):0.0000000000,2530309454_Klebsiella_pneumoniae_pneumoniae_KPNIH21:0.0000000000):0.0000000000,2707670874_Salmonella_enterica_enterica_sv__Typhi_SP47:0.0000000000):0.0000000000,2588832262_Salmonella_enterica_enterica_sv__Heidelberg_N4630:0.0000000000):0.0000000000,2741512194_Escherichia_coli_2999:0.0000000000):0.0000000000,2750883162_Salmonella_enterica_enterica_sv__Typhi_2007-013365:0.0000000000):0.0000000000,2692594871_Klebsiella_pneumoniae_K66-73:0.0000000000):0.0000000000,2690750258_Klebsiella_pneumoniae_38547:0.0000000000):0.0000000000,2564232383_Escherichia_coli_KTE13:0.0000000000):0.0000000000,2586501849_Escherichia_coli_8-415-05_S3_C1:0.0000000000):0.0000000000,2716394807_Salmonella_enterica_enterica_sv__Derby_2012CEB117SAL:0.0000000000):0.0000000000,2586146382_Pseudomonas_aeruginosa_PA38182:0.0000000000):0.0000000000,2586431863_Escherichia_coli_6-319-05_S1_C2:0.0000000000):0.0000000000,2780396499_Escherichia_coli_MOD1-EC5270:0.0000000000):0.0000000000,2600694387_Salmonella_enterica_enterica_sv__Muenchen_RKS4129:0.0000000000):0.0000000000,2544931351_Escherichia_coli_KOEGE_61__174a_:0.0000000000):0.0000000000,2694409215_Klebsiella_pneumoniae_KLP41:0.0000000000):0.0000000000,2672593095_Enterobacter_hormaechei_steigerwaltii_CIDEIMsCOL16:0.0000000000):0.0000000000,2562362741_Klebsiella_oxytoca_E718:0.0000000000):0.0000000000,2742900929_Klebsiella_pneumoniae_143500519:0.0000000000):0.0000000000,2750709253_Salmonella_enterica_enterica_sv__Typhi_1020366:0.0000000000):0.0000000000,2646605275_Salmonella_enterica_ST6988:0.0000000000):0.0000000000,2746528836_Salmonella_enterica_enterica_sv__Typhi_2012-008606:0.0000000000):0.0000000000,2610250125_Escherichia_coli_3-105-05_S4_C2:0.0000000000):0.0000000000,2618202610_Escherichia_coli_2-316-03_S1_C2:0.0000000000):0.0000000000,2673526055_Salmonella_enterica_enterica_sv__Infantis_SI54/04:0.0000000000):0.0000000000,2675500962_Escherichia_coli_G213:0.0000000000):0.0000000000,2688852305_Escherichia_coli_6409:0.0000000000):0.0000027030,((2743200842_Escherichia_coli_97-3250:0.0000020116,(2540271905_Escherichia_coli_3431:0.0132004345,((((((((((2526703487_Escherichia_coli_DEC11C:0.0000000000,2584080961_Escherichia_coli_2-011-08_S3_C2:0.0000000000):0.0000000000,2580455668_Escherichia_coli_1-182-04_S1_C1:0.0000000000):0.0000000000,2537586847_Escherichia_coli_EC1865:0.0000000000):0.0000000000,2586398565_Escherichia_coli_6-319-05_S1_C1:0.0000000000):0.0000000000,2580453978_Escherichia_coli_1-182-04_S1_C1:0.0000000000):0.0000000000,2586399471_Escherichia_coli_6-537-08_S1_C1:0.0000000000):0.0000000000,2580455744_Escherichia_coli_1-182-04_S1_C1:0.0000000000):0.0000000000,2580455653_Escherichia_coli_1-182-04_S1_C1:0.0000000000):0.0000000000,2586416749_Escherichia_coli_8-415-05_S1_C2:0.0000000000):0.0000020116,2531128601_Escherichia_coli_TW09098:0.0000020116):0.0000025251[99]):0.0022280752[100]):0.0002183908[59],((2530513229_Aeromonas_dhakensis_SSU:0.0000028095,2587453139_Aeromonas_dhakensis_SSU:0.0000021742):0.0023680754[100],2780057520_Escherichia_coli_MOD1-EC6777:0.0023744837):0.0000021569[22]):0.0000020722[8]):0.0000020116[6],((((((((((((((((((((((((((((2869114568_Shewanella_sp__Shew256:0.0000000000,2852446091_Providencia_stuartii_PS71:0.0000000000):0.0000000000,2587587647_Escherichia_coli_10810:0.0000000000):0.0000000000,2612203238_Klebsiella_pneumoniae_11227-1:0.0000000000):0.0000000000,2578368455_Citrobacter_freundii_CFNIH1:0.0000000000):0.0000000000,2660456961_Enterobacter_hormaechei_MNCRE55:0.0000000000):0.0000000000,2791490877_Citrobacter_sp__CFNIH4:0.0000000000):0.0000000000,2612319767_Klebsiella_pneumoniae_4006:0.0000000000):0.0000000000,2565301356_Klebsiella_sp__10982:0.0000000000):0.0000000000,2847837000_Aeromonas_hydrophila_AHNIH1:0.0000000000):0.0000000000,2720284723_Klebsiella_pneumoniae_KP36:0.0000000000):0.0000000000,2633655581_Pantoea_sp__PSNIH2:0.0000000000):0.0000000000,2612324687_Klebsiella_pneumoniae_7699:0.0000000000):0.0000000000,2588547212_Klebsiella_pneumoniae_pneumoniae_KPNIH27:0.0000000000):0.0000000000,2546791573_Klebsiella_pneumoniae_pneumoniae_UKKV901664:0.0000000000):0.0000000000,2549811272_Klebsiella_oxytoca_11492-1:0.0000000000):0.0000000000,2776959145_Enterobacter_sp__BIDMC100:0.0000000000):0.0000000000,2563990255_Klebsiella_pneumoniae_1162281:0.0000000000):0.0000000000,2587579374_Escherichia_coli_7996-1:0.0000000000):0.0000000000,2690916122_Klebsiella_pneumoniae_6234:0.0000000000):0.0000000000,2789789139_Enterobacteriaceae_bacterium_ENNIH2:0.0000000000):0.0000000000,2585960744_Enterobacter_cloacae_ECNIH2:0.0000000000):0.0000020116,(2693949219_Pseudomonas_aeruginosa_ST-111_P29_London_12_VIM_2_05_11:0.0024822400,2645917301_Salmonella_enterica_enterica_sv__Agona_30_H_04:0.0021830468):0.0002847476[52]):0.0000012704[6],2639480910_Escherichia_coli_11117:0.0000020116):0.0000025670[16],2618201584_Escherichia_coli_8-415-05_S4_C3:0.0023820843):0.0000020116[7],(2699079763_Klebsiella_pneumoniae_S_83RE:0.0000020116,(2646999652_Salmonella_enterica_enterica_sv__Typhimurium_Sal368:0.0000020116,2649350585_Escherichia_coli_EC11:0.0023679392):0.0000026497[7]):0.0000020116[5]):0.0000020116[5],((2661903513_Klebsiella_pneumoniae_S_KpVA-13:0.0000020116,2652948459_Salmonella_enterica_ST2850:0.0025161106):0.0000029654[19],2511974991_Klebsiella_pneumoniae_pneumoniae_HS11286:0.0000020116):0.0000020116[12]):0.0000020116[7],(((2852497569_Proteus_mirabilis_CCUG_70746:0.0000023415,2697829575_Proteus_mirabilis_50664164:0.0000021761):0.0023683840[99],2702300858_Shigella_sonnei_sh96_1420:0.0023735630):0.0000020726[10],2711609746_Pseudomonas_stutzeri_BOW-2:0.0023686931):0.0000020116[9]):0.0000020651[6],((((((2662811486_Citrobacter_sp__MGH103:0.0000000000,2584142381_Escherichia_coli_MGH_58:0.0000000000):0.0000000000,2704366170_Escherichia_coli_STEC_370:0.0000000000):0.0000000000,2743451713_Escherichia_coli_RCE01:0.0000000000):0.0000029321,2746505327_Salmonella_enterica_FORC_019:0.0000021662):0.0023677824[39],((2644885869_Serratia_sp__Leaf50:0.0000000000,2564822097_Escherichia_coli_KTE64:0.0000000000):0.0000020116,2581550413_Escherichia_coli_SCD1:0.0000020116):0.0023690347[100]):0.0000021570[10],(((2566325928_Escherichia_coli_908555:0.0000000000,2648685262_Escherichia_coli_46zs:0.0000000000):0.0000000000,2648636021_Escherichia_coli_BE127:0.0000000000):0.0000024929,2646006213_Escherichia_coli_avian5:0.0000020870):0.0023704967[96]):0.0000020725[5]):0.0000021597[3]):0.0000020116[5],(2672964828_Pseudomonas_aeruginosa_ST-111_P35_London_26_VIM_2_05_12:0.0025510412,2714351394_Acidovorax_sp__SD340:0.0023649852):0.0000020717[6]):0.0000020116[10],(2860992890_Salmonella_enterica_enterica_sv__Typhi_311189_214186:0.0000020116,(2538000133_Shigella_flexneri_2747-71:0.0023696226,(2846594751_Morganella_morganii_MH16-367M:0.0047415744,2791148251_Idiomarina_sp__OT37-5b:0.0023758522):0.0000020116[13]):0.0000020116[12]):0.0000021356[9]):0.0000020116[6],2663154098_Klebsiella_pneumoniae_S_KpVA-12:0.0000020116):0.0000021763[15],643655450__Acidovorax_ebreus_TPSY:0.0023705553):0.0023269855[99],(2696351968_Pseudomonas_aeruginosa_ST-111_E2_London_17_VIM_2_02_09:0.0000020116,2693111221_Pseudomonas_aeruginosa_ST-111_E6_London_17_VIM_2_12_12:0.0000021543):0.0119491751[100]):0.0197717829[100],(((2864831480_Acidovorax_konjaci_S00067:0.0000020116,2541019563_Acidovorax_sp__JHL-3:0.0000020116):0.0070885593[100],((((((((((((2555075801_Serratia_marcescens_MC460:0.0000000000,2533385033_Klebsiella_michiganensis_10-5242:0.0000000000):0.0000000000,2555105443_Serratia_marcescens_MC458:0.0000000000):0.0000000000,2569747291_Klebsiella_pneumoniae_UCI_34:0.0000000000):0.0000000000,2555091623_Serratia_marcescens_MC6000:0.0000000000):0.0000000000,2610356050_Klebsiella_pneumoniae_UCI_62:0.0000000000):0.0000000000,2843527318_Raoultella_ornithinolytica_1810:0.0000000000):0.0000000000,2555108204_Serratia_marcescens_AB42556419-isolate1:0.0000000000):0.0000000000,2555088168_Serratia_marcescens_MC6001:0.0000000000):0.0000000000,2610358453_Klebsiella_pneumoniae_UCI_62:0.0000000000):0.0000029104,2555099927_Serratia_marcescens_MC459:0.0000020116):0.0000027002[99],2651583927_Aeromonas_caviae_CECT_4221:0.0023722922):0.0095687660[100],(646383599__Halothiobacillus_neapolitanus_c2__ATCC_23641:0.0000021942,2756664266_Halothiobacillus_neapolitanus_DSM_15147:0.0000026624):0.0048215174[100]):0.0275806782[100]):0.0224810309[100],((((2581330918_Pseudomonas_aeruginosa_BL23:0.0000023120,2718176000_Sulfuriferula_sp__AH1_re-analysis:0.0000020116):0.0000020436[24],((((2850960088_Pseudomonas_aeruginosa_AR_455:0.0000000000,2832977378_Sulfuriferula_sp__AH1:0.0000000000):0.0000000000,2581332028_Pseudomonas_aeruginosa_BL23:0.0000000000):0.0000000000,2581328546_Pseudomonas_aeruginosa_BL23:0.0000000000):0.0000000000,2559650199_Pseudomonas_aeruginosa_Stone_130:0.0000000000):0.0000020116):0.0000029818[43],2793098246_Bordetella_sp__HZ20:0.0023113241):0.0458974849[100],(((2536141357_Burkholderia_sp__TJI49:0.0000000000,2765452389_Rhodoferax_sp__Bin1:0.0000000000):0.0000000000,2737530143_Nitrosomonas_eutropha_Nm19:0.0000000000):0.0000020116,2671661127_Nitrosomonas_eutropha_Nm14:0.0000020116):0.0178086270[100]):0.0106424189[100]):0.0096159215[100]):0.0192924091[100],2554062436_Comamonas_sp__B-9:0.0826688197):0.0158262642[99],2517378268_Methylotenera_mobilis_#13:0.0676798230):0.0253481601[93],(2671280642_Nitrosomonas_ureae_Nm10:0.0050893516,2676383098_Nitrosomonas_ureae_Nm9:0.0030450447):0.0785337350[100]):0.0208602355[65],((((2780268475_Pusillimonas_sp__SAT110:0.0000000000,2778740941_Pusillimonas_sp__EAC49:0.0000000000):0.0000020116,2780268328_Pusillimonas_sp__SAT110:0.0000020116):0.0000023450[98],2813084568_Pusillimonas_sp__SAT20:0.0024911899):0.0410197094[100],((((((((2658990397_Enterobacter_sp__K66-74:0.0000000000,2699273514_Enterobacter_kobei_ST54_941713674:0.0000000000):0.0000000000,2712591555_Enterobacter_asburiae_CIDEIMsCOL4:0.0000000000):0.0000000000,2577538244_Enterobacter_cloacae_UCI_49:0.0000000000):0.0000000000,2641238718_Pseudomonas_oleovorans_S1:0.0000000000):0.0000000000,2753894718_Enterobacter_roggenkampii_GN02692:0.0000000000):0.0000021501,2712596493_Enterobacter_asburiae_CIDEIMsCOL5:0.0000020116):0.0000025556[75],2723837378_Enterobacter_kobei_DSM_13645:0.0024705611):0.0000021848[79],((((((2522284914_Ralstonia_pickettii_OR214__unscreened_:0.0000000000,2583268115_Paraburkholderia_ferrariae_NBRC_106233:0.0000000000):0.0000000000,2650354448_Betaproteobacteria_FSWF8_bin_13:0.0000000000):0.0000000000,650023188__Ralstonia_pickettii_5_7_47FAA:0.0000000000):0.0000000000,2562992325_Ralstonia_sp__5_2_56FAA:0.0000000000):0.0000028319,2648569110_Aquamicrobium_sp__SK-2:0.0000022242):0.0049525122[100],(2851284530_Aeromonas_salmonicida_pectinolytica_34mel:0.0000020116,2546224657_Aeromonas_salmonicida_pectinolytica_34mel:0.0000020116):0.0099808385[100]):0.0049641122[57]):0.0250781644[74]):0.0138198069[74]):0.0281882064[91]):0.0223724949[83],((((((((2860479542_Burkholderia_sp__IDO3:0.0000020116,2816005273_Burkholderia_vietnamiensis_AU15829:0.0000020116):0.0000020116[71],2793711602_Burkholderia_sp__AU17325:0.0023899073):0.0360701749[99],2793750324_Burkholderia_dabaoshanensis_GIMN1_004:0.0821395682):0.0568333640[99],(((((((((2754303112_Burkholderia_sp__MSMB0266:0.0000000000,2754311724_Burkholderia_sp__MSMB0265:0.0000000000):0.0000000000,2766141182_Burkholderia_sp__MSMB2042:0.0000000000):0.0000000000,2754256874_Burkholderia_sp__MSMB2040:0.0000000000):0.0000000000,2766135891_Burkholderia_sp__MSMB2041:0.0000000000):0.0000020116,(2766160195_Burkholderia_sp__BDU19:0.0000020116,(2778233999_Burkholderia_sp__MSMB617WGS:0.0024602875,2778206766_Burkholderia_sp__MSMB0852:0.0024729116):0.0000020375[15]):0.0000020116[11]):0.0000020116[13],(2631525970_Burkholderia_pseudomallei_ABCPW_111:0.0049189301,2754789663_Burkholderia_sp__BDU18:0.0024561407):0.0000020116[46]):0.0024571823[96],2754823011_Burkholderia_sp__MSMB1498:0.0000020401):0.2132337232[100],2792839009_Paraburkholderia_piptadeniae_STM7183:0.1531110673):0.0865770789[98],2723629044_Massilia_putida_6NM-7T:0.2020193826):0.0336610617[7]):0.0371269947[61],((((((((((((2648807455_Burkholderia_glumae_ATCC_33617:0.0000000000,2823430152_Burkholderia_glumae_FDAARGOS_346:0.0000000000):0.0000000000,2637717657_Burkholderia_glumae_NCPPB_3923:0.0000000000):0.0000000000,2568569691_Burkholderia_glumae_336gr-1:0.0000000000):0.0000000000,2566170741_Burkholderia_glumae_336gr-1:0.0000000000):0.0000020116,643876817__Burkholderia_glumae_BGR1:0.0000020116):0.1681528711[100],2677844697_Burkholderiales_bacterium_GJ-E10:0.1952164263):0.0307084614[86],2632127304_Burkholderia_thailandensis_34:0.0789612495):0.0079605090[86],(2538845195_Rhodanobacter_thiooxydans_LCS2:0.0000020116,2585744128_Rhodanobacter_thiooxydans_FW104-T7:0.0000020116):0.1913014472[100]):0.0210630680[96],((2506665691_Dechloromonas_agitata_CKB:0.0000024796,2775413962_Achromobacter_denitrificans_PR1:0.0000020788):0.0426195387[100],(2582142346_Pseudomonas_aeruginosa_BWH053:0.0000028676,2756813764_Sinimarinibacterium_flocculans_DSM_104150:0.0000028259):0.0791724737[100]):0.0258957886[100]):0.0225836712[96],2619782451_Gammaproteobacteria_sp__genome_bin_24:0.1025547805):0.0308157446[89],2518920982_Azoarcus_toluclasticus_ATCC_700605:0.1941680772):0.0341868210[89],(((2597041297_Sphingobium_faniae_CGMCC_1_7749:0.0633746565,2745149124_Methylorubrum_populi_CD11_7:0.0364162625):0.0579654543[100],2548483026_Komagataeibacter_europaeus_LMG_18890:0.1076139272):0.0377859577[100],646692285__Nitrosococcus_halophilus_Nc4:0.1550589686):0.0109636833[96]):0.0213183705[87]):0.0235368345[56],((((2523653550_Thiomonas_sp__FB-6__DSM_25805:0.1310830711,2574421568_Thiomonas_sp__FB-Cd__DSM_25617:0.1231107003):0.1352943557[100],(((2687954952_Pseudomonas_aeruginosa_F30658:0.0000022544,2631803866_Pseudomonas_fluorescens_AU11518:0.0000020116):0.0399103726[100],(2546689907_Burkholderia_vietnamiensis_AU4i:0.0188644968,(2842331891_Paraburkholderia_fungorum_SEMIA_4007:0.0000020303,2842353737_Paraburkholderia_fungorum_SEMIA_4013:0.0000020116):0.0043782478[100]):0.0233454517[100]):0.0123708925[95],2839818837_Pelomonas_puraquae_CCUG_52769:0.0921025889):0.0237853386[100]):0.0172263202[8],(2671685193_Nitrosomonas_aestuarii_Nm69:0.0000020116,2737604734_Nitrosomonas_nitrosa_Nm90:0.0000020116):0.1817303226[100]):0.0126730907[5],(((((2837195662_Sulfurivermis_fontis_JG42:0.1063349702,(2518029911_Verrucomicrobium_sp__3C:0.1241759615,2831877994_Oleiagrimonas_sp__MCCC_1A03011:0.1656682294):0.0382265499[100]):0.0212292232[97],2595014130_Rugosibacter_aromaticivorans_PG1-Ca6:0.1001181483):0.0148928192[49],((2566092582_Comamonadaceae_sp__genome_from_NDFO_enrichment_metagenome__UW_:0.1831823492,2541015042_Verrucomicrobium_sp__LP2A:0.1829609791):0.0332633687[72],2699686668_Ralstonia_pickettii_CW2:0.1026027033):0.0135084010[10]):0.0042334101[4],(2548841769_Azospira_restricta_SUA2:0.1079874677,((2558648972_Pandoraea_pnomenusa_RB-44:0.0000020116,2569895510_Pandoraea_pnomenusa_RB-44:0.0000020116):0.0047741012[100],2584289647_Pandoraea_sp__E26:0.0000021609):0.0886638775[100]):0.0221380519[45]):0.0052418760[5],2839818884_Pelomonas_puraquae_CCUG_52769:0.1173628888):0.0090427720[7]):0.0125651434[55]):0.0121409947[17],2628001806_Oxalobacteraceae_sp__Bin3_E1B:0.2261135478):0.0118390268[78],2795790816_Permianibacter_aggregans_DSM_103792:0.1101350783):0.0122432842[71]):0.0173963973[71],((((((2517353869_Methyloversatilis_discipulorum_RZ18-153:0.0000000000,2661871228_Achromobacter_xylosoxidans_FDAARGOS_133:0.0000000000):0.0000000000,651588583__Methyloversatilis_universalis_FAM5:0.0000000000):0.0000020116,2516130811_Methyloversatilis_universalis_Fam500:0.0000020116):0.0000022380[100],2580674658_Thauera_terpenica_58Eu:0.0024895844):0.0394002470[100],2731251071_Thauera_sp__JCM_12309:0.0492677813):0.0257602118[100],637941898__Polaromonas_sp__JS666:0.0939448638):0.0092724109[85]):0.0123457891[69]):0.0040184119[67],((((2700456333_Halomonas_meridiana_ACAM_255:0.0000000000,2700903086_Halomonas_meridiana_ACAM_239:0.0000000000):0.0000000000,2700418290_Halomonas_meridiana_ACAM_246:0.0000000000):0.0000020116,2685002325_Halomonas_sp__KX33721:0.0000020116):0.0565575663[100],2844113642_Herbaspirillum_sp__VT-16-41:0.0784748697):0.0158974859[85]):0.0160544636[72],((2737537368_Nitrosomonas_sp__Nm84:0.0000020116,2737540533_Nitrosomonas_sp__Nm86:0.0000020924):0.1068219957[100],2806285310_Herminiimonas_fonticola_DSM_18555:0.1294908247):0.0298530004[96]):0.0246243618[87],(((((((2684796941_Acidithiobacillus_ferrooxidans_Hel18:0.0000000000,2647369557_Leptospirillum_sp__YQP-1:0.0000000000):0.0000000000,2838917654_Acidithiobacillus_ferrooxidans_CCM_4253:0.0000000000):0.0000000000,643530839__Acidithiobacillus_ferrooxidans_ATCC_23270:0.0000000000):0.0000000000,2579866514_Acidithiobacillus_ferrooxidans_DLC-5:0.0000000000):0.0000020116,2843371457_Acidithiobacillus_ferrooxidans_YQH-1:0.0000020116):0.0000020116[83],642789970__Acidithiobacillus_ferrooxidans_ATCC_53993:0.0023706875):0.0773848635[100],(((((2684796723_Acidithiobacillus_ferrooxidans_Hel18:0.0000000000,2647372014_Leptospirillum_sp__YQP-1:0.0000000000):0.0000000000,2838915998_Acidithiobacillus_ferrooxidans_CCM_4253:0.0000000000):0.0000029190,2843368786_Acidithiobacillus_ferrooxidans_YQH-1:0.0000021884):0.0314742176[100],((2571818993_Acidithiobacillus_thiooxidans_A01:0.0000020116,2838919892_Acidithiobacillus_thiooxidans_ZBY:0.0000020116):0.0151709004[100],2812751425_Acidithiobacillus_thiooxidans_CLST:0.0069564324):0.0604726080[100]):0.0233101641[100],2824078737_Acidithiobacillus_ferrooxidans_JCM_18981:0.0275880443):0.0522043145[100]):0.0314379964[100]):0.0330515830[89],((2525294001_Methylohalobius_crimeensis_10Ki:0.1559037753,2831474311_Roseateles_aquatilis_CCUG_48205:0.1614937288):0.0251610677[95],2585124521_Thermomonas_hydrothermalis_DSM_14834:0.1394137985):0.0167138095[74]):0.0170125115[66],(((((2710876272_Burkholderiales_bacterium_RIFCSPHIGHO2_12_FULL_61_11:0.0976926620,(2789572873_Comamonadaceae_bacterium_CG_4_10_14_0_8_um_filter_57_29:0.0000020446,2789584283_Comamonadaceae_bacterium_CG_4_9_14_0_8_um_filter_57_21:0.0023004775):0.1128669041[100]):0.0522986472[100],(((2700818472_Rhodoferax_sp__JGI_CrystG_Apr3-4-L7__unscreened_:0.0000020116,2700819136_Rhodoferax_sp__JGI_CrystG_Apr3-4-L7__contamination_screened_:0.0000020116):0.0953390445[100],(2789570314_Comamonadaceae_bacterium_CG12_big_fil_rev_8_21_14_0_65_59_15:0.1551100305,(2789576768_Comamonadaceae_bacterium_CG_4_9_14_3_um_filter_60_33:0.0022277516,2789553091_Comamonadaceae_bacterium_CG2_30_59_20:0.0024586751):0.1326104926[100]):0.0426895223[95]):0.0848969186[100],2719824751_Halothiobacillus_sp__LS2:0.3138452887):0.0554119467[84]):0.0373476635[84],(2522340260_Rhodanobacter_sp__OR444:0.1131497123,(2522339900_Rhodanobacter_sp__OR444:0.0000020116,2585806401_Rhodanobacter_sp__FW510-R12:0.0000020116):0.2224526846[100]):0.0384043737[78]):0.0140095224[24],((((2585737148_Rhodanobacter_sp__FW104-R5:0.0000020116,((((((2510415462_Rhodanobacter_sp__OR87:0.0000000000,2585794696_Rhodanobacter_sp__FW510-T8:0.0000000000):0.0000000000,2585793220_Rhodanobacter_sp__FW104-R8:0.0000000000):0.0000000000,2585811228_Rhodanobacter_sp__FW510-R10:0.0000000000):0.0000000000,2585810511_Rhodanobacter_sp__FW510-R12:0.0000000000):0.0000000000,2506720085_Rhodanobacter_denitrificans_2APBS1:0.0000000000):0.0000020116,2506720330_Rhodanobacter_denitrificans_2APBS1:0.0000020116):0.0000020116[95]):0.0000020230[99],2506720308_Rhodanobacter_denitrificans_2APBS1:0.0023519427):0.0023421952[93],2538838304_Rhodanobacter_sp__115:0.0000028697):0.0364843460[95],(((2538839420_Rhodanobacter_sp__115:0.0371243133,((2510320809_Rhodanobacter_sp__OR92:0.0000000000,2585811259_Rhodanobacter_sp__FW510-R10:0.0000000000):0.0000020116,2585730453_Rhodanobacter_denitrificans_FW104-R3:0.0000020116):0.0386627968[100]):0.0069726680[98],2834079518_Rhodanobacter_denitrificans_Yn1:0.0448327991):0.0025748386[94],2538844378_Rhodanobacter_thiooxydans_LCS2:0.0263627149):0.0368567168[100]):0.1178392091[100]):0.0150725594[87],2710657080_Unclassified_Chloroflexi_sp__SA_17:0.1828559576):0.0223863439[71]):0.0366540512[86],(((2710792941_Burkholderiales_bacterium_RIFCSPHIGHO2_12_FULL_69_20:0.1711904803,2839524542_Polaromonas_sp__AET17H-212:0.1005908072):0.0669112567[100],(2579199273_Methylibium_sp__T29:0.0000021585,2570642444_Methylibium_sp__T29-B:0.0000024485):0.1272789488[100]):0.0264791287[74],(648149388__Gallionella_capsiferriformans_ES-2:0.1699700849,(((2695408084_Gallionella_sp__JGI_CrystG_Aug3-1-I19__unscreened_:0.0000023628,2695408459_Gallionella_sp__JGI_CrystG_Aug3-1-I19__contamination_screened_:0.0000025404):0.0048654163[100],(2695410789_Gallionella_sp__JGI_CrystG_Aug3-3-I11__unscreened_:0.0000020116,2789046326_Gallionellaceae_bacterium_CG11_big_fil_rev_8_21_14_0_20_60_62:0.0000029228):0.0000023164[100]):0.1352775604[100],(2700968786_Gallionella_sp__JGI_CrystG_Aug08-3-N18__unscreened_:0.0000020689,2700914434_Gallionella_sp__JGI_CrystG_Aug02-3-F19__unscreened_:0.0000024232):0.0847330914[100]):0.0459228305[99]):0.0665989865[98]):0.0135194266[59]):0.0178501669[59],((((((((((((((((((((((((((((((((((((((((((((((((((((((((((((((2860879570_Pseudomonas_aeruginosa_SP4528:0.0000000000,2575693457_Pseudomonas_aeruginosa_BWH031:0.0000000000):0.0000000000,2579795010_Pseudomonas_aeruginosa_BWHPSA011:0.0000000000):0.0000000000,2520907238_Pseudomonas_sp__Chol1:0.0000000000):0.0000000000,2706458377_Pseudomonas_aeruginosa_ATCC_33351:0.0000000000):0.0000000000,2697417257_Pseudomonas_sp__NBRC_111143:0.0000000000):0.0000000000,2685603296_Pseudomonas_aeruginosa_RW77:0.0000000000):0.0000000000,2573679310_Pseudomonas_aeruginosa_VRFPA09:0.0000000000):0.0000000000,2736602842_Pseudomonas_aeruginosa_RW89:0.0000000000):0.0000000000,2736552169_Pseudomonas_aeruginosa_RW78:0.0000000000):0.0000000000,2570902089_Pseudomonas_aeruginosa_CF77:0.0000000000):0.0000000000,2725776389_Pseudomonas_aeruginosa_CMC_VB_PA_B22862:0.0000000000):0.0000000000,2581513515_Pseudomonas_aeruginosa_BWHPSA022:0.0000000000):0.0000000000,2571326169_Pseudomonas_aeruginosa_BL13:0.0000000000):0.0000000000,2688102436_Pseudomonas_aeruginosa_W45909:0.0000000000):0.0000000000,2575728847_Pseudomonas_aeruginosa_BL22:0.0000000000):0.0000000000,2660646151_Pseudomonas_aeruginosa_ATCC_33358:0.0000000000):0.0000000000,2574032807_Pseudomonas_aeruginosa_BWHPSA006:0.0000000000):0.0000000000,2575070966_Pseudomonas_aeruginosa_3577:0.0000000000):0.0000000000,2741472451_Pseudomonas_aeruginosa_AU13626:0.0000000000):0.0000000000,2525594800_Pseudomonas_aeruginosa_WC55:0.0000000000):0.0000000000,2849878078_Pseudomonas_aeruginosa_AR_0354:0.0000000000):0.0000000000,2581134744_Pseudomonas_aeruginosa_BWHPSA005:0.0000000000):0.0000000000,2580131808_Pseudomonas_aeruginosa_6077:0.0000000000):0.0000000000,2559663083_Pseudomonas_sp__P179:0.0000000000):0.0000000000,2580136195_Pseudomonas_aeruginosa_BL08:0.0000000000):0.0000000000,2672280630_Pseudomonas_aeruginosa_ATCC_33348:0.0000000000):0.0000000000,2574107954_Pseudomonas_aeruginosa_BWHPSA041:0.0000000000):0.0000000000,2648089548_Pseudomonas_aeruginosa_KF702:0.0000000000):0.0000000000,2575439437_Pseudomonas_aeruginosa_BWHPSA024:0.0000000000):0.0000000000,2633513248_Pseudomonas_nitroreducens_Aramco_J:0.0000000000):0.0000000000,2612236483_Pseudomonas_mendocina_S13_2:0.0000000000):0.0000000000,2579795555_Pseudomonas_aeruginosa_BWHPSA011:0.0000000000):0.0000000000,2719177407_Pseudomonas_aeruginosa_S04_90:0.0000000000):0.0000000000,2850992442_Pseudomonas_aeruginosa_BA7823:0.0000000000):0.0000000000,640809144__Pseudomonas_aeruginosa_sv__O12_PA7:0.0000000000):0.0000000000,2553180633_Pseudomonas_nitroreducens_TX1:0.0000000000):0.0000000000,2823426359_Pseudomonas_mendocina_S5_2:0.0000000000):0.0000000000,2578271420_Pseudomonas_xiamenensis_DSM_22326:0.0000000000):0.0000000000,2736062403_Pseudomonas_aeruginosa_RW82:0.0000000000):0.0000000000,2685758347_Pseudomonas_aeruginosa_AU24787:0.0000000000):0.0000000000,2741477529_Pseudomonas_aeruginosa_AU22632:0.0000000000):0.0000000000,2552307923_Pseudomonas_aeruginosa_PABL056:0.0000000000):0.0000000000,2579792729_Pseudomonas_aeruginosa_BWHPSA011:0.0000000000):0.0000000000,2580765498_Pseudomonas_aeruginosa_BWH051:0.0000000000):0.0000000000,2609995105_Pseudomonas_aeruginosa_PA103:0.0000000000):0.0000000000,2584127790_Pseudomonas_aeruginosa_BWH036:0.0000000000):0.0000000000,2581923575_Pseudomonas_nitroreducens_HBP1:0.0000000000):0.0000000000,2579795475_Pseudomonas_aeruginosa_BWHPSA011:0.0000000000):0.0000000000,2669021802_Pseudomonas_aeruginosa_ATCC_43390:0.0000000000):0.0000000000,2618427347_Pseudomonas_aeruginosa_P2-L230/95:0.0000000000):0.0000000000,2813305557_Pseudomonas_koreensis_P19E3:0.0000000000):0.0000020116,2864909879_Pseudomonas_aeuginosa_S00161:0.0000020116):0.0000020116[89],2610920852_Pseudomonas_aeruginosa_MH27:0.0023997889):0.0000021257[100],2553970767_Pseudomonas_alcaliphila_34:0.0023979737):0.0683212006[100],((((((((((((((((((((((((((((((((2520391101_Pseudomonas_sp__Ag1:0.0000000000,2795236794_Pseudomonas_sp__GP01-A4:0.0000000000):0.0000000000,2641508662_Pseudomonas_fluorescens_AU14440:0.0000000000):0.0000000000,2670059805_Pseudomonas_poae_DSM_14936:0.0000000000):0.0000000000,2631457471_Pseudomonas_fluorescens_AU2989:0.0000000000):0.0000000000,649633426__Pseudomonas_fluorescens_SBW25:0.0000000000):0.0000000000,2543180171_Pseudomonas_syringae_BRIP34881:0.0000000000):0.0000000000,2794854849_Pseudomonas_sp__GP01-A14:0.0000000000):0.0000000000,2543171128_Pseudomonas_syringae_BRIP34876:0.0000000000):0.0000000000,2640299634_Pseudomonas_poae_LMG_21465:0.0000000000):0.0000000000,2696701899_Pseudomonas_sp__NBRC_111137:0.0000000000):0.0000000000,2667945421_Pseudomonas_synxantha_LMG_2190:0.0000000000):0.0000000000,2795280597_Pseudomonas_sp__GP01-A9:0.0000000000):0.0000000000,2586024000_Pseudomonas_sp__WCS374:0.0000000000):0.0000000000,2518320903_Pseudomonas_synxantha_DSM_13080:0.0000000000):0.0000000000,2794850748_Pseudomonas_sp__GP01-A3:0.0000000000):0.0000000000,2586026656_Pseudomonas_sp__WCS374:0.0000000000):0.0000000000,2795261804_Pseudomonas_sp__GP01-A5:0.0000000000):0.0000000000,2662688730_Pseudomonas_synxantha_DSM_18928:0.0000000000):0.0000000000,2642370883_Pseudomonas_rhodesiae_LMG_17764:0.0000000000):0.0000000000,2794864527_Pseudomonas_sp__GP01-A6:0.0000000000):0.0000000000,2788699294_Pseudomonas_synxantha_finPsuedoS:0.0000000000):0.0000000000,2549662283_Pseudomonas_syringae_pv__actinidiae_PA459:0.0000000000):0.0000000000,2795296178_Pseudomonas_sp__GP01-A1:0.0000000000):0.0000000000,2795012406_Pseudomonas_sp__FW215-L2:0.0000000000):0.0000000000,2795243446_Pseudomonas_sp__GP01-A11:0.0000000000):0.0000000000,2795276592_Pseudomonas_sp__GP01-A15:0.0000000000):0.0000000000,2541855592_Pseudomonas_sp__CFT9:0.0000000000):0.0000000000,2795287234_Pseudomonas_sp__GP01-A8:0.0000000000):0.0000020116,2795268393_Pseudomonas_sp__GP01-A13:0.0000020116):0.0000021788[99],(2712823950_Pseudomonadales_bacterium_RIFCSPLOWO2_12_60_38:0.0000021856,2713031832_Pseudomonadales_bacterium_RIFCSPLOWO2_12_FULL_59_450:0.0000021789):0.0024073818[100]):0.0048527428[100],2716249617_Pseudomonas_syringae_pv__atrofaciens_ICMP_4394:0.0072021157):0.0000021114[100],2549957747_Pseudomonas_monteilii_QM:0.0048241668):0.0538309101[100]):0.0244619523[100],2523942259_Ottowia_thiooxydans_DSM_14619:0.0327755871):0.0382479882[100],((((((((((((((((((((((((((2510641056_Pseudomonas_aeruginosa_Gessard__ATCC_262:0.0000000000,2573787571_Pseudomonas_aeruginosa_BL06:0.0000000000):0.0000000000,2666490110_Pseudomonas_sp__NBRC_111142:0.0000000000):0.0000000000,2815718301_Pseudomonas_mandelii_NBRC_103147:0.0000000000):0.0000000000,2510648026_Pseudomonas_aeruginosa_R__Hugh_813__ATCC_97:0.0000000000):0.0000000000,2647809975_Pseudomonas_abietaniphila_KF717:0.0000000000):0.0000000000,2720464915_Pseudomonas_putida_DRA525:0.0000000000):0.0000000000,2736595824_Pseudomonas_aeruginosa_RW90:0.0000000000):0.0000000000,2638918781_Pseudomonas_mandelii_LMG_21607:0.0000000000):0.0000000000,2670122877_Pseudomonas_sp__NBRC_111119:0.0000000000):0.0000000000,2631808238_Pseudomonas_fluorescens_AU11518:0.0000000000):0.0000000000,2645778630_Pseudomonas_abietaniphila_KF701:0.0000000000):0.0000000000,2581646469_Pseudomonas_putida_DLL-E4:0.0000000000):0.0000000000,2661419734_Pseudomonas_sp__NBRC_111127:0.0000000000):0.0000000000,2510626473_Pseudomonas_aeruginosa_LC_IV__ATCC_260:0.0000000000):0.0000000000,2570498240_Pseudomonas_aeruginosa_BL11:0.0000000000):0.0000020116,2647222171_Pseudomonas_putida_ATH-43:0.0000020116):0.0000026040[100],2554662444_Pseudomonas_veronii_1YdBTEX2:0.0023660962):0.0023632690[100],((((((((2795097635_Pseudomonas_sp__MPBC4-3:0.0000000000,2794783341_Pseudomonas_sp__MPR-R5B:0.0000000000):0.0000000000,2729285058_Pseudomonas_sp__ABFPK:0.0000000000):0.0000000000,2667580016_Pseudomonas_abietaniphila_LMG_20220:0.0000000000):0.0000000000,2794725844_Pseudomonas_sp__MPR-R5A:0.0000000000):0.0000000000,2659673790_Pseudomonas_sp__NBRC_111118:0.0000000000):0.0000000000,2745187329_Pseudomonas_monteilii_CD10_2:0.0000000000):0.0000000000,2666129978_Pseudomonas_coronafaciens_LMG_5060:0.0000000000):0.0000020116,2535012470_Pseudomonas_aeruginosa_ATCC_700888:0.0000020803):0.0000021539[99]):0.0431198429[100],((2549716902_Pseudomonas_aeruginosa_NCMG1179:0.0000020116,2549514341_Pseudomonas_putida_B6-2:0.0000020116):0.0130837049[100],2660387785_Pseudomonas_lactis_DSM_29142:0.0090387461):0.0120472769[100]):0.0105970936[100],(2566766729_Pseudomonas_sp__G5_2012_:0.0143327354,2721394801_Pseudomonas_azotoformans_S4:0.0026919774):0.0113513292[100]):0.0074648297[100],2742370366_Pseudomonas_fluorescens_Ps_22:0.0192241374):0.0126750706[100],2580037302_Pseudomonas_alcaligenes_OT_69:0.0170276123):0.0021564362[91],2567253501_Pseudomonas_brenneri_FH4:0.0093960706):0.0030456819[91],(((((((((((((((2795300532_Pseudomonas_sp__GW456-E6:0.0000000000,2795338820_Pseudomonas_sp__GW460-C8:0.0000000000):0.0000000000,2794773561_Pseudomonas_sp__GW101-3F01:0.0000000000):0.0000000000,2795115606_Pseudomonas_sp__GW460-C2:0.0000000000):0.0000000000,2794617262_Pseudomonas_sp__MPR-AND1A:0.0000000000):0.0000000000,2795154372_Pseudomonas_sp__GW101-20A5:0.0000000000):0.0000000000,2795307828_Pseudomonas_sp__GW460-13:0.0000000000):0.0000000000,2795158032_Pseudomonas_sp__FW305-3-2-15-A-R2A1:0.0000000000):0.0000000000,2795164209_Pseudomonas_sp__GW460-7:0.0000000000):0.0000000000,2795130757_Pseudomonas_sp__GW460-E13:0.0000000000):0.0000000000,2795147379_Pseudomonas_sp__FW507-14D01:0.0000000000):0.0000000000,2795174483_Pseudomonas_sp__GW460-C3:0.0000000000):0.0000000000,2794965579_Pseudomonas_sp__GW456-11-11-14-LB2:0.0000000000):0.0000020116,2795202736_Pseudomonas_sp__GW460-8:0.0000020116):0.0072596613[100],((2541854304_Pseudomonas_sp__CFT9:0.0000000000,2567025870_Pseudomonas_fluorescens_FH5:0.0000000000):0.0000020116,2541830173_Pseudomonas_sp__CF150:0.0000020116):0.0000027966[100]):0.0145698120[100],(((2795199058_Pseudomonas_sp__GW704-F3:0.0000000000,2795003891_Pseudomonas_sp__MPBD4-3:0.0000000000):0.0000000000,2794997598_Pseudomonas_sp__GW704-F2:0.0000000000):0.0000020116,2795210891_Pseudomonas_sp__GW704-F5:0.0000020116):0.0049464215[100]):0.0048462333[98]):0.0155574961[92],2815931595_Pseudomonas_mandelii_JR-1:0.0169408259):0.0268820187[100],(((((((((((((((((2794581875_Pseudomonas_sp__PONIH3:0.0000000000,2702785908_Pseudomonas_monteilii_GTC_10897:0.0000000000):0.0000000000,2719678219_Pseudomonas_sp__MRSN12121:0.0000000000):0.0000000000,2720660066_Pseudomonas_putida_PP112420:0.0000000000):0.0000000000,2697648773_Pseudomonas_sp__GTC_16482:0.0000000000):0.0000000000,2558095686_Pseudomonas_monteilii_DSM_14164:0.0000000000):0.0000000000,2563654792_Pseudomonas_putida_H8234:0.0000000000):0.0000000000,2571829010_Pseudomonas_putida_OUS82:0.0000000000):0.0000000000,2586177841_Pseudomonas_monteilii_NBRC_103158:0.0000000000):0.0000000000,2649974037_Pseudomonas_putida_HB13667:0.0000000000):0.0000000000,2666486539_Pseudomonas_sp__NBRC_111142:0.0000000000):0.0000000000,2850979297_Pseudomonas_aeruginosa_AR441:0.0000000000):0.0000000000,2532899019_Pseudomonas_putida_TRO1:0.0000000000):0.0000000000,2558215903_Pseudomonas_mosselii_DSM_17497:0.0000000000):0.0000000000,2659817144_Pseudomonas_sp__NBRC_111133:0.0000000000):0.0000000000,2549953529_Pseudomonas_monteilii_QM:0.0000000000):0.0000020116,2554233060_Pseudomonas_taiwanensis_SJ9:0.0000020116):0.0413338278[100],2808394229_Pseudomonas_resinovorans_MO-1:0.0802207382):0.0391213219[100]):0.0128161952[100]):0.0143974193[39],(((2808943187_Pseudomonas_sp__SJZ079:0.1243576075,2712787977_Pseudomonadales_bacterium_RIFCSPLOWO2_02_FULL_63_210:0.1613257276):0.0386163163[100],(((2570307234_Pseudomonas_chloritidismutans_AW-1:0.0000000000,2547106965_Pseudomonas_chloritidismutans_AW-1:0.0000000000):0.0000020965,2547111733_Pseudomonas_stutzeri_ASK-1:0.0000021952):0.0559386575[100],(2641240278_Pseudomonas_oleovorans_S1:0.0000023897,2641240272_Pseudomonas_oleovorans_S1:0.0000021257):0.0706426068[100]):0.0633937436[100]):0.0213068113[97],(((2532516872_Pseudomonas_stutzeri_TS44:0.0000020116,2523784066_Pseudomonas_azotifigens_DSM_17556:0.0000020116):0.0682027747[100],((((2547108252_Pseudomonas_chloritidismutans_AW-1:0.0000000000,2547108608_Pseudomonas_stutzeri_ASK-1:0.0000000000):0.0000020116,2570305591_Pseudomonas_chloritidismutans_AW-1:0.0000020116):0.0207235298[100],2648084542_Pseudomonas_aeruginosa_KF702:0.0314813844):0.0162519280[100],2712790718_Pseudomonadales_bacterium_RIFCSPLOWO2_02_FULL_63_210:0.0641226023):0.0174306596[100]):0.0119678738[99],((((2788693100_Pseudomonas_sp__LP_4_YM:0.0000000000,2788658240_Pseudomonas_sp__LP_6_YM:0.0000000000):0.0000000000,2795059180_Pseudomonas_sp__GW460-5:0.0000000000):0.0000000000,2795070610_Pseudomonas_sp__FW305-130:0.0000000000):0.0000020116,2788668177_Pseudomonas_sp__LP_8_YM:0.0000020116):0.0287297662[100]):0.0333083283[100]):0.0150803191[95]):0.0729738811[100],((((((((((((((((((((((((((((((((((((((((((((((((((((((((((((((((((((((2869866565_Enterobacter_cloacae_20710:0.0000000000,2795243266_Pseudomonas_sp__GP01-A11:0.0000000000):0.0000000000,2660909021_Enterobacter_hormaechei_MNCRE23:0.0000000000):0.0000000000,2795011131_Pseudomonas_sp__FW215-L2:0.0000000000):0.0000000000,2661766517_Enterobacter_hormaechei_MNCRE48:0.0000000000):0.0000000000,2657831376_Enterobacter_hormaechei_MNCRE41:0.0000000000):0.0000000000,2662780173_Enterobacter_hormaechei_MNCRE52:0.0000000000):0.0000000000,2661466395_Enterobacter_hormaechei_MNCRE19:0.0000000000):0.0000000000,2702936789_Enterobacter_hormaechei_MNCRE6:0.0000000000):0.0000000000,2703087101_Enterobacter_hormaechei_MNCRE81:0.0000000000):0.0000000000,2795275362_Pseudomonas_sp__GP01-A15:0.0000000000):0.0000000000,2702951097_Enterobacter_hormaechei_MNCRE38:0.0000000000):0.0000000000,2766091351_Enterobacter_cloacae_sp__ABFPL:0.0000000000):0.0000000000,2665908686_Enterobacter_hormaechei_MNCRE18:0.0000000000):0.0000000000,2670682232_Enterobacter_hormaechei_MNCRE17:0.0000000000):0.0000000000,2663087060_Enterobacter_hormaechei_MNCRE86:0.0000000000):0.0000000000,2578640364_Enterobacter_sp__MGH_7:0.0000000000):0.0000000000,2663314959_Enterobacter_hormaechei_MNCRE84:0.0000000000):0.0000000000,2859675807_Enterobacter_cloacae_AR_0053:0.0000000000):0.0000000000,2673682592_Enterobacter_hormaechei_MNCRE8:0.0000000000):0.0000000000,2672815932_Enterobacter_hormaechei_MNCRE57:0.0000000000):0.0000000000,2850614196_Agrobacterium_tumefaciens_CFBP6626:0.0000000000):0.0000000000,2794849398_Pseudomonas_sp__GP01-A3:0.0000000000):0.0000000000,2669315624_Enterobacter_hormaechei_MNCRE30:0.0000000000):0.0000000000,2663046890_Enterobacter_hormaechei_MNCRE42:0.0000000000):0.0000000000,2662884213_Enterobacter_hormaechei_MNCRE83:0.0000000000):0.0000000000,2692061231_Enterobacter_hormaechei_MNCRE71:0.0000000000):0.0000000000,2795296087_Pseudomonas_sp__GP01-A1:0.0000000000):0.0000000000,2632162832_Comamonas_testosteroni_JL40:0.0000000000):0.0000000000,2666523195_Enterobacter_hormaechei_MNCRE7:0.0000000000):0.0000000000,2648214587_Enterobacter_hormaechei_BIDMC_33A:0.0000000000):0.0000000000,2794863618_Pseudomonas_sp__GP01-A6:0.0000000000):0.0000000000,2795262289_Pseudomonas_sp__GP01-A5:0.0000000000):0.0000000000,2793450613_Enterobacter_hormaechei_xiangfangensis_40884:0.0000000000):0.0000000000,2663003762_Enterobacter_hormaechei_MNCRE35:0.0000000000):0.0000000000,2730100369_Enterobacter_hormaechei_oharae_34978:0.0000000000):0.0000000000,2794854637_Pseudomonas_sp__GP01-A14:0.0000000000):0.0000000000,2815718287_Pseudomonas_mandelii_NBRC_103147:0.0000000000):0.0000000000,2638918796_Pseudomonas_mandelii_LMG_21607:0.0000000000):0.0000000000,2678374287_Enterobacter_hormaechei_MNCRE79:0.0000000000):0.0000000000,2846786363_Agrobacterium_tumefaciens_CFBP6625:0.0000000000):0.0000000000,2795288898_Pseudomonas_sp__GP01-A8:0.0000000000):0.0000000000,2666840446_Enterobacter_hormaechei_MNCRE29:0.0000000000):0.0000000000,2641575373_Pseudomonas_aeruginosa_O400:0.0000000000):0.0000000000,2666886288_Enterobacter_hormaechei_MNCRE51:0.0000000000):0.0000000000,2663912268_Enterobacter_hormaechei_MNCRE39:0.0000000000):0.0000000000,2851118060_Serratia_marcescens_AR_0027:0.0000000000):0.0000000000,2795282113_Pseudomonas_sp__GP01-A9:0.0000000000):0.0000000000,2702943757_Enterobacter_hormaechei_MNCRE37:0.0000000000):0.0000000000,2795268313_Pseudomonas_sp__GP01-A13:0.0000000000):0.0000000000,2667302891_Enterobacter_hormaechei_MNCRE25:0.0000000000):0.0000000000,2843913681_Cronobacter_sakazakii_GZcsf-1:0.0000000000):0.0000000000,2706468627_Enterobacter_hormaechei_MNCRE85:0.0000000000):0.0000000000,2691953720_Enterobacter_hormaechei_MNCRE36:0.0000000000):0.0000000000,2719745389_Enterobacter_cloacae_AR_0002:0.0000000000):0.0000000000,2842974125_Pluralibacter_gergoviae_DS82E24:0.0000000000):0.0000000000,2693536658_Enterobacter_hormaechei_MNCRE28:0.0000000000):0.0000000000,2665079282_Enterobacter_hormaechei_MNCRE56:0.0000000000):0.0000000000,2795236718_Pseudomonas_sp__GP01-A4:0.0000000000):0.0000000000,2753853782_Enterobacter_roggenkampii_42192:0.0000000000):0.0000000000,2702973691_Enterobacter_hormaechei_MNCRE9:0.0000000000):0.0000000000,2660724895_Escherichia_coli_MNCRE22:0.0000000000):0.0000000000,2850614732_Agrobacterium_tumefaciens_CFBP6626:0.0000000000):0.0000020116,2590845358_beta_proteobacterium_FWI2:0.0000023333):0.0000026192[99],(2736088393_Pseudomonas_aeruginosa_RW88:0.0000020988,2581646490_Pseudomonas_putida_DLL-E4:0.0000027698):0.0023174657[100]):0.0000020014[97],(2513774501_Massilia_alkalitolerans_DSM_17462:0.0285626896,2788913465_Sutterellaceae_bacterium_SAT62:0.0440385722):0.0220779683[95]):0.0115777219[95],((((2548191504_Acinetobacter_bereziniae_Brisou_64__LMG_1003:0.0000000000,2663928131_Acinetobacter_bereziniae_KCTC_23199:0.0000000000):0.0000000000,2769350285_Acinetobacter_idrijaensis_MII:0.0000000000):0.0000000000,2640882820_Acinetobacter_nosocomialis_28F:0.0000000000):0.0000020116,2566529800_Acinetobacter_bereziniae_Brisou_64__LMG_1003:0.0000020116):0.0000023506[100]):0.0261573295[95],2661831850_Acinetobacter_baumannii_NBRC_110492:0.0000022492):0.0305635181[98],(((2818633235_Acinetobacter_johnsonii_XBB1:0.0000000000,2769363683_Acinetobacter_defluvii_WCHA30:0.0000000000):0.0000000000,2702014801_Acinetobacter_sp__NBRC_110496:0.0000000000):0.0000020116,2635930291_Acinetobacter_baumannii_269:0.0000020116):0.0153752961[100]):0.0684695755[99],((((((((((((((((2536704612_Vibrio_cholerae_HC-57A1:0.0000000000,2536889348_Alishewanella_agri_BL06:0.0000000000):0.0000000000,2715968843_Alishewanella_sp__WH16-1:0.0000000000):0.0000000000,2535309270_Vibrio_cholerae_HC-50A1:0.0000000000):0.0000000000,2530112594_Vibrio_cholerae_HC-02A1:0.0000000000):0.0000000000,2530119317_Vibrio_cholerae_HC-02C1:0.0000000000):0.0000000000,2538014961_Vibrio_cholerae_HC-1A2:0.0000000000):0.0000000000,2522065339_Vibrio_cholerae_HC-61A2:0.0000000000):0.0000000000,2531950350_Vibrio_cholerae_HE-60A1:0.0000000000):0.0000000000,2535665504_Vibrio_cholerae_HC-78A1:0.0000000000):0.0000000000,2514605603_Alishewanella_jeotgali_KCTC_22429:0.0000000000):0.0000000000,2536708518_Vibrio_cholerae_HC-56A1:0.0000000000):0.0000000000,2559598518_Vibrio_cholerae_HC-36A1:0.0000000000):0.0000000000,2531565704_Vibrio_cholerae_HC-59B1:0.0000000000):0.0000000000,2649035607_Morganella_morganii_F675:0.0000000000):0.0000000000,2531950263_Vibrio_cholerae_HE-51A1:0.0000000000):0.0000020116,2536715871_Vibrio_cholerae_HC-55C2:0.0000020116):0.0562730272[100]):0.1220814362[100],(2842330800_Paraburkholderia_fungorum_SEMIA_4007:0.0000025517,2842354236_Paraburkholderia_fungorum_SEMIA_4013:0.0000020026):0.0925024620[100]):0.0249002654[98]):0.0312824718[98],(((2774280539_Paraburkholderia_sp__BL23I1N1:0.0935069381,((((2713550288_Burkholderia_sp__OK233:0.0661452452,2640393993_Ralstonia_sp__25MFCol4_1:0.1298150904):0.0036104246[45],(((2755415802_Caballeronia_udeis_ES_FE-H11:0.0000000000,2758012203_Caballeronia_sordidicola_ES_PA-B12:0.0000000000):0.0000025699,2746761233_Caballeronia_udeis_ES_FE-B12:0.0000020206):0.0186923548[100],(2758208477_Caballeronia_udeis_ES_AL-E11:0.0150011806,(2756864649_Caballeronia_udeis_ES_PA-A8:0.0000021977,2741231096_Caballeronia_udeis_ES_PA-B7:0.0000028324):0.0107621571[100]):0.0440679827[100]):0.0210300187[89]):0.0028820374[31],(((((2690188334_Burkholderia_sp__D7:0.0000000000,2741230582_Caballeronia_udeis_ES_PA-B7:0.0000000000):0.0000000000,2755804595_Caballeronia_udeis_ES_AL-A7:0.0000000000):0.0000000000,2747842168_Caballeronia_sordidicola_ES_PA-C8:0.0000000000):0.0000020761,2755804712_Caballeronia_udeis_ES_AL-A7:0.0000021573):0.0279794600[100],2628513954_Caballeronia_mineralivorans_PML1_12_:0.0175164858):0.0116532886[24]):0.0122191754[23],(((2637344686_Caballeronia_zhejiangensis_CEIB_S4-3:0.0727532353,2579668918_Caballeronia_jiangsuensis_MP-1:0.0230978532):0.0066589724[99],((((((((((((2774117572_Burkholderia_sp__28_3:0.0000000000,2735853924_Burkholderia_sp__bin4_M5:0.0000000000):0.0000000000,2793658655_Burkholderia_sp__HI4860:0.0000000000):0.0000000000,2793676661_Burkholderia_sp__AU27893:0.0000000000):0.0000000000,2581105854_Burkholderia_cenocepacia_PT15:0.0000000000):0.0000000000,2598438727_Burkholderia_multivorans_DDS_15A-1:0.0000000000):0.0000000000,2648572299_Aquamicrobium_sp__SK-2:0.0000000000):0.0000000000,2766114604_Burkholderia_sp__CQ001:0.0000000000):0.0000000000,2639346950_Mumia_flava_MUSC_201:0.0000000000):0.0000000000,2583247056_Burkholderia_cenocepacia_S2AES:0.0000000000):0.0000000000,2682450117_Burkholderia_contaminans_LMG_23361:0.0000000000):0.0000020116,2710231749_Paraburkholderia_insulsa_LMG_28183:0.0000020116):0.0000020775[100],2793667013_Burkholderia_sp__AU33647:0.0023595522):0.0444454666[100]):0.0092277712[99],(2534459647_Burkholderia_sp__SJ98:0.0514948776,2637957364_Paraburkholderia_fungorum_ATCC_BAA-463:0.0264193565):0.0218884195[100]):0.0086383837[98]):0.0378765850[99]):0.0314945173[100],((((((2710229721_Paraburkholderia_insulsa_LMG_28183:0.0000000000,2580260908_Paraburkholderia_fungorum_NBRC_102489:0.0000000000):0.0000000000,2842460082_Paraburkholderia_fungorum_SEMIA_4056:0.0000000000):0.0000000000,2842354633_Paraburkholderia_fungorum_SEMIA_4013:0.0000000000):0.0000000000,2637956902_Paraburkholderia_fungorum_ATCC_BAA-463:0.0000000000):0.0000000000,2842329901_Paraburkholderia_fungorum_SEMIA_4007:0.0000000000):0.0000025597,2813010520_Paraburkholderia_fungorum_FDAARGOS_245:0.0000025341):0.1207981074[100]):0.0369427949[100],(2635718697_Lysobacter_arseniciresistens_ZS79:0.0412529126,2765611545_Stenotrophomonas_sp__WZN-1:0.0431298938):0.1203030497[100]):0.0358388984[100]):0.0273484008[90],(((2804954601_Variovorax_boronicumulans_J1:0.0674938114,(((((2599690769_Variovorax_sp__NFACC29:0.0000000000,2599621258_Variovorax_sp__NFACC26:0.0000000000):0.0000000000,2599675277_Variovorax_sp__NFACC27:0.0000000000):0.0000020116,2599678125_Variovorax_sp__NFACC28:0.0000020116):0.0437180930[100],2844302674_Acidovorax_cavernicola_1011MAR4D40_2:0.0320378675):0.0512481823[100],(2732579620_Variovorax_soli_NBRC_106424:0.0367069061,2839307147_Variovorax_sp__JS1663:0.0201861648):0.0096000804[98]):0.0117009329[100]):0.1119575473[100],(2579199773_Methylibium_sp__T29:0.0000020116,2570643565_Methylibium_sp__T29-B:0.0000020116):0.0832559085[100]):0.0204825926[92],(2710794616_Burkholderiales_bacterium_RIFCSPHIGHO2_12_FULL_69_20:0.1705392107,(2684142715_Ideonella_sp__201-F6:0.0478700832,2831475781_Roseateles_aquatilis_CCUG_48205:0.0278518054):0.0553866440[100]):0.0495423121[100]):0.0532872555[99]):0.0294732202[98],((((2711304613_Acidobacteria_bacterium_RIFCSPLOWO2_02_FULL_67_21:0.0000020116,2712842571_Acidobacteria_bacterium_RIFCSPLOWO2_12_FULL_67_14:0.0024188687):0.0750900242[100],2712955831_Betaproteobacteria_bacterium_RIFCSPLOWO2_12_FULL_63_13:0.1645642380):0.0346443859[100],(2711413570_Acidobacteria_bacterium_RIFCSPLOWO2_02_FULL_67_36:0.0000020116,2712941758_Acidobacteria_bacterium_RIFCSPLOWO2_12_FULL_66_21:0.0000020116):0.0983287208[100]):0.1024362775[100],(2712956908_Betaproteobacteria_bacterium_RIFCSPLOWO2_12_FULL_63_13:0.0025376679,2711313875_Betaproteobacteria_bacterium_RIFCSPLOWO2_02_FULL_63_19:0.0071043681):0.2300202157[100]):0.0607236398[82]):0.0230249040[74]):0.0180211874[58],2834078121_Rhodanobacter_denitrificans_Yn1:0.2544221199):0.0217282029[17],(((((2579689782_Defluviimonas_sp__20V17:0.0000020116,2695048052_Acidimangrovimonas_indica_DSM_24802:0.0000020116):0.3711808916[100],2745777118_Acidithiobacillus_ferrooxidans_BY0502:0.2067251422):0.0233586539[22],2688357212_Marinobacterium_aestuarii_ST58-10:0.2627004433):0.0371521758[68],(2843635245_Hydrogenophaga_sp__PAMC20947:0.0392952661,(2719155976_Hydrogenophaga_crassostreae_LPB0072:0.0000020116,2745750959_Hydrogenophaga_crassostreae_LPB0072:0.0000020116):0.0485540622[100]):0.2660136814[100]):0.0177156998[56],2786703356_Tibeticola_sediminis_DSM_101684:0.2449068208):0.0467645913[82]):0.0159210806[12],(((((((((((((((((((((((((((((((((((((((((((((((((((2742183524_Alcanivorax_sp__HI0035:0.0000000000,2590645381_Halomonas_meridiana_R1t3:0.0000000000):0.0000000000,2849294382_Salinicola_sp__L3:0.0000000000):0.0000000000,2807599867_Alcanivorax_sp__CPC11:0.0000000000):0.0000000000,2617905324_Halomonas_daqingensis_CGMCC_1_6443:0.0000000000):0.0000000000,2807510357_Alcanivorax_sp__sp32:0.0000000000):0.0000000000,2742177889_Alcanivorax_sp__HI0033:0.0000000000):0.0000000000,2807668162_Alcanivorax_sp__CPC95:0.0000000000):0.0000000000,2742203260_Alcanivorax_sp__HI0044:0.0000000000):0.0000000000,2742151440_Alcanivorax_sp__HI0013:0.0000000000):0.0000000000,2714881327_Alcanivorax_sp__NBRC_102024:0.0000000000):0.0000000000,2742131895_Alcanivorax_sp__HI0003:0.0000000000):0.0000000000,2805133144_Alteromonas_sp__ARS20:0.0000000000):0.0000000000,2617906164_Halomonas_daqingensis_CGMCC_1_6443:0.0000000000):0.0000000000,2807512815_Alcanivorax_sp__SP122:0.0000000000):0.0000000000,2742134662_Alcanivorax_sp__HI0007:0.0000000000):0.0000000000,2742145416_Alcanivorax_sp__HI0011:0.0000000000):0.0000000000,2502675025_Halomonas_sp__HTNK1:0.0000000000):0.0000000000,2617906740_Halomonas_daqingensis_CGMCC_1_6443:0.0000000000):0.0000000000,2526280931_Halomonas_halocynthiae_DSM_14573:0.0000000000):0.0000000000,2792579548_Alcanivorax_sp__MD8A:0.0000000000):0.0000000000,2744640513_Idiomarina_sp__H105:0.0000000000):0.0000000000,2620096070_Halomonas_sp__DSM_26667:0.0000000000):0.0000000000,2807666988_Alcanivorax_sp__IN928:0.0000000000):0.0000000000,2807671090_Alcanivorax_sp__CPC95:0.0000000000):0.0000021869,2727932520_Alcanivorax_sp__DSM_26295:0.0000021871):0.0024263595[100],2807508046_Alcanivorax_sp__sp32:0.0000021865):0.0048554096[95],2639786055_Halomonas_aquamarina_558:0.0024302282):0.0000021780[66],2712168961_Alcanivorax_dieselolei_KS-293:0.0000021815):0.0000025741[16],((((((((2691508924_Alcanivorax_sp__PN-3:0.0000000000,2617446557_Halomonas_shengliensis_CGMCC_1_6444:0.0000000000):0.0000000000,2538734713_Halomonas_sp__HAL1:0.0000000000):0.0000000000,2727181003_Halomonas_axialensis_ACH-L-8:0.0000000000):0.0000000000,2546928010_Alcanivorax_sp__43B_GOM-46m:0.0000000000):0.0000000000,2725935545_Alcanivorax_sp__KX64203:0.0000000000):0.0000000000,2810402176_Alcanivorax_sp__P40:0.0000000000):0.0000000000,2563343085_Salinisphaera_shabanensis_E1L3A:0.0000000000):0.0000000000,2785733347_Martelella_mediterranea_175_2:0.0000000000):0.0000021870):0.0000021831[84],2551984487_Halomonas_stevensii_S18214:0.0301899239):0.0024139738[85],2790270471_Cobetia_sp__SAT113:0.0000020134):0.0165961665[100],2671064709_Halomonas_taeanensis_USBA-857:0.0338791459):0.0269497181[100],2833522470_Salinicola_salarius_1A01339:0.0585981109):0.0044634425[99],(((2771482815_Halomonas_ventosae_1_TX:0.0000020116,2742406802_Halomonas_sp__PBN3:0.0000020116):0.0120377106[100],2856158311_Halomonas_sp__WRN001:0.0156817550):0.0453136081[100],(2585110849_Halomonas_ilicicola_DSM_19980:0.0756137416,2824378781_Halomonas_organivorans_CECT_5995:0.0997657842):0.0199641223[99]):0.0415578864[100]):0.0133776208[98],(2805327430_Halomonas_sp__NAT30:0.0173499152,(2712497659_Halomonas_sp__S2151:0.0024294455,2805316860_Halomonas_sp__SAT64:0.0000026593):0.0048617108[100]):0.0476709988[100]):0.0145306118[99],(2824404183_Halomonas_cerina_CECT_7282:0.1957383013,2824420105_Halomonas_stenophila_CECT_7744:0.0482752105):0.0264857299[99]):0.0208724708[99],2859092971_Halomonas_sp__DQ26W:0.0989476500):0.0274868088[98],(((2612171195_Nitrosococcus_oceani_C-27:0.0000000000,637739236__Nitrosococcus_oceani_C-107:0.0000000000):0.0000020116,647628249__Nitrosococcus_oceani_AFC27:0.0000020116):0.0262068958[100],2612338307_Nitrosococcus_oceani_AFC132:0.0409390218):0.1110430606[100]):0.0298850857[93],2790104904_Oceanisphaera_psychrotolerans_LAM-WHM-ZC:0.1389934528):0.0121480981[59],(((((((((2703715234_Marinobacter_persicus_UTICA-S1B9:0.0000000000,2703705847_Marinobacter_persicus_UTICA-S1B6:0.0000000000):0.0000023026,2703709185_Marinobacter_persicus_UTICA-S1B3:0.0000028451):0.0156211529[100],2618078420_Marinobacter_segnicrescens_CGMCC_1_6489:0.0137997956):0.0074502343[55],((2676286581_Ectothiorhodospira_marina_DSM_241:0.0023527901,((((((2771051627_Marinobacter_hydrocarbonoclasticus_105B:0.0000000000,2689026620_Marinobacter_sp__LQ44:0.0000000000):0.0000000000,2684618867_Marinobacter_sp__MIT1353:0.0000000000):0.0000000000,2771331013_Marinobacter_hydrocarbonoclasticus_114E_o:0.0000000000):0.0000000000,2651129364_Marinobacter_subterrani_JG233:0.0000000000):0.0000020116,2771378860_Marinobacter_hydrocarbonoclasticus_114E:0.0000020116):0.0000020698[49],2823157327_Marinobacter_sp__CPC48:0.0000020116):0.0000020390[93]):0.0023637896[99],(639809860__Marinobacter_aquaeolei_VT8:0.0000024664,2540831379_Marinobacter_hydrocarbonoclasticus_ATCC_49840:0.0000023989):0.0000023698[99]):0.0174541458[100]):0.0089877722[99],(((2546363282_Marinobacter_nanhaiticus_D15-8W:0.0221593936,650409351__Marinobacter_adhaerens_HP15:0.0000025577):0.0220823207[100],(2654150272_Marinobacter_sp__REDSEA-S21_B2N3:0.0023890310,2744653448_Marinobacter_sp__YWL01:0.0023871524):0.0048671298[100]):0.0247764139[100],2546450666_Marinobacter_santoriniensis_NKSG1:0.0265403797):0.0086706084[100]):0.1288739938[100],(((((((2641794344_Marinobacter_sp__CP1:0.0000000000,2823096917_Marinobacter_sp__IN6:0.0000000000):0.0000021780,2514539842_Marinobacter_manganoxydans_MnI7-9:0.0000021514):0.0047642381[100],2779863142_Marinobacter_sp__NP45:0.0000029509):0.0000023880[97],(2855215015_Marinobacter_vinifirmus_FB1:0.0023702607,(2516838934_Marinobacter_salsuginis_SD-14B:0.0000020736,2653771023_Marinobacter_persicus_IBRC-M_10445:0.0000020116):0.0000024560[95]):0.0095443522[100]):0.0030526512[97],(2618077995_Marinobacter_segnicrescens_CGMCC_1_6489:0.0047562343,(((2654145631_Marinobacter_sp__REDSEA-S15_B16:0.0000000000,2684620222_Marinobacter_sp__MIT1353:0.0000000000):0.0000000000,2689025072_Marinobacter_sp__LQ44:0.0000000000):0.0000025328,2654149434_Marinobacter_sp__REDSEA-S21_B2N3:0.0000026759):0.0023750274[100]):0.0041171361[100]):0.0369885394[97],2641792913_Marinobacter_sp__CP1:0.0238007778):0.0551564884[100],((2844587477_Modicisalibacter_sp__Wilcox:0.0304964133,2667936451_Marinobacter_daqiaonensis_CGMCC_1_9167:0.0803551199):0.0292111618[100],2780270571_Pusillimonas_sp__SAT110:0.0578143579):0.0165549204[100]):0.0135447561[100]):0.0196573749[89],647688024__Methylophaga_thiooxydans_DMS010:0.1099721244):0.0140882525[63],2841425997_Marinobacter_sp__Arc7-DN-1:0.1201731635):0.0073059543[24],(2600353737_Marinospirillum_celere_DSM_18438:0.1880249154,2786707676_Marinimicrobium_koreense_DSM_16974:0.1421184984):0.0313622286[91]):0.0075036196[22]):0.0202429021[53],(((2745919955_Pseudohongiella_nitratireducens_SCS-111:0.0000025085,2745915431_Pseudohongiella_nitratireducens_SCS-49:0.0000023767):0.0023693815[100],2791997500_Pseudohongiella_acticola_KCTC_42131:0.0000027635):0.0000026961[99],2790170761_Pseudohongiella_sp__EAC47:0.0071379854):0.1392008100[100]):0.0270133446[78],(2546447996_Marinobacter_santoriniensis_NKSG1:0.1819884945,2742410406_Marinobacter_sp__EVN1:0.2032578871):0.0427730867[39]):0.0175939263[16],2824927489_Halomonas_campaniensis_5AG:0.1769554154):0.0189107554[20],2667934461_Marinobacter_daqiaonensis_CGMCC_1_9167:0.2520068812):0.0401673471[100],(2832309904_Zobellella_maritima_102-Py4:0.2936783200,(((2655270855_Spongiibacter_sp__IMCC21906:0.0282970958,2779986717_Porticoccus_sp__SP59:0.0420054783):0.0146826542[100],((2789846224_Haliea_sp__CPC12:0.0000000000,2523778906_Haliea_salexigens_DSM_19537:0.0000000000):0.0000020116,2525572647_Spongiibacter_tropicus_DSM_19543:0.0000026583):0.0790001815[100]):0.0196349564[99],2779988946_Porticoccus_sp__SP59:0.0423025338):0.1907689292[100]):0.0693077521[86]):0.0322530554[50],(((((((2807498194_Methylophaga_sp__IN12:0.0000027831,(((((2597780417_Congregibacter_litoralis_KT71:0.0023416523,2776754251_Halomonas_sp__MES3-P3E:0.0000025197):0.0067192410[100],2805329994_Halomonas_sp__SAT58:0.0688493077):0.0324118947[93],2744639960_Idiomarina_sp__H105:0.0000026217):0.0143426823[91],2837351985_Pusillimonas_sp__L52-1-41:0.0000024319):0.0023549168[83],2742270027_Oleibacter_sp__HI0075:0.0023538388):0.0000020445[52]):0.0000022351[81],2792669190_Marinobacter_aromaticivorans_D15-8P:0.0539253789):0.0047094117[7],2790776631_Roseovarius_sp__EAC48:0.0000021428):0.0023510623[7],(((((((((2805329013_Halomonas_sp__SAT58:0.0000000000,2844263552_Marinobacter_sp__PWS21:0.0000000000):0.0000000000,2620090978_Marinobacter_sp__DSM_26291:0.0000000000):0.0000000000,2823095298_Marinobacter_sp__IN6:0.0000000000):0.0000000000,2823159786_Marinobacter_sp__CPC48:0.0000000000):0.0000000000,639810198__Marinobacter_aquaeolei_VT8:0.0000000000):0.0000000000,2711614979_Marinobacter_sp__SUR-4:0.0000000000):0.0000000000,2514540737_Marinobacter_manganoxydans_MnI7-9:0.0000000000):0.0000000000,2516839426_Marinobacter_salsuginis_SD-14B:0.0000000000):0.0000020116,2789489287_Alteromonadaceae_bacterium_CPC69:0.0000020116):0.0000026116[93]):0.0011865277[7],2654144756_Marinobacter_sp__REDSEA-S15_B16:0.0046800325):0.0186478753[91],2788084200_Oceanospirillales_bacterium_SP333:0.0679135456):0.0496608511[100],(((((2791130777_Idiomarina_sp__NP27:0.0023625420,((((2714345173_Idiomarina_zobellii_KMM_231:0.0000020116,2643407128_Idiomarina_zobellii_KMM_231:0.0000020116):0.0000026811[99],(((2653975810_Idiomarina_sp__REDSEA-S27_B4:0.0000000000,2653974409_Idiomarina_sp__REDSEA-S21_B4:0.0000000000):0.0000020116,2744639012_Idiomarina_sp__H105:0.0000020116):0.0000012631[100],(2776501387_Idiomarina_sp__X4:0.0023327928,2789063361_Idiomarinaceae_bacterium_SAT112:0.0000020116):0.0000012392[59]):0.0023407637[96]):0.0214118861[100],(2617966728_Idiomarina_maritima_CGMCC_1_7285:0.0000020116,2851472886_Idiomarina_andamanensis_W5:0.0000020116):0.0069907651[100]):0.0166414523[96],(2774009932_Idiomarina_sp__H2:0.0000020116,2774007034_Idiomarina_Ioihiensis_E2:0.0000020349):0.0000024202[99]):0.0117509815[11]):0.0000020559[8],(((((2770291665_Idiomarina_aquatica_18_TX:0.0000000000,2553539626_Idiomarina_sp__28-8:0.0000000000):0.0000000000,2648651591_Idiomarina_abyssalis_KMM_227:0.0000000000):0.0000000000,2791147776_Idiomarina_sp__OT37-5b:0.0000000000):0.0000000000,2642693693_Idiomarina_abyssalis_KMM_227:0.0000000000):0.0000020116,2791135657_Idiomarina_sp__SP350:0.0000020116):0.0000021701[90]):0.0023339218[8],(2791139402_Idiomarina_sp__SP93:0.0000021410,2791143880_Idiomarina_sp__EAC55:0.0000021561):0.0000021411[98]):0.0120801050[18],(((((2555915117_Idiomarina_loihiensis_GSL_199:0.0000000000,637606179__Idiomarina_loihiensis_L2TR:0.0000000000):0.0000000000,2771444650_Idiomarina_abyssalis_017G_2:0.0000000000):0.0000024406,2773916050_Idiomarina_sp__017G:0.0000021098):0.0000024709[98],(2789055400_Idiomarinaceae_bacterium_ARS115:0.0000025955,2789058851_Idiomarinaceae_bacterium_SP259:0.0000022294):0.0023382408[92]):0.0070683120[91],2791148230_Idiomarina_sp__OT37-5b:0.0000027231):0.0168741866[99]):0.1734890396[100],(((2773917571_Idiomarina_sp__017G:0.0000020116,2771447085_Idiomarina_abyssalis_017G_2:0.0000020116):0.0046520437[100],(2791140131_Idiomarina_sp__SP93:0.0000021313,2791145030_Idiomarina_sp__EAC55:0.0000020116):0.0000028250[98]):0.0300286179[100],2553539666_Idiomarina_sp__28-8:0.0316281677):0.1282563894[100]):0.0535005996[100]):0.1052042607[100]):0.0648520054[99],(((((((2515471640_Marinobacter_lipolyticus_BF04_CF-4:0.0092736097,2518886541_Marinobacter_sp__BSs20148:0.0532962734):0.0224721355[100],640634053__Marinobacter_sp__ELB17:0.0151915483):0.0441677573[99],640637205__Marinobacter_sp__ELB17:0.0064233232):0.0144335295[99],(2616427121_Marinobacter_sp__LV10R520-4:0.0000022946,2616731123_Marinobacter_sp__LV10MA510-1:0.0095757562):0.0125808597[100]):0.0183088398[100],(2616487135_Marinobacter_sp__LVR2A5A20:0.0400228247,(2616547417_Marinobacter_sp__LV10R510-8:0.0000020116,2617953433_Marinobacter_sp__LV10R510-11A:0.0000020116):0.0239629473[100]):0.0193771855[100]):0.0771159303[100],((((2807500532_Alcanivorax_sp__SP64:0.0000027009,2636197686_Gammaproteobacteria_bacterium_SCGC_AC-665-K23__unscreened_:0.0024026618):0.0260178874[100],(2585110221_Halomonas_ilicicola_DSM_19980:0.0672349681,(2774576973_Marinobacter_salarius_SMR5:0.0269746329,((((2779840877_Marinobacter_sp__SAT109:0.0000000000,2823162903_Marinobacter_sp__CPC8:0.0000000000):0.0000024352,2779833611_Marinobacter_sp__SP269:0.0000020116):0.0000022021[100],(2688335289_Marinobacter_salarius_R9SW1:0.0000020116,2620089995_Marinobacter_sp__DSM_26291:0.0000026256):0.0171867450[100]):0.0026413107[87],2574474617_Marinobacter_sp__MCTG268:0.0045785115):0.0231711600[98]):0.0073764183[89]):0.0079418392[90]):0.0234539167[99],((2774579668_Marinobacter_salarius_SMR5:0.0000020116,2776754120_Halomonas_sp__MES3-P3E:0.0000020116):0.0608065895[100],641145588__Marinobacter_algicola_DG893:0.0401418759):0.0141299721[9]):0.0076438609[9],((2780268650_Pusillimonas_sp__SAT110:0.0000020116,2837349625_Pusillimonas_sp__L52-1-41:0.0024389885):0.0980553124[100],(2856163342_Halomonas_sp__CSM-2:0.0026564379,2841427037_Marinobacter_sp__Arc7-DN-1:0.0142775722):0.0440326112[100]):0.0163304769[12]):0.0491958863[98]):0.0900978774[100],(((2771035595_Halomonas_xianhensis_6_TX:0.0705463931,2771034114_Halomonas_xianhensis_6_TX:0.1143392918):0.0153559801[100],((2519031696_Halomonas_lutea_DSM_23508:0.0368470916,2586933734_Halomonas_zincidurans_B6:0.0291477666):0.0211628286[100],2612009921_Halomonas_sp__KO116:0.0303507121):0.0268943587[100]):0.0404533230[100],2789478365_Alteromonadaceae_bacterium_EAC69:0.1010602679):0.0740439316[100]):0.0451358902[100]):0.0115028085[52],(2524949709_Halomonas_anticariensis_FP35__DSM_16096:0.0000021765,2572338454_Halomonas_anticariensis_FP35:0.0000020116):0.1932853465[100]):0.0284453056[97],2831579522_Halovibrio_sp__YL5-2:0.2722529223):0.0725499924[100],((2788136782_Xanthomonadales_bacterium_CG17_big_fil_post_rev_8_21_14_2_50_64_11:0.0023761388,2788143869_Xanthomonadales_bacterium_CG_4_10_14_3_um_filter_64_11:0.0000022478):0.3119096587[100],((((2585728595_Rhodanobacter_denitrificans_FW104-R3:0.0000020116,2510320997_Rhodanobacter_sp__OR92:0.0000024725):0.0000023135[100],((((2585814079_Rhodanobacter_sp__FW510-R10:0.0000000000,2585797244_Rhodanobacter_sp__FW510-T8:0.0000000000):0.0000020116,2585793703_Rhodanobacter_sp__FW104-R8:0.0000020871):0.0000026867[100],2585810712_Rhodanobacter_sp__FW510-R12:0.0000024946):0.0474172985[100],2533909495_Rhodanobacter_denitrificans_116-2:0.0000024041):0.0048957991[98]):0.0160371959[98],(2510413270_Rhodanobacter_sp__OR87:0.0227204261,2506722021_Rhodanobacter_denitrificans_2APBS1:0.0000024153):0.0098367490[100]):0.0557628380[100],2522340276_Rhodanobacter_sp__OR444:0.0929879136):0.1910786957[100]):0.1147611986[93]):0.0486661039[54],(2787840859_Hydrogenophilales_bacterium_CG_4_9_14_3_um_filter_63_34:0.0000021329,2787836042_Hydrogenophilales_bacterium_CG_4_10_14_3_um_filter_63_21:0.0000025216):0.2264284814[100]):0.0165876632[31]):0.0156883815[6],(((((((2834122789_Thiomonas_sp__AC07:0.0000000000,651256702__Thiomonas_arsenitoxydans_3As:0.0000000000):0.0000000000,2837656262_Thiomonas_sp__ACO3:0.0000000000):0.0000020116,2834126095_Thiomonas_sp__CB1:0.0000020116):0.0236882613[100],646801199__Thiomonas_intermedia_K12:0.0052666234):0.0507413501[100],2752753155_Burkholderiales_bacterium_Beta_02:0.0155001763):0.0527704584[100],(((((2834120604_Thiomonas_sp__AC07:0.0000000000,651257929__Thiomonas_arsenitoxydans_3As:0.0000000000):0.0000000000,2837657554_Thiomonas_sp__ACO3:0.0000000000):0.0000020116,2834129213_Thiomonas_sp__CB1:0.0000020116):0.0254530992[100],2837256032_Thiomonas_sp__X19:0.1074338153):0.0080193187[37],(2831799719_Thiomonas_delicata_DSM_16361:0.0099214583,2831797301_Thiomonas_delicata_DSM_16361:0.0143994395):0.0296846489[100]):0.0286471468[92]):0.1270227280[100],(((2719775901_Acidihalobacter_prosperus_V6:0.0025686808,2649217330_Acidihalobacter_prosperus_DSM_5130:0.0045856967):0.0744538552[100],(2753020131_Acidihalobacter_ferrooxidans_V8:0.0096657331,2753019935_Acidihalobacter_ferrooxidans_V8:0.0024186158):0.0814307419[100]):0.0246085540[97],2722619160_Acidihalobacter_prosperus_F5:0.0954051219):0.1012037246[100]):0.0334672790[93]):0.0666021086[14],2583225006_Leptospirillum_sp__Group_IV_'UBA_BS':0.4925266041):0.0257711517[83],2518403867_Thioalkalivibrio_sulfidiphilus_ALJ17:0.3288890671):0.0303002120[91],2713062832_Betaproteobacteria_bacterium_RIFCSPLOWO2_12_FULL_65_14:0.2914751174):0.0346061253[91],(2832871415_Wenzhouxiangella_sediminis_XDB06:0.2309231509,(2795703085_Chromatocurvus_halotolerans_DSM_23344:0.3069822453,2778630456_Xanthomonadales_bacterium_SP244:0.3505762498):0.0343800430[100]):0.1348583815[100]):0.0525856725[90],(2837255264_Thiomonas_sp__X19:0.4730024441,(2842330808_Paraburkholderia_fungorum_SEMIA_4007:0.0000020116,2842354244_Paraburkholderia_fungorum_SEMIA_4013:0.0000020116):0.3049881871[100]):0.0737573917[91]):0.1040123555[98],(((((((((2861619593_Glaciimonas_immobilis_DSM_23240:0.2466110399,2708475566_Noviherbaspirillum_suwonense_DSM_26001:0.1593124402):0.0749714703[100],2517378480_Methylotenera_mobilis_#13:0.4229735602):0.0762848162[81],(((((2628006979_Thiobacillus_sp__Bin4_E1B:0.0763061829,2722111449_Thiobacillus_sp__GWE1_62_9:0.0539297361):0.0150152861[99],2515446990_Thiobacillus_thioparus_DSM_505:0.1178249205):0.0172905843[99],(637710026__Thiobacillus_denitrificans_ATCC_25259:0.1047369519,((2836986735_Sulfuritortus_calidifontis_J1A:0.0000020116,2785438161_Sulfuritortus_calidifontis_DSM_103923:0.0000020116):0.1009374370[100],2727228853_Thiobacillus_denitrificans_RG:0.0733699113):0.0219599516[99]):0.0098351714[78]):0.1457459868[100],2837050920_Sulfuriferula_multivorans_TTN:0.1588502094):0.0396821110[34],(2788624163_Sulfurirhabdus_autotrophica_DSM_100309:0.0000020116,2837014354_Sulfurirhabdus_autotrophica_BiS0:0.0000020116):0.3525780049[100]):0.0485696908[100]):0.0324695568[43],(((2709570867_Betaproteobacteria_bacterium_RBG_16_64_9:0.0186873226,(2711431298_Betaproteobacteria_bacterium_RIFCSPLOWO2_02_FULL_65_24:0.0024621024,2722501214_Betaproteobacteria_bacterium_RIFCSPLOWO2_12_FULL_66_14:0.0000026278):0.0107157999[100]):0.2661008063[100],2638793324_unclassified_betaproteobacterium_ENR4:0.2522048969):0.0479580553[99],((((2832975268_Sulfuriferula_sp__AH1:0.0000020116,2718173933_Sulfuriferula_sp__AH1_re-analysis:0.0000020116):0.0610332500[100],2837058408_Sulfuriferula_thiophila_mst6:0.0876949234):0.2125079556[100],2757610932_Acidipila_rosea_DSM_103428:0.3668004891):0.0628474718[100],2712952789_Betaproteobacteria_bacterium_RIFCSPLOWO2_12_FULL_62_13:0.2390934996):0.1001314231[100]):0.0476121462[95]):0.0284400149[65],((((((2773483096_Beggiatoa_sp__664_BS3_FULL_No_1_1_8_98:0.1664520528,2771750727_Thiogranum_longum_DSM_19610:0.1838044442):0.0435853448[93],(2513981178_Sedimenticola_selenatireducens_DSM_17993:0.0048653426,2515087618_Sedimenticola_sp__CUZ:0.0023667776):0.1018200348[100]):0.0465712015[100],((2513978936_Sedimenticola_selenatireducens_DSM_17993:0.1836942223,2752845554_Candidatus_Tenderia_electrophaga_NRL1:0.3739630232):0.0278215008[28],(2776669974_Marinobacter_sp__P4B1:0.0216765971,2574468553_Methylomarinum_vadi_IT-4:0.0357852709):0.1330355673[100]):0.0330481865[28]):0.0300523701[27],(((((2727943545_Mariprofundus_micogutta_ET2:0.0921134174,(2836534033_Unclassified_Zetaproteobacteria_bacterium_481-BS4_FULL_No_3_2_4_84:0.0656300204,2836501899_Unclassified_Zetaproteobacteria_bacterium_S9_FULL_No_1_63_0_53:0.0337901720):0.0475742834[100]):0.0607405892[100],2836449351_Unclassified_Zetaproteobacteria_bacterium_664-SC8_FULL_No_5_1_7_84:0.0969312192):0.0282230964[98],((2836446419_Unclassified_Zetaproteobacteria_bacterium_664-SC8_FULL_No_3_2_0_74:0.0000020116,2836437294_Unclassified_Zetaproteobacteria_bacterium_664-BS3_FULL_No_6_0_6_46:0.0023386113):0.0493774539[100],(((((2836561303_Unclassified_Zetaproteobacteria_bacterium_482-BS8_FULL_No_7_1_2_59:0.0000000000,2836524406_Unclassified_Zetaproteobacteria_bacterium_479-BS4_FULL_No_7_1_6_62:0.0000000000):0.0000000000,2264882369_zeta_proteobacterium_SCGC_AB-133-G06__unscreened_:0.0000000000):0.0000023650,2773810970_Unclassified_Zetaproteobacteria_bacterium_S6_FULL_No_2_5_1_96:0.0000020093):0.1007744733[100],(2836508581_Unclassified_Zetaproteobacteria_bacterium_479-BS3_FULL_No_2_3_9_94:0.0000022844,2773685409_Unclassified_Zetaproteobacteria_bacterium_S1_FULL_No_2_4_8_94:0.0211110083):0.0985665055[100]):0.0126237388[68],2583143602_Ghiorsea_bivora_TAG-1:0.1674190274):0.0083014720[79]):0.0229030029[93]):0.0505623776[99],((((2836512202_Unclassified_Zetaproteobacteria_bacterium_479-BS3_FULL_No_4_1_8_52:0.0109639531,2836411084_Unclassified_Zetaproteobacteria_bacterium_S19_FULL_No_10_0_6_32:0.0184689682):0.0528950100[100],((((2773691232_Unclassified_Zetaproteobacteria_bacterium_S1_FULL_No_5_1_1_66:0.0000020116,2836569307_Unclassified_Zetaproteobacteria_bacterium_482-BS8_FULL_No_10_0_6_74:0.0048005536):0.0533438266[100],2773813434_Unclassified_Zetaproteobacteria_bacterium_S6_FULL_No_3_4_2_96:0.0194931254):0.0154511681[100],2773694597_Unclassified_Zetaproteobacteria_bacterium_S1_FULL_No_8_0_5_75:0.0363737170):0.0475227916[100],(2836406659_Unclassified_Zetaproteobacteria_bacterium_S19_FULL_No_9_0_7_72:0.0505842251,(2836573038_Unclassified_Zetaproteobacteria_bacterium_483-BS63_FULL_No_1_19_6_91:0.0157481050,2773688858_Unclassified_Zetaproteobacteria_bacterium_S1_FULL_No_4_2_7_85:0.0304774199):0.0332217934[100]):0.0178274982[100]):0.0110952261[94]):0.0101064250[11],(2773827678_Unclassified_Zetaproteobacteria_bacterium_S6_FULL_No_12_2_2_58:0.0612972794,2836452818_Unclassified_Zetaproteobacteria_bacterium_664-SC8_FULL_No_8_1_0_78:0.0393991720):0.0072138656[9]):0.0125052414[21],(2836393924_Unclassified_Zetaproteobacteria_bacterium_S19_FULL_No_1_10_0_100:0.0000029576,2773837471_Unclassified_Zetaproteobacteria_bacterium_S6_FULL_No_21_0_9_88:0.0000020775):0.1127837627[100]):0.0379054721[93]):0.0355717460[94],2836571027_Unclassified_Zetaproteobacteria_bacterium_482-BS8_FULL_No_11_0_5_79:0.2128462769):0.0740076251[100]):0.0699095949[90],(2773481699_Beggiatoa_sp__S19_FULL_No_1_0_9_70:0.0425704047,2773481077_Beggiatoa_sp__S19_FULL_No_1_0_9_70:0.0324380572):0.1972667432[100]):0.0532798109[92],2600439948_endosymbiont_of_Tevnia_jerichonana__vent_Tica_:0.3497082146):0.0786977661[93]):0.0300192592[44],((((((((((((((((((((((((((((((((((((((((((((((((((2869401704_Pseudoalteromonas_sp__SK20:0.0000000000,2550952821_Pseudoalteromonas_sp__PAMC_22718:0.0000000000):0.0000000000,2619447087_Pseudoalteromonas_sp__ND6B:0.0000000000):0.0000000000,642754843__Alteromonas_mediterranea_DE:0.0000000000):0.0000000000,2668197153_Colwellia_chukchiensis_CGMCC_1_9127:0.0000000000):0.0000000000,2776503513_Psychrobacter_sp__Choline-3u-12:0.0000000000):0.0000000000,2687187068_Alteromonas_macleodii_D7:0.0000000000):0.0000000000,2636258019_Gammaproteobacteria_bacterium_SCGC_AB-633-K11__unscreened_:0.0000000000):0.0000000000,2575643671_Psychrobacter_sp__TB15:0.0000000000):0.0000000000,2834799479_Psychrobacter_sp__4Dc:0.0000000000):0.0000000000,2843546465_Colwellia_chukchiensis_CGMCC_1_9127:0.0000000000):0.0000000000,2599632691_Psychrobacter_pacificensis_DSM_23406:0.0000000000):0.0000000000,2583673871_Pseudoalteromonas_sp__TAE56:0.0000000000):0.0000000000,2720050738_Psychrobacter_sp__AntiMn-1:0.0000000000):0.0000000000,2788766821_Thiomicrospira_thyasirae_DSM_5322:0.0000000000):0.0000000000,2836780222_Rheinheimera_sp__D18:0.0000000000):0.0000000000,2850088366_Psychrobacter_sp__4Bb:0.0000000000):0.0000000000,2850031139_Psychrobacter_pasteurii_ERS1544373:0.0000000000):0.0000000000,2844292701_Alteromonas_sp__190:0.0000000000):0.0000000000,2566110501_Colwellia_sp__8_GOM-1096m:0.0000000000):0.0000000000,2540465995_Pseudoalteromonas_sp__BSi20439:0.0000000000):0.0000000000,2810132788_Pseudoalteromonas_nigrifaciens_NCTC_10691:0.0000000000):0.0000000000,2805237119_Alteromonas_sp__NP46:0.0000000000):0.0000000000,2825957169_Sphingomonadaceae_bacterium_CPC49:0.0000000000):0.0000000000,2792940215_Pseudoalteromonas_nigrifaciens_KMM_661:0.0000000000):0.0000000000,2850093273_Psychrobacter_sp__C_20_9:0.0000000000):0.0000000000,2847754549_Pseudoalteromonas_agarivorans_Hao_2018:0.0000000000):0.0000000000,2776680480_Alteromonas_sp__MB-3u-76:0.0000000000):0.0000000000,2779878307_Alphaproteobacteria_bacterium_SAT73:0.0000000000):0.0000000000,2649770754_Enhydrobacter_aerosaccus_CGMCC9176:0.0000000000):0.0000020116,2778258874_Pseudoalteromonas_arctica_A_37-1-2:0.0022339841):0.0000020116[5],2869409441_Pseudoalteromonas_sp__SK18:0.0000021391):0.0000020983[4],(2570158323_Catenovulum_agarivorans_DS-2:0.0022358671,(((((((2575049143_Pseudoalteromonas_sp__TAE79:0.0000000000,2570482366_Pseudoalteromonas_sp__TAE80:0.0000000000):0.0000000000,2570485197_Pseudoalteromonas_sp__TAE80:0.0000000000):0.0000000000,2575046444_Pseudoalteromonas_sp__TAE79:0.0000000000):0.0000000000,2575047688_Pseudoalteromonas_sp__TAE79:0.0000000000):0.0000000000,2570483525_Pseudoalteromonas_sp__TAE80:0.0000000000):0.0000000000,2570482485_Pseudoalteromonas_sp__TAE80:0.0000000000):0.0000029438,2575049036_Pseudoalteromonas_sp__TAE79:0.0000025996):0.0023004485[99]):0.0000020116[11]):0.0000020894[57],(2850023288_Psychrobacter_sp__Choline-02u-9:0.0000020841,2850090175_Psychrobacter_sp__Choline-02u-13:0.0000020897):0.0022314185[97]):0.0180496244[99],(2753730593_Pseudoalteromonas_neustonica_PAMC_28425:0.0000020116,2505178064_Pseudoalteromonas_flavipulchra_2ta6:0.0000020116):0.0094463594[100]):0.0554667793[100],2540472476_Pseudoalteromonas_sp__BSi20311:0.0207940985):0.0536888833[100],2532567613_Paraglaciecola_arctica_BSs20135:0.1222180024):0.0394682093[100],(2843543909_Colwellia_chukchiensis_CGMCC_1_9127:0.0000020116,2668194226_Colwellia_chukchiensis_CGMCC_1_9127:0.0000020116):0.0495563677[100]):0.0111595978[83],((2580538917_Pseudoalteromonas_sp__S8-8:0.0000020116,2568964570_Pseudoalteromonas_sp__S8-38:0.0000020116):0.0533871130[100],2617286950_Psychrobacter_sp__LV10R520-6:0.1686156277):0.0234615797[100]):0.0206815863[88],2791049513_Colwellia_sp__Arc7-D:0.0772903361):0.0262923481[88],(((2532561284_Paraglaciecola_mesophila_KMM_241:0.0000020116,2532552821_Paraglaciecola_polaris_LMG_21857:0.0000020116):0.0684102651[100],2532554563_Paraglaciecola_polaris_LMG_21857:0.0884409776):0.0488216431[100],(2530072579_Paraglaciecola_agarilytica_NO2:0.0000020482,2789462271_Alteromonadaceae_bacterium_SP182:0.0000021758):0.0651376411[100]):0.0557625836[100]):0.0594202621[100],(((2540473882_Pseudoalteromonas_sp__BSi20311:0.0093787526,2848586185_Colwellia_polaris_MCCC_1C00015:0.0000023659):0.0204366230[100],2540462126_Pseudoalteromonas_sp__BSi20480:0.0073217468):0.0361771689[100],2834091879_Colwellia_aestuarii_CGMCC_1_6965:0.0286138454):0.1082949642[100]):0.0424219093[95],((((((((2689133570_Alteromonas_mediterranea_U10:0.0000000000,2689568582_Alteromonas_mediterranea_UM8:0.0000000000):0.0000000000,2555880574_Alteromonas_macleodii_'Ionian_Sea_UM4b':0.0000000000):0.0000000000,2521941837_Alteromonas_macleodii_AltDE1:0.0000000000):0.0000000000,2562481625_Alteromonas_macleodii_'Ionian_Sea_U4':0.0000000000):0.0000000000,2562485933_Alteromonas_macleodii_'Ionian_Sea_UM7':0.0000000000):0.0000000000,642755479__Alteromonas_mediterranea_DE:0.0000000000):0.0000020116,2555872780_Alteromonas_macleodii_'Ionian_Sea_U7':0.0000020116):0.0624743171[100],((2805242303_Alteromonas_sp__NP15:0.0000000000,2805144003_Alteromonas_sp__CPC327:0.0000000000):0.0000020116,2641287926_Alteromonas_australica_DE170:0.0000020116):0.0574333586[100]):0.2992414308[100]):0.1000178928[100],(((((((((((((((2555876691_Alteromonas_macleodii_'Ionian_Sea_U8':0.0000000000,2717075240_Alteromonas_macleodii_83-1:0.0000000000):0.0000000000,2555870883_Alteromonas_macleodii_'Ionian_Sea_U7':0.0000000000):0.0000000000,2738649759_Alteromonas_macleodii_BGP6:0.0000000000):0.0000000000,2738658190_Alteromonas_macleodii_BGP14:0.0000000000):0.0000000000,2738653969_Alteromonas_macleodii_BGP9:0.0000000000):0.0000020116,2562479772_Alteromonas_macleodii_'Ionian_Sea_U4':0.0000020116):0.0000017540[48],((((2653960456_Alteromonas_macleodii_REDSEA-S15_B11:0.0000000000,2653955040_Alteromonas_macleodii_REDSEA-S12_B5:0.0000000000):0.0000025612,2653948883_Alteromonas_macleodii_REDSEA-S09_B2:0.0000026525):0.0046437982[99],((2805235806_Alteromonas_sp__NP46:0.0000020116,2805141556_Alteromonas_sp__IN32:0.0000020116):0.0023196065[100],2805240239_Alteromonas_sp__RS411:0.0000020116):0.0000025071[95]):0.0000023000[28],2687188437_Alteromonas_macleodii_D7:0.0023152062):0.0000020580[24]):0.0000021108[33],(2785716410_Alteromonas_macleodii_EZ55:0.0000021297,2789492388_Alteromonadaceae_bacterium_MED610:0.0000021297):0.0023174369[100]):0.0314701573[99],2530077653_Paraglaciecola_chathamensis_S18K6:0.0498116297):0.2171032476[100],2656622517_Legionella_fallonii_LLAP-10_ATCC700992:0.1609799658):0.0152058766[11],2532555017_Paraglaciecola_polaris_LMG_21857:0.1791572475):0.0172899423[11],2524202989_Shewanella_frigidimarina_NCIMB_400:0.1548907038):0.0147761594[10],(2562497567_Cycloclasticus_zancles_7-ME:0.0000020116,2562495265_Cycloclasticus_zancles_7-ME:0.0000020116):0.0858990302[100]):0.0103956735[10],(((((2778718893_Rheinheimera_sp__SP252:0.0000026339,2780753004_Pseudomonadales_bacterium_CPC28:0.0000023155):0.0931026418[100],((((((((2790769289_Hyphomonas_sp__CPC7:0.0023395591,(2855658310_Alteromonas_oceani_S35:0.0023299135,2841463214_Alteromonas_macleodii_Te101:0.0023333981):0.0023318049[100]):0.0000020555[10],((((((2836840220_Salinimonas_lutimaris_DPSR-4:0.0000000000,2776696048_Shewanella_sp__ALD9:0.0000000000):0.0000000000,639720668__Shewanella_sp__ANA-3:0.0000000000):0.0000000000,2674475525_Salmonella_enterica_sv__Heidelberg_FSAN332CC:0.0000000000):0.0000000000,2714388597_Salmonella_enterica_sv__Heidelberg_UG1286CA:0.0000000000):0.0000000000,2555962819_Salmonella_enterica_enterica_sv__Typhimurium_var__5-_CFSAN001921:0.0000000000):0.0000000000,2630470347_Citrobacter_amalonaticus_Y19:0.0000000000):0.0000020400):0.0000020116[6],2687970155_Salmonella_enterica_enterica_sv__Typhimurium_USDA-ARS-USMARC-1908:0.0000020116):0.0000024688[9],(((2858354445_Proteus_vulgaris_NCTC_10376:0.0000000000,2598489996_Providencia_stuartii_33672:0.0000000000):0.0000000000,2826154035_Providencia_stuartii_NCTC_12257:0.0000000000):0.0000021516,2719023487_Providencia_stuartii_BE2467:0.0000021030):0.0023337842[99]):0.0000029057[9],2539680648_Cellvibrio_sp__BR:0.0023347583):0.0518069483[100],(2579719496_Hydrogenovibrio_sp__Milos-T1:0.0871864490,647604777__gamma_proteobacterium_sp__HTCC5015:0.0761659052):0.0118345941[100]):0.0080395847[100],((((((2859010635_Shewanella_algae_Sh392:0.0000000000,2639689891_Candidatus_Thiomargarita_nelsonii__unscreened_:0.0000000000):0.0000000000,2852538277_Vibrio_sp__dhg:0.0000000000):0.0000000000,2639693574_Candidatus_Thiomargarita_nelsonii__unscreened_:0.0000000000):0.0000000000,2779982087_Kordiimonas_sp__NAT158:0.0000000000):0.0000000000,2598488602_Providencia_stuartii_33672:0.0000000000):0.0000025320,2528589582_Psychromonas_arctica_DSM_14288:0.0000025060):0.0223273679[100]):0.0067859228[91],(2530071031_Paraglaciecola_agarilytica_NO2:0.0234966355,650839492__Glaciecola_agarilytica_4H-3-7+YE-5:0.0271396567):0.0044751290[91]):0.0239753831[100]):0.0143112007[100],2805163469_Rheinheimera_sp__CPC6:0.0842816953):0.0484173128[100],((2687465738_Rheinheimera_sp__F8:0.0236720836,((2524134143_Shewanella_putrefaciens_CN-32:0.0000000000,2510453127_Shewanella_putrefaciens_200:0.0000000000):0.0000020116,639817300__Shewanella_sp__W3-18-1:0.0000027995):0.0163450075[100]):0.1559553701[100],(2817739056_Pseudomonadales_bacterium_SP345:0.0000023191,2817834849_Pseudomonadales_bacterium_NAT94:0.0000027105):0.1118703607[100]):0.0131588513[88]):0.0153130093[88],((2815105530_Oligella_urethralis_NCTC_11999:0.0000000000,2810169901_Oligella_ureolytica_NCTC_11997:0.0000000000):0.0000020116,2515850006_Oligella_ureolytica_DSM_18253:0.0000020116):0.1304539313[100]):0.0169909634[86]):0.0193382068[10],(2855997628_Shewanella_baltica_NCTC_10735:0.1781765925,(2788306018_Spongiibacteraceae_bacterium_SAT61:0.0188877516,2788302911_Spongiibacteraceae_bacterium_SP181:0.0167103971):0.1961559898[100]):0.0331392707[97]):0.0144418790[15]):0.0162424035[82],2671686076_Nitrosomonas_aestuarii_Nm69:0.1260246278):0.0258768741[89],((((((((2808305352_Vibrio_lentus_10N_261_48_C12:0.0000000000,2808132128_Vibrio_lentus_10N_261_48_B11:0.0000000000):0.0000000000,2808282395_Vibrio_lentus_10N_286_51_B9:0.0000000000):0.0000000000,2808148996_Vibrio_lentus_10N_261_52_C5:0.0000000000):0.0000028771,2807884488_Vibrio_lentus_10N_261_51_F9:0.0000025125):0.0380185430[100],((2628655066_Photobacterium_halotolerans_MELD1:0.0054867804,((641122691__Vibrio_shilonii_AK1:0.0000000000,641120886__Vibrio_shilonii_AK1:0.0000000000):0.0000020116,641122577__Vibrio_shilonii_AK1:0.0000020116):0.0106962983[100]):0.0050259623[100],2581541718_Vibrio_harveyi_E385:0.0148672237):0.0025415025[97]):0.0037083654[80],2808165560_Vibrio_lentus_10N_286_49_A12:0.0324671073):0.0384054727[81],2790264977_Oceanospirillum_sp__CPC24:0.1339499677):0.1006863089[100],2776136495_Moritella_sp__Urea-trap-13:0.1815526584):0.0690461877[100]):0.1024178210[100],(((((((((644988883__Kangiella_koreensis_SW-125__DSM_16069:0.0000000000,2655631269_Pseudoalteromonas_sp__SW0106-04:0.0000000000):0.0000000000,2738679279_Alteromonas_macleodii_MIT1002_Genome_closure:0.0000000000):0.0000000000,2712492108_Pseudoalteromonas_ruthenica_S3137:0.0000000000):0.0000000000,2636222914_Gammaproteobacteria_bacterium_SCGC_AD-113-N02__unscreened_:0.0000000000):0.0000000000,2712489739_Pseudoalteromonas_ruthenica_S3258:0.0000000000):0.0000021581,2832894561_Salinimonas_sediminis_N102:0.0000022799):0.0207543292[100],(2516135144_Kangiella_aquimarina_DSM_16071:0.0000020266,2834315525_Kangiella_spongicola_ATCC_BAA-2076:0.0000021315):0.0106337018[100]):0.1853339369[100],2548547834_Microbulbifer_agarilyticus_S89:0.3496226958):0.0413173594[85],((2774637125_Legionella_spiritensis_NCTC_11990:0.0000020116,2683272116_Legionella_spiritensis_Mt_St_Helens-9:0.0000020116):0.0102597579[100],2789511538_Legionellaceae_bacterium_SP3112:0.0115816973):0.3427311788[100]):0.0566275852[97]):0.0723401828[99],2776237685_Psychromonas_sp__MB-3u-54:0.4841975032):0.0713182682[100],2522994257_Thiomicrorhabdus_arctica_DSM_13458:0.6691759959):0.0674223828[72],((((((2516190330_Methylomonas_sp__11b:0.0000023792,2745452536_Methylomonas_methanica_R-45371:0.0000022101):0.0277753272[100],((2784215930_Methylomonas_methanica_S-1:0.0000020116,2775375765_Methylomonas_denitrificans_FJG1:0.0000020116):0.0000029550[86],2745442455_Methylomonas_methanica_NCIMB_11130:0.0000025501):0.0481446447[100]):0.0115990654[93],(2814278786_Methylococcaceae_bacterium_bin_19:0.0000027466,2745459542_Methylomonas_lenta_R-45370:0.0000024435):0.0323952273[100]):0.0122712460[94],(2634847628_Methylobacter_tundripaludum-129__UID203_:0.0171587272,(2582537094_Methylobacter_sp__BBA5_1:0.0355214838,2522719535_Methylicorpusculum_oleiharenae_XLMV4:0.0237599045):0.0107407850[98]):0.0049072702[98]):0.0459881345[98],(2517554562_Methylosarcina_fibrata_AML-C10:0.0948608010,(2737572477_Nitrosomonas_aestuarii_Nm36:0.1169501094,2574469041_Methylomarinum_vadi_IT-4:0.0530004236):0.0825155994[100]):0.0460332333[94]):0.2311997988[98],2625228140_Methylococcaceae_sp__B42:0.2882474345):0.0604509473[93]):0.0656562254[95],2712861935_Betaproteobacteria_bacterium_RIFCSPLOWO2_12_FULL_62_58:0.3251368093):0.0431605358[78]):0.0248552442[54],((2842354248_Paraburkholderia_fungorum_SEMIA_4013:0.0000029025,2842330812_Paraburkholderia_fungorum_SEMIA_4007:0.0000022662):0.3013556594[100],2638793327_unclassified_betaproteobacterium_ENR4:0.2540959992):0.1852074411[100]):0.0421977611[53],(2775939618_Sulfurifustis_variabilis_skN76:0.3835601129,2722468688_Candidatus_Muproteobacteria_bacterium_RBG_16_64_11:0.2090533153):0.0692830734[84]):0.0395414384[9],((((((((2774993322_Acidithiobacillus_ferrivorans_YL15:0.0092310606,(2812905578_Acidithiobacillus_ferrivorans_CF27:0.0000020116,2619159124_Acidithiobacillus_ferrivorans_CF27:0.0000020116):0.0000022183[100]):0.0046619405[100],2510444758_Acidithiobacillus_ferrivorans_SS3:0.0022256205):0.0240788557[100],2745777730_Acidithiobacillus_ferrooxidans_BY0502:0.0374884389):0.1708730928[100],2840829493_Acidithiobacillus_sp__CJ-2:0.2317804790):0.0345975727[84],(((2510443231_Acidithiobacillus_ferrivorans_SS3:0.0655354945,(((2611748929_Acidithiobacillus_thiooxidans_Licanantay:0.0000020246,(2812747874_Acidithiobacillus_thiooxidans_CLST:0.0023685473,2510788149_Acidithiobacillus_thiooxidans_ATCC_19377:0.0095879210):0.0023904460[95]):0.0000020116[88],2753242458_Acidithiobacillus_albertensis_DSM_14366:0.0023801165):0.0071154864[95],2571817810_Acidithiobacillus_thiooxidans_A01:0.0072341276):0.0760708360[100]):0.0638063433[100],2611748074_Acidithiobacillus_thiooxidans_Licanantay:0.0805581402):0.0713415375[100],((((2837074677_Acidithiobacillus_caldus_ZJ:0.0000000000,2840832844_Acidithiobacillus_caldus_ZBY:0.0000000000):0.0000000000,2813732274_Acidithiobacillus_caldus_MTH-04:0.0000000000):0.0000000000,651042329__Acidithiobacillus_caldus_SM-1:0.0000000000):0.0000020116,2839941659_Acidithiobacillus_caldus_DX:0.0000020116):0.2088011496[100]):0.0722307778[100]):0.1837309803[98],((((((2837076092_Acidithiobacillus_caldus_ZJ:0.0000000000,2813735882_Acidithiobacillus_caldus_ATCC_51756:0.0000000000):0.0000000000,2840834546_Acidithiobacillus_caldus_ZBY:0.0000000000):0.0000000000,2813733011_Acidithiobacillus_caldus_MTH-04:0.0000000000):0.0000000000,651043003__Acidithiobacillus_caldus_SM-1:0.0000000000):0.0000020116,2839942058_Acidithiobacillus_caldus_DX:0.0000020116):0.4869766320[100],(2722619629_Acidihalobacter_prosperus_F5:0.2047644591,2649216521_Acidihalobacter_prosperus_DSM_5130:0.1481222665):0.2129330812[100]):0.0948104209[3]):0.0764313855[42],(((((651664364__Acidiphilium_sp__PM__DSM_24941:0.0000020116,650738141__Acidiphilium_multivorum_AIU301:0.0000020116):0.0782236955[100],2574117317_Acidiphilium_sp__JA12-A1:0.1059523200):0.0391484258[100],2585098058_Acidocella_aminolytica_DSM_11237:0.1116153259):0.2044110118[100],((2839676946_Spiribacter_sp__E85:0.1645532200,2617467379_Aquisalimonas_asiatica_CGMCC_1_6291:0.1016562611):0.1744540718[100],2795592430_Uncultured_Chromatiales_bacterium_SG1_69_23:0.4759597125):0.0865529070[100]):0.1467972423[100],((((((2790175335_Salinisphaera_sp__NAT276:0.0037643078,2790175110_Salinisphaera_sp__NAT276:0.0024098362):0.0037482634[100],2790149108_Salinisphaera_sp__NP40:0.0023003415):0.1624380895[100],(((2589227230_Salinisphaera_hydrothermalis_C41B8:0.0166800039,2833163083_Salinisphaera_halophila_KSM-18:0.0241774754):0.0507779503[100],((2788298270_Salinisphaeraceae_bacterium_CPC72:0.0775948371,2833164596_Salinisphaera_halophila_KSM-18:0.1632149224):0.0069715736[90],2791835430_Oceanococcus_atlanticus_22II-S10r2:0.1049546005):0.0151978690[95]):0.0833656331[97],2807479561_Xanthomonadales_bacterium_SP48:0.1470474490):0.0347059908[100]):0.0621322147[100],2718386745_Aliidiomarina_maris_CGMCC_1_15366:0.2677852374):0.1304014774[100],(2831463155_Abyssibacter_profundi_OUC007:0.0000020116,2787868525_Nevskiales_bacterium_NP100:0.0000020116):0.5564636892[100]):0.1035226504[96],2752772886_Woeseia_oceani_XK5:0.4158785777):0.0155245361[67]):0.0509052210[69]):0.0217610674[24],2833649153_Acidiferrobacter_sp__SPIII_3:0.4857445820):0.0275740085[4]):0.0315775089[25]):0.0832178226[87],((2788772644_Inmirania_thermoth
[truncated: 156,942 more chars]
