# Supplementary material for: Expanded Diversity and Phylogeny of mer Genes Broadens Mercury Resistance Paradigms and Reveals an Origin for MerA Among Thermophilic Archaea
Source: Front Microbiol. 2021 Jun 23;12:682605. doi: 10.3389/fmicb.2021.682605 (PMC8261052; doi:10.3389/fmicb.2021.682605)
Supplement: Supplementary file 1 [file Data_Sheet_1.ZIP › Supplementary Dataset 2_MerA_homologs.faa]

>BAB62433_1_Bacillus_cereus_RC607_merA_for_coordinates
------------------------------------------------------------
------------------------------------------------------------
-----------------------------M------------------------------
------------------------------------------------KK----------
-----------------------YRV----------------NVQ--------G------
--------------------------MT-------------CSG----------CEQH--
----------------------------------VAVALENM------------------
---------------------------------GAKAIEV-----DFRRGE---------
------------------------------------------------------------
----------------------------------AV------FELP--D--DVK-VE---
-------DAK-------------------NAIADANYHPGEAEEFQSEQKTNLLKKYRLN
VEGMTCTGCEEHIAVALENAGAKGIEVDFRRGEALFELPYDVDIDIAKTAITD---AQY-
--------Q------------PG-----------E-------------------------
--------------------------AEEIQ-----------------------------
--------------------------VQSE------------------------------
--------------------------------------------------KRTDVSLN-D
E---------GNY---------------------------DYD------------YIIIG
SGGAAFSSAIEAVAL--NA-K-VAMIER----G------TVGGTCVNVGC-VPSKTLLRA
GE-----INHLAK---NNPFV----GLHT-S-A-SNV---DLAPLVKQKNDLVTEMRNEK
YVNLIDDY-G-FELI--KGE--SKF-----V-----------------N----------E
--------NTVEV--------N-G---------N--QITAK-RFLIATGASSTAP-NIPG
L---------------D------E--VD----YLTST-----SL---LELKKVP---NRL
TVIGSGYIGMELGQLFHNLGSEVTLIQRSERLLKE-Y--DPEISEAITKALT-E-QGINL
VTGATYERVE--------------------Q----------DGD-IKKV-H-VEI-----
N--------------------------G------KKR--I--IEAEQLLI-ATGRKPIQT
SLNLHAA---------GVEVGSRGEIVIDDYLKTTNSRIYSAGD--------VTP-----
GPQ-FVYVAAYEGGLAARNAI----G-------------------G-----LN--QKVNL
EVVPGVTFTSPSIATVGLT--EQQAK-E-K-GYEVK-TSVLPLDAVPRALVNRETTGVFK
LVAD-AK-------TLKVLGAHVVAENAGDVIYAATLAVK--------------------
----------------FGLTVGDLRETMAPYLTMAEGLKLAVLTFDKDVSKLSCCAG---
------------------------------------------------------------
------------------------------------------------------------
------------------------------------------------------------
------------------------------------------------
>2771080108_Ga0254897_10975__mercuric_reductase__Thermoproteus_sp__Obs2_genome_001_Obs2_genome_001___Ga0254897_1097_
------------------------------------------------------------
------------------------------------------------------------
------------------------------------------------------------
------------------------------------------------------------
------------------------------------------------------------
------------------------------------------------------------
------------------------------------------------------------
------------------------------------------------------------
------------------------------------------------------------
------------------------------------------------------------
------------------------------------------------------------
------------------------------------------------------------
------------------------------------------------------------
------------------------------------------------------------
------------------------------------------------------------
------------------------------------------------------------
----------------------------------------MYD------------VVVLG
GGSAGVAAAVKAAQL--GA-E-VALVNA----G------RLGGTCVNVGC-VPSKFLMRA
AA-----LRLAAE---RPYFR----GLSA---K-VEV---DGEALMAHMREVVDRLRREK
YENVLAYY-D-VEVV--EGY--GRL-----R-----------------S----------A
--------REVEV----------G--------GR--ALEGR-RIIVATGSRPRIP-GIKG
L---------------Q------E--AFRRGLAFTNE-----EF---FSAGRIP---SSV
VFIGGGAVAVELAQALARLGVKTWIVHRS-ALLKY-E--EEAASRFVEELLR-E-EGVGL
VRGEATAVEA--------------------KD---------GG---------VEV-----
R-H-T----------------------G---G-------A--VAAEAVFV-AAGRIPNVE
PLG-----------G-LLRLGPHGGVEVDERMETSLPGVYAAGD--------VTGG--LW
GVRYLENAAARQGVTAAVNAL----G-------------------GN--------ARFNP
LAVPRVVFTDPPVAAVGLR--EEDMI-R-G-GIGCR-CRAAPVDAVAAAWTKGQLRGFIK
INTY-PETWRVSVKRGKIAGALVAAPEAEEVINLFALAIQ--------------------
----------------MGLAVDDLVEFLPSFPSLGEAARLAALAFYTDPSKLSCCGG---
------------------------------------------------------------
------------------------------------------------------------
------------------------------------------------------------
------------------------------------------------
>2771078415_Ga0254897_10415__mercuric_reductase__Thermoproteus_sp__Obs2_genome_001_Obs2_genome_001___Ga0254897_1041_
------------------------------------------------------------
------------------------------------------------------------
------------------------------------------------------------
------------------------------------------------------------
------------------------------------------------------------
------------------------------------------------------------
------------------------------------------------------------
------------------------------------------------------------
------------------------------------------------------------
------------------------------------------------------------
------------------------------------------------------------
------------------------------------------------------------
------------------------------------------------------------
------------------------------------------------------------
------------------------------------------------------------
------------------------------------------------------------
----------------------------------------MYD------------VVVLG
GGSAGVAAAVKAAQL--GA-E-VALVNA----G------RLGGTCVNVGC-VPSKFLMRA
AA-----LRLAAE---RPYFR----GLSA---K-VEV---DGEALMAHMREVVDRLRREK
YENVLAYY-D-VEVV--EGY--GRL-----R-----------------S----------A
--------REVEV----------G--------GR--ALEGR-RIIVATGSRPRIP-GIKG
L---------------Q------E--AFRRGLAFTNE-----EF---FSAGRIP---SSV
VFIGGGAVAVELAQALARLGVKTWIVHRS-ALLKY-E--EEAASRFVEELLR-E-EGVGL
VRGEATAVEA--------------------KD---------GG---------VEV-----
R-H-T----------------------G---G-------A--VAAEAVFV-AAGRIPNVE
PLG-----------G-LLRLGPHGGVEVDERMETSLPGVYAAGD--------VTGG--LW
GVRYLENAAARQGVTAAVNAL----G-------------------GN--------ARFNP
LAVPRVVFTDPPVAAVGLR--EEDMI-R-G-GIGCR-CRAAPVDAVAAAWTKGQLRGFIK
INTY-PETWRVSVKRGKIAGALVAAPEAEEVINLFALAIQ--------------------
----------------MGLAVDDLVEFLPSFPSLGEAARLAALAFYTDPSKLSCCGG---
------------------------------------------------------------
------------------------------------------------------------
------------------------------------------------------------
------------------------------------------------
>638171666_PAE2623_PAE2623_mercuric_reductase__Pyrobaculum_aerophilum_strain_IM2__AE009441_
------------------------------------------------------------
------------------------------------------------------------
------------------------------------------------------------
------------------------------------------------------------
------------------------------------------------------------
------------------------------------------------------------
------------------------------------------------------------
------------------------------------------------------------
------------------------------------------------------------
------------------------------------------------------------
------------------------------------------------------------
------------------------------------------------------------
------------------------------------------------------------
------------------------------------------------------------
------------------------------------------------------------
------------------------------------------------------------
----------------------------------------MYD------------VVVLG
GGSAGVAAAVKAAQL--GA-K-VAVVNS----G------PLGGTCVNVGC-VPSKFLIRA
AQ-----LKRYAE---RPFFK----GISA---K-VEV---AFDALLQHMKEVVEELRREK
YEEVLKYY-D-VDII--EGY--GYL-----K-----------------D----------A
--------KTVKV----------G--------ER--EVRGE-KIIVATGARPRVP-EIPG
L---------------K------E--AMARGMAFTNE-----EF---FKLDHMP---SSI
VFIGGGAIAAELSQALARLGIEVAVIYRS-SFLKY-E--EEIASKFVEELLA-N-EGVRL
IKAAVTAVEI--------------------RG---------RE---------VEV-----
R-H-S----------------------G---G-------S--VRAEALFV-AAGRAPNIE
PLG-----------G-LLKLGPNGGVLVNERMETSLPGVYAAGD--------VTGG--LE
GARFLENAAARQGVVAAVNAM----G-------------------GN--------AKFNP
LAVPRVVFTDPAVASVGLR--EEDMI-K-G-GIGCR-CRAAPIEAVAAGWTKGQTTGFIK
INTY-PETWKVSVKRGKIAGALVVAPEAEELINVFAMAIQ--------------------
----------------LGLTVEDLIEWLPSFPSYGEALRLAALAFYTDPTKLSCCGG---
------------------------------------------------------------
------------------------------------------------------------
------------------------------------------------------------
------------------------------------------------
>2511626708_TTX_0406_lpd_2_mercuric_reductase__Thermoproteus_tenax_Kra1___NC_016070_
------------------------------------------------------------
------------------------------------------------------------
------------------------------------------------------------
------------------------------------------------------------
------------------------------------------------------------
------------------------------------------------------------
------------------------------------------------------------
------------------------------------------------------------
------------------------------------------------------------
------------------------------------------------------------
------------------------------------------------------------
------------------------------------------------------------
------------------------------------------------------------
------------------------------------------------------------
------------------------------------------------------------
------------------------------------------------------------
---------------------------------------MTFD------------LVVLG
GGSAGFAAAIKAAQL--GA-S-VAMIND----G------PLGGTCVNVGC-VPSKYLVRA
GE-----LMKAAR---APYFR----GIRG---W-AEV---DGKALMAHMRSVVEELRRRK
YADLIDYY-D-IKLM--EGR--GML-----V-----------------G----------P
--------GAVKV----------G--------GE--TVVGR-KIVVATGARAVWP-QIKG
L---------------E------E--ARRRGLAFSNE-----EF---FSLEDLP---NSV
VFIGGGAISVELGQALSRLGMETYVIYRS-RLLKY-E--EALVSDFIEEALR-E-DGVKL
IRGEATAVEV--------------------KN---------NG---------VEV-----
R-A-G----------------------G---V-------S--VEAEAVFV-ATGRRPNVE
DLG-----------G-LLKLTPEGAVEVNRRMETSVPGIYAAGD--------VTGG--LP
GGRYLENVAARQGVVAAVNAL----G-------------------GS--------AEFDA
MWAPRVVFSDPPVASVGLR--EEDMI-R-S-GVGCA-CRLVTIDNAAAAWTSGRARGFIK
INTY-PE--RLRLKGGRIAGALVVSPHAEELINIFALAVR--------------------
----------------KGLTVDDIADWIPAFPSFSEALRLAALAFTTDPTKLSCCGG---
------------------------------------------------------------
------------------------------------------------------------
------------------------------------------------------------
------------------------------------------------
>2722537975_Ga0180333_101105__mercuric_reductase__Unclassfied_Crenarchaeota_DRTY7_bin_25___Ga0180333_101_
------------------------------------------------------------
------------------------------------------------------------
------------------------------------------------------------
------------------------------------------------------------
------------------------------------------------------------
------------------------------------------------------------
------------------------------------------------------------
------------------------------------------------------------
------------------------------------------------------------
------------------------------------------------------------
------------------------------------------------------------
------------------------------------------------------------
------------------------------------------------------------
------------------------------------------------------------
------------------------------------------------------------
------------------------------------------------------------
----------------------------------------VYD------------LVVLG
GGSAGFAAAIKASEL--GA-R-VVIVNA----G-----LPPGGTCVNVGC-VPTKFLVKA
AE-----ALRWAQ----AYFP------EA---N-LKP---SLRRLLAEAAETSAMLRKEK
YVDLLDYY-G-IEYI--EGR--GVL-----A-----------------G----------P
--------GRVMV----------E--------GRG-VLEGK-RVVVATGSRPAVP-NIKG
L---------------G------E--VGY----YTNQ-----RL---FDLGE-P---SSV
VFVGGGAVAVELAQALNRLGVKTAIVARG-RLLKY-E--EEMASQFVEEVLK-E-EGVEV
VRDEAVAVRR--------------------AD---------GG---------VEV-----
ETR-A----------------------G---R-------R--LRAEALFV-AAGRVPNSE
VAG-----------G-LLELNSDGSIRVNKRLETSMPGVYAAGD--------VAGGVWLR
GGRYAENAAARQGTIAAVNAL----G-------------------GH--------EEYDP
AAVPRVVFTDPPVASVGVS--EDEMI-T-S-GIGCR-CAAVPIDVVAAAWASKRTSGFIK
INTY-PETWRVSMKGGKIAGAVVAAPHAEELIHVFAIAVK--------------------
----------------LGLRIGDLAELVPAFPSFGEALRVAALAFEKDVSKLSCCAG---
------------------------------------------------------------
------------------------------------------------------------
------------------------------------------------------------
------------------------------------------------
>640125209_Pcal_1459__mercuric_reductase__Pyrobaculum_calidifontis_JCM_11548__NC_009073_
------------------------------------------------------------
------------------------------------------------------------
------------------------------------------------------------
------------------------------------------------------------
------------------------------------------------------------
------------------------------------------------------------
------------------------------------------------------------
------------------------------------------------------------
------------------------------------------------------------
------------------------------------------------------------
------------------------------------------------------------
------------------------------------------------------------
------------------------------------------------------------
------------------------------------------------------------
------------------------------------------------------------
------------------------------------------------------------
----------------------------------------MYD------------LCVLG
GGSAGFAAAIKAAEL--GA-K-VVMVNA----G-----LPPGGTCVNVGC-VPTKYLAKA
AE-----VVHRAK---MGYYP----GVKA---T-VEV---RLGDLLRGAAGVVERLRQEK
YIDLLEYY-G-IDYV--EGF--GVL-----A-----------------S----------A
--------NAVKV----------G--------DR--TIEAR-RVLIATGARPAVP-AIKG
L---------------E------E--VRY----YTNE-----SL---FELGE-P---SSV
VFIGGGAVSVELAQALNRLGVKTAIFTRG-RLLKY-E--EEVASHFVEEVLR-E-EGVEV
IHDEAVAVRR--------------------VD---------GG---------VEV-----
VGR-E----------------------G---S-------R--ARGEALFI-AAGRRPNSE
AAG-----------G-LVELNPEGSVKVNERMETSLPGVYAAGD--------VTGG--LP
GGRYLENAAARQGVVAAINAL----G-------------------GD--------ARFNP
LHVPRVVFTDPPVASVGMR--EEDML-K-S-GVGCV-CRLAPVSAVAAAWASGRLDGFIK
INTY-PQTWRISMRGGKIAGAVAAAPQAEELIHIFAMAVA--------------------
----------------HGLTVDDIADMIPAFPTFGEAARLAALAFYKDVTKLSCCAG---
------------------------------------------------------------
------------------------------------------------------------
------------------------------------------------------------
------------------------------------------------
>2505620078_GBSEBITherm_0007_00000840__mercuric_reductase__Thermofilum_species___GBSEBITherm__y3_fasta_screen_Contig17609_
------------------------------------------------------------
------------------------------------------------------------
------------------------------------------------------------
------------------------------------------------------------
------------------------------------------------------------
--------------------------ME--------------------------------
------------------------------------------------------------
------------------------------------------------------------
------------------------------------------------------------
------------------------------------------------------------
------------------------------------------------------------
------------------------------------------------------------
------------------------------------------------------------
------------------------------------------------------------
------------------------------------------------------------
------------------------------------------------------------
--------------------------------------GGVYD------------VVVLG
GGSTGVAAAVKAAQL--GA-K-VAVVNA----G------RLGGTCVNVGC-VPSKFLIRA
AA-----LKKMAE---RPYFR----GIKA---V-VEL---DGGALMSHMREVVERLRREK
YEEVLAYY-D-VDVI--EGF--GVL-----K-----------------S----------A
--------TEVEV----------G--------GR--VVRGR-RIIVATGSRPKIP-EVPG
L---------------E------E--ACRRGLAFTNE-----EF---FKLDHVP---SSV
VFIGGGAVAVELAQALARLGARTWIIYRS-ALLKY-E--ERIASEFVEGLLR-E-EGVGL
VKGEITSVEV--------------------KN---------GG---------VEV-----
R-H-P----------------------G---G-------S--IAAEAVFV-AAGRVPNVE
PVK-----------G-LLKLGPHGGVEVNEKMETSLPGVYAAGD--------VTGG--LW
GVRFLENAAARQGVVAAINAM----G-------------------GN--------AKFNP
LAVPRVVFTDPPVASVGLR--EEEMI-S-R-GIGCR-CRWAPMDAAAAAWTKGVLNGFIK
INTY-PETWKVAVKRGRIAGAVAAAPEAEEVINLFALAIQ--------------------
----------------IGLTVDDLAELVPSFPSIGEAARLAALAFYTDPTKLSCCGG---
------------------------------------------------------------
------------------------------------------------------------
------------------------------------------------------------
------------------------------------------------
>640468752_Pars_1205__mercuric_reductase__Pyrobaculum_arsenaticum_DSM_13514__NC_009376_
------------------------------------------------------------
------------------------------------------------------------
------------------------------------------------------------
------------------------------------------------------------
------------------------------------------------------------
------------------------------------------------------------
------------------------------------------------------------
------------------------------------------------------------
------------------------------------------------------------
------------------------------------------------------------
------------------------------------------------------------
------------------------------------------------------------
------------------------------------------------------------
------------------------------------------------------------
------------------------------------------------------------
------------------------------------------------------------
----------------------------------------MYD------------LVVLG
GGSAGFAAAIKASEL--GA-R-VVIVNA----G-----LPPGGTCVNVGC-VPTKFLVKA
AE-----ALRWAQ----AYFP------EA---N-LKP---SLRRLLAEAAETSAMLRKEK
YVDLLDYY-G-IEYI--EGR--GVL-----A-----------------G----------P
--------GRVMV----------E--------GRG-VLEGK-RVVVATGSRPAVP-NIKG
L---------------G------E--VGY----YTNQ-----RL---FDLGE-P---SSV
VFVGGGAVAVELAQALNRLGVKTAIVARG-RLLKY-E--EEMASQFVEEVLK-E-EGVEV
VRDEAVAVRR--------------------AD---------GG---------VEV-----
ETR-A----------------------G---R-------R--LRAEALFV-AAGRVPNSE
VAG-----------G-LLELNSDGSIRVNKRLETSMPGVYAAGD--------VAGGVWLR
GGRYAENAAARQGTIAAVNAL----G-------------------GH--------EEYDP
AAVPRVVFTDPPVASVGVS--EDEMI-T-S-GIGCR-CAAVPIDVVAAAWASKRTSGFIK
INTY-PETWRVSMKGGKIAGAVVAAPHAEELIHVFAIAVK--------------------
----------------LGLRIGDLAELVPAFPSFGEALRVAALAFEKDVSKLSCCAG---
------------------------------------------------------------
------------------------------------------------------------
------------------------------------------------------------
------------------------------------------------
>2507078966_Halar_1060__mercuric_reductase__halophilic_archaeon_sp__DL31___DL31_replicon_1__OLD_NAME__halophilic_archaeon_sp__DL31___Contig115__
------------------------------------------------------------
------------------------------------------------------------
------------------------------------------------------------
------------------------------------------------------------
------------------------------------------------------------
--------------------------MEDNR-----------------------------
------------------------------------------------------------
------------------------------------------------------------
------------------------------------------------------------
------------------------------------------------------------
------------------------------------------------------------
------------------------------------------------------------
------------------------------------------------------------
------------------------------------------------------------
------------------------------------------------------------
------------------------------------------------------------
----------------------------------------SYD------------LVILG
GGAAAFAAITEASGR--GL-S-TAIVNT----G-----LPIGGTCVNVGC-VPSKHLLAV
GE-----SAAAPQ---KNPFE----AVQ-YS-D-DEPT-VDWDEALDGTDALVERFRQEN
YVDVAEHFE--TDIY--EGY--GEL-----V-----------------D----------D
--------TTIEIV-------D-GP-DK----GI--RITGE-KTLVATGSSPWVL-PIDG
L---------------D------G--VD----YYTSE-----TI---LKERNLP---GSI
VIIGGGYIALEWGQILHRIGVDVTILQRSERVLSG-M--EGQLGREMQRAFE-E-EGIKV
ITGNDFQRV--------RAPAVDGGA----DAI--------QS----DV-G-IET-----
LV--D----------------------G------NER--T--VTGDALFV-ATGVQPNSE
DIGLETV---------GVEANDDGAILVDEHFQTANPDVYAAGD--------VIG-----
EPE-LETVAAKEGNHAIKNAF----G-------------------N-----EG--VTIDY
DTVPAVVFTSPEVASVGTT--ELEYM-D-E-HGTCS-CRTVQMEDVPRAKAVKNTDGLVQ
VVKH-HE-------TDEIVGVHMVGPRAADMIMEATLAVK--------------------
----------------FGLTVDDIIDTVHPFPTFSEAFKHACQAFRRDTSTMSCCVE---
------------------------------------------------------------
------------------------------------------------------------
------------------------------------------------------------
------------------------------------------------
>2507078355_Halar_0455__mercuric_reductase__halophilic_archaeon_sp__DL31___DL31_replicon_2__OLD_NAME__halophilic_archaeon_sp__DL31___Contig114__
------------------------------------------------------------
------------------------------------------------------------
------------------------------------------------------------
------------------------------------------------------------
------------------------------------------------------------
--------------------------MPSPT-----------------------------
------------------------------------------------------------
------------------------------------------------------------
------------------------------------------------------------
------------------------------------------------------------
------------------------------------------------------------
------------------------------------------------------------
------------------------------------------------------------
------------------------------------------------------------
------------------------------------------------------------
------------------------------------------------------------
----------------------------------------DYD------------LVILG
GGAAAFAAITEASRQ--GL-S-TAMVNT----G-----LPIGGTCVNVGC-VPSKHLLAV
AE-----HGAAAS---DNPFD----AVT-YT-E--EPT-VDWTEALDGTDEIVERFRQEN
YVDVAEHFE--TDIY--EGY--GQL-----I-----------------D----------D
--------TTIEVV-------D-GL-DK----GT--RIAGE-KALIATGSSPWAP-PIDG
L---------------D------D--VE----YYTSE-----TI---LDERDLP---ESI
SIIGGGYIALEWGQILHRVGVDITILQRSDRILSG-M--EVQLGREIQRAFR-E-EGIDI
VTGNDFQQV--------QSAAADGGT----EAI--------QQ----GV-T-VET-----
TV--D----------------------G------DSR--V--FTAEALFV-ATGVQPNSQ
NIGLEAL---------GVETEPDGAIRVDECFQTTNSDIYAAGD--------VIG-----
EPE-LETVAAKEGNHVVKNAF----G-------------------D-----EG--ATIDY
NAVPAVVFTSPEVAAVGTT--ELEYM-N-E-HGTCS-CRTVQMEDVPRAKAVKNTDGLVQ
VVKH-HE-------TDEIVGVHMVGPRAADMIMEATLAVK--------------------
----------------FDLTVDDIIDTVHPFPTFSEAFKQTCQTFRRDTSKMSCCIE---
------------------------------------------------------------
------------------------------------------------------------
------------------------------------------------------------
------------------------------------------------
>2533731649_C475_19358__mercuric_reductase__Halosimplex_carlsbadense_2_9_1___AOIU01000043_
------------------------------------------------------------
------------------------------------------------------------
------------------------------------------------------------
------------------------------------------------------------
------------------------------------------------------------
--------------------------MSDPI-----------------------------
------------------------------------------------------------
------------------------------------------------------------
------------------------------------------------------------
------------------------------------------------------------
------------------------------------------------------------
------------------------------------------------------------
------------------------------------------------------------
------------------------------------------------------------
------------------------------------------------------------
------------------------------------------------------------
----------------------------------------KYD------------LVILG
GGAASFAAITEASRR--GL-S-TAMVNT----G-----LPLGGTCVNVGC-VPSKHLLAV
GE-----KAATPQ---ENPFE----AVQ-YS-D-GEPT-IDWAAALDGTDELVERFRQEN
YVDVAEYFE--TDIY--EGY--GEL-----V-----------------D----------D
--------TTIEVV-------D-GV-DE----GA--RITGE-RALVATGSSPWAP-PIDG
L---------------D------E--VD----YYTSE-----TI---LKERDLP---ESI
VMLGGGYIALEWGQILHRVGVDVTILQRSERVLSG-M--EGQLGREMQCAFQ-E-EGIEV
ITGNGFQRV--------RAPATDGGS----ETI--------QS----GV-A-VET-----
LV--D----------------------G------TER--S--VTGDALFV-ATGVQPNSD
GIGLETV---------GVETNDDGTIHVDEHFQTTNPDVYAAGD--------VIG-----
DPE-LETVAAKEGNHAIKNAF----G-------------------D-----EG--VSIDY
DSVPAVVFTDPEVAAVGTT--ELEYM-D-E-HGTCS-CRTVEMEDVPRAKAVKNTDGLVQ
VVKH-HE-------TDEIVGVHMVGPRAADMIMEATLAVK--------------------
----------------FGLTVDDIIDTIHPFPTFSEAFKHACQAFRRDTSTMSCCVQ---
------------------------------------------------------------
------------------------------------------------------------
------------------------------------------------------------
------------------------------------------------
>2535906980_C444_18457_merA_mercuric_reductase__Haloarcula_japonica_DSM_6131___AOLY01000042_
------------------------------------------------------------
------------------------------------------------------------
------------------------------------------------------------
------------------------------------------------------------
------------------------------------------------------------
--------------------------MTHTS-----------------------------
------------------------------------------------------------
------------------------------------------------------------
------------------------------------------------------------
------------------------------------------------------------
------------------------------------------------------------
------------------------------------------------------------
------------------------------------------------------------
------------------------------------------------------------
------------------------------------------------------------
------------------------------------------------------------
----------------------------------------DYD------------LVILG
GGAAAFAAITEASRR--DL-S-TAMVNT----G-----LPIGGTCVNVGC-VPSKHLLAV
VE-----NGAAAA---ENPFD----AVR-YP-E--EPT-VDWADALDGTNELVERFRQEN
YVDVAEHFE--TDIY--EGY--GQL-----V-----------------D----------D
--------TTIEVV-------D-GA-DE----GA--HITGE-KALVATGSSPWAP-PIDG
L---------------D------D--VD----YYTSE-----TI---LEERDLP---ESI
LMLGGGYIALEWGQILHRVGVDVTVLQRSDRILSD-M--EGQLGREMQRAFE-E-EGIEV
VTGNDFRRV--------HASAADGGA----EAI--------QS----GV-A-VET-----
TV--D----------------------G------TER--T--ITGDALFV-ATGVQPNSE
GIGLETV---------GVETNDDGTVHVDEHFQTTNPDVYAAGD--------VIG-----
EPE-LETVAAKEGNHAVKNAF----G-------------------N-----EG--VSIDY
DAVPAVVFTSPEVAAVGTT--EREYM-D-E-HGTCS-CRTVQMEDVPRAKAVKNTDGLVQ
VVKH-HE-------TDEIVGVHMVGPRAADMIMEATLAVK--------------------
----------------VGLTVDDIIDTVHPFPTFSEAIKQACQAFRRDTSTMSCCIE---
------------------------------------------------------------
------------------------------------------------------------
------------------------------------------------------------
------------------------------------------------
>2556148258_C472_14647__mercuric_reductase__Halorubrum_tebenquichense_DSM_14210___AOJD01000077_
------------------------------------------------------------
------------------------------------------------------------
------------------------------------------------------------
------------------------------------------------------------
------------------------------------------------------------
--------------------------MTSTT-----------------------------
------------------------------------------------------------
------------------------------------------------------------
------------------------------------------------------------
------------------------------------------------------------
------------------------------------------------------------
------------------------------------------------------------
------------------------------------------------------------
------------------------------------------------------------
------------------------------------------------------------
------------------------------------------------------------
----------------------------------------GYD------------LVILG
GGAAAFAAITEASRR--DL-S-TAIVNT----G-----LPIGGTCVNVGC-VPSKHLLAL
AE-----SGAAAS---ENPFD----AVT-YS-E--EPT-VDWGEALDGTDDLVGRFRREN
YVDVAEHFE--TDIY--EGY--GEL-----V-----------------E----------D
--------TTIEIV-------D-GP-DE----GT--RITGK-TALVATGSSPWAP-PIDG
L---------------D------A--VD----YYTSE-----TI---LEERNLP---ESI
IMIGGGYIALEWGQILHRVGVDVTILQRSERVLSG-M--EGQLGREIQQAFR-E-EGIDV
VTGNEFERV--------RSPATDGSA----EAV--------PQ----GA-T-VET-----
VV--D----------------------G------DSQ--V--FTADALFV-ATGVQPNSE
NVGLDAV---------GVETNDDGTIHVDEHFQTTNPDVYAAGD--------VIG-----
APE-LETVAAKEGNHAVKNAF----G-------------------E-----EG--VTIDY
DAVPAVVFTSPEVAAVGTT--ELEYM-D-E-HGTCA-CRTVQMEDVPRAKAVKNTDGLVQ
VVKH-HE-------TDEIVGVHMVGPRAADMIMEATLAVK--------------------
----------------FGLTIDDIIDTVHPFPTFSEAFKQACQAFRRDTSTMSCCVE---
------------------------------------------------------------
------------------------------------------------------------
------------------------------------------------------------
------------------------------------------------
>2619814177_Ga0070554_3358_merA_mercuric_reductase__Halobellus_limi_CGMCC_1_10331___Ga0070554_107_
------------------------------------------------------------
------------------------------------------------------------
------------------------------------------------------------
------------------------------------------------------------
------------------------------------------------------------
--------------------------MTQTA-----------------------------
------------------------------------------------------------
------------------------------------------------------------
------------------------------------------------------------
------------------------------------------------------------
------------------------------------------------------------
------------------------------------------------------------
------------------------------------------------------------
------------------------------------------------------------
------------------------------------------------------------
------------------------------------------------------------
----------------------------------------DYD------------LVILG
GGAAAFAAITEASRR--DL-S-TAMVNT----G-----LPIGGTCVNVGC-VPSKHLLAV
AE-----SGAAAS---ENPFD----AVR-YP-E--EPT-VDWAAALNDTDELVERFRQEN
YVDVAEHFE--IDIY--EGY--GQL-----V-----------------D----------D
--------TTIEVV-------D-GA-DE----GA--HITGK-KALVATGSSPWAP-PIDG
L---------------Y------D--VD----YYTSE-----TI---LEERDLP---ESI
LMLGGGYIALEWGQILHRVGIDVTVLQRSDRVLSD-M--EGQLGREMQRAFE-E-EGIEV
ITGNDFQRV--------RTLAADGGA----EAI--------QS----GV-A-VET-----
TI--D----------------------G------DER--T--VTGDALFV-ATGVQPNSE
GIGLETV---------GIETNPDGTIRVDEYFQTTNPDIYAAGD--------VIG-----
EPE-LETVAAKEGNHAVKNAF----G-------------------N-----EG--VSIDY
DAVPAVVFTSPEVAAVGTT--EREYM-D-E-HGTCS-CRTVQMADVPRAKAVENTDGLVQ
VVKH-HE-------TDEIVGVHMVGPRAADIIMEATLAVT--------------------
----------------FGLTVDDIIDTVHPFPTFSEAFKQACQAFRRDISTMSCCIE---
------------------------------------------------------------
------------------------------------------------------------
------------------------------------------------------------
------------------------------------------------
>2619813000_Ga0070554_2181__mercuric_reductase__Halobellus_limi_CGMCC_1_10331___Ga0070554_102_
------------------------------------------------------------
------------------------------------------------------------
------------------------------------------------------------
------------------------------------------------------------
------------------------------------------------------------
--------------------------MSDQH-----------------------------
------------------------------------------------------------
------------------------------------------------------------
------------------------------------------------------------
------------------------------------------------------------
------------------------------------------------------------
------------------------------------------------------------
------------------------------------------------------------
------------------------------------------------------------
------------------------------------------------------------
------------------------------------------------------------
----------------------------------------SYD------------LVVLG
GGAAAFAAVTEAGRR--GL-S-TAMVNA----G-----LPIGGTCVNVGC-VPSKRLLAV
AE-----SAFASR---ENPFD----AVR-YG-D-GEPA-VDWAAAIDGTDDLVERFRRTN
YVDVADHHG--TDVY--EGR--GRF-----V-----------------R----------D
--------TTIEVV-------D-GT-DA----GV--RIAGE-KALVATGSSPSAP-PIEG
L---------------D------E--VD----YYTSE-----TI---LRERDLP---ESV
VVVGGGYVALEWGQILHRVGVDVTVLQRSARVLSS-M--EGRLGRELQRVFE-A-EGIEI
VTGNEFEHV--------RGT----GA----DAM--------ES----GV-A-VET-----
TV--D----------------------G------TER--T--VTGEALFV-ATGVRPNSD
GI--------------GVETDDDGSVTVDEYLRTTNSDVYAAGD--------VIG-----
DPE-LETVAAKEGNHAVGNAF----G-------------------G-----EG--VTIDY
GSVPAVVFTSPEVASVGTT--EREYA-A-E-HGTCS-CRTVRMEDVPRARVLEDTDGLVQ
VVKH-HE-------TDEIVGVHMVGPRAAETIGEATLAVK--------------------
----------------FGLTVDDVIDTVHPFPTFSEAFKHACQAFRRDTSTMSCCVE---
------------------------------------------------------------
------------------------------------------------------------
------------------------------------------------------------
------------------------------------------------
>643706804_Hlac_2994__mercuric_reductase__Halorubrum_lacusprofundi_ATCC_49239___Hlac_replicon_2__OLD_NAME__Halorubrum_lacusprofundi_ATCC_49239_chromosome_2__NC_012028__
------------------------------------------------------------
------------------------------------------------------------
------------------------------------------------------------
------------------------------------------------------------
------------------------------------------------------------
--------------------------MEDNR-----------------------------
------------------------------------------------------------
------------------------------------------------------------
------------------------------------------------------------
------------------------------------------------------------
------------------------------------------------------------
------------------------------------------------------------
------------------------------------------------------------
------------------------------------------------------------
------------------------------------------------------------
------------------------------------------------------------
----------------------------------------SYD------------LVILG
GGAAAFAAITEASGR--GL-S-TAIVNT----G-----LPIGGTCVNVGC-VPSKHLLAV
GE-----SAAAPQ---KNPFE----AVQ-YS-D-DEPT-VDWDEALDGTDALVERFRQEN
YVDVAEHFE--TDIY--EGY--GEL-----V-----------------D----------D
--------TTIEIV-------D-GP-DK----GI--RITGE-KTLVATGSSPWVL-PIDG
L---------------D------G--VD----YYTSE-----TI---LKERNLP---GSI
VIIGGGYIALEWGQILHRIGVDVTILQRSERVLSG-M--EGQLGREMQRAFE-E-EGIKV
ITGNDFQRV--------RAPAVDGGA----DAI--------QS----DV-G-IET-----
LV--D----------------------G------NER--T--VTGDALFV-ATGVQPNSE
DIGLETV---------GVEANDDGAILVDEHFQTANPDVYAAGD--------VIG-----
EPE-LETVAAKEGNHAIKNAF----G-------------------N-----EG--VTIDY
DTVPAVVFTSPEVASVGTT--ELEYM-D-E-HGTCS-CRTVQMEDVPRAKAVKNTDGLVQ
VVKH-HE-------TDEIVGVHMVGPRAADMIMEATLAVK--------------------
----------------FGLTVDDIIDTVHPFPTFSEAFKHACQAFRRDTSTMSCCVE---
------------------------------------------------------------
------------------------------------------------------------
------------------------------------------------------------
------------------------------------------------
>643706671_Hlac_2847__mercuric_reductase__Halorubrum_lacusprofundi_ATCC_49239___Hlac_replicon_2__OLD_NAME__Halorubrum_lacusprofundi_ATCC_49239_chromosome_2__NC_012028__
------------------------------------------------------------
------------------------------------------------------------
------------------------------------------------------------
------------------------------------------------------------
------------------------------------------------------------
--------------------------MPSPT-----------------------------
------------------------------------------------------------
------------------------------------------------------------
------------------------------------------------------------
------------------------------------------------------------
------------------------------------------------------------
------------------------------------------------------------
------------------------------------------------------------
------------------------------------------------------------
------------------------------------------------------------
------------------------------------------------------------
----------------------------------------DYD------------LVILG
GGAAAFAAITEASRQ--GL-S-TAMVNT----G-----LPIGGTCVNVGC-VPSKHLLAV
AE-----HGAAAS---DNPFD----AVT-YT-E--EPT-VDWTEALDGTDEIVERFRQEN
YVDVAEHFE--TDIY--EGY--GQL-----I-----------------D----------D
--------TTIEVV-------D-GL-DK----GT--RIAGE-KALIATGSSPWAP-PIDG
L---------------D------D--VE----YYTSE-----TI---LDERDLP---ESI
SIIGGGYIALEWGQILHRVGVDITILQRSDRILSG-M--EVQLGREIQRAFR-E-EGIDI
VTGNDFQQV--------QSAAADGGT----EAI--------QQ----GV-T-VET-----
TV--D----------------------G------DSR--V--FTAEALFV-ATGVQPNSQ
NIGLEAL---------GVETEPDGAIRVDECFQTTNSDIYAAGD--------VIG-----
EPE-LETVAAKEGNHVVKNAF----G-------------------D-----EG--ATIDY
NAVPAVVFTSPEVAAVGTT--ELEYM-N-E-HGTCS-CRTVQMEDVPRAKAVKNTDGLVQ
VVKH-HE-------TDEIVGVHMVGPRAADMIMEATLAVK--------------------
----------------FDLTVDDIIDTVHPFPTFSEAFKQTCQTFRRDTSKMSCCIE---
------------------------------------------------------------
------------------------------------------------------------
------------------------------------------------------------
------------------------------------------------
>2792543154_Ga0309040_126114__mercuric_reductase__Halorubrum_sp__E3___Ga0309040_12611_
------------------------------------------------------------
------------------------------------------------------------
------------------------------------------------------------
------------------------------------------------------------
------------------------------------------------------------
--------------------------MTSDP-----------------------------
------------------------------------------------------------
------------------------------------------------------------
------------------------------------------------------------
------------------------------------------------------------
------------------------------------------------------------
------------------------------------------------------------
------------------------------------------------------------
------------------------------------------------------------
------------------------------------------------------------
------------------------------------------------------------
----------------------------------------QYD------------LVILG
GGAAAFAAITEASRR--DL-T-TAMVNT----G-----LPIGGTCVNVGC-VPSKHLLAV
GE-----SGAAAS---ENPFD----AVR-YP-E--EPT-VDWADALDGTDALVERFRQEN
YVDVAEQFE--TDVY--EGY--GQL-----T-----------------D----------D
--------TTIEVV-------D-GP-DE----GA--RITGE-KALVATGSSPRAP-PIDG
L---------------D------A--VD----YYTSE-----TI---LEEHDLP---ERL
VMIGGGYIALEWGQILHRVGVDVTVLQRSDRVLSG-M--EGQLGREVKRAFE-E-EGVEV
VTGTDFERV--------RGPATDGGTDAGPEAT--------GS----GV-A-VEV-----
TV--D----------------------G------AER--T--VTGDALFV-ATGVRPNSE
GIGLGTV---------GIETNDDGTIHVDTHFRTTNPDIYAAGD--------VIG-----
EPE-LETAAAKEGNHAVKNAF----G-------------------N-----EG--VSIDY
DAVPSVVFTSPEVASVGTT--ELEYT-E-E-HGTCS-CRTVRMEDVPRAKAVEDTDGLVQ
VARD-HE-------TDEIVGVHMVGPRAADMIMEATLAVK--------------------
----------------FDLTVDDIIDTVHPFPTFSEAFKQACQAFRRDTSTMSCCIE---
------------------------------------------------------------
------------------------------------------------------------
------------------------------------------------------------
------------------------------------------------
>2698327517_Ga0131215_1608__mercuric_reductase__Halobaculum_gomorrense_DSM_9297___Ga0131215_103_
------------------------------------------------------------
------------------------------------------------------------
------------------------------------------------------------
------------------------------------------------------------
------------------------------------------------------------
--------------------------MTSTA-----------------------------
------------------------------------------------------------
------------------------------------------------------------
------------------------------------------------------------
------------------------------------------------------------
------------------------------------------------------------
------------------------------------------------------------
------------------------------------------------------------
------------------------------------------------------------
------------------------------------------------------------
------------------------------------------------------------
----------------------------------------DYD------------LVILG
GGAAAFAAITEASRQ--DL-S-TAMVNT----G-----LPLGGTCVNVGC-VPSKHLLAV
GD-----QAATPQ---ENPFE----AVQ-YS-D-GEPT-VDWAAALDGTDDLVEGFRQEN
YVDVAEHFE--TDIY--EGY--GRL-----I-----------------E----------D
--------STIEVV-------D-GA-DE----GA--RISGG-KALVATGSSPWAP-AIGG
L---------------D------G--VD----YYTSE-----TI---LEERDLP---ESI
VMLGGGYIALEWGQILHCVGVDVTILQRSERVLSG-M--DGQLGREMQRAFE-A-EGIEV
ITGNDFQRV--------RTPAADGGA----ETV--------QS----GV-A-VET-----
VV--D----------------------G------TER--T--VSGDALFV-ATGVQPNSE
GIGLESV---------GIETNPDGTIHVDEHFQTTNPTIYAAGD--------VIG-----
EPE-LETVAAKEGNHAIKNAF----G-------------------D-----EG--VSINY
DTVPAVVFTSPEVAAVGTT--ELEYM-D-E-HGTCS-CRTVQMEDVPRAKAVKNTDGLVQ
VVKH-HE-------TDEIVGVHMVGPRAADMIMEATLAVK--------------------
----------------FGLTVDDIIDTVHPFPTFSEAFKQACQAFRRDTSTMSCCIE---
------------------------------------------------------------
------------------------------------------------------------
------------------------------------------------------------
------------------------------------------------
>2509886706_Natpe_4217__mercuric_reductase__Natrinema_pellirubrum_157__JCM_10476___Natpe_Contig127_
------------------------------------------------------------
------------------------------------------------------------
------------------------------------------------------------
------------------------------------------------------------
------------------------------------------------------------
--------------------------MTHTS-----------------------------
------------------------------------------------------------
------------------------------------------------------------
------------------------------------------------------------
------------------------------------------------------------
------------------------------------------------------------
------------------------------------------------------------
------------------------------------------------------------
------------------------------------------------------------
------------------------------------------------------------
------------------------------------------------------------
----------------------------------------DYD------------LVILG
GGAAAFAAITEASRR--DL-S-TAMVNT----G-----LPIGGTCVNVGC-VPSKHLLAV
AE-----SGAAAS---ENPFD----AVR-YP-E--EPT-IDWADALEGTDDLVEGFRQEN
YVDVAEHFE--TDIY--EGY--GQL-----V-----------------D----------D
--------TTIEVV-------D-GP-YE----GA--RITGE-KALVATGSSPWAP-PIDG
L---------------D------D--VD----YYTSE-----TI---LEERDLP---ESI
VMLGGGYIALEWGQILHRVGVDVTVLQRSGHVLSD-M--EGQLGREMQGAFN-E-EGIDV
VTSNDFQQV--------QDVATDSGA----DPG--------QQ----GV-A-VET-----
VI--E----------------------G------EEQ--A--FTAEALFV-ATGVQPNSE
DIGLEAV---------GVGTESDGAIRVDEHFQTTNPDIYAAGD--------VIG-----
EPE-LETVAAKEGNHAVKNAF----G-------------------D-----ES--VDIDY
DAVPAVVFTSPEVAAVGTT--EREYM-D-E-HGTCS-CRTVQMEDVPRAKAAENTDGLVQ
VVKH-HE-------TDEIVGVHMVGPRAADMIMEATLAVR--------------------
----------------FGLTVDNIIDTVHPFPTFSEAFKQACQAFRRDTSTMSCCIE---
------------------------------------------------------------
------------------------------------------------------------
------------------------------------------------------------
------------------------------------------------
>2656727206_Ga0111287_111609_merA_mercuric_reductase__Halorhabdus_tiamatea_SARL4B_null_replaces_81722___Ga0111287_11_
------------------------------------------------------------
------------------------------------------------------------
------------------------------------------------------------
------------------------------------------------------------
------------------------------------------------------------
--------------------------MTTDN-----------------------------
------------------------------------------------------------
------------------------------------------------------------
------------------------------------------------------------
------------------------------------------------------------
------------------------------------------------------------
------------------------------------------------------------
------------------------------------------------------------
------------------------------------------------------------
------------------------------------------------------------
------------------------------------------------------------
----------------------------------------AYD------------LVILG
GGAAAFAAITEASRR--GL-S-TAMVNT----G-----LPIGGTCVNVGC-VPSKHLLAV
AE-----HAAAPR---ENPFD----AVQ-YG-H--EPT-VDWVTALDQSDALVERFRRTN
YVDVAEHFE--IDIY--EGY--GEF-----V-----------------D----------G
--------TTIAVV-------N-GA-DE----GA--QITGE-NALVATGSSPWTP-PIDG
L---------------D------G--IE----YYTSE-----TI---LEERNLP---ESI
VIIGGGYIALEWGQILHRVGVEVTILQRSDRLLSG-M--EEQLGREMERAFE-T-EGIDV
LTGNEFRRV--------RGSVADEG-----DTM--------ES----AV-T-VET-----
VA--D----------------------G------AER--T--VTGKALFV-ATGVQPNSE
DIGLEPV---------GIETNDDGTVRVNEHFQTTNPDVYAAGD--------VIG-----
DPE-LETVAAKEGNHAVKNAF----G-------------------N-----AD--ISIDY
DAVPAVVFTSPEVATVGTT--EREYM-D-E-HGTCS-CRTIQMADVPKAKAVQDTRGLVQ
VVKH-HE-------TDAIVGVHMVGPRAADMIPEATLAVK--------------------
----------------FGLTVDDIIDTIHPFPTFSEAFKQACQAFRRDVSTMSCCVE---
------------------------------------------------------------
------------------------------------------------------------
------------------------------------------------------------
------------------------------------------------
>2795419373_Ga0310235_11446__mercuric_reductase__Uncultured_Haloferacaceae_archaea_SG1_64_39___Ga0310235_1144_
------------------------------------------------------------
------------------------------------------------------------
------------------------------------------------------------
------------------------------------------------------------
------------------------------------------------------------
--------------------------MSLTA-----------------------------
------------------------------------------------------------
------------------------------------------------------------
------------------------------------------------------------
------------------------------------------------------------
------------------------------------------------------------
------------------------------------------------------------
------------------------------------------------------------
------------------------------------------------------------
------------------------------------------------------------
------------------------------------------------------------
----------------------------------------DYD------------LVVLG
GGAAAFAAITEASER--DL-E-TAIVNT----G-----LPLGGTCVNVGC-VPSKHLLEV
SK-----TAFEPP---RNPFE----AID-YD-E--EPT-IDWSTALDEKDRLVGGLQEEN
YLDVADHFG--TDVY--EGY--GRF-----A-----------------G----------D
--------TTIEVV-------D-GV-DE----GA--TVTGE-KILVATGSSPRPA-PIDG
L---------------K------R--ID----YETSE-----SI---LEGRNLP---ESV
VVIGGGYIALEWGQILQHVGSEVTILQRSEHVLSG-M--EGQLGREIERCFR-E-EGIEV
VTGVDIEQVRKGKTGAGRSVAADGGL----AAV--------EE----CV---VET-----
AV--D----------------------G------EPR--E--FAGEALFV-ATGVAPNSE
GIGLDSV---------GIETDEAGAIVVSERFQTATPDVYAAGD--------VIG-----
EPE-LETVAAKEGNHAVTNAF----G-------------------D-----EG--KTIDY
GTVPKVVFTSPEVASVGST--EAEYM-D-E-YGTCE-CRTVDMADVPKAKAVEDTRGLLQ
VVKH-HE-------TDEIIGVHMVGPRAADMISEATLAVE--------------------
----------------FGLTVDDIIDTIHPFPTFSEALKHACQAFRRDTDTMSCCIE---
------------------------------------------------------------
------------------------------------------------------------
------------------------------------------------------------
------------------------------------------------
>2792536687_Ga0309041_105946__mercuric_reductase__Halorubrum_halodurans_Cb34___Ga0309041_1059_
------------------------------------------------------------
------------------------------------------------------------
------------------------------------------------------------
------------------------------------------------------------
------------------------------------------------------------
--------------------------MAQTS-----------------------------
------------------------------------------------------------
------------------------------------------------------------
------------------------------------------------------------
------------------------------------------------------------
------------------------------------------------------------
------------------------------------------------------------
------------------------------------------------------------
------------------------------------------------------------
------------------------------------------------------------
------------------------------------------------------------
----------------------------------------DYD------------LVILG
GGAAAFAAITEASRR--DL-S-TAMVNT----G-----LPIGGTCVNVGC-VPSKHLLAV
AE-----SGAAAS---ENPFD----AVT-YP-E--EPT-VDWADALDGTNELVERFRQEN
YVDVAERFE--TDIY--EGY--GRL-----V-----------------D----------D
--------TTIEVV-------D-GA-DE----GA--RITGE-KALVATGSSPWAP-PIDG
L---------------D------D--ID----YYTSE-----TI---LEERDLP---ESI
LIVGGGYIALEWGQILHRVGVDVRVLQRSGHVLSG-M--EGQLGREMERAFR-E-EGIDI
MTGNDFQQV--------QGVATDNSA----DSG--------QQ----GV-A-VET-----
VI--E----------------------G------DKR--A--FTAEALFV-ATGVQPNSE
DIGLEAV---------SVETESDGAIHVDEHFQTTNPDVYAAGD--------VIG-----
EPE-LETVAAKEGNHAVKNAF----G-------------------N-----EG--VSIDY
DTVPAVVFTSPEVAAVGTT--EREYM-D-E-HGTCS-CQTIQMADVPRAKAVKNTDGLVQ
VVKH-HE-------TDEIVGVHMVGPRAADMIMEATLAVR--------------------
----------------FGLTVDDIIDTVHPFPTFSEAFKHTCQAFRRDTSTMSCCIE---
------------------------------------------------------------
------------------------------------------------------------
------------------------------------------------------------
------------------------------------------------
>2512899043_J07HQW2_03876__mercuric_reductase__Haloquadratum_sp__J07B_2__version_2____J07HQW2_scf7180000002443_1_
------------------------------------------------------------
------------------------------------------------------------
------------------------------------------------------------
------------------------------------------------------------
------------------------------------------------------------
--------------------------MTSTS-----------------------------
------------------------------------------------------------
------------------------------------------------------------
------------------------------------------------------------
------------------------------------------------------------
------------------------------------------------------------
------------------------------------------------------------
------------------------------------------------------------
------------------------------------------------------------
------------------------------------------------------------
------------------------------------------------------------
----------------------------------------DYD------------LVILG
GGAAAFAAITEASRR--DL-S-TAMVNT----G-----LPIGGTCVNVGC-VPSKHLLAL
GD-----QAATPQ---ENPSE----AVQ-YS-D-GEPT-VDWAAALDGTDELVERFRQEN
YVDVAEHFD--TDIY--EGY--GEL-----V-----------------D----------D
--------TTIEVV-------D-GA-DE----GA--RITGA-KALVATGSSPWAP-SIDG
L---------------D------G--VD----YYTSE-----TI---LKERDLP---ESI
VIIGGGYIALEWGQIMHRVGVDVTILQRSDRVLSG-M--EGQLGREMQRAFE-E-DGIEV
VTGNDVQRV--------RTPAADGGA----ESI--------QA----GV-A-VET-----
AV--D----------------------G------TEQ--T--VTGDALFV-ATGVQPNSE
GIGLETV---------GVETNDDGTVHVDEHFQTTNPDVYAAGD--------VIG-----
EPE-LETVAAKEGNHAVKNAF----G-------------------D-----EG--VSIDY
DSVPAVVFTSPEVAAVGTT--ELEYM-D-E-HGICS-CRTVQMEDVPRAKAVKNTDGLVQ
VVKH-HE-------TDEIVGVHMVGPRAADMIMEATLAVK--------------------
----------------FGLTVDDIIDTVHPFPTFSEAFKHACQAFRRDTSKMSCCIE---
------------------------------------------------------------
------------------------------------------------------------
------------------------------------------------------------
------------------------------------------------
>2538974591_HSB1_47480__mercuric_reductase__Halogranum_salarium_B_1___ALJD01000017_
------------------------------------------------------------
------------------------------------------------------------
------------------------------------------------------------
------------------------------------------------------------
------------------------------------------------------------
--------------------------MATNH-----------------------------
------------------------------------------------------------
------------------------------------------------------------
------------------------------------------------------------
------------------------------------------------------------
------------------------------------------------------------
------------------------------------------------------------
------------------------------------------------------------
------------------------------------------------------------
------------------------------------------------------------
------------------------------------------------------------
----------------------------------------SYD------------LVILG
GGAAAFAAITEAERR--NL-S-TAMVNT----G-----LPLGGTCVNVGC-VPSKHLLEV
GK-----AAFEPP---RNPFD----AVT-YD-D-DQPR-TDWSAAMEEKDGIVASLREQN
YVDVADHFG--ADIY--EGY--GRV-----I-----------------D----------D
--------TAIEVV-------D-GE-DS----GT--TITGE-KVLIATGSSPHIA-PIDG
I---------------E------T--VD----YETSE-----TI---LERRDRP---ESV
VMIGGGYVALEWGQILHHMGVDVALLQRSSRVLSE-M--EGQLGRELQRCFE-D-EGIEV
VTDATVDRV--------RE--ENG------DAS--------SL----GV-S-VDV-----
TV--G----------------------R------ESR--T--YTAADLFV-ATGATPNTD
DIGLAEI---------GVETDNSGAIVVDETFRTANPDVYAAGN--------CIG-----
EPM-LETVAAKEGNYAVRNAF----G-------------------G-----EG--ATIDY
HDVPKVVFTSPEVAAVGTT--ELEYM-D-E-HGTCT-CRTVEMDDVPKAKAVEDTRGLVQ
VVKH-HE-------TDEIVGVHMVGPRAADMITEATLAVK--------------------
----------------FGLTVDDIIDTIHPFPTFSEAFKHACQAFRRDMSKMSCCVE---
------------------------------------------------------------
------------------------------------------------------------
------------------------------------------------------------
------------------------------------------------
>2539737584_C488_20512__mercuric_reductase__Natrinema_pellirubrum_DSM_15624___AOIE01000123_
------------------------------------------------------------
------------------------------------------------------------
------------------------------------------------------------
------------------------------------------------------------
------------------------------------------------------------
--------------------------MTHTS-----------------------------
------------------------------------------------------------
------------------------------------------------------------
------------------------------------------------------------
------------------------------------------------------------
------------------------------------------------------------
------------------------------------------------------------
------------------------------------------------------------
------------------------------------------------------------
------------------------------------------------------------
------------------------------------------------------------
----------------------------------------DYD------------LVILG
GGAAAFAAITEASRR--DL-S-TAMVNT----G-----LPIGGTCVNVGC-VPSKHLLAV
AE-----SGAAAS---ENPFD----AVR-YP-E--EPT-IDWADALEGTDDLVEGFRQEN
YVDVAEHFE--TDIY--EGY--GQL-----V-----------------D----------D
--------TTIEVV-------D-GP-YE----GA--RITGE-KALVATGSSPWAP-PIDG
L---------------D------D--VD----YYTSE-----TI---LEERDLP---ESI
VMLGGGYIALEWGQILHRVGVDVTVLQRSGHVLSD-M--EGQLGREMQGAFN-E-EGIDV
VTSNDFQQV--------QDVATDSGA----DPG--------QQ----GV-A-VET-----
VI--E----------------------G------EEQ--A--FTAEALFV-ATGVQPNSE
DIGLEAV---------GVGTESDGAIRVDEHFQTTNPDIYAAGD--------VIG-----
EPE-LETVAAKEGNHAVKNAF----G-------------------D-----ES--VDIDY
DAVPAVVFTSPEVAAVGTT--EREYM-D-E-HGTCS-CRTVQMEDVPRAKAAENTDGLVQ
VVKH-HE-------TDEIVGVHMVGPRAADMIMEATLAVR--------------------
----------------FGLTVDNIIDTVHPFPTFSEAFKQACQAFRRDTSTMSCCIE---
------------------------------------------------------------
------------------------------------------------------------
------------------------------------------------------------
------------------------------------------------
>2563336864_HLRTI_001293_merA_mercuric_reductase__Halorhabdus_tiamatea_SARL4B___AFNT02000012_
------------------------------------------------------------
------------------------------------------------------------
------------------------------------------------------------
------------------------------------------------------------
------------------------------------------------------------
--------------------------MTTDN-----------------------------
------------------------------------------------------------
------------------------------------------------------------
------------------------------------------------------------
------------------------------------------------------------
------------------------------------------------------------
------------------------------------------------------------
------------------------------------------------------------
------------------------------------------------------------
------------------------------------------------------------
------------------------------------------------------------
----------------------------------------AYD------------LVILG
GGAAAFAAITEASRR--GL-S-TAMVNT----G-----LPIGGTCVNVGC-VPSKHLLAV
AE-----HAAAPR---ENPFD----AVQ-YG-H--EPT-VDWVTALDQSDALVERFRRTN
YVDVAEHFE--IDIY--EGY--GEF-----V-----------------D----------G
--------TTIAVV-------N-GA-DE----GA--QITGE-NALVATGSSPWTP-PIDG
L---------------D------G--IE----YYTSE-----TI---LEERNLP---ESI
VIIGGGYIALEWGQILHRVGVEVTILQRSDRLLSG-M--EEQLGREMERAFE-T-EGIDV
LTGNEFRRV--------RGSVADEG-----DTM--------ES----AV-T-VET-----
VA--D----------------------G------AER--T--VTGKALFV-ATGVQPNSE
DIGLEPV---------GIETNDDGTVRVNEHFQTTNPDVYAAGD--------VIG-----
DPE-LETVAAKEGNHAVKNAF----G-------------------N-----AD--ISIDY
DAVPAVVFTSPEVATVGTT--EREYM-D-E-HGTCS-CRTIQMADVPKAKAVQDTRGLVQ
VVKH-HE-------TDAIVGVHMVGPRAADMIPEATLAVK--------------------
----------------FGLTVDDIIDTIHPFPTFSEAFKQACQAFRRDVSTMSCCVE---
------------------------------------------------------------
------------------------------------------------------------
------------------------------------------------------------
------------------------------------------------
>2792547726_Ga0309024_101768__mercuric_reductase__Halorubrum_persicum_C49___Ga0309024_1017_
------------------------------------------------------------
------------------------------------------------------------
------------------------------------------------------------
------------------------------------------------------------
------------------------------------------------------------
--------------------------MAQTS-----------------------------
------------------------------------------------------------
------------------------------------------------------------
------------------------------------------------------------
------------------------------------------------------------
------------------------------------------------------------
------------------------------------------------------------
------------------------------------------------------------
------------------------------------------------------------
------------------------------------------------------------
------------------------------------------------------------
----------------------------------------DYD------------LVILG
GGAAAFAAITEASRR--DL-S-TAMVNT----G-----LPIGGTCVNVGC-VPSKHLLAV
AE-----SGAAES---ESPFD----AVR-YP-E--EPT-VDWADALDGTDELVERFRQEN
YVDVAEHFE--TDIY--EGY--GQL-----V-----------------G----------D
--------TTIEVV-------D-CD-DE----GV--RITGE-KALVATGSSPWAP-SIDG
L---------------G------G--VD----YYTSE-----TI---LEERDLP---ESI
VMLGGGYIALEWGQILHRVGVDVTVLQRSGHVLSD-M--EGQLGREMQRAFR-E-EGIDV
VTSNDFQQV--------QDVATDSGA----DPG--------QK----GV-A-VET-----
VI--E----------------------G------EER--A--FTAEALFV-ATGVQPNSE
DIGLEAV---------GVETESDGAIRVDEHFQTTNPDIYAAGD--------VIG-----
EPE-LETVAAKEGNHAVKNAF----G-------------------D-----EG--VSIDY
DAVPAVVFTSPEVAAVGTT--ELEYM-D-E-HGTCS-CRTVQMADVPRAKAVENTDGLVQ
VVKH-HE-------TDEIVGVHMVGPRAADMIMEATLAVK--------------------
----------------FGLTVDDIIDTVHPFPTFSEAFKHACQAFRRDTSTMSCCIE---
------------------------------------------------------------
------------------------------------------------------------
------------------------------------------------------------
------------------------------------------------
>2671759427_Ga0079853_3839__mercuric_reductase__Halopelagius_longus_CGMCC_1_12397___Ga0079853_17_
------------------------------------------------------------
------------------------------------------------------------
------------------------------------------------------------
------------------------------------------------------------
------------------------------------------------------------
--------------------------MTTSR-----------------------------
------------------------------------------------------------
------------------------------------------------------------
------------------------------------------------------------
------------------------------------------------------------
------------------------------------------------------------
------------------------------------------------------------
------------------------------------------------------------
------------------------------------------------------------
------------------------------------------------------------
------------------------------------------------------------
----------------------------------------SYG------------LVILG
GGAAAFAAITEADRR--GL-S-TAMVNT----G-----LPLGGTCVNVGC-VPSKHLLEV
GK-----TAHEPP---HNPFD----AVE-YD-D-DQPV-TNWAAAIDEKDEIVASLREQN
YVDVAEHFG--TDIY--EGY--GRL-----V-----------------D----------D
--------ATIEVV-------N-GA-DA----GT--TIAGE-KALVATGSSPDIA-PIDG
I---------------D------A--VG----YETSE-----SI---LERRDLP---ESI
VMIGAGYVAMEWGQILHHMGTDVTILQRSSRVLSE-M--EGQLGRELQRCFE-A-EGITV
ETDVDIRRV--------SEGGETG------D----------------DV-T-VEA-----
AV--A----------------------G------ASQ--T--FTAGDLFV-ATGVSPNTD
DVGLDEV---------GVETDGSGAVVVDDEFQTDNLDVYAAGD--------CIG-----
EPM-LETVAAKEGNHAVRNAF----G-------------------D-----GG--ATIDY
HAVPKVVFTSPEVAAVGTT--ELEYM-D-E-HGTCT-CRTVEMEDVPKAKAVEDTRGLVQ
VVKH-HE-------TDEIVGVHMVGPRAADMIPEATLAVK--------------------
----------------FGLTVDDIIDTIHPFPTFSEAFKHACQAFRRDTSTMSCCVE---
------------------------------------------------------------
------------------------------------------------------------
------------------------------------------------------------
------------------------------------------------
>638205746_pNG6156_merA_mercuric_reductase__Haloarcula_marismortui_ATCC_43049_plasmid_pNG600__NC_006394_
------------------------------------------------------------
------------------------------------------------------------
------------------------------------------------------------
------------------------------------------------------------
------------------------------------------------------------
--------------------------MTHTS-----------------------------
------------------------------------------------------------
------------------------------------------------------------
------------------------------------------------------------
------------------------------------------------------------
------------------------------------------------------------
------------------------------------------------------------
------------------------------------------------------------
------------------------------------------------------------
------------------------------------------------------------
------------------------------------------------------------
----------------------------------------DYD------------LVILG
GGAAAFAAITEASRR--DL-S-TAMVNT----G-----LPIGGTCVNVGC-VPSKHLLAV
AE-----SGAAAS---ENPFD----AVR-YP-E--EPT-VDWAAALNDTDELVERFRQEN
YVDIAEHFE--IDIY--EGY--GQL-----V-----------------D----------D
--------TTIEVV-------D-GA-DE----GA--RITGE-KALVATGSSPWAP-PIDG
L---------------Y------D--VD----YYTSE-----TI---LEERDLP---ESI
LMLGGGYIALEWGQILHRVGIDVTVLQRSDRVLSD-M--EGQLGREMQRAFE-E-EGIEV
ITGNDFQRV--------RTLAADGGA----EAI--------QS----GV-A-VET-----
TI--D----------------------G------DER--T--VTGDALFV-ATGVQPNSE
GIGLETV---------GIETNPDGTIRVDEYFQTTNPDIYAAGD--------VIG-----
EPE-LETVAAKEGNHAVKNAF----G-------------------N-----EG--VSIDY
DAVPAVVFTSPEVAAVGTT--ELEYM-D-E-HGTCS-CRTVQMADVPRAKAVENTDGLVQ
VVKH-HE-------TDEIVGVHMVGPRAADMIMEATLAVT--------------------
----------------FGLTVDDIIDTVHPFPTFSEAFKQACQAFRRDISMMSCCIE---
------------------------------------------------------------
------------------------------------------------------------
------------------------------------------------------------
------------------------------------------------
>2789076037_Ga0309193_102564__mercuric_reductase__Haloferacaceae_archaeon_SYSU_A9_0___Ga0309193_102_
------------------------------------------------------------
------------------------------------------------------------
------------------------------------------------------------
------------------------------------------------------------
------------------------------------------------------------
--------------------------MKGGI-----------------------------
------------------------------------------------------------
------------------------------------------------------------
------------------------------------------------------------
------------------------------------------------------------
------------------------------------------------------------
------------------------------------------------------------
------------------------------------------------------------
------------------------------------------------------------
------------------------------------------------------------
------------------------------------------------------------
----------------------------------------DYD------------LVVLG
GGAAAFAAITEAGGR--GL-S-AAMVNA----G-----LPLGGTCVNVGC-VPSKHLLAM
AE-----AASVPS---HNPFT----AVG-YS-R-DEPT-IDWSAAIDEKDRLVRQLRREN
YVDVAEHSG--TDIY--EGY--GRF-----V-----------------E----------S
--------TTVEVV-------D-GR-DE----GA--RITGE-KALIATGSSPWAA-PVDG
L---------------E------D--ID----YETSE-----TI---LDRRELP---DSI
IVLGGGYVALEWGQILRRVGVDVTILQRSERVLSG-M--EGQLGREIRRSFR-E-EGIEV
VTGNDFQRV--------TSAVTDGGA----AVQ--------GA----GV-S-VET-----
VV--D----------------------G------ESR--T--FAAEDLFV-ATGVQPNSE
NIGLDTI---------GVDTDERGAVLVDRHLRTTNPDVYAAGD--------VIG-----
EPE-LETVAAKEGNHAVKNAF----G-------------------D-----EG--RTIDY
GAVPAVVFTSPEVASVGTT--ESEYV-G-E-YGTCS-CRTVRMADVPKARTVEDTRGLVQ
VVKH-HE-------TDEIVGVHAVAPRAADMIMEAALAVK--------------------
----------------FGLTVDDIIDTVHPFPTFGEAFKRACQAFRRETSAMSCCVE---
------------------------------------------------------------
------------------------------------------------------------
------------------------------------------------------------
------------------------------------------------
>2525944828_C471_09715__mercuric_reductase__Halorubrum_saccharovorum_DSM_1137___NZ_AOJE01000057_
------------------------------------------------------------
------------------------------------------------------------
------------------------------------------------------------
------------------------------------------------------------
------------------------------------------------------------
--------------------------MTHTS-----------------------------
------------------------------------------------------------
------------------------------------------------------------
------------------------------------------------------------
------------------------------------------------------------
------------------------------------------------------------
------------------------------------------------------------
------------------------------------------------------------
------------------------------------------------------------
------------------------------------------------------------
------------------------------------------------------------
----------------------------------------DYD------------LVILG
GGAAAFAAITEASRR--DL-S-TAVVNT----G-----LPIGGTCVNVGC-VPSKHLLAV
AE-----SGAAAS---ENPFD----AVT-YP-E--EPT-VDWADALDGTNELVERFRQEN
YVDVAERFE--TDIY--EGY--GRL-----V-----------------D----------D
--------TTIEVV-------D-GS-DE----GA--RITGE-KALVATGSSPWAP-PIDG
L---------------D------D--ID----YYTSE-----TI---LEERDLP---ESI
LIVGGGYIALEWGQILHRVGVDVRVLQRSGHVLSG-M--EGQLGREMERAFR-E-EGIDI
MTGNDFQQV--------QGVATDNSA----DSG--------QQ----GV-A-VET-----
VI--E----------------------G------DKR--A--FTAEALFV-ATGVQPNSE
DIGLEAV---------SVETESDGAIHVDEHFQTTNPDVYAAGD--------VIG-----
EPE-LETVAAKEGNHTVKNAF----G-------------------N-----EG--VSIDY
DTVPAVVFTSPEVAAVGTT--EREYM-D-E-HGTCS-CQTIQMADVPRAKAVKNTDGLVQ
VVKH-HE-------TDEIVGVHMVGPRAADMIMEATLAVR--------------------
----------------FGLTVDDIIDTVHPFPTFSEAFKHTCQAFRRDTSTMSCCIE---
------------------------------------------------------------
------------------------------------------------------------
------------------------------------------------------------
------------------------------------------------
>2556215482_C470_00140__mercuric_reductase__Halorubrum_litoreum_JCM_13561___AOJF01000001_
------------------------------------------------------------
------------------------------------------------------------
------------------------------------------------------------
------------------------------------------------------------
------------------------------------------------------------
--------------------------MAQTS-----------------------------
------------------------------------------------------------
------------------------------------------------------------
------------------------------------------------------------
------------------------------------------------------------
------------------------------------------------------------
------------------------------------------------------------
------------------------------------------------------------
------------------------------------------------------------
------------------------------------------------------------
------------------------------------------------------------
----------------------------------------DYD------------LVILG
GGAAAFAAITEASRR--DL-S-TAMVNT----G-----LPIGGTCVNVGC-VPSKHLLAV
AE-----SGAAES---ESPFD----AVR-YP-E--EPT-VDWADALDGTDELVERFRQEN
YVDVAEHFE--TDIY--EGY--GQL-----V-----------------G----------D
--------TTIEVV-------D-CD-DE----GV--RITGE-KALVATGSSPWAP-SIDG
L---------------G------G--VD----YYTSE-----TI---LEERDLP---ESI
VMLGGGYIALEWGQILHRVGVDVTVLQRSGHVLSD-M--EGQLGREMQRAFR-E-EGIDV
VTSNDFQQV--------QDVATDSGA----DPG--------QK----GV-A-VET-----
VI--E----------------------G------EER--A--FTAEALFV-ATGVQPNSE
DIGLEAV---------GVETESDGAIRVDEHFQTTNPDIYAAGD--------VIG-----
EPE-LETVAAKEGNHAVKNAF----G-------------------D-----EG--VSIDY
DAVPAVVFTSPEVAAVGTT--ELEYM-D-E-HGTCS-CRTVQMADVPRAKAVENTDGLVQ
VVKH-HE-------TDEIVGVHMVGPRAADMIMEATLAVK--------------------
----------------FGLTVDDIIDTVHPFPTFSEAFKHACQAFRRDTSTMSCCIE---
------------------------------------------------------------
------------------------------------------------------------
------------------------------------------------------------
------------------------------------------------
>2671608560_Ga0123509_15119__mercuric_reductase__Halorubrum_lacusprofundi_R1S1_draft___Ga0123509_151_
------------------------------------------------------------
------------------------------------------------------------
------------------------------------------------------------
------------------------------------------------------------
------------------------------------------------------------
--------------------------MPSPT-----------------------------
------------------------------------------------------------
------------------------------------------------------------
------------------------------------------------------------
------------------------------------------------------------
------------------------------------------------------------
------------------------------------------------------------
------------------------------------------------------------
------------------------------------------------------------
------------------------------------------------------------
------------------------------------------------------------
----------------------------------------DYD------------LVILG
GGAAAFAAITEASRQ--GL-S-TAMVNT----G-----LPIGGTCVNVGC-VPSKHLLAV
AE-----HGAAAS---DNPFD----AVT-YT-E--EPT-VDWTEALDGTDEIVERFRQEN
YVDVAEHFE--TDIY--EGY--GQL-----I-----------------D----------D
--------TTIEVV-------D-GL-DK----GT--RIAGE-KALIATGSSPWAP-PIDG
L---------------D------D--VE----YYTSE-----TI---LDERDLP---ESI
SIIGGGYIALEWGQILHRVGVDITILQRSDRILSG-M--EVQLGREIQRAFR-E-EGIDI
VTGNDFQQV--------QSAAADGGT----EAI--------QQ----GV-T-VET-----
TV--D----------------------G------DSR--V--FTAEALFV-ATGVQPNSQ
NIGLEAL---------GVETEPDGAIRVDECFQTTNSDIYAAGD--------VIG-----
EPE-LETVAAKEGNHVVKNAF----G-------------------D-----EG--ATIDY
NAVPAVVFTSPEVAAVGTT--ELEYM-N-E-HGTCS-CRTVQMEDVPRAKAVKNTDGLVQ
VVKH-HE-------TDEIVGVHMVGPRAADMIMEATLAVK--------------------
----------------FDLTVDDIIDTVHPFPTFSEAFKQTCQTFRRDTSKMSCCIE---
------------------------------------------------------------
------------------------------------------------------------
------------------------------------------------------------
------------------------------------------------
>2671608346_Ga0123509_1404__mercuric_reductase__Halorubrum_lacusprofundi_R1S1_draft___Ga0123509_140_
------------------------------------------------------------
------------------------------------------------------------
------------------------------------------------------------
------------------------------------------------------------
------------------------------------------------------------
--------------------------MEDNR-----------------------------
------------------------------------------------------------
------------------------------------------------------------
------------------------------------------------------------
------------------------------------------------------------
------------------------------------------------------------
------------------------------------------------------------
------------------------------------------------------------
------------------------------------------------------------
------------------------------------------------------------
------------------------------------------------------------
----------------------------------------SYD------------LVILG
GGAAAFAAITEASGR--GL-S-TAIVNT----G-----LPIGGTCVNVGC-VPSKHLLAV
GE-----SAAAPQ---KNPFE----AVQ-YS-D-DEPT-VDWDEALDGTDALVERFRQEN
YVDVAEHFE--TDIY--EGY--GEL-----V-----------------D----------D
--------TTIEIV-------D-GP-DK----GI--RITGE-KTLVATGSSPWVL-PIDG
L---------------D------G--VD----YYTSE-----TI---LKERNLP---GSI
VIIGGGYIALEWGQILHRIGVDVTILQRSERVLSG-M--EGQLGREMQRAFE-E-EGIKV
ITGNDFQRV--------RAPAVDGGA----DAI--------QS----DV-G-IET-----
LV--D----------------------G------NER--T--VTGDALFV-ATGVQPNSE
DIGLETV---------GVEANDDGAILVDEHFQTANPDVYAAGD--------VIG-----
EPE-LETVAAKEGNHAIKNAF----G-------------------N-----EG--VTIDY
DTVPAVVFTSPEVASVGTT--ELEYM-D-E-HGTCS-CRTVQMEDVPRAKAVKNTDGLVQ
VVKH-HE-------TDEIVGVHMVGPRAADMIMEATLAVK--------------------
----------------FGLTVDDIIDTVHPFPTFSEAFKHACQAFRRDTSTMSCCVE---
------------------------------------------------------------
------------------------------------------------------------
------------------------------------------------------------
------------------------------------------------
>2805982940_Ga0309031_1056116__mercuric_reductase__Halorubrum_ezzemoulense_Ga36___Ga0309031_1056_
------------------------------------------------------------
------------------------------------------------------------
------------------------------------------------------------
------------------------------------------------------------
------------------------------------------------------------
--------------------------MDDAN-----------------------------
------------------------------------------------------------
------------------------------------------------------------
------------------------------------------------------------
------------------------------------------------------------
------------------------------------------------------------
------------------------------------------------------------
------------------------------------------------------------
------------------------------------------------------------
------------------------------------------------------------
------------------------------------------------------------
----------------------------------------SYD------------LVILG
GGAAAFAAVTEADRR--GL-S-TAMVNA----G-----LPIGGTCVNVGC-VPSKRLLAV
GE-----SAFAPR---DNPFD----AVR-YD-D-GEPN-VDWAAALDGTDELVDRFRREN
YVDVAEQFE--TDVY--EGY--GQL-----T-----------------D----------D
--------TTIEVV-------D-GP-DE----GA--RITGE-KALVATGSSPRAP-PIDG
L---------------D------A--VD----YYTSE-----TI---LEEHDLP---ERL
VMIGGGYIALEWGQILHRVGVDVTVLQRSDRVLSG-M--EGQLGREVKRAFE-E-EGVEV
VTGTDFERV--------RGPATDGGTDAGPEAT--------GS----GV-A-VEV-----
TV--D----------------------G------AER--T--VTGDALFV-ATGVRPNSE
GIGLGTA---------GIETNDDGTIHVDDHFRTTNPDIYAAGD--------VIG-----
EPE-LETAAAKEGNHAVKNAF----G-------------------N-----EG--VSIDY
DAVPSVVFTSPEVASVGTT--ELEYT-E-E-HGTCS-CRTVRMEDVPRAKAVEDTDGLVQ
VVKH-HE-------TDEIVGVHMVGPRAADMIMEATLAVK--------------------
----------------FGLTVDDIIDTVHPFPTFSEAFKQACQAFRRDTSTMSCCIE---
------------------------------------------------------------
------------------------------------------------------------
------------------------------------------------------------
------------------------------------------------
>2778193066_Ga0248465_1113__mercuric_reductase__Halorubrum_trapanicum_CBA1232___Ga0248465_11_
------------------------------------------------------------
------------------------------------------------------------
------------------------------------------------------------
------------------------------------------------------------
------------------------------------------------------------
--------------------------MTQTS-----------------------------
------------------------------------------------------------
------------------------------------------------------------
------------------------------------------------------------
------------------------------------------------------------
------------------------------------------------------------
------------------------------------------------------------
------------------------------------------------------------
------------------------------------------------------------
------------------------------------------------------------
------------------------------------------------------------
----------------------------------------DYD------------LVILG
GGAAAFAAITEASRR--DL-S-TAMVNT----G-----LPIGGTCVNVGC-VPSKHLLAV
AE-----YGAAAS---ENPFD----AVR-YP-E--EPT-VDWADALDGTDGLVERFRQEN
YVDVAEHFE--TDIY--EGY--GQL-----V-----------------D----------D
--------TTIEVV-------D-GS-DE----GA--RITGE-KALVATGSSPWAP-PIDG
LDDVDERSSSAHQTQSD------D--VD----YYTSE-----TI---LEERDLP---ESI
VMLGGGYIALEWGQILHRVGVDVTILQRSGHVLSD-M--EGQLGREMQRAFN-E-KGIDV
VTGNDFQQV--------QDVATDSGA----DPG--------QK----GV-A-VET-----
VI--E----------------------G------EER--A--FTAEALFV-ATGVQPNSE
DIGLEAV---------GVETESDGAIRVDEHFQTTNPDIYAAGD--------VIG-----
EPE-LETVAAKEGNHAVKNAF----G-------------------D-----EG--VSIDY
DAVPAVVFTSPEVAAVGTT--ELEYM-D-E-HGTCS-CRTVQMADVPRAKAVENTDGLVQ
VVKH-HE-------TDEIVGVHMVGPRAADMIMEATLAVR--------------------
----------------FGLTVDDIIDTVHPFPTFSEAFKHACQAFRRDTSTMSCCIE---
------------------------------------------------------------
------------------------------------------------------------
------------------------------------------------------------
------------------------------------------------
>2640209046_Ga0099586_109114__mercuric_reductase__Haloterrigena_sp__LL2A___Ga0099586_109_
------------------------------------------------------------
------------------------------------------------------------
------------------------------------------------------------
------------------------------------------------------------
------------------------------------------------------------
--------------------------METEH-----------------------------
------------------------------------------------------------
------------------------------------------------------------
------------------------------------------------------------
------------------------------------------------------------
------------------------------------------------------------
------------------------------------------------------------
------------------------------------------------------------
------------------------------------------------------------
------------------------------------------------------------
------------------------------------------------------------
----------------------------------------SYD------------LVILG
GGAAAFAAITEASDR--GL-S-TAMVNT----G-----LPIGGTCVNVGC-VPSKHLLAV
GE-----SAAAPQ---ENPFD----AVQ-YS-D-DEPT-VDWEAALDGTDDLVERFRQSN
YVDVATHYD--TDIY--EGY--GKL-----VTSEGHCPSSSR--PRA-D----------D
NRSRSGGVTAIEVV-------D-GT-HE----GV--CITGE-TVLVATGSSPWAP-PIDG
L---------------D------D--VD----YYTSE-----TI---LDERDLP---ESI
VVIGGGYIALEWGQILHRIGVDVTILQRSDHVLSD-M--EGQLGREIQDSFE-E-QGINV
VTGNEFKRV--------RSPATDGGA----TAV--------QG----GV-T-VET-----
VI--D----------------------D------NQH--A--FTAESLFV-ATGVQPNSE
TIGLDEA---------GVETADDGSVRVDEYFQTTNPNVYAAGD--------VIG-----
EPE-LETVAAKEGNYAVKNAF----G-------------------E-----AG--VTIDY
DAVPAVVFTSPEVASVGIT--ELEYM-D-R-HGTCS-CRTIRMADVPRAKAVENTDGLVQ
VVKH-HE-------TDNIVGVHMVGPRAADMILEATLAVK--------------------
----------------FGLTVVNIIDTVHPFPTFSEAFKQACQAFRRDTSTMSCCVE---
------------------------------------------------------------
------------------------------------------------------------
------------------------------------------------------------
------------------------------------------------
>2618024292_Ga0070189_3490__mercuric_reductase__Halopelagius_inordinatus_CGMCC_1_7739___Ga0070189_107_
------------------------------------------------------------
------------------------------------------------------------
------------------------------------------------------------
------------------------------------------------------------
------------------------------------------------------------
--------------------------MTHTS-----------------------------
------------------------------------------------------------
------------------------------------------------------------
------------------------------------------------------------
------------------------------------------------------------
------------------------------------------------------------
------------------------------------------------------------
------------------------------------------------------------
------------------------------------------------------------
------------------------------------------------------------
------------------------------------------------------------
----------------------------------------DYD------------LVILG
GGAAAFAAITEASRR--DL-S-TAIVNA----G-----LPIGGTCVNVGC-VPSKHLLAV
AE-----SGAAAS---ENPFD----AVT-YP-E--APT-IDWADALDGTDELVERFRQQN
YVDVAEHFE--TDIY--EGY--GQL-----VDSEGRSPSGNRNATRSGD----------D
--------TTIEVV-------D-GP-DK----GT--RTTGE-KALVATGSSPWAP-PIDG
L---------------E------E--VE----YYTSE-----TI---LEERDLP---ESI
VMLGGGYIALEWGQILHRVGVDVTILQRSERVLSD-M--EGQLAQELQRALH-E-EGIDI
VTGNDFKRV--------RTAATDGSS----QPS--------QQ----DV-T-VET-----
VV--D----------------------G------EER--A--VTAEALFV-ATGVQPNSE
NIGLERV---------GVETEPDGAIRVDEYFQTTNPDIYAAGD--------VIG-----
EPE-LETVAAKEGNHAVKNAF----G-SAELRSVGRSSGQSPREDY-----EG--VTIDY
DTVPAVVFTSPEVAAVGTT--EREYM-N-K-HGICS-CRTVQMEDVPRAKAVSNTDGLVQ
VVKH-HE-------TDEIVGVHIVGPRAADMIMEATLAVK--------------------
----------------FGLTVDDIIDTVHPFPTFSEAFKHACQAFRRDTSKMSCCIE---
------------------------------------------------------------
------------------------------------------------------------
------------------------------------------------------------
------------------------------------------------
>2788991489_Ga0272291_16134__mercuric_reductase__Salinigranum_rubrum_GX10___Ga0272291_16_
------------------------------------------------------------
------------------------------------------------------------
------------------------------------------------------------
------------------------------------------------------------
------------------------------------------------------------
--------------------------MTHTS-----------------------------
------------------------------------------------------------
------------------------------------------------------------
------------------------------------------------------------
------------------------------------------------------------
------------------------------------------------------------
------------------------------------------------------------
------------------------------------------------------------
------------------------------------------------------------
------------------------------------------------------------
------------------------------------------------------------
----------------------------------------DYD------------LVILG
GGAAAFAAITEASRR--DL-S-TAIVNA----G-----LPIGGTCVNVGC-VPSKHLLAV
AE-----SGAAAS---ENPFD----AVT-YP-E--APT-IDWVDALDGTDDLVERFRQQN
YVDVAEHFE--TDIY--EGY--GQL-----VDSEGRSPSGNRNATRSGD----------D
--------TTIEVV-------D-GP-DK----GT--RITGE-KALVATGSSPWAP-PIDG
L---------------E------E--VE----YYTSE-----TI---LEERDLP---ESI
VMLGGGYIALEWGQILHRVGVDVTILQRSERVLSD-M--EGQLGRELQRALR-E-EGIDI
VTGNDFKRV--------RTAATDGSS----QPS--------QQ----DV-T-VET-----
VV--D----------------------G------EER--A--VTAEALFV-ATGVQPNSE
NIGLERV---------GVKTEPDGAIRVDEYFQTTNPDIYAAGD--------VIG-----
EPE-LETVAAKEGNHAVKNAF----G-SAELRSVGRSSGQSPREDN-----EG--VTIDY
DTVPAVVFTSPEVAAVGTT--EREYM-N-E-HGICS-CRTVQMEDVPRAKAVSNTDGLVQ
VVKH-HE-------TDEIVGVHMVGPRAADMIMEATLAVK--------------------
----------------FGLTVDDIIDTVHPFPTFSEAFKHACQAFRRDTSTMSCCIE---
------------------------------------------------------------
------------------------------------------------------------
------------------------------------------------------------
------------------------------------------------
>2617340384_Ga0066361_2757__mercuric_reductase__Halorubrum_sodomense_DSM_3755___Ga0066361_14_
------------------------------------------------------------
------------------------------------------------------------
------------------------------------------------------------
------------------------------------------------------------
------------------------------------------------------------
--------------------------MTSDP-----------------------------
------------------------------------------------------------
------------------------------------------------------------
------------------------------------------------------------
------------------------------------------------------------
------------------------------------------------------------
------------------------------------------------------------
------------------------------------------------------------
------------------------------------------------------------
------------------------------------------------------------
------------------------------------------------------------
----------------------------------------QYD------------LVILG
GGAAAFAAITEASRR--DL-T-TAMVNT----G-----LPIGGTCVNVGC-VPSKHLLAV
AE-----NGAAAA---ENPFD----AVR-YL-E--EPT-VDWADALDGTDALVERFRQEN
YVDVAEHFE--TDIY--EGY--GQL-----VDSEGRSPSGNR--TQSGD----------D
--------TTIEVV-------D-GA-DE----GA--RITGK-KALVATGSSPWAP-PIDG
L---------------D------D--VD----YYTSE-----TI---LEERDLP---ESI
VILGGGYIALEWGQILHRVGVGVTILQRSEHVLSG-M--EGQLGREMLRAFE-E-EGIEV
ITGNDFQRV--------RTPAAAGGI----KTR--------QS----GV-A-VET-----
AV--D----------------------G------TER--T--ITGDALFV-ATGVQPNSD
GIGLASV---------GVETDNNGRIHVDEHFQTTNSHIYAAGD--------VIG-----
EPE-LETVAAKEGNHSVRNAF----G-------------------N-----EA--VSIDY
DAVPAVVFTSPEVAAVGTT--ELEHT-E-E-HGTCS-CRTVQMEDVPRAKAVKDTDGLVQ
VVKH-HE-------TDEIVGVHTVGPRAADMIVEATLAVK--------------------
----------------FGLTVGDIIDTVHPFPTFSEAFKQACQAFRRDTSKMSCCIE---
------------------------------------------------------------
------------------------------------------------------------
------------------------------------------------------------
------------------------------------------------
>2727826155_Ga0170408_102282__mercuric_reductase__Halorubrum_chaoviator_DSM_19316___Ga0170408_102_
------------------------------------------------------------
------------------------------------------------------------
------------------------------------------------------------
------------------------------------------------------------
------------------------------------------------------------
--------------------------VTSDP-----------------------------
------------------------------------------------------------
------------------------------------------------------------
------------------------------------------------------------
------------------------------------------------------------
------------------------------------------------------------
------------------------------------------------------------
------------------------------------------------------------
------------------------------------------------------------
------------------------------------------------------------
------------------------------------------------------------
----------------------------------------HYD------------LVILG
GGAAAFAAITEASRR--DL-S-TAMVNT----G-----LPIGGTCVNVGC-VPSKHLLAV
AE-----NGAAAS---ENPFD----AVR-YP-E--EPT-VNWADALDGTDELVERFRQEN
YVDVAEHFE--TDIY--EGY--GQL-----VDSEGHSPSGNR--TQSGD----------D
--------TTIEIV-------D-GA-DE----GA--RITGK-KALVATGSSPWAP-PIDG
L---------------E------D--VD----YYTSE-----TI---LEERDLP---ESI
VMLGGGYIALEWGQILHHVGVDVTILQRSERVLSE-M--EGQLGREIQRVFN-E-DGIEV
VTGNDFQRV--------RTSATAGET----KTR--------QS----GV-A-VET-----
AV--E----------------------G------TER--T--ITGDALFV-ATGVQPNSD
GIGLESV---------GVETDDNGTIHVDEHFQTTNSHIYAAGD--------VIG-----
EPE-LETVAAKEGNHAVKNAF----S-------------------D-----EG--VSIDY
DAVPAVVFTSPEVAAVGTT--ELEYT-D-E-HGTCS-CRTVQMEDLPRAKAVKDTDGLVQ
VVKH-HE-------TDEVVGVHMVGPRAADMIMEATLAVK--------------------
----------------FGLTVDDIIDTVHPFPTFSEAFKQACQAFRRDTSKMSCCIE---
------------------------------------------------------------
------------------------------------------------------------
------------------------------------------------------------
------------------------------------------------
>2651274292_Ga0039399_10636__mercuric_reductase__Halarchaeum_acidiphilum_MH1_52_1___Ga0039399_1063_
------------------------------------------------------------
------------------------------------------------------------
------------------------------------------------------------
------------------------------------------------------------
------------------------------------------------------------
--------------------------MSSPS-----------------------------
------------------------------------------------------------
------------------------------------------------------------
------------------------------------------------------------
------------------------------------------------------------
------------------------------------------------------------
------------------------------------------------------------
------------------------------------------------------------
------------------------------------------------------------
------------------------------------------------------------
------------------------------------------------------------
----------------------------------------NYD------------LVILG
GGAAAFAAITEASRR--DL-S-TAMVNT----G-----LPLGGTCVNVGC-VPSKRLLAV
AE-----HGAAAS---DNPFD----AVT-YP-E--EPT-VDWADALDGTDDLVEQFRQEN
YVDVAEHFE--TDIY--EGY--GKL-----IDSEGQRPSSNR--TSSGD----------D
--------TTIKVV-------D-GS-DE----GA--KISGE-KALVATGSSPWTP-PIDS
L---------------E------T--VD----YYTSE-----TI---LEERDLP---ESI
VMIGGGYIALEWGQILHRVGVDVTILQRSKRVLSG-M--EGQLGREIQLAFR-E-EGIDV
VTGNDFQQV--------RSPASDGGA----EAV--------QQ----GV-A-VET-----
IA--D----------------------D------EPR--E--FTADALFV-ATGVQPNSE
NVALDAV---------GIETTDDGTIRVDKHFQTTNPDVYAAGD--------VIG-----
EPE-LETVAAKEGNHAVKNAF----G-------------------D-----EG--ASIDY
DAVPAVVFTSPEVASVGTT--ELEYM-D-E-HGTCT-CRTVQMEDVPRAKAVENTDGLVQ
IVKH-HE-------TDEIVGVHMVGPRAADMIMEATLAVK--------------------
----------------FGLTIDDIIDTVHPFPTFSEAFKYACQAFRRDTSTMSCCVE---
------------------------------------------------------------
------------------------------------------------------------
------------------------------------------------------------
------------------------------------------------
>2651392262_Ga0039400_102411__mercuric_reductase__Halarchaeum_acidiphilum_JCM_16109___Ga0039400_1024_
------------------------------------------------------------
------------------------------------------------------------
------------------------------------------------------------
------------------------------------------------------------
------------------------------------------------------------
--------------------------MSSPS-----------------------------
------------------------------------------------------------
------------------------------------------------------------
------------------------------------------------------------
------------------------------------------------------------
------------------------------------------------------------
------------------------------------------------------------
------------------------------------------------------------
------------------------------------------------------------
------------------------------------------------------------
------------------------------------------------------------
----------------------------------------NYD------------LVILG
GGAAAFAAITEASRR--DL-S-TAMVNT----G-----LPLGGTCVNVGC-VPSKRLLAV
AE-----HGAAAS---DNPFD----AVT-YP-E--EPT-VDWADALDGTDDLVEQFRQEN
YVDVAEHFE--TDIY--EGY--GKL-----IDSEGQRPSSNR--TSSGD----------D
--------TTIKVV-------D-GS-DE----GA--KISGE-KALVATGSSPWTP-PIDS
L---------------E------T--VD----YYTSE-----TI---LEERDLP---ESI
VMIGGGYIALEWGQILHRVGVDVTILQRSKRVLSG-M--EGQLGREIQLAFR-E-EGIDV
VTGNDFQQV--------RSPASDGGA----EAV--------QQ----GV-A-VET-----
IA--D----------------------D------EPR--E--FTADALFV-ATGVQPNSE
NVALDAV---------GIETTDDGTIRVDKHFQTTNPDVYAAGD--------VIG-----
EPE-LETVAAKEGNHAVKNAF----G-------------------D-----EG--ASIDY
DAVPAVVFTSPEVASVGTT--ELEYM-D-E-HGTCT-CRTVQMEDVPRAKAVENTDGLVQ
IVKH-HE-------TDEIVGVHMVGPRAADMIMEATLAVK--------------------
----------------FGLTIDDIIDTVHPFPTFSEAFKYACQAFRRDTSTMSCCVE---
------------------------------------------------------------
------------------------------------------------------------
------------------------------------------------------------
------------------------------------------------
>2730032875_Ga0180932_108314__mercuric_reductase__Archaeoglobus_sp__JdFR_24___Ga0180932_1083_
------------------------------------------------------------
------------------------------------------------------------
------------------------------------------------------------
------------------------------------------------------------
------------------------------------------------------------
--------------------------MTK-------------------------------
------------------------------------------------------------
------------------------------------------------------------
------------------------------------------------------------
------------------------------------------------------------
------------------------------------------------------------
------------------------------------------------------------
------------------------------------------------------------
------------------------------------------------------------
------------------------------------------------------------
------------------------------------------------------------
----------------------------------------KYD------------LAILG
SGSAAFAAALKASEL--GA-K-VLLTEF----------DEIGGTCVNRGC-IPTKNLIEA
S------IIYRKL---VKDFP----GID--V-K-VSL---NFASLIAQKDELVSELRHAK
YISVAENDEN-MDLV--KGK--AYF-----A-----------------S----------T
--------SEIKV--------N-G---------E--KYEAE-KFIIATGARPAVP-PIKG
L---------------E------E--AG----YLTSRTI--------FQLDELP---ESL
IIIGGGYIALEIGQLFSRLGSEVTILERSQRILRR-A--EPVISEYLRKYME-E-DGIAV
YTSASISEVS--------------------RA---------GD----VK-E-VVI-----
SV--R----------------------N------ETI--R--LKTEQILV-AAGRKPNSE
NLGLEKV---------GVETDERGFIRVNQELR-AAPNVWAAGDVI--------G-----
EPM-ATPVAAKEGIVAAENAV----A-------------------G-----KH--RVMNY
ETIPRAIFTHPEVGIVGFT--EEEAV-K-A-GYTCA-CRSLLMRDVPKARAIREERGIIK
MVTD-AQ-------TKRIIGVHMLGDRAADVIHEAALAIK--------------------
----------------HRMTIDDLIDMVHIYPTMSEAVRMVAQMFYKDVTKLSCCAE---
------------------------------------------------------------
------------------------------------------------------------
------------------------------------------------------------
------------------------------------------------
>2730005537_Ga0180906_13025__mercuric_reductase__Archaeoglobus_sp__JdFR_37___Ga0180906_130_
------------------------------------------------------------
------------------------------------------------------------
------------------------------------------------------------
------------------------------------------------------------
------------------------------------------------------------
--------------------------MSR-------------------------------
------------------------------------------------------------
------------------------------------------------------------
------------------------------------------------------------
------------------------------------------------------------
------------------------------------------------------------
------------------------------------------------------------
------------------------------------------------------------
------------------------------------------------------------
------------------------------------------------------------
------------------------------------------------------------
----------------------------------------KYN------------LAILG
SGSAAFAAALKASEY--GA-K-VLLTEF----------DEIGGTCVNRGC-IPTKNLIHA
S------LIYRNA---VKGFP----GID--A-I-ASI---DFASLIALKDELVAELRHAK
YISVAESDEN-IDLI--KGR--AYF-----T-----------------S----------P
--------SEIKV--------N-G---------E--RYQAE-KFIIATGARPAIP-PIKG
L---------------E------E--AG----YLTSRTI--------LQLDELP---ESL
IIIGGGYIALEIGQLFSRFGSDITIIERGQRILSR-A--EPVISEHLQKYMG-E-DGITI
YTSASISEVR--------------------RG---------GE----EK-E-VVV-----
RV--D----------------------D------QTL--M--LKAQHILV-ATGRRANTE
NLGLEKA---------GVETDGRGFIKVDEELK-AAANVWAAGDVI--------G-----
EPM-ATPVAAKEGIAAAENAI----A-------------------G-----KR--KTVDY
NAIPRAIFTHPEVGMVGMT--EEEAE-K-S--FTCA-CRTLFMKDVPKARAIRETRGVVK
MVAD-AR-------TKRIIGVHMLGERAADVIHEAALAIK--------------------
----------------HGMTVDDIMDMVHVYPTMSEAIKMVAQTFYKDVTKLSCCAE---
------------------------------------------------------------
------------------------------------------------------------
------------------------------------------------------------
------------------------------------------------
>2510092709_Calag_0616__mercuric_reductase__Caldisphaera_lagunensis_IC_154__DSM_15908___Calag_Contig24_1_
------------------------------------------------------------
------------------------------------------------------------
------------------------------------------------------------
------------------------------------------------------------
------------------------------------------------------------
------------------------------------------------------------
------------------------------------------------------------
------------------------------------------------------------
------------------------------------------------------------
------------------------------------------------------------
------------------------------------------------------------
------------------------------------------------------------
------------------------------------------------------------
------------------------------------------------------------
------------------------------------------------------------
------------------------------------------------------------
----------------------------------------MKD------------LVIIG
YGAAGFAALIKANEL--NV-K-PVLIGE----G------PIGGTCVNVGC-VPSKKLLSI
GE-----IYYKSR---KHLKL----NIY-----------PPFFETFKEKDNLVSNLRKMK
YEDVISSSD--VELI--EGK--AKF-----I-----------------S----------P
--------HEVKV--------G-N---------K--IIEGK-KFIIATGSSPKIP-RIPG
L---------------D------K--IG----YWTNN-----EA---LSPDRKI---DSL
AIIGGGPLGLEFAQMYKRLGVDVIVLEALPVLLYG-W--EPEISLEAEKILE-N-EGISV
VTNVNIKEIK--------------------K----------GS----GK-V-IVT-----
NK----------------------------------G--E--VEVDEILV-ATGRKPNTD
-LDLEKA---------NVDLNENKGIKVDEELRTSNKDIYAAGD--------VIG-----
SKM-LEALAGKQGTVAAENAL----L-------------------D-----SH--KKIDM
LSVPQVVFLQPNIASVGLT--EAEAE---K-IYRIE-TSKIMMEDLPKANILGENEGFIK
MIIE-EE-------TKKILGVHLVSENGAEIINEASLAIK--------------------
----------------MRANINDLIDTIHVFPTMGEAIRLAALSFISDIKKMSCCV----
------------------------------------------------------------
------------------------------------------------------------
------------------------------------------------------------
------------------------------------------------
>2264946950_A11D05DRAFT_00292__mercuric_reductase__candidate_division_DUSEL1_archaeon_SAG_AAA011_D5__Dusel_001_270____A11D05DRAFT_contig_0_0_1_
------------------------------------------------------------
------------------------------------------------------------
------------------------------------------------------------
------------------------------------------------------------
------------------------------------------------------------
--------------------------MN--------------------------------
------------------------------------------------------------
------------------------------------------------------------
------------------------------------------------------------
------------------------------------------------------------
------------------------------------------------------------
------------------------------------------------------------
------------------------------------------------------------
------------------------------------------------------------
------------------------------------------------------------
------------------------------------------------------------
---------------------------------------KEYE------------LIIIG
GGAGAFAAANTANKL--KK-K-TLLVNY-------EKILPLGGTCVNVGC-VPSKIMLHQ
GE-----EYYNAV---RSKFR----AIKL---Q-GRS---DFIEALKETHEMVKNFRNKN
YEKVIEKQEY-VDFK--EGL--ASF-----V-----------------D----------S
--------HTVKV--------D-N---------K--TFKGK-HFLIAAGAYTFVP-PIKG
I---------------D------K--ID----FITNV-----NI---FNLKKKP---KSV
IIIGGGPLGMEFSQIFHHFGVKVTVLQRSERVIPK-F--DSMLGEELRKHLQ-E-EGITI
YTNADSKEVK--------------------KT---------KN----GI-E-LTV-----
EI--D----------------------G------KR--KV--LTAEKLML-ATGLQANTK
LLETEKS---------GVNLDEKGFVKVNEFMQTSQKHIYAAGD--------VTG-----
LMP-LETTAAKQGNFAVFNMF----E-------------------N-----AN--KKINY
NEVPHAVFTSPEVAAVGIT--EEEFM-R-K-YNVCL-CRTMTLDHVEKALAIKDTRGLIR
MVLD-PK-------TKIVIGVHIIGPMAADIITTATYAIK--------------------
----------------NKMTIYDIKDTVHVFPTLSEMIKKVAQSFDQSLDEMACCVE---
------------------------------------------------------------
------------------------------------------------------------
------------------------------------------------------------
------------------------------------------------
>2524425327_MK4r01_00370__mercuric_reductase__NAG2_mk4_r01__from_OSP_D____MK4r01_contig00067_8_
------------------------------------------------------------
------------------------------------------------------------
------------------------------------------------------------
------------------------------------------------------------
------------------------------------------------------------
------------------------------------------------------------
------------------------------------------------------------
------------------------------------------------------------
------------------------------------------------------------
------------------------------------------------------------
-----------------------------MMP----------------------------
------------------------------------------------------------
------------------------------------------------------------
------------------------------------------------------------
------------------------------------------------------------
------------------------------------------------------------
---------------------------------------DTWD------------IAILG
KGAAAFAAAIKASEKSSGKAR-IVMVGS----G------PIGGTCVNVGC-VPSKYLLEA
SH-----RLYYTA---REVFP----GVGAVN---PSL---DFPKLMEGVHNLVGNMRREK
YEKVLRYYPN-VEVL--DGK--AKF-----E-----------------S----------P
--------TAIKVV-------G-T--AH----EK--TIYAK-NFIVATGSRPTAP-PIEG
L---------------E------Q--TG----YITSD-----SV---WNLEYKP---ETL
AVIGGGAIGLELGQAFRHLGSEVTVLEAMPRIVPP-A--EPEVSETLQGVLE-D-EGVKF
QLKVRIARVY--------------------KK---------DG----KK-A-LEVV----
TA--Q----------------------G------K-R--E--LVVDEILV-ATGRAPNTD
MLDLDKA---------GVRTDERGFIVVDKGMRTSNPNIYSAGD--------CVS-----
KRLMLETLAAREGVVAATN-IL-----------------------G-----GS--EEVDY
STTPWAVFTNPQVASVGYT--EDEVM-A-K-MNACA-CRIVDLDRVAKAGIMGSERGLIK
LVLD-PY-------TYKVIGVHALTPNATEYIVEGALAIK--------------------
----------------YGLTYSDLINTTHVFPTLAEGVKLAAQSFIRPVDRMSCCVE---
------------------------------------------------------------
------------------------------------------------------------
------------------------------------------------------------
------------------------------------------------
>2525233378_Acd1_1657__mercuric_reductase__Sulfolobales_archaeon_Acd1___Acd1_Acidicryptum_5_
------------------------------------------------------------
------------------------------------------------------------
------------------------------------------------------------
------------------------------------------------------------
------------------------------------------------------------
------------------------------------------------------------
------------------------------------------------------------
------------------------------------------------------------
------------------------------------------------------------
------------------------------------------------------------
------------------------------------------------------------
------------------------------------------------------------
------------------------------------------------------------
------------------------------------------------------------
------------------------------------------------------------
------------------------------------------------------------
----------------------------------------MKD------------LVIIG
WGAAGFAALIKANQL--GF-K-PTVIGY----G------PIGGTCVNVGC-IPSKRALRI
GE-----LYSVAS---RVLGE----RTY-----------PDFGEAFKDVKDLVESLRKRK
YEDVLASYD--AEVI--EGK--ARF-----V-----------------S----------P
--------RAVKV--------N-G---------E--IIEAR-KFIIATGSSPKVL-EIKG
L---------------R------E--AG----FWTNS-----EA---LYPDREV---DSL
AIIGGRAQALEFAQMYRRLGVDVAVLQRSKVLLPD-W--EPEVSLLAERVLS-D-EGVYV
FTNVEVREVR--------------------RS---------AN----SK-V-IVT-----
NR----------------------------------G--E--IEAEEILL-ATGRKPNVD
-LNLEAA---------GVELGPNGGVKVNDDLSTTNPNVYAAGD--------VLG-----
EPM-LESLAGYEGSIAAENAL----T-------------------G-----SR--KSTNR
RLAPQAIFTQPNIARVG----SAEGY---E-VGSLE-SRVIWLSELPKASILGDERGLVK
MTVE-RE-------TKRIVSVQMVAENAGDVIAEAALAIR--------------------
----------------HGLTIDDIIEVVHPFPTVAESLRLAALSFYVDVSRLSCCV----
------------------------------------------------------------
------------------------------------------------------------
------------------------------------------------------------
------------------------------------------------
>2549782108_M1646DRAFT_02956_merA_mercuric_reductase__Sulfolobus_islandicus_M_16_46___M1646DRAFT_AHJS01000002_1_2_
------------------------------------------------------------
------------------------------------------------------------
------------------------------------------------------------
------------------------------------------------------------
------------------------------------------------------------
------------------------------------------------------------
------------------------------------------------------------
------------------------------------------------------------
------------------------------------------------------------
------------------------------------------------------------
------------------------------------------------------------
------------------------------------------------------------
------------------------------------------------------------
------------------------------------------------------------
------------------------------------------------------------
------------------------------------------------------------
----------------------------------------MED------------LVIIG
YGAAGFAALIRANQL--GI-K-PVVVGY----G------EIGGTCVNVGC-VPSKRMLRI
GE-----LYNNSS---KIVGK----KLF-----------PEFFQAFQDKAEIVNSLRKEK
YEDVINSYD--VKLI--IGK--AHF-----I-----------------S----------P
--------NAIKV--------N-G---------E--TIEAK-KFIIATGSSPNVP-NING
L---------------T------E--VG----FWTNV-----EA---LSPDKTI---SSL
AIIGGRALALEFAQMYKRLGVDTIILQRSERILPD-W--EPEISLSVKNYLE-KNDNIPI
FTNVRVKEVR--------------------KG---------NG----GK-I-VVT-----
DN----------------------------------G--E--VEADEILL-ATGRKPNVD
-MNLDAA---------GIELNDKGGIKVNEELRTSNPNVYAAGD--------VIG-----
GPM-LEALAGRQGSIAAENAI----M-------------------N-----VK--RKIDM
SSVPQVVFIEPNVAKVGLT--ALEAM-K-E-GYDID-HRVVKMNNIAKARILREDYGLIK
MVID-KK-------FRNILGVQMFGKYAAEVINEAALAVK--------------------
----------------FRATIDDLIDTIHVFPTMAESLRIVALAFTSDVSKMSCCV----
------------------------------------------------------------
------------------------------------------------------------
------------------------------------------------------------
------------------------------------------------
>2612178833_Ga0058638_111575__mercuric_reductase__Metallosphaera_sedula___Ga0058638_11_
------------------------------------------------------------
------------------------------------------------------------
------------------------------------------------------------
------------------------------------------------------------
------------------------------------------------------------
------------------------------------------------------------
------------------------------------------------------------
------------------------------------------------------------
------------------------------------------------------------
------------------------------------------------------------
------------------------------------------------------------
------------------------------------------------------------
------------------------------------------------------------
------------------------------------------------------------
------------------------------------------------------------
------------------------------------------------------------
----------------------------------------MHK------------LAIIG
YGAAGFAAMIKANEL--GV-K-PVLIGK----G------EIGGTCVNVGC-VPSKRMLYI
AE-----IYKKAR---EVTGS----EVY-----------PPF-SSFQEKDGLVQEMRKTK
YEDLLSYYD--VELI--QGE--ARF-----I-----------------S----------P
--------HAVKV--------N-G---------Q--VIEAE-KFVIATGSSPLIP-RIPG
L---------------D------K--VG----FWTNR-----EA---LSPDRRI---DSL
AVIGGRALALEFAQMYSRMKVEVAILQRSPVLIPD-W--EPEASVEARRIME-N-DGVAV
VTGVNVKEVR--------------------K----------GA----GK-I-VIT-----
DK----------------------------------G--E--VEADEILL-ATGRKPNVD
-LGLENA---------GVRLNERGGIKVDDELRTDNPHIYAAGD--------VLG-----
GKM-LEALAGRQGSIATENAL----T-------------------G-----SH--KRVDE
NAVPQVIFTQPNLARVGLT--EAEAR-A-K-EGEVE-ARVLPMSSVAKAEIINSRLGFVK
MVTM-N---------GRIVGVHAVGENVAEMIGEAALAIR--------------------
----------------FGATVHDLIDTVHMFPTIAESLRLVALAFRSDVSRLSCCV----
------------------------------------------------------------
------------------------------------------------------------
------------------------------------------------------------
------------------------------------------------
>2682545488_Ga0128346_11830__mercuric_reductase__Sulfolobus_sp__JCM_16833___Ga0128346_118_
------------------------------------------------------------
------------------------------------------------------------
------------------------------------------------------------
------------------------------------------------------------
------------------------------------------------------------
------------------------------------------------------------
------------------------------------------------------------
------------------------------------------------------------
------------------------------------------------------------
------------------------------------------------------------
------------------------------------------------------------
------------------------------------------------------------
------------------------------------------------------------
------------------------------------------------------------
------------------------------------------------------------
------------------------------------------------------------
------------------------------------------------------------
--------MIKANEL--GV-K-PVLIGS----G------PLGGTCVNVGC-VPSKTLLHE
GE-----IAKQCG---KNAD---------------------FSKSMEIKNNIVEEMRKKK
YEDVLSSYD--VELV--EGK--AHF-----I-----------------S----------P
--------KAVKV--------G-D---------K--VVEGD-KFIIATGSSPSIP-DIPG
L---------------R------E--VG----FWTNV-----EA---LS-SRKV---NSL
IVVGGRALGVEFAQMYARMGIDVALLQRSPVLLPD-W--EPEVSIEARNILE-D-DGVVV
ATNVRVKEVR--------------------K----------GL----EK-V-VVT-----
DK----------------------------------G--E--VEADEILM-ATGRKPNVD
-LNLKVA---------GVSLNDRGGVKVNDALQTSNPNVYAAGD--------VIG-----
EPM-LEAVAGREGSLAAENAI----T-------------------G-----SR--KGIDF
LSVPRAVFVQPNIASVGLR--EMDVP---Q-A---E-SRKVMMKDIAKGRIVN-SRGFIK
MVTQ-Q---------GRVMGVSMVGENAADVINEAALAIK--------------------
----------------MRVTVDDLIDTIHLFPTMGEAIRIAAISFRGDVQRMSCCV----
------------------------------------------------------------
------------------------------------------------------------
------------------------------------------------------------
------------------------------------------------
>2685275621_Ga0125896_10465__mercuric_reductase__Thermococcus_celericrescens_DSM_17994___Ga0125896_104_
------------------------------------------------------------
------------------------------------------------------------
------------------------------------------------------------
------------------------------------------------------------
------------------------------------------------------------
--------------------------MKN-------------------------------
------------------------------------------------------------
------------------------------------------------------------
------------------------------------------------------------
------------------------------------------------------------
------------------------------------------------------------
------------------------------------------------------------
------------------------------------------------------------
------------------------------------------------------------
------------------------------------------------------------
------------------------------------------------------------
-----------------------------------------YD------------FLIVG
GGAAGFAAALKANEL--GV-K-TLMANR----------GPIGGTCVNVGC-VPTKYLLTA
LE-----LKRRAL---FSPYL----GLG-FS-M-DEF---DFAKLVEGKDKLVETLRKEK
YEDVLQSLEH-VDYV--EGS--ARF-----V-----------------S----------E
--------NTVEV--------N-G---------A--RIGFK-KALIATGSRARVL-PLKG
L---------------E------E--VRD--RVLTHV-----EA---LSLKDPP---DSV
VVIGGRTQALEFAQIFARAGSRVVLLQRSLRIMPD-A--EPELAIELEDILS-E-E-VEI
HTEALPEGLK--------------------RG---------EN----GV-L-VEA-----
TV--G----------------------G------RKR--T--FEAEYLFF-ATGRVPNTE
NLGLENL---------GVKTDERGFIVVDRTMKAG-ENVYAAGD--------VVG-----
EPM-LETVTAREGFIATTNAL----E-------------------G-----RG--IGMDY
SVVPKVVFTDPQLASVGLT--DREA--S-K-ARRCL-CNTVEFSSVPKARILGEERGLMK
MVVD-DE-------TERILGVHILAHNAAEIIHEATMIVR--------------------
----------------NNMALDEVIETLHVFPTMSEAIKLAALSFKGDVSKMPCCAM---
------------------------------------------------------------
------------------------------------------------------------
------------------------------------------------------------
------------------------------------------------
>2685433591_Ga0126076_11209_merA_mercuric_reductase__Sulfolobus_acidocaldarius_GG12_C01_13___Ga0126076_11_
------------------------------------------------------------
------------------------------------------------------------
------------------------------------------------------------
------------------------------------------------------------
------------------------------------------------------------
------------------------------------------------------------
------------------------------------------------------------
------------------------------------------------------------
------------------------------------------------------------
------------------------------------------------------------
------------------------------------------------------------
------------------------------------------------------------
------------------------------------------------------------
------------------------------------------------------------
----------------------------V-------------------------------
------------------------------------------------------------
--------------------------------------RKVYD------------LAIIG
YGAAGFSALIRANEL--GI-K-PVIIGY----G------EIGGTCVNVGC-VPSKRLLSI
GE-----TYKYAS---IALNQ----KTT-----------PNFEKSFEDKSEIVSSLRKEK
YEDVLNSYD--AKVI--KGR--AHF-----I-----------------S----------P
--------NAIKV--------N-G---------E--IVEAK-KFIIATGSSPSIP-DIKG
L---------------R------E--AG----YWTNV-----EA---LSPTRRI---SSL
AIIGGRALALEFSQMYKRLGVDTVILQRSNRILPN-W--EPEISLSVKSYLE-NMEEIPV
FTQVKVKEVE--------------------TK---------ND----QK-V-IIT-----
DM----------------------------------G--E--VEVDEILV-ATGRRPNVD
-LNLNVA---------GVSLNEKGGVKVDEELRTTNPNIFAAGD--------VIG-----
EQM-LESVAGKEGFIAVDNAI----L-------------------N-----SH--KKIDK
LSIPQVVFIDPNVSRVGLT--QVEAE-S-S-GYTVD-YRVVNMESVPKARILRESHGLIK
MVVN-RE-------DMRILGAEIFGKNSAEIINEAALAIK--------------------
----------------FRATIYDIIDTIHVFPTMSESLKIAAIAFERDVKRMSCCVD---
------------------------------------------------------------
------------------------------------------------------------
------------------------------------------------------------
------------------------------------------------
>2685437484_Ga0126077_107168_merA_mercuric_reductase__Sulfolobus_acidocaldarius_GG12_C01_14___Ga0126077_107_
------------------------------------------------------------
------------------------------------------------------------
------------------------------------------------------------
------------------------------------------------------------
------------------------------------------------------------
------------------------------------------------------------
------------------------------------------------------------
------------------------------------------------------------
------------------------------------------------------------
------------------------------------------------------------
------------------------------------------------------------
------------------------------------------------------------
------------------------------------------------------------
------------------------------------------------------------
----------------------------V-------------------------------
------------------------------------------------------------
--------------------------------------RKVYD------------LAIIG
YGAAGFSALIRANEL--GI-K-PVIIGY----G------EIGGTCVNVGC-VPSKRLLSI
GE-----TYKYAS---IALNQ----KTT-----------PNFEKSFEDKSEIVSSLRKEK
YEDVLNSYD--AKVI--KGR--AHF-----I-----------------S----------P
--------NAIKV--------N-G---------E--IVEAK-KFIIATGSSPSIP-DIKG
L---------------R------E--AG----YWTNV-----EA---LSPTRRI---SSL
AIIGGRALALEFSQMYKRLGVDTVILQRSNRILPN-W--EPEISLSVKSYLE-NMEEIPV
FTQVKVKEVE--------------------TK---------ND----QK-V-IIT-----
DM----------------------------------G--E--VEVDEILV-ATGRRPNVD
-LNLNVA---------GVSLNEKGGVKVDEELRTTNPNIFAAGD--------VIG-----
EQM-LESVAGKEGFIAVDNAI----L-------------------N-----SH--KKIDK
LSIPQVVFIDPNVSRVGLT--QVEAE-S-S-GYTVD-YRVVNMESVPKARILRESHGLIK
MVVN-RE-------DMRILGAEIFGKNSAEIINEAALAIK--------------------
----------------FRATIYDIIDTIHVFPTMSESLKIAAIAFERDVKRMSCCVD---
------------------------------------------------------------
------------------------------------------------------------
------------------------------------------------------------
------------------------------------------------
>2685472897_Ga0127210_11208_merA_mercuric_reductase__Sulfolobus_acidocaldarius_NG05B_C06_12___Ga0127210_11_
------------------------------------------------------------
------------------------------------------------------------
------------------------------------------------------------
------------------------------------------------------------
------------------------------------------------------------
------------------------------------------------------------
------------------------------------------------------------
------------------------------------------------------------
------------------------------------------------------------
------------------------------------------------------------
------------------------------------------------------------
------------------------------------------------------------
------------------------------------------------------------
------------------------------------------------------------
----------------------------V-------------------------------
------------------------------------------------------------
--------------------------------------RKVYD------------LAIIG
YGAAGFSALIRANEL--GI-K-PVIIGY----G------EIGGTCVNVGC-VPSKRLLSI
GE-----TYKYAS---IALNQ----KTT-----------PNFEKSFEDKSEIVSSLRKEK
YEDVLNSYD--AKVI--KGR--AHF-----I-----------------S----------P
--------NAIKV--------N-G---------E--IVEAK-KFIIATGSSPSIP-DIKG
L---------------R------E--AG----YWTNV-----EA---LSPTRRI---SSL
AIIGGRALALEFSQMYKRLGVDTVILQRSNRILPN-W--EPEISLSVKSYLE-NMEEIPV
FTQVKVKEVE--------------------TK---------ND----QK-V-IIT-----
DM----------------------------------G--E--VEVDEILV-ATGRRPNVD
-LNLNVA---------GVSLNEKGGVKVDEELRTTNPNIFAAGD--------VIG-----
EQM-LESVAGKEGFIAVDNAI----L-------------------N-----SH--KKIDK
LSIPQVVFIDPNVSRVGLT--QVEAE-S-S-GYTVD-YRVVNMESVPKARILRESHGLIK
MVVN-RE-------DMRILGAEIFGKNSAEIINEAALAIK--------------------
----------------FRATIYDIIDTIHVFPTMSESLKIAAIAFERDVKRMSCCVD---
------------------------------------------------------------
------------------------------------------------------------
------------------------------------------------------------
------------------------------------------------
>2685504104_Ga0126089_12208_merA_mercuric_reductase__Sulfolobus_acidocaldarius_NG05B_CO5_13___Ga0126089_12_
------------------------------------------------------------
------------------------------------------------------------
------------------------------------------------------------
------------------------------------------------------------
------------------------------------------------------------
------------------------------------------------------------
------------------------------------------------------------
------------------------------------------------------------
------------------------------------------------------------
------------------------------------------------------------
------------------------------------------------------------
------------------------------------------------------------
------------------------------------------------------------
------------------------------------------------------------
----------------------------V-------------------------------
------------------------------------------------------------
--------------------------------------RKVYD------------LAIIG
YGAAGFSALIRANEL--GI-K-PVIIGY----G------EIGGTCVNVGC-VPSKRLLSI
GE-----TYKYAS---IALNQ----KTT-----------PNFEKSFEDKSEIVSSLRKEK
YEDVLNSYD--AKVI--KGR--AHF-----I-----------------S----------P
--------NAIKV--------N-G---------E--IVEAK-KFIIATGSSPSIP-DIKG
L---------------R------E--AG----YWTNV-----EA---LSPTRRI---SSL
AIIGGRALALEFSQMYKRLGVDTVILQRSNRILPN-W--EPEISLSVKSYLE-NMEEIPV
FTQVKVKEVE--------------------TK---------ND----QK-V-IIT-----
DM----------------------------------G--E--VEVDEILV-ATGRRPNVD
-LNLNVA---------GVSLNEKGGVKVDEELRTTNPNIFAAGD--------VIG-----
EQM-LESVAGKEGFIAVDNAI----L-------------------N-----SH--KKIDK
LSIPQVVFIDPNVSRVGLT--QVEAE-S-S-GYTVD-YRVVNMESVPKARILRESHGLIK
MVVN-RE-------DMRILGAEIFGKNSAEIINEAALAIK--------------------
----------------FRATIYDIIDTIHVFPTMSESLKIAAIAFERDVKRMSCCVD---
------------------------------------------------------------
------------------------------------------------------------
------------------------------------------------------------
------------------------------------------------
>2700379150_Ga0137752_1086__mercuric_reductase__Parvarchaeota_archaeon_TC_Endo_bin_24_Ga0137752___Ga0137752_108_
------------------------------------------------------------
------------------------------------------------------------
------------------------------------------------------------
------------------------------------------------------------
------------------------------------------------------------
--------------------------MEK-------------------------------
------------------------------------------------------------
------------------------------------------------------------
------------------------------------------------------------
------------------------------------------------------------
------------------------------------------------------------
------------------------------------------------------------
------------------------------------------------------------
------------------------------------------------------------
------------------------------------------------------------
------------------------------------------------------------
-----------------------------------------YE------------YAIIG
QGAAAFAAAIKADEL--GI-K-TIMIGKNETSG-----ALLGGTCVNVGC-VPSKRLITI
GN-----LMAKIN---IKRFD----GLY-YS-S-KIE---NFNKIICDKDFLVDSMRFSK
YQKVLGKLKN-IKYI--NGF--ASF-----K-----------------D----------S
--------NTLIV--------N-G---------K--EIKAK-KILVATGARTRIP-NING
L---------------K------N--LN----YLTNE-----EA---LSLKKLP---KSL
IVIGGRALGLEFAQLFAHFGVKVTLLQRSERILPN-W--EPEVSYYLEQYLK-D-ERIEI
ITNAKIENIY--------------------KS---------GE----LI-S-VSL-----
SA--K----------------------D------LKR--N--VKAEKLLL-ATGRTPNIE
RLNIENT---------GIKLDKNGFILADKYMQTSVKNIYAAGD--------VTG-----
EPM-LEALAAAEGNKATVNAF----S-------------------D-----KR--LTIEL
NSVPSAVFTFPEAARVGLT--DEEAN-G-K-GIKCT-CRPVMFKDLAKAGIIKDTRGLIK
MVIN-AK-------TKRILGVEIVGENAADLIHEAVLAVK--------------------
----------------FKLTINDIIDTVHMFPTLSEIMKLSALSFYHNIEDLSCCSE---
------------------------------------------------------------
------------------------------------------------------------
------------------------------------------------------------
------------------------------------------------
>2718534165_Ga0175839_111588__mercuric_reductase__Metallosphaera_sedula_ARS50_1___Ga0175839_11_
------------------------------------------------------------
------------------------------------------------------------
------------------------------------------------------------
------------------------------------------------------------
------------------------------------------------------------
------------------------------------------------------------
------------------------------------------------------------
------------------------------------------------------------
------------------------------------------------------------
------------------------------------------------------------
------------------------------------------------------------
------------------------------------------------------------
------------------------------------------------------------
------------------------------------------------------------
------------------------------------------------------------
------------------------------------------------------------
----------------------------------------MHK------------LAIIG
YGAAGFAAMIKANEL--GV-K-PVLIGK----G------EIGGTCVNVGC-VPSKRMLYI
AE-----IYKKAR---EVTGS----EVY-----------PPF-SSFQEKDGLVQEMRKTK
YEDLLSYYD--VELI--QGE--ARF-----I-----------------S----------P
--------HAVKV--------N-G---------Q--VIEAE-KFVIATGSSPLIP-RIPG
L---------------D------K--VG----FWTNR-----EA---LSPDRRI---DSL
AVIGGRALALEFAQMYSRMKVEVAILQRSPVLIPD-W--EPEASVEARRIME-N-DGVAV
VTGVNVKEVR--------------------K----------GA----GK-I-VIT-----
DK----------------------------------G--E--VEADEILL-ATGRKPNVD
-LGLENA---------GVRLNERGGIKVDDELRTDNPHIYAAGD--------VLG-----
GKM-LEALAGRQGSIATENAL----T-------------------G-----SH--KRVDE
NAVPQVIFTQPNLARVGLT--EAEAR-A-K-EGEVE-ARVLPMSSVAKAEIINSRLGFVK
MVTM-N---------GRIVGVHAVGENVAEMIGEAALAIR--------------------
----------------FGATVHDLIDTVHMFPTIAESLRLVALAFRSDVSRLSCCV----
------------------------------------------------------------
------------------------------------------------------------
------------------------------------------------------------
------------------------------------------------
>2730735805_Ga0052124_10951__mercuric_reductase__Thermoplasmatales_archaeon_E_plasma___Ga0052124_109_
------------------------------------------------------------
------------------------------------------------------------
------------------------------------------------------------
------------------------------------------------------------
------------------------------------------------------------
------------------------------------------------------------
----------------------------------------MD------------------
------------------------------------------------------------
------------------------------------------------------------
------------------------------------------------------------
-----------------------------SEI----------------------------
------------------------------------------------------------
------------------------------------------------------------
------------------------------------------------------------
------------------------------------------------------------
------------------------------------------------------------
---------------------------------------QKFD------------LIILG
KGAAAFSAAIKASEISNGEMK-IAMIGS----G------PLGGTCVNVGC-VPSKYLLEA
SH-----AVYRPE---HPRMA----GVFETP---VKH---DFSKIMKGLRDYVNHARDVK
YASVIENYQN-VKIF--KGL--GKF-----V-----------------D----------R
--------KTIMIT-------D-ADGNE----LS--RISGS-NILIATGSTPTSP-NIEG
L---------------S------E--TG----FLTSD-----TL---WEIDKLP---ESV
AIIGGGAIGLEMGQALQHLGSKIVIIEALDTLLPQ-S--EPEIGASLKAVLE-G-EGMKF
YLRARVNAVK--------------------KT---------AN----GK-S-LEVI----
TH--N----------------------G------K-E--S--IDVKEIIV-ATGRKPNTD
KLNLESA---------GVKKDSRGLIITSTKMKTSAPGIYAAGD--------CVS-----
KKLFLETLAAREGVIAVSN-MF-----------------------G-----EE--SEIDY
ESSTWAVFTSPQIAGVGMT--ENEFS-R-K-NGACS-CRVFSLSNLTKASIMGETEGVIK
ITVD-PG-------DNRIVGMHIMAPNATDIITEGAYAVK--------------------
----------------NGYTIDDIISTSHIFPSISEGVKLAAQSFIRDLSKMACCVE---
------------------------------------------------------------
------------------------------------------------------------
------------------------------------------------------------
------------------------------------------------
>2730754500_Ga0036905_112882_merA_mercuric_reductase__Sulfolobus_islandicus_M_16_2___Ga0036905_11_
------------------------------------------------------------
------------------------------------------------------------
------------------------------------------------------------
------------------------------------------------------------
------------------------------------------------------------
------------------------------------------------------------
------------------------------------------------------------
------------------------------------------------------------
------------------------------------------------------------
------------------------------------------------------------
------------------------------------------------------------
------------------------------------------------------------
------------------------------------------------------------
------------------------------------------------------------
------------------------------------------------------------
------------------------------------------------------------
----------------------------------------MED------------LVIIG
YGAAGFAALIRANQL--GI-K-PVVVGY----G------EIGGTCVNVGC-VPSKRMLRI
GE-----LYNNSS---KIVGK----KLF-----------PEFFQAFQDKAEIVNSLRKEK
YEDVINSYD--VKLI--IGK--AHF-----I-----------------S----------P
--------NAIKV--------N-G---------E--TIEAK-KFIIATGSSPNVP-NING
L---------------T------E--VG----FWTNV-----EA---LSPDKTI---SSL
AIIGGRALALEFAQMYKRLGVDTIILQRSERILPD-W--EPEISLSVKNYLE-KNDNIPI
FTNVRVKEVR--------------------KG---------NG----GK-T-VVT-----
DN----------------------------------G--E--VEADEILL-ATGRKPNVD
-MNLDAA---------GIELNDKGGIKVNEELRTSNPNVYAAGD--------VIG-----
GPM-LEALAGRQGSIAAENAI----M-------------------N-----VK--RKIDM
SSVPQVVFIEPNVAKVGLT--ALEAM-K-E-GYDID-HRVVKMNNIAKARILREDYGLIK
MVID-KK-------FRNILGVQMFGKYAAEVINEAALAVK--------------------
----------------FRATIDDLIDTIHVFPTMAESLRIVALAFTSDVSKMSCCV----
------------------------------------------------------------
------------------------------------------------------------
------------------------------------------------------------
------------------------------------------------
>2739821186_Ga0197696_1283__mercuric_reductase__Unclassified_Archaea_YF3_Bin42___Ga0197696_128_
------------------------------------------------------------
------------------------------------------------------------
------------------------------------------------------------
------------------------------------------------------------
------------------------------------------------------------
--------------------------MEE-------------------------------
------------------------------------------------------------
------------------------------------------------------------
------------------------------------------------------------
------------------------------------------------------------
------------------------------------------------------------
------------------------------------------------------------
------------------------------------------------------------
------------------------------------------------------------
------------------------------------------------------------
------------------------------------------------------------
-----------------------------------------YE------------YVVIG
QGAAAFAAAIKADEL--GI-K-TVMIGKNETNG-----TLLGGTCVNVGC-VPSKRLITV
GN-----FLDKIN---KSRFN----GLY-YS-A-KIE---NFSKIMQDKEFLVGSMRFSK
YQKVLGKLKN-VTYI--NGF--ASF-----V-----------------D----------K
--------NTLKV--------N-G---------K--EIKAK-KILIATGARAKIP-EING
I---------------E------K--VS----YLTNE-----DA---LSLKKLP---KSM
VIIGGRALGLEFAEMFSHFGVKVTLLQRSDRILPN-W--EPEVSYYLEQYLR-D-EGINI
ITNAKIDRVL--------------------GS---------KE----IV-D-VYF-----
SV--K----------------------G------RKQ--E--VKGEKILL-ATGRTPNIE
KLNLTAA---------GIKLNESGFIKTDKYMKTSINGIYAAGD--------VTG-----
EPM-LEALAAAEGNKATVNAF----G-------------------R-----EK--LPVDL
NSVPSAVFTFPEAARVGLT--DKEAN-N-K-GIKCA-CRPVMFKDLAKAGIIKDTRGLIK
MVIN-GN-------TKQILGVEIVGENAADLIHEAVLAVK--------------------
----------------FKLTIDDIIDTVHVFPTLSEIMKLGALSFYHNIEDLSCCSE---
------------------------------------------------------------
------------------------------------------------------------
------------------------------------------------------------
------------------------------------------------
>2771132642_Ga0254917_11325__mercuric_reductase__unclassified_Candidatus_Geoarchaeota_Obs2_genome_021_Obs2_genome_021___Ga0254917_1132_
------------------------------------------------------------
------------------------------------------------------------
------------------------------------------------------------
------------------------------------------------------------
------------------------------------------------------------
------------------------------------------------------------
------------------------------------------------------------
------------------------------------------------------------
------------------------------------------------------------
------------------------------------------------------------
------------------------------------------------------------
------------------------------------------------------------
------------------------------------------------------------
------------------------------------------------------------
------------------------------------------------------------
------------------------------------------------------------
----------------------------------------MYD------------LIIIG
YGAGGFAAAIKATELTEGKVS-IALIGN----G------PIGGTCVNVGC-VPSKYMIEA
SN-----QYFYSL---FNKYP----GITLKG---ATL---DFKQVMIGLRNLVDELRNEK
YEKVLNNYEN-IDVF--KGS--AEF-----L-----------------S----------G
--------NEVKVI-------T-D--NG----EK--RIKGK-KIIIATGSRPSVP-LIEG
L---------------S------E--SG----FMDSN-----NV---WSLDELP---ENI
AVIGGGAIGLEFGQAFLHFGSKVTVFESLPRIAYL-T--EPEISQLLENILR-R-EGMQI
YTRTRIIKVT--------------------KR---------NE----RK-I-IEYA----
SH--E----------------------G------K-K--T--LEVDEILI-ATGRKPNTD
ALKLENA---------HVNVDDRGFIKVDKYMRTSNPNVYAVGD--------VVS-----
KRFMLETLAAREGVIAAIN-AL-----------------------G-----GN--AEIDY
LSVPWAIFTTPQVAAVGYT--EEEFM-K-L-TGACS-CRVISLSSVAKARILRDDAGLVK
ITAD-PN-------NGRIVGVHVLSNYASEYITEAAIAIR--------------------
----------------YGLGIEDLIDVTHIFPTLSEGIKLAAQAFIRDISKMSCCVE---
------------------------------------------------------------
------------------------------------------------------------
------------------------------------------------------------
------------------------------------------------
>2771131416_Ga0254917_10265__mercuric_reductase__unclassified_Candidatus_Geoarchaeota_Obs2_genome_021_Obs2_genome_021___Ga0254917_1026_
------------------------------------------------------------
------------------------------------------------------------
------------------------------------------------------------
------------------------------------------------------------
------------------------------------------------------------
------------------------------------------------------------
------------------------------------------------------------
------------------------------------------------------------
------------------------------------------------------------
------------------------------------------------------------
------------------------------------------------------------
------------------------------------------------------------
------------------------------------------------------------
------------------------------------------------------------
------------------------------------------------------------
------------------------------------------------------------
----------------------------------------MYD------------LIIIG
YGAGGFAAAIKATELTEGKVS-IALIGN----G------PIGGTCVNVGC-VPSKYMIEA
SN-----QYFYSL---FNKYP----GITLKG---ATL---DFKQVMIGLRNLVDELRNEK
YEKVLNNYEN-IDVF--KGS--AEF-----L-----------------S----------G
--------NEVKVI-------T-D--NG----EK--RIKGK-KIIIATGSRPSVP-LIEG
L---------------S------E--SG----FMDSN-----NV---WSLDELP---ENI
AVIGGGAIGLEFGQAFLHFGSKVTVFESLPRIAYL-T--EPEISQLLENILR-R-EGMQI
YTRTRIIKVT--------------------KR---------NE----RK-I-IEYA----
SH--E----------------------G------K-K--T--LEVDEILI-ATGRKPNTD
ALKLENA---------HVNVDDRGFIKVDKYMRTSNPNVYAVGD--------VVS-----
KRFMLETLAAREGVIAAIN-AL-----------------------G-----GN--AEIDY
LSVPWAIFTTPQVAAVGYT--EEEFM-K-L-TGACS-CRVISLSSVAKARILRDDAGLVK
ITAD-PN-------NGRIVGVHVLSNYASEYITEAAIAIR--------------------
----------------YGLGIEDLIDVTHIFPTLSEGIKLAAQAFIRDISKMSCCVE---
------------------------------------------------------------
------------------------------------------------------------
------------------------------------------------------------
------------------------------------------------
>2771188983_Ga0254942_13615__mercuric_reductase__unclassified_Candidatus_Geoarchaeota_Obs3_genome_046_Obs3_genome_046___Ga0254942_136_
------------------------------------------------------------
------------------------------------------------------------
------------------------------------------------------------
------------------------------------------------------------
------------------------------------------------------------
------------------------------------------------------------
------------------------------------------------------------
------------------------------------------------------------
------------------------------------------------------------
------------------------------------------------------------
------------------------------------------------------------
------------------------------------------------------------
------------------------------------------------------------
------------------------------------------------------------
------------------------------------------------------------
------------------------------------------------------------
----------------------------------------MYD------------LIIIG
YGAGGFAAAIKATELTEGKVS-IALIGN----G------PIGGTCVNVGC-VPSKYMIEA
SN-----QYFYSL---FNKYP----GITLKG---ATL---DFKQVMIGLRNLVDELRNEK
YEKVLNNYEN-IDVF--KGS--AEF-----L-----------------S----------G
--------NEVKVI-------T-D--NG----EK--RIKGK-KIIIATGSRPSVP-LIEG
L---------------S------E--SG----FMDSN-----NV---WSLDELP---ENI
AVIGGGAIGLEFGQAFLHFGSKVTVFESLPRIAYL-T--EPEISQLLENILR-R-EGMQI
YTRTRIIKVT--------------------KR---------NE----RK-I-IEYA----
SH--E----------------------G------K-K--T--LEVDEILI-ATGRKPNTD
ALKLENA---------HVNVDDRGFIKVDKYMRTSNPNVYAVGD--------VVS-----
KRFMLETLAAREGVIAAIN-AL-----------------------G-----GN--AEIDY
LSVPWAIFTTPQVAAVGYT--EEEFM-K-L-TGACS-CRVISLSSVAKARILRDDAGLVK
ITAD-PN-------NGRIVGVHVLSNYASEYITEAAIAIR--------------------
----------------YGLGIEDLIDVTHIFPTLSEGIKLAAQAFIRDISKMSCCVE---
------------------------------------------------------------
------------------------------------------------------------
------------------------------------------------------------
------------------------------------------------
>2771187129_Ga0254942_11415__mercuric_reductase__unclassified_Candidatus_Geoarchaeota_Obs3_genome_046_Obs3_genome_046___Ga0254942_114_
------------------------------------------------------------
------------------------------------------------------------
------------------------------------------------------------
------------------------------------------------------------
------------------------------------------------------------
------------------------------------------------------------
------------------------------------------------------------
------------------------------------------------------------
------------------------------------------------------------
------------------------------------------------------------
------------------------------------------------------------
------------------------------------------------------------
------------------------------------------------------------
------------------------------------------------------------
------------------------------------------------------------
------------------------------------------------------------
----------------------------------------MYD------------LIIIG
YGAGGFAAAIKATELTEGKVS-IALIGN----G------PIGGTCVNVGC-VPSKYMIEA
SN-----QYFYSL---FNKYP----GITLKG---ATL---DFKQVMIGLRNLVDELRNEK
YEKVLNNYEN-IDVF--KGS--AEF-----L-----------------S----------G
--------NEVKVI-------T-D--NG----EK--RIKGK-KIIIATGSRPSVP-LIEG
L---------------S------E--SG----FMDSN-----NV---WSLDELP---ENI
AVIGGGAIGLEFGQAFLHFGSKVTVFESLPRIAYL-T--EPEISQLLENILR-R-EGMQI
YTRTRIIKVT--------------------KR---------NE----RK-I-IEYA----
SH--E----------------------G------K-K--T--LEVDEILI-ATGRKPNTD
ALKLENA---------HVNVDDRGFIKVDKYMRTSNPNVYAVGD--------VVS-----
KRFMLETLAAREGVIAAIN-AL-----------------------G-----GN--AEIDY
LSVPWAIFTTPQVAAVGYT--EEEFM-K-L-TGACS-CRVISLSSVAKARILRDDAGLVK
ITAD-PN-------NGRIVGVHVLSNYASEYITEAAIAIR--------------------
----------------YGLGIEDLIDVTHIFPTLSEGIKLAAQAFIRDISKMSCCVE---
------------------------------------------------------------
------------------------------------------------------------
------------------------------------------------------------
------------------------------------------------
>2771319514_Ga0255005_11254__mercuric_reductase__Thermocladium_sp__Obs6_genome_109_Obs6_genome_109___Ga0255005_1125_
------------------------------------------------------------
------------------------------------------------------------
------------------------------------------------------------
------------------------------------------------------------
------------------------------------------------------------
------------------------------------------------------------
------------------------------------------------------------
------------------------------------------------------------
------------------------------------------------------------
------------------------------------------------------------
------------------------------------------------------------
------------------------------------------------------------
------------------------------------------------------------
------------------------------------------------------------
------------------------------------------------------------
------------------------------------------------------------
---------------------------------------MARK------------LIIIG
AGAAGFAAMIRANEL--GV-K-PTLIGK----G------PIGGTCVNVGC-VPTKKMLSI
GE-------AAAK---QPCDQ----PCV-----------PPLEDAVKAKDALVAAMRKAK
YEDVLASYD--VEYI--EGH--AHF-----I-----------------S----------P
--------RAVKV--------N-G---------E--SLEAE-KFIVATGSSPIIP-DIRG
L---------------R------E--AG----YWTNV-----EA---LSPNRRV---ESL
VVIGGRAQALEFAQMYRRLGVEVALLQRSRALIPD-W--EPEISLAAAEVLQ-R-DGVAV
HLGVSIKEVR--------------------RN---------GE----AK-M-VST-----
NL----------------------------------G--D--VEADEVLI-AAGRRPNTD
-IGLDAA---------GVKLGENGGIWVTDYLATSNPSIYAAGD--------VLG-----
GPM-LEALAGRQGALAAENAL----T-------------------G-----SR--KGVDL
MSVPRAIFIQPNAASVGQR--SINSP-------PGSRWSLIHMRDVAKANILDSTLGLIK
MGIS-GE--------GRIIGVHMLGENAAEVINEAALAIR--------------------
----------------LGATIDDLIDTVHVFPTMAESIKLAAISFRRDVSKMSCCVD---
------------------------------------------------------------
------------------------------------------------------------
------------------------------------------------------------
------------------------------------------------
>2771317838_Ga0255005_10414__mercuric_reductase__Thermocladium_sp__Obs6_genome_109_Obs6_genome_109___Ga0255005_1041_
------------------------------------------------------------
------------------------------------------------------------
------------------------------------------------------------
------------------------------------------------------------
------------------------------------------------------------
------------------------------------------------------------
------------------------------------------------------------
------------------------------------------------------------
------------------------------------------------------------
------------------------------------------------------------
------------------------------------------------------------
------------------------------------------------------------
------------------------------------------------------------
------------------------------------------------------------
------------------------------------------------------------
------------------------------------------------------------
---------------------------------------MARK------------LIIIG
AGAAGFAAMIRANEL--GV-K-PTLIGK----G------PIGGTCVNVGC-VPTKKMLSI
GE-------AAAK---QPCDQ----PCV-----------PPLEDAVKAKDALVAAMRKAK
YEDVLASYD--VEYI--EGH--AHF-----I-----------------S----------P
--------RAVKV--------N-G---------E--SLEAE-KFIVATGSSPIIP-DIRG
L---------------R------E--AG----YWTNV-----EA---LSPNRRV---ESL
VVIGGRAQALEFAQMYRRLGVEVALLQRSRALIPD-W--EPEISLAAAEVLQ-R-DGVAV
HLGVSIKEVR--------------------RN---------GE----AK-M-VST-----
NL----------------------------------G--D--VEADEVLI-AAGRRPNTD
-IGLDAA---------GVKLGENGGIWVTDYLATSNPSIYAAGD--------VLG-----
GPM-LEALAGRQGALAAENAL----T-------------------G-----SR--KGVDL
MSVPRAIFIQPNAASVGQR--SINSP-------PGSRWSLIHMRDVAKANILDSTLGLIK
MGIS-GE--------GRIIGVHMLGENAAEVINEAALAIR--------------------
----------------LGATIDDLIDTVHVFPTMAESIKLAAISFRRDVSKMSCCVD---
------------------------------------------------------------
------------------------------------------------------------
------------------------------------------------------------
------------------------------------------------
>2771216540_Ga0254959_1582__mercuric_reductase__unclassified_Thermoplasmatales_Obs4_genome_063_Obs4_genome_063___Ga0254959_158_
------------------------------------------------------------
------------------------------------------------------------
------------------------------------------------------------
------------------------------------------------------------
------------------------------------------------------------
------------------------------------------------------------
------------------------------------------------------------
------------------------------------------------------------
------------------------------------------------------------
------------------------------------------------------------
------------------------------------------------------------
------------------------------------------------------------
------------------------------------------------------------
------------------------------------------------------------
------------------------------------------------------------
------------------------------------------------------------
----------------------------------------MEK------------LVIIG
YGAAGFAAMIKANEL--GI-K-PILIGK----G------SLGGTCVNVGC-IPSKKLLSI
SH-----FYRELR---KRTNS----NQF-----------PDFMAAFSEKDEVVGTLRKKK
YEDILNSYD--VKLI--QGE--AKF-----K-----------------D----------R
--------KSVKV--------G-N---------D--IYDFE-RCIIATGSRPNIP-EIEG
L---------------E------K--ID----FWTSE-----RA---LSPDKKV---ESL
TIIGGRALALEFSDIYSGLGAEVSIIQRSPRLIPE-Y--DPEFSVMARKIIE-S-YGVKV
FLNSKNIKVQ--------------------KK---------ND----KL-I-VSG-----
NF----------------------------------G--T--IESERLLM-ATGRKPNVE
-IGLENA---------QIELNERGGIKTDEELRTTNPSVFAAGD--------VIG-----
IKM-LEPLAGRQGSIAVSNAF----T-------------------Q-----EK--KKINY
DAVPENIFISPGIAKVGKT--SSELI---G-NMYVK-SLKVPIDSLARGYIENEEIGLVK
LNVD-LR-------NLKILGIQVISERSEEIINESAILMN--------------------
----------------AGATINDLIDSNQIFPSFSEVLRLAALSYYGDVNKMSCCV----
------------------------------------------------------------
------------------------------------------------------------
------------------------------------------------------------
------------------------------------------------
>2771213434_Ga0254958_101732__mercuric_reductase__unclassified_Thermoproteaceae_Obs4_genome_062_Obs4_genome_062___Ga0254958_1017_
------------------------------------------------------------
------------------------------------------------------------
------------------------------------------------------------
------------------------------------------------------------
------------------------------------------------------------
------------------------------------------------------------
------------------------------------------------------------
------------------------------------------------------------
------------------------------------------------------------
------------------------------------------------------------
------------------------------------------------------------
------------------------------------------------------------
------------------------------------------------------------
------------------------------------------------------------
------------------------------------------------------------
------------------------------------------------------------
--------------------------------------MLMED------------LVIIG
YGAAGFAALIRANEL--GV-K-PVIIGH----G------PIGGTCINVGC-VPSKRVLRI
GE-----LHKYVR---DLVDK----NHY-----------PNYEEAFSNERRLVTELRKLK
YEDVLSAYD--AKVI--EGR--AYF-----V-----------------S----------P
--------NRVKV--------N-G---------M--VIEGK-RIIIATGSSPNIP-DIKG
L---------------R------E--VG----YWTNV-----EA---LNPDRKI---ESL
VIIGGRALALEFAQMYRRLGVDVAVVQRSPVLIPD-W--EPELSLEIQRVLE-D-EGVLV
MTNTRVKEVR--------------------RG---------L-----GK-V-VVT-----
DR----------------------------------G--E--VEADEVLL-ATGRRPNVD
-LNLEAA---------SVKLNDKGGIAVDDELRTSNPNIFAAGD--------VLG-----
GPM-LEALAGKQGAVAAENAI----L-------------------N-----AH--RRIDM
LSVPQAIFTQPSLARVGLT--LIEAR-N-K-GIDVD-YRVVEATNVAKAHILGDTRGLAK
MIIE-KP-------SKRVIGFHMIGEYAAEIINEAALAVR--------------------
----------------LRATIDDIIDTVHVFPTMAEIIKLAAQSFYRDVSKMSCCVD---
------------------------------------------------------------
------------------------------------------------------------
------------------------------------------------------------
------------------------------------------------
>2771116751_Ga0254912_11503__mercuric_reductase__unclassified_Thaumarchaeota_Obs2_genome_016_Obs2_genome_016___Ga0254912_1150_
------------------------------------------------------------
------------------------------------------------------------
------------------------------------------------------------
------------------------------------------------------------
------------------------------------------------------------
------------------------------------------------------------
------------------------------------------------------------
------------------------------------------------------------
------------------------------------------------------------
------------------------------------------------------------
------------------------------------------------------------
------------------------------------------------------------
------------------------------------------------------------
------------------------------------------------------------
------------------------------------------------------------
------------------------------------------------------------
------------------------------------------------------------
------------------------MIGY----G------PLGGTCVNVGC-VPSKYLIEG
AS-----IFRNTR---NPLFP----GISSM----GTL---NFKLLIDSLRELVKGERKAK
YEDVLSKYEN-VEYH--RGY--ASF-----I-----------------N----------D
--------KTIAVT-------N-G--DN----VK--KISAY-NFLIATGSRPSVP-QIKG
L---------------E------N--SG----FLTSN-----DI---WNLEDLP---SKI
TVLGAGAVGLELGQAFLRLGSEVTVIETMPSILYG-S--EPEVSETMLDALK-A-EGMKF
YTGASVDRVE--------------------KT---------TL----YI-K-TE------
---------------------------G------QEK--K--VDHDILLV-ATGRTPNLE
KLALKNA---------GVEYSTKG-IKVNEKLATSNPRIYAAGD--------VVD-----
QRLKLETVAAKEGATAVENMYE-----------------------H-----AE--KSIDL
KTVPFVVFTEPQVASVGLK--ESECK-D------CT-YKILPVSTVAKARIIRKECGVIK
MVVD--K-------GESIRGVHVVSPYASEIIIEGVYAVK--------------------
----------------LGLTVEDIIDTVHVFPTISESIKLAAQSFRRDISMMSCCVE---
------------------------------------------------------------
------------------------------------------------------------
------------------------------------------------------------
------------------------------------------------
>2771115798_Ga0254912_10423__mercuric_reductase__unclassified_Thaumarchaeota_Obs2_genome_016_Obs2_genome_016___Ga0254912_1042_
------------------------------------------------------------
------------------------------------------------------------
------------------------------------------------------------
------------------------------------------------------------
------------------------------------------------------------
------------------------------------------------------------
------------------------------------------------------------
------------------------------------------------------------
------------------------------------------------------------
------------------------------------------------------------
------------------------------------------------------------
------------------------------------------------------------
------------------------------------------------------------
------------------------------------------------------------
------------------------------------------------------------
------------------------------------------------------------
------------------------------------------------------------
------------------------MIGY----G------PLGGTCVNVGC-VPSKYLIEG
AS-----IFRNTR---NPLFP----GISSM----GTL---NFKLLIDSLRELVKGERKAK
YEDVLSKYEN-VEYH--RGY--ASF-----I-----------------N----------D
--------KTIAVT-------N-G--DN----VK--KISAY-NFLIATGSRPSVP-QIKG
L---------------E------N--SG----FLTSN-----DI---WNLEDLP---SKI
TVLGAGAVGLELGQAFLRLGSEVTVIETMPSILYG-S--EPEVSETMLDALK-A-EGMKF
YTGASVDRVE--------------------KT---------TL----YI-K-TE------
---------------------------G------QEK--K--VDHDILLV-ATGRTPNLE
KLALKNA---------GVEYSTKG-IKVNEKLATSNPRIYAAGD--------VVD-----
QRLKLETVAAKEGATAVENMYE-----------------------H-----AE--KSIDL
KTVPFVVFTEPQVASVGLK--ESECK-D------CT-YKILPVSTVAKARIIRKECGVIK
MVVD--K-------GESIRGVHVVSPYASEIIIEGVYAVK--------------------
----------------LGLTVEDIIDTVHVFPTISESIKLAAQSFRRDISMMSCCVE---
------------------------------------------------------------
------------------------------------------------------------
------------------------------------------------------------
------------------------------------------------
>638193379_ST1075_ST1075_456aa_long_hypothetical_mercuric_reductase__Sulfolobus_tokodaii_str__7_DNA__BA000023_
------------------------------------------------------------
------------------------------------------------------------
------------------------------------------------------------
------------------------------------------------------------
------------------------------------------------------------
------------------------------------------------------------
------------------------------------------------------------
------------------------------------------------------------
------------------------------------------------------------
------------------------------------------------------------
------------------------------------------------------------
------------------------------------------------------------
------------------------------------------------------------
------------------------------------------------------------
------------------------------------------------------------
------------------------------------------------------------
--------------------------------------VTEMR------------LVIVG
NGAAAFAALIRANEL--GV-K-PVMISH----G------IIGGTCVNVGC-VPSKRMLRI
GE-----VYDYTR---KTLGK----DVY-----------PDFFKAFEDKQEIVETLRKEK
YIDVLSSYD--VEYV--EGK--AHF-----V-----------------S----------P
--------KEVKV--------N-G---------K--IIEGD-KFIIATGSSPQIP-DIPG
L---------------K------E--LG----YWTNV-----EA---LSPNRKI---SSL
AVIGGRALALEFAQMYKRLGVDVLILQRSKIIIPN-W--EPEISIAVQNYLS-KEEGIYI
VTDVKIKEIK--------------------KG---------DE---GGK-I-IVT-----
DK----------------------------------G--E--AEVDEILV-ATGRRPNVD
-LNLDVA---------GVKLNEKGGILVNETLQTTNPNIYAAGD--------VIG-----
DLM-LESLAGKEGSVAAENAI----L-------------------N-----SG--KKIDR
LSIPQVIFIEPNVARVGLT--YLEAQ-R-E--YSVE-SRVVKMSSVAKARILREPQGLIK
MNVD-KN-------TKKILGVQMFGKYAAEVINEAALAIR--------------------
----------------LRATIDDIIDTVHVFPTMAESLKLAAMSFYRDVDKMSCCVD---
------------------------------------------------------------
------------------------------------------------------------
------------------------------------------------------------
------------------------------------------------
>638203980_PTO0264_PTO0264_mercuric_reductase__Picrophilus_torridus_DSM_9790__NC_005877_
------------------------------------------------------------
------------------------------------------------------------
------------------------------------------------------------
------------------------------------------------------------
------------------------------------------------------------
------------------------------------------------------------
------------------------------------------------------------
------------------------------------------------------------
------------------------------------------------------------
------------------------------------------------------------
-------------------------------M----------------------------
------------------------------------------------------------
------------------------------------------------------------
------------------------------------------------------------
------------------------------------------------------------
------------------------------------------------------------
---------------------------------------NDYD------------LGIIG
WGAAGFAAAIRASELTYNGMR-IALIGN----G------DLGGTCVNVGC-VPSKYLIEA
SK-----EYNHAL---KPRYP----GIS-SS---AGV---NFHELMSSLRSFVLKSRENK
YTNVIKNFHN-IDLY--RGK--ASF-----I-----------------S----------K
--------NEVMVN-------N-----------I--KIRAT-NFIIATGSRPYIP-E--N
I-------------------------KN----YITSD-----DL---WSLDEIP---KRL
AIIGSGAVAMEMAYAFSNFGSDVYVFNRSNHVLKN-F--DSDINKMLIDHMK-G-LGVKF
IFG----DIK-------------------------------EA----DH-D-YVIS--DR
KY--S----------------------G------F----------DKILA-ATSRVPNID
-INLEAA---------SVDYKN-G-IIVDDHLRTSNKMIYAAGD--------CVD-----
QRFQLETLAGREGVIAVEN-IL-----------------------G-----LD--RSIDL
INVPWAVFTEPNVASTGYT--ERELK-------KYK-KRVLYLKNVVKSNILME-DGLVK
MLTD--D-------EDHVLGVQIFAPYAAEFIPEAYNIIK--------------------
----------------NHGTYKDFIEAMHVFPTVSESLKITAQSFIRDVSMMSCCME---
------------------------------------------------------------
------------------------------------------------------------
------------------------------------------------------------
------------------------------------------------
>643833169_LS215_2786_merA_mercuric_reductase__Sulfolobus_islandicus_L_S_2_15__NC_012589_
------------------------------------------------------------
------------------------------------------------------------
------------------------------------------------------------
------------------------------------------------------------
------------------------------------------------------------
------------------------------------------------------------
------------------------------------------------------------
------------------------------------------------------------
------------------------------------------------------------
------------------------------------------------------------
------------------------------------------------------------
------------------------------------------------------------
------------------------------------------------------------
------------------------------------------------------------
------------------------------------------------------------
------------------------------------------------------------
----------------------------------------MED------------LVIIG
YGAAGFAALIRANQL--GI-K-PVVVGY----G------EIGGTCVNVGC-VPSKRMLRI
GE-----LYNNSS---KIVGK----KLF-----------PEFFQAFQDKAEIVNSLRKEK
YEDVINSYD--VKLI--IGK--AHF-----I-----------------S----------P
--------NAIKV--------N-G---------E--TIEAK-KFIIATGSSPNVP-NIKG
L---------------T------E--VG----FWTNV-----EA---LSPDKII---SSL
AIIGGRALALEFAQMYKRLGVDTIILQRSERILPD-W--EPEISLSVKNYLE-KNDNIPI
FTNVRVKEVR--------------------KG---------NG----GK-I-VVT-----
DK----------------------------------G--E--VEADEILL-ATGRKPNVE
-MNLDAA---------GIELNDKGGIKVNEELRTSNPNVYAAGD--------VIG-----
GPM-LEALAGRQGSIAAENAI----M-------------------N-----VK--RKIDM
SSVPQVVFIEPNVAKVGLT--ALEAM-K-E-GYDID-HRVVKMNNIAKARILREDYGLIK
MVID-KK-------FRNILGVQMFGKYAAEVINEAALAVK--------------------
----------------FRATIDDLIDIIHVFPTMAESLRIVALAFTSDVSKMSCCV----
------------------------------------------------------------
------------------------------------------------------------
------------------------------------------------------------
------------------------------------------------
>643841610_YN1551_2986_merA_mercuric_reductase__Sulfolobus_islandicus_Y_N_15_51__NC_012623_
------------------------------------------------------------
------------------------------------------------------------
------------------------------------------------------------
------------------------------------------------------------
------------------------------------------------------------
------------------------------------------------------------
------------------------------------------------------------
------------------------------------------------------------
------------------------------------------------------------
------------------------------------------------------------
------------------------------------------------------------
------------------------------------------------------------
------------------------------------------------------------
------------------------------------------------------------
------------------------------------------------------------
------------------------------------------------------------
----------------------------------------MED------------LVIIG
YGAAGFAALIRANQL--GI-K-PVVVGY----G------EIGGTCVNVGC-VPSKRMLRI
GE-----LYNNSS---KIVGK----KLF-----------PEFFQAFQDKAEIVNSLRKEK
YEDVINSYD--VKLI--IGK--AHF-----I-----------------S----------P
--------NAIKV--------N-G---------E--TIEAK-KFIIATGSSPNVP-NIKG
L---------------T------E--VG----FWTNV-----EA---LSPDKTI---SSL
AIIGGRALALEFAQMYKRLGVDTIILQRSERILPD-W--EPEISLSVKNYLE-KNDNIPI
FTNVRVKEVR--------------------KG---------NG----GK-I-VVT-----
DK----------------------------------G--E--VEADEILL-ATGRKPNVE
-MNLDAA---------GIELNDKGGIKVNEELRTSNPNVYAAGD--------VIG-----
GPM-LEALAGRQGSIAAENAI----M-------------------N-----VK--RKIDM
SSVPQVVFIEPNVAKVGLT--ALEAM-K-E-GYDID-HRVVKMNNIAKARILREDYGLIK
MVID-KK-------FRNILGVQMFGKYAAEVINEAALAVK--------------------
----------------FRATIDDLIDTIHVFPTMAESLRIVALAFTSDVSKMSCCV----
------------------------------------------------------------
------------------------------------------------------------
------------------------------------------------------------
------------------------------------------------
>650474393_SiRe_2510_merA_mercuric_reductase__Sulfolobus_islandicus_REY15A__CP002425_
------------------------------------------------------------
------------------------------------------------------------
------------------------------------------------------------
------------------------------------------------------------
------------------------------------------------------------
------------------------------------------------------------
------------------------------------------------------------
------------------------------------------------------------
------------------------------------------------------------
------------------------------------------------------------
------------------------------------------------------------
------------------------------------------------------------
------------------------------------------------------------
------------------------------------------------------------
------------------------------------------------------------
------------------------------------------------------------
----------------------------------------MED------------LVIIG
YGAAGFAALIRANQL--GI-K-PVVVGY----G------EIGGTCVNVGC-VPSKRMLRI
GE-----LYNNSS---KIVGK----KLF-----------PEFFQAFQDKAEIVNSLRKEK
YEDVINSYD--VKLI--IGK--AHF-----I-----------------S----------P
--------NAIKV--------N-G---------E--TIESK-KFIIATGSSPNVP-NIKG
L---------------T------E--VG----FWTNV-----EA---LSPDKTI---SSL
AIIGGRALALEFAQMYKRLGVDTIILQRSERILPD-W--EPEISLSVKNYLE-KNDNIPI
FTNVRVKEVR--------------------KG---------NG----GK-I-VVT-----
DK----------------------------------G--E--VEADEILL-ATGRKPNVE
-MNLDAA---------GIELNDKGGIKVNEELRTSNPNVYAAGD--------VIG-----
GPM-LEALAGRQGSIAAENAI----M-------------------N-----VK--RKIDM
SSVPQVVFIEPNVAKVGLT--ALEAM-K-E-GYDID-HRVVKMNNIAKARILREDYGLIK
MVID-KK-------FRNILGVQMFGKYAAEVINEAALAIK--------------------
----------------FRATIDDLIDTIHVFPTMAESLRIVALAFTSDVSKMSCCV----
------------------------------------------------------------
------------------------------------------------------------
------------------------------------------------------------
------------------------------------------------
>2501416759_PferDRAFT_0258__mercuric_reductase__Palaeococcus_ferrophilus_DMJ__DSM_13482___Pfer_Contig00035_
------------------------------------------------------------
------------------------------------------------------------
------------------------------------------------------------
------------------------------------------------------------
------------------------------------------------------------
--------------------------MGE-------------------------------
------------------------------------------------------------
------------------------------------------------------------
------------------------------------------------------------
------------------------------------------------------------
------------------------------------------------------------
------------------------------------------------------------
------------------------------------------------------------
------------------------------------------------------------
------------------------------------------------------------
------------------------------------------------------------
-----------------------------------------YD------------FVIIG
GGAAGFAAALKADEL--GV-R-TLMVNR----------GPIGGTCVNVGC-VPTKYLLSA
FE-----LKRKAL---FSPYP----GME-FS-I-EKF---DFAELMEGKERLVRKLRKEK
YEKVIEGLEN-VDYV--DGS--ARF-----T-----------------S----------R
--------DTVNV--------D-G---------K--RFRFK-KALIATGSKARII-PLKG
L---------------E------A--VRE--RVLTHV-----EA---LNLREVP---DSV
IVIGGRAQALEFAQVFARAGSKVTLLQRSIRIMPD-A--EPELALELEEILG-E-E-VEI
HTLAAPRALK--------------------RG---------GD----GV-V-LEA-----
TV--D----------------------G------EAR--T--FEGEYIFF-ATGRVPNTA
GLGLENL---------GVRTDERGFIAVDETMRAG-GNVYAAGD--------VVG-----
EPM-LETVAAREGFVAASNAL----G-------------------A-----GP--VEMDY
SVVPKVVFTDPQLASVGLT--DREA--S-K-ARRCL-CNTVEFSSVPKARILGEERGLIK
MVVD-NE-------TERILGVHILAHNAAEMIHEAAMIVR--------------------
----------------NNMTLDDVIETLHVFPTMSEAIKLVALSFKGDVSKMPCCAL---
------------------------------------------------------------
------------------------------------------------------------
------------------------------------------------------------
------------------------------------------------
>2505372851_Site19_SulfII_0067_00000100__mercuric_reductase__YNP_Site_19_Sulfolobus_Type_II___Site19_SulfII__scf1118685652046_
------------------------------------------------------------
------------------------------------------------------------
------------------------------------------------------------
------------------------------------------------------------
------------------------------------------------------------
------------------------------------------------------------
------------------------------------------------------------
------------------------------------------------------------
------------------------------------------------------------
------------------------------------------------------------
------------------------------------------------------------
------------------------------------------------------------
------------------------------------------------------------
------------------------------------------------------------
------------------------------------------------------------
------------------------------------------------------------
----------------------------------------MKE------------FVILG
YGAAGFAALIQANEL--GV-K-PVLIGY----G------PLGGTCVNVGC-IPSKRLLRI
AE-----MYSTAV---RLHQF----EKF-------NIR-PDYESAFLGSRKIVEMLRKEK
YENLLSKYD--VEVV--EGK--AHF-----V-----------------S----------T
--------HSVKV--------N-G---------K--IIEGK-KFVIATGSSPYIP-PIDG
L---------------R------E--AG----FWTNV-----EA---LNPDRKI---NSL
AVIGGRAQALEFSQIYKRLGVDVVILQRSKVLLPD-W--EPEISLEAQKVLE-D-DGVYV
VTNVKIKKVE--------------------RE---------EG----VK-R-IIT-----
DK----------------------------------G--D--VEVDEILI-ATGRKPNID
-LNLEVA---------GVQLNEWGGVKVNDELQTTNPDIYAAGD--------VIG-----
GVM-LESLAGFEGTVATKNAL----S-------------------D-----SH--KKVDR
STVPQVVFTQPNIARVG----KKSE--------NAE-SRVIKLKELSKAAILGEERGLIK
MTVE-KE-------SKKILEVQMLGENAGDVINEATLAVK--------------------
----------------FGLTVDNIIDTVHAFPTMSEALRLVALSFYKDVSKLSCCV----
------------------------------------------------------------
------------------------------------------------------------
------------------------------------------------------------
------------------------------------------------
>2522182077_Myr02_01318__mercuric_reductase__Metallosphaera_My_r02__from_OSP_14____Myr02_My_r02_scf1118686616313_19_
------------------------------------------------------------
------------------------------------------------------------
------------------------------------------------------------
------------------------------------------------------------
------------------------------------------------------------
------------------------------------------------------------
------------------------------------------------------------
------------------------------------------------------------
------------------------------------------------------------
------------------------------------------------------------
------------------------------------------------------------
------------------------------------------------------------
------------------------------------------------------------
------------------------------------------------------------
------------------------------------------------------------
------------------------------------------------------------
----------------------------------------MRE------------LVIIG
YGAAGFAALIKANEL--GV-K-PTLVGE----G------PIGGTCVNVGC-VPSKRMLRI
GE-----VYSLGR---RYCLR----GCY-----------PPFFESFQDKDRLVSELRKVK
YEDVLSAYD--VELV--EGQ--ARF-----I-----------------S----------P
--------NGIKV--------N-G---------R--IIESK-KFIIATGSSPHVP-EVPG
L---------------K------E--VG----FWTNV-----EA---LSPNKRI---ESL
AVVGGRALALEFAQMYRRLGVEVVVLQRSPVLLPD-W--EPEISVEVRRVLE-E-EGVNV
ITGVRLKEVR--------------------K----------GE----GK-V-VVT-----
DV----------------------------------G--E--VEVDEILM-ATGRAPNVN
-LNLEAA---------KVALNERGGIKVDGELRTTNPNIFAAGD--------VIG-----
GKM-LEALAGKQGTVAAENAL----L-------------------N-----AH--RNVDM
FSVPQVVFTQPNLASVGLT--EREAS---K-AREVE-SRIVMMEDVAKARILGETKGFIK
MIVG-KE-------DRKILGVHMMGENAAEVINEAALALK--------------------
----------------MRASIYDFIDTVHVFPTMGESLRLAALSFLGDVKKMSCCV----
------------------------------------------------------------
------------------------------------------------------------
------------------------------------------------------------
------------------------------------------------
>2522188382_ST2r02_01548__mercuric_reductase__Sulfolobales_Type_2_ST2_r02__from_CIS_19____ST2r02_ST2_r02_scf1118685652046_67_
------------------------------------------------------------
------------------------------------------------------------
------------------------------------------------------------
------------------------------------------------------------
------------------------------------------------------------
------------------------------------------------------------
------------------------------------------------------------
------------------------------------------------------------
------------------------------------------------------------
------------------------------------------------------------
------------------------------------------------------------
------------------------------------------------------------
------------------------------------------------------------
------------------------------------------------------------
------------------------------------------------------------
------------------------------------------------------------
----------------------------------------MKE------------FVILG
YGAAGFAALIQANEL--GV-K-PVLIGY----G------PLGGTCVNVGC-IPSKRLLRI
AE-----MYSTAV---RLHQF----EKF-------NIR-PDYESAFLGSRKIVEMLRKEK
YENLLSKYD--VEVV--EGK--AHF-----V-----------------S----------T
--------HSVKV--------N-G---------K--IIEGK-KFVIATGSSPYIP-PIDG
L---------------R------E--AG----FWTNV-----EA---LNPDRKI---NSL
AVIGGRAQALEFSQIYKRLGVDVVILQRSKVLLPD-W--EPEISLEAQKVLE-D-DGVYV
VTNVKIKKVE--------------------RE---------EG----VK-R-IIT-----
DK----------------------------------G--D--VEVDEILI-ATGRKPNID
-LNLEVA---------GVQLNEWGGVKVNDELQTTNPDIYAAGD--------VIG-----
GVM-LESLAGFEGTVATKNAL----S-------------------D-----SH--KKVDR
STVPQVVFTQPNIARVG----KKSE--------NAE-SRVIKLKELSKAAILGEERGLIK
MTVE-KE-------SKKILEVQMLGENAGDVINEATLAVK--------------------
----------------FGLTVDNIIDTVHAFPTMSEALRLVALSFYKDVSKLSCCV----
------------------------------------------------------------
------------------------------------------------------------
------------------------------------------------------------
------------------------------------------------
>2540745549_SacRon12I_08305_merA_mercuric_reductase__Sulfolobus_acidocaldarius_Ron12_I___CP002818_
------------------------------------------------------------
------------------------------------------------------------
------------------------------------------------------------
------------------------------------------------------------
------------------------------------------------------------
------------------------------------------------------------
------------------------------------------------------------
------------------------------------------------------------
------------------------------------------------------------
------------------------------------------------------------
------------------------------------------------------------
------------------------------------------------------------
------------------------------------------------------------
------------------------------------------------------------
------------------------------------------------------------
------------------------------------------------------------
----------------------------------------MYD------------LAIIG
YGAAGFSALIRANEL--GI-K-PVIIGY----G------EIGGTCVNVGC-VPSKRLLSI
GE-----TYKYAS---IALNQ----KTT-----------PNFEKSFEDKSEIVSSLRKEK
YEDVLNSYD--AKVI--KGR--AHF-----I-----------------S----------P
--------NAIKV--------N-G---------E--IVEAK-KFIIATGSSPSIP-DIKG
L---------------R------E--AG----YWTNV-----EA---LSPTRRI---SSL
AIIGGRALALEFSQMYKRLGVDTVILQRSNRILPN-W--EPEISLSVKSYLE-NMEEIPV
FTQVKVKEVE--------------------TK---------ND----QK-V-IIT-----
DM----------------------------------G--E--VEVDEILV-ATGRRPNVD
-LNLNVA---------GVSLNEKGGVKVDEELRTTNPNIFAAGD--------VIG-----
EQM-LESVAGKEGFIAVDNAI----L-------------------N-----SH--KKIDK
LSIPQVVFIDPNVSRVGLT--QVEAE-S-S-GYTVD-YRVVNMESVPKARILRESHGLIK
MVVN-RE-------DMRILGAEIFGKNSAEIINEAALAIK--------------------
----------------FRATIYDIIDTIHVFPTMSESLKIAAIAFERDVKRMSCCVD---
------------------------------------------------------------
------------------------------------------------------------
------------------------------------------------------------
------------------------------------------------
>2636761990_Ga0081690_112391_merA_mercuric_reductase__Sulfolobus_solfataricus_98_2_SULC___Ga0081690_11_
------------------------------------------------------------
------------------------------------------------------------
------------------------------------------------------------
------------------------------------------------------------
------------------------------------------------------------
------------------------------------------------------------
------------------------------------------------------------
------------------------------------------------------------
------------------------------------------------------------
------------------------------------------------------------
------------------------------------------------------------
------------------------------------------------------------
------------------------------------------------------------
------------------------------------------------------------
------------------------------------------------------------
------------------------------------------------------------
--------------------------------------------------------VIIG
YGAAGFAALIRANEL--GI-K-PVVVGY----G------EIGGTCVNVGC-VPSKRMLRI
GE-----LYNYSS---KVIGK----KLF-----------PEFFQAFQDKAEIVNSLRKEK
YEDVINSYD--IKLK--IGK--AYF-----T-----------------S----------P
--------NAVKV--------N-G---------E--IIEAK-KFIIATGSSPNIP-NIKG
L---------------T------E--VG----FWTNV-----EA---LSPDKTI---SSL
AIIGGRALALEFAQMYKRLGVDTTILQRSGRILPD-W--EPEISLSVKNYLE-ENDSIPI
FTNVRVKEVR--------------------KG---------NG----GK-I-IVT-----
DK----------------------------------G--E--VEADEILL-ATGRKPNVD
-LNLDAA---------GIELNDKGGIKVNEELRTSNPNVFAAGD--------VIG-----
GPM-LEALAGRQGSIAAENAI----M-------------------N-----VH--RKIDM
LSVPQVVFIEPNVAKVGLT--ALEAV-K-E-GYDID-QRVVKMDNIAKARILRENYGLIK
MVID-KK-------FRNILGVQMFGKYAAEVINEAALALR--------------------
----------------FRATIDDLIDTIHVFPTMGESLRIAALAFTGDVSKMSCCV----
------------------------------------------------------------
------------------------------------------------------------
------------------------------------------------------------
------------------------------------------------
>2648078193_Ga0100896_111588__mercuric_reductase__Metallosphaera_sedula_ARS120_1___Ga0100896_11_
------------------------------------------------------------
------------------------------------------------------------
------------------------------------------------------------
------------------------------------------------------------
------------------------------------------------------------
------------------------------------------------------------
------------------------------------------------------------
------------------------------------------------------------
------------------------------------------------------------
------------------------------------------------------------
------------------------------------------------------------
------------------------------------------------------------
------------------------------------------------------------
------------------------------------------------------------
------------------------------------------------------------
------------------------------------------------------------
----------------------------------------MHK------------LAIIG
YGAAGFAAMIKANEL--GV-K-PVLIGK----G------EIGGTCVNVGC-VPSKRMLYI
AE-----IYKKAR---EVTGS----EVY-----------PPF-SSFQEKDGLVQEMRKTK
YEDLLSYYD--VELI--QGE--ARF-----I-----------------S----------P
--------HAVKV--------N-G---------Q--VIEAE-KFVIATGSSPLIP-RIPG
L---------------D------K--VG----FWTNR-----EA---LSPDRRI---DSL
AVIGGRALALEFAQMYSRMKVEVAILQRSPVLIPD-W--EPEASVEARRIME-N-DGVAV
VTGVNVKEVR--------------------K----------GA----GK-I-VIT-----
DK----------------------------------G--E--VEADEILL-ATGRKPNVD
-LGLENA---------GVRLNERGGIKVDDELRTDNPHIYAAGD--------VLG-----
GKM-LEALAGRQGSIATENAL----T-------------------G-----SH--KRVDE
NAVPQVIFTQPNLARVGLT--EAEAR-A-K-EGEVE-ARVLPMSSVAKAEIINSRLGFVK
MVTM-N---------GRIVGVHAVGENVAEMIGEAALAIR--------------------
----------------FGATVHDLIDTVHMFPTIAESLRLVALAFRSDVSRLSCCV----
------------------------------------------------------------
------------------------------------------------------------
------------------------------------------------------------
------------------------------------------------
>2659933689_Ga0111782_111416_merA_mercuric_reductase__Sulfolobus_acidocaldarius_NG05B_CO5_07___Ga0111782_11_
------------------------------------------------------------
------------------------------------------------------------
------------------------------------------------------------
------------------------------------------------------------
------------------------------------------------------------
------------------------------------------------------------
------------------------------------------------------------
------------------------------------------------------------
------------------------------------------------------------
------------------------------------------------------------
------------------------------------------------------------
------------------------------------------------------------
------------------------------------------------------------
------------------------------------------------------------
----------------------------V-------------------------------
------------------------------------------------------------
--------------------------------------RKVYD------------LAIIG
YGAAGFSALIRANEL--GI-K-PVIIGY----G------EIGGTCVNVGC-VPSKRLLSI
GE-----TYKYAS---IALNQ----KTT-----------PNFEKSFEDKSEIVSSLRKEK
YEDVLNSYD--AKVI--KGR--AHF-----I-----------------S----------P
--------NAIKV--------N-G---------E--IVEAK-KFIIATGSSPSIP-DIKG
L---------------R------E--AG----YWTNV-----EA---LSPTRRI---SSL
AIIGGRALALEFSQMYKRLGVDTVILQRSNRILPN-W--EPEISLSVKSYLE-NMEEIPV
FTQVKVKEVE--------------------TK---------ND----QK-V-IIT-----
DM----------------------------------G--E--VEVDEILV-ATGRRPNVD
-LNLNVA---------GVSLNEKGGVKVDEELRTTNPNIFAAGD--------VIG-----
EQM-LESVAGKEGFIAVDNAI----L-------------------N-----SH--KKIDK
LSIPQVVFIDPNVSRVGLT--QVEAE-S-S-GYTVD-YRVVNMESVPKARILRESHGLIK
MVVN-RE-------DMRILGAEIFGKNSAEIINEAALAIK--------------------
----------------FRATIYDIIDTIHVFPTMSESLKIAAIAFERDVKRMSCCVD---
------------------------------------------------------------
------------------------------------------------------------
------------------------------------------------------------
------------------------------------------------
>2682609570_Ga0128335_105910__mercuric_reductase__Sulfolobus_metallicus_DSM_6482__JCM_9184___Ga0128335_1059_
------------------------------------------------------------
------------------------------------------------------------
------------------------------------------------------------
------------------------------------------------------------
------------------------------------------------------------
------------------------------------------------------------
------------------------------------------------------------
------------------------------------------------------------
------------------------------------------------------------
------------------------------------------------------------
------------------------------------------------------------
------------------------------------------------------------
------------------------------------------------------------
------------------------------------------------------------
------------------------------------------------------------
------------------------------------------------------------
-----------------------------------------MK------------LVILG
YGAAGFAAMIKANEL--GV-K-PVLIGS----G------PLGGTCVNVGC-VPSKTLLHE
GE-----IARQCG---KNAD---------------------FSKSMEIKNNIVEEMRKKK
YEDVLSSYD--VELV--EGK--AHF-----I-----------------S----------P
--------KAVKV--------G-E---------K--IVEGD-KFIIATGSSPSIP-DIPG
L---------------R------E--VG----FWTNV-----EA---LS-SRKV---NSL
IVVGGRALGVEFAQMYARMGVDVALLQRSRVLLPD-W--EPEVSIEARNILE-D-DGVVV
ATNVRVKEVR--------------------K----------GL----EK-V-VVT-----
DK----------------------------------G--E--VEADEILM-ATGRKPNVD
-LNLEVA---------GVSLNDRGGVKVNDALQTSNPNVYAAGD--------VIG-----
EPM-LEAVAGREGSLASENAI----T-------------------G-----SR--KGVDF
LSVPRAVFVQPNIASVGLR--EMDVP---Q-A---E-SRKVMMKDIAKGRIVN-SGGFIK
MVTQ-Q---------GRVMGVSMVGENAADVINEAALAIK--------------------
----------------MRVTVDDLIDTIHLFPTMGEAIRIAAISFRGDVKRMSCCV----
------------------------------------------------------------
------------------------------------------------------------
------------------------------------------------------------
------------------------------------------------
>2685425243_Ga0127200_14406_merA_mercuric_reductase__Sulfolobus_acidocaldarius_GG12_C01_08___Ga0127200_14_
------------------------------------------------------------
------------------------------------------------------------
------------------------------------------------------------
------------------------------------------------------------
------------------------------------------------------------
------------------------------------------------------------
------------------------------------------------------------
------------------------------------------------------------
------------------------------------------------------------
------------------------------------------------------------
------------------------------------------------------------
------------------------------------------------------------
------------------------------------------------------------
------------------------------------------------------------
----------------------------V-------------------------------
------------------------------------------------------------
--------------------------------------RKVYD------------LAIIG
YGAAGFSALIRANEL--GI-K-PVIIGY----G------EIGGTCVNVGC-VPSKRLLSI
GE-----TYKYAS---IALNQ----KTT-----------PNFEKSFEDKSEIVSSLRKEK
YEDVLNSYD--AKVI--KGR--AHF-----I-----------------S----------P
--------NAIKV--------N-G---------E--IVEAK-KFIIATGSSPSIP-DIKG
L---------------R------E--AG----YWTNV-----EA---LSPTRRI---SSL
AIIGGRALALEFSQMYKRLGVDTVILQRSNRILPN-W--EPEISLSVKSYLE-NMEEIPV
FTQVKVKEVE--------------------TK---------ND----QK-V-IIT-----
DM----------------------------------G--E--VEVDEILV-ATGRRPNVD
-LNLNVA---------GVSLNEKGGVKVDEELRTTNPNIFAAGD--------VIG-----
EQM-LESVAGKEGFIAVDNAI----L-------------------N-----SH--KKIDK
LSIPQVVFIDPNVSRVGLT--QVEAE-S-S-GYTVD-YRVVNMESVPKARILRESHGLIK
MVVN-RE-------DMRILGAEIFGKNSAEIINEAALAIK--------------------
----------------FRATIYDIIDTIHVFPTMSESLKIAAIAFERDVKRMSCCVD---
------------------------------------------------------------
------------------------------------------------------------
------------------------------------------------------------
------------------------------------------------
>2685426238_Ga0126073_12142_merA_mercuric_reductase__Sulfolobus_acidocaldarius_GG12_C01_10___Ga0126073_12_
------------------------------------------------------------
------------------------------------------------------------
------------------------------------------------------------
------------------------------------------------------------
------------------------------------------------------------
------------------------------------------------------------
------------------------------------------------------------
------------------------------------------------------------
------------------------------------------------------------
------------------------------------------------------------
------------------------------------------------------------
------------------------------------------------------------
------------------------------------------------------------
------------------------------------------------------------
----------------------------V-------------------------------
------------------------------------------------------------
--------------------------------------RKVYD------------LAIIG
YGAAGFSALIRANEL--GI-K-PVIIGY----G------EIGGTCVNVGC-VPSKRLLSI
GE-----TYKYAS---IALNQ----KTT-----------PNFEKSFEDKSEIVSSLRKEK
YEDVLNSYD--AKVI--KGR--AHF-----I-----------------S----------P
--------NAIKV--------N-G---------E--IVEAK-KFIIATGSSPSIP-DIKG
L---------------R------E--AG----YWTNV-----EA---LSPTRRI---SSL
AIIGGRALALEFSQMYKRLGVDTVILQRSNRILPN-W--EPEISLSVKSYLE-NMEEIPV
FTQVKVKEVE--------------------TK---------ND----QK-V-IIT-----
DM----------------------------------G--E--VEVDEILV-ATGRRPNVD
-LNLNVA---------GVSLNEKGGVKVDEELRTTNPNIFAAGD--------VIG-----
EQM-LESVAGKEGFIAVDNAI----L-------------------N-----SH--KKIDK
LSIPQVVFIDPNVSRVGLT--QVEAE-S-S-GYTVD-YRVVNMESVPKARILRESHGLIK
MVVN-RE-------DMRILGAEIFGKNSAEIINEAALAIK--------------------
----------------FRATIYDIIDTIHVFPTMSESLKIAAIAFERDVKRMSCCVD---
------------------------------------------------------------
------------------------------------------------------------
------------------------------------------------------------
------------------------------------------------
>2685484192_Ga0127215_13405_merA_mercuric_reductase__Sulfolobus_acidocaldarius_NG05B_CO5_04___Ga0127215_13_
------------------------------------------------------------
------------------------------------------------------------
------------------------------------------------------------
------------------------------------------------------------
------------------------------------------------------------
------------------------------------------------------------
------------------------------------------------------------
------------------------------------------------------------
------------------------------------------------------------
------------------------------------------------------------
------------------------------------------------------------
------------------------------------------------------------
------------------------------------------------------------
------------------------------------------------------------
----------------------------V-------------------------------
------------------------------------------------------------
--------------------------------------RKVYD------------LAIIG
YGAAGFSALIRANEL--GI-K-PVIIGY----G------EIGGTCVNVGC-VPSKRLLSI
GE-----TYKYAS---IALNQ----KTT-----------PNFEKSFEDKSEIVSSLRKEK
YEDVLNSYD--AKVI--KGR--AHF-----I-----------------S----------P
--------NAIKV--------N-G---------E--IVEAK-KFIIATGSSPSIP-DIKG
L---------------R------E--AG----YWTNV-----EA---LSPTRRI---SSL
AIIGGRALALEFSQMYKRLGVDTVILQRSNRILPN-W--EPEISLSVKSYLE-NMEEIPV
FTQVKVKEVE--------------------TK---------ND----QK-V-IIT-----
DM----------------------------------G--E--VEVDEILV-ATGRRPNVD
-LNLNVA---------GVSLNEKGGVKVDEELRTTNPNIFAAGD--------VIG-----
EQM-LESVAGKEGFIAVDNAI----L-------------------N-----SH--KKIDK
LSIPQVVFIDPNVSRVGLT--QVEAE-S-S-GYTVD-YRVVNMESVPKARILRESHGLIK
MVVN-RE-------DMRILGAEIFGKNSAEIINEAALAIK--------------------
----------------FRATIYDIIDTIHVFPTMSESLKIAAIAFERDVKRMSCCVD---
------------------------------------------------------------
------------------------------------------------------------
------------------------------------------------------------
------------------------------------------------
>2700350740_Ga0137720_10925__mercuric_reductase__Micrarchaeota_archaeon_FK_AMD_2014_bin_113_Ga0137720___Ga0137720_109_
------------------------------------------------------------
------------------------------------------------------------
------------------------------------------------------------
------------------------------------------------------------
------------------------------------------------------------
------------------------------------------------------------
------------------------------------------------------------
------------------------------------------------------------
------------------------------------------------------------
------------------------------------------------------------
------------------------------------------------------------
------------------------------------------------------------
------------------------------------------------------------
------------------------------------------------------------
------------------------------------------------------------
------------------------------------------------------------
------------------------------------------------------------
------------------------MIGKSATKG-----TVLGGTCINVGC-VPSKRLIAA
SS-----FMEELG---QRRFN----GLS-YS-I-GKP---DYARIMDEKTRLVDELRKEK
YKDVLENLEN-VTYI--NET--ASF-----V-----------------D----------K
--------DTIKA--------G-R---------N--EVNAE-SILVATGARASVP-PIKG
I---------------E------K--ST----YLTNE-----EA---LSLRKLP---ESI
IVIGGRAIGLEFAQMFANFGVKVTLLQRSDRIIPN-W--EPEVSSHLASYLK-A-SGVKL
ITGATPASIM--------------------TS---------KR----NK-V-IEA-----
MV--N----------------------G------RQT--V--FEAEEVLF-ATGRRANTE
SLKLDVV---------GVQLNAKGFIKVDKQLKTTADGIYAAGD--------VTG-----
EPM-LETLAAKEGNIATANLF----Q-------------------H-----AG--KEVNI
NEVPSAIFTYPEAAMVGMT--EEQVV-K-D-GIRCA-CSPLEMKLVPKARIMGDQRGLVK
IVID-NK-------TKKILGVHMLAPHAADMIHEGVLAVK--------------------
----------------FGLTIDDIIDTVHVFPTLSEGFKLAAQAFYEDVSKLSCCTA---
------------------------------------------------------------
------------------------------------------------------------
------------------------------------------------------------
------------------------------------------------
>2700380398_Ga0137754_10136__mercuric_reductase__Parvarchaeota_archaeon_LR_AMD_B_bin_3_Ga0137754___Ga0137754_101_
------------------------------------------------------------
------------------------------------------------------------
-----------------------------M------------------------------
------------------------------------------------NYTSRNV-----
--------------------ISSRGK----------------------------------
------------------------K-MEE-------------------------------
------------------------------------------------------------
------------------------------------------------------------
------------------------------------------------------------
------------------------------------------------------------
------------------------------------------------------------
------------------------------------------------------------
------------------------------------------------------------
------------------------------------------------------------
------------------------------------------------------------
------------------------------------------------------------
-----------------------------------------YD------------YAIVG
QGAAAFAAAIKADEL--GL-K-TIMIGKNETKG-----AVLGGTCVNVGC-VPSKRLITI
GN-----FMDKIN---FNRFN----GLY-YS-S-KIE---KFNKLIQEKDYLVGSMRFSK
YQKVLNKLKN-VKYV--NAF--AGF-----K-----------------D----------K
--------NTLLV--------N-G---------E--EIKAK-KILISTGARANIP-SIEG
L---------------D------K--TD----YLTNE-----EA---LSLKKLP---KSI
VIIGGRALGLEFAEMFAHFGVKVTLLQRSDRILPN-W--EPEVSYYLEQYIK-E-EGVDI
ITNAAIDKIF--------------------KSE--------KK----GI-K-VIF-----
SN--K----------------------D------KIR--S--VYAEKLLL-ATGREPNTE
KLGLKNT---------GLKLDDKGFIKIDKYLQTSVKGIYAAGD--------VTG-----
EPM-LEALAAAEGNKATINAF----S-------------------A-----KK--LVMDF
NSVPSAVFTFPEAARVGLT--DKEAN-N-S-GIKCA-CSSVMFKDLAKAGIIKDTRGLIK
MVVT-AN-------TKQILGVEIIGENAADLIHESALAIK--------------------
----------------FKLTIDDIIDTVHVFPTLSEITKLGALSFYHNVEDLSCCSE---
------------------------------------------------------------
------------------------------------------------------------
------------------------------------------------------------
------------------------------------------------
>2730745437_Ga0172927_11566__mercuric_reductase__Sulfolobus_sp__A20___Ga0172927_11_
------------------------------------------------------------
------------------------------------------------------------
------------------------------------------------------------
------------------------------------------------------------
------------------------------------------------------------
------------------------------------------------------------
------------------------------------------------------------
------------------------------------------------------------
------------------------------------------------------------
------------------------------------------------------------
------------------------------------------------------------
------------------------------------------------------------
------------------------------------------------------------
------------------------------------------------------------
------------------------------------------------------------
------------------------------------------------------------
----------------------------------------VED------------LVVIG
YGAAGFAAIIRANEL--GV-K-PVLVGH----G------EIGGTCVNVGC-VPSKRMLRI
GE-----LYNYAS---KILGN----QIY-----------PDFFKSFEDKSDIVSKLRKEK
YENVLDSYD--VKLI--NGK--AHF-----I-----------------S----------P
--------NSIKV--------N-G---------E--VIEAK-KFIICTGSSTYIP-DIKG
L---------------R------E--AG----YWTNI-----EA---LSPDRKI---ESL
AIIGGRALALEFAQMYKRLGVDTIILQRSKLIIPD-W--EPEISLVVKEYLE-EYDHIPI
MIDVRVKEIV--------------------KK---------EH----TK-V-IVT-----
DK----------------------------------G--E--VEADEILL-ATGRRPNVD
-LNLPSA---------GVELNERGGIKVDDELKSSNPNIYAAGD--------VIG-----
DLM-LESLAGKEGAIAAENAI----L-------------------N-----SH--RKIDR
LSIPQAIFIEPNAARVGLT--QIEAE-K-K-GYQID-YRVVKMDNVAKARILRESEGLIK
MVID-KK-------FRTILGVQMFGKYAAEVINEAALAIK--------------------
----------------FRATIDDIIDTIHVFPTMSESLKIVAMSFVRDVSRMSCCVD---
------------------------------------------------------------
------------------------------------------------------------
------------------------------------------------------------
------------------------------------------------
>2730757616_Ga0036907_112933_merA_mercuric_reductase__Sulfolobus_islandicus_M_16_40___Ga0036907_11_
------------------------------------------------------------
------------------------------------------------------------
------------------------------------------------------------
------------------------------------------------------------
------------------------------------------------------------
------------------------------------------------------------
------------------------------------------------------------
------------------------------------------------------------
------------------------------------------------------------
------------------------------------------------------------
------------------------------------------------------------
------------------------------------------------------------
------------------------------------------------------------
------------------------------------------------------------
------------------------------------------------------------
------------------------------------------------------------
----------------------------------------MED------------LVIIG
YGAAGFAALIRANQL--GI-K-PVVVGY----G------EIGGTCVNVGC-VPSKRMLRI
GE-----LYNNSS---KIVGK----KLF-----------PEFFQAFQDKAEIVNSLRKEK
YEDVINSYD--VKLI--IGK--AHF-----I-----------------S----------P
--------NAIKV--------N-G---------E--TIEAK-KFIIATGSSPNVP-NING
L---------------T------E--VG----FWTNV-----EA---LSPDKTI---SSL
AIIGGRALALEFAQMYKRLGVDTIILQRSERILPD-W--EPEISLSVKNYLE-KNDNIPI
FTNVRVKEVR--------------------KG---------NG----GK-I-VVT-----
DK----------------------------------G--E--VEADEILL-ATGRKPNVE
-MNLDAA---------GIELNDKGGIKVNEELRTSNPNVYAAGD--------VIG-----
GPM-LEALAGRQGSIAAENAI----M-------------------N-----VK--RKIDM
SSVPQVVFIEPNVAKVGLT--ALEAM-K-E-GYDID-HRVVKMNNIAKARILREDYGLIK
MVID-KK-------FRNILGVQMFGKYAAEVINEAALAVK--------------------
----------------FRATIDDLIDTIHVFPTMAESLRIVALAFTSDVSKMSCCV----
------------------------------------------------------------
------------------------------------------------------------
------------------------------------------------------------
------------------------------------------------
>2771211999_Ga0254957_107123__mercuric_reductase__unclassified_Archaeon_Obs4_genome_061_Obs4_genome_061___Ga0254957_1071_
------------------------------------------------------------
------------------------------------------------------------
------------------------------------------------------------
------------------------------------------------------------
------------------------------------------------------------
------------------------------------------------------------
------------------------------------------------------------
------------------------------------------------------------
------------------------------------------------------------
------------------------------------------------------------
-------------------------------M----------------------------
------------------------------------------------------------
------------------------------------------------------------
------------------------------------------------------------
------------------------------------------------------------
------------------------------------------------------------
---------------------------------------KKFD------------LVIIG
RGAAAFSAAIKASELSRGKAS-VAMVGV----G------ALGGTCVNVGC-VPSKYLLEA
SF-----RYY--N---QSAFP----GVDVKS---AQL---DFSKLMEGLRSFVAKAREEK
YVKVIQNYPN-VELI--EGK--ARF-----S-----------------S----------N
--------GSVLVD-------G----------KN--EIQGK-NVIIAVGSRPSAP-PIEG
L---------------E------D--TG----YITSD-----SV---WQATKKP---SSL
AVIGGGAIGLEIGQAFQHFGTQVTVIEAMPRILAN-T--EREISDTLQQKLE-E-EGMKF
FLKARISSVN--------------------KK---------GE----KK-L-IEVV----
TA--Q----------------------G------K-S--L--VEAEEILV-ATGRAPNTH
DLALKAV---------GVETDKRGFIKTDLTMKTSNPKIYAAGD--------CVS-----
KRLMLETLAAREGVIAVSN-IF-----------------------G-----EE--QTIDY
DSVPWAVFTNPQVASVGMT--EEELM-Q-K-TGACS-CRLVTLENVIKAKIIGEEAGVVK
LVID-PS-------TQKVAGVHALSPYAAEFIIEGALAIK--------------------
----------------HGYTLWDVIDTVHIFPTLSESVKLAAQAFLRSVERMSCCVE---
------------------------------------------------------------
------------------------------------------------------------
------------------------------------------------------------
------------------------------------------------
>2771209938_Ga0254957_101623__mercuric_reductase__unclassified_Archaeon_Obs4_genome_061_Obs4_genome_061___Ga0254957_1016_
------------------------------------------------------------
------------------------------------------------------------
------------------------------------------------------------
------------------------------------------------------------
------------------------------------------------------------
------------------------------------------------------------
------------------------------------------------------------
------------------------------------------------------------
------------------------------------------------------------
------------------------------------------------------------
-------------------------------M----------------------------
------------------------------------------------------------
------------------------------------------------------------
------------------------------------------------------------
------------------------------------------------------------
------------------------------------------------------------
---------------------------------------KKFD------------LVIIG
RGAAAFSAAIKASELSRGKAS-VAMVGV----G------ALGGTCVNVGC-VPSKYLLEA
SF-----RYY--N---QSAFP----GVDVKS---AQL---DFSKLMEGLRSFVAKAREEK
YVKVIQNYPN-VELI--EGK--ARF-----S-----------------S----------N
--------GSVLVD-------G----------KN--EIQGK-NVIIAVGSRPSAP-PIEG
L---------------E------D--TG----YITSD-----SV---WQATKKP---SSL
AVIGGGAIGLEIGQAFQHFGTQVTVIEAMPRILAN-T--EREISDTLQQKLE-E-EGMKF
FLKARISSVN--------------------KK---------GE----KK-L-IEVV----
TA--Q----------------------G------K-S--L--VEAEEILV-ATGRAPNTH
DLALKAV---------GVETDKRGFIKTDLTMKTSNPKIYAAGD--------CVS-----
KRLMLETLAAREGVIAVSN-IF-----------------------G-----EE--QTIDY
DSVPWAVFTNPQVASVGMT--EEELM-Q-K-TGACS-CRLVTLENVIKAKIIGEEAGVVK
LVID-PS-------TQKVAGVHALSPYAAEFIIEGALAIK--------------------
----------------HGYTLWDVIDTVHIFPTLSESVKLAAQAFLRSVERMSCCVE---
------------------------------------------------------------
------------------------------------------------------------
------------------------------------------------------------
------------------------------------------------
>2771222263_Ga0254961_107927_merA_mercuric_reductase__unclassified_Sulfolobaceae_Obs4_genome_065_Obs4_genome_065___Ga0254961_1079_
------------------------------------------------------------
------------------------------------------------------------
------------------------------------------------------------
------------------------------------------------------------
------------------------------------------------------------
------------------------------------------------------------
------------------------------------------------------------
------------------------------------------------------------
------------------------------------------------------------
------------------------------------------------------------
------------------------------------------------------------
------------------------------------------------------------
------------------------------------------------------------
------------------------------------------------------------
------------------------------------------------------------
------------------------------------------------------------
----------------------------------------MED------------LVIIG
YGAAGFAALIRANQL--GI-K-PVVVGY----G------EIGGTCVNVGC-VPSKRMLRI
GE-----LYNNSS---KIVGK----KLF-----------PEFFQAFQDKAEIVNSLRKEK
YEDVINSYD--VKLI--IGK--VHF-----I-----------------S----------P
--------NAIKV--------N-G---------E--TIEAK-KFIIATGSSPNVP-NIKG
L---------------T------E--VG----FWTNV-----EA---LSPDKTI---SSL
AIIGGRALALEFAQMYKRLGVDTIILQRSERILPD-W--EPEISLSVKNYLE-KNDNIPI
FTNVRVKEVR--------------------KG---------NG----GK-I-VVT-----
DK----------------------------------G--E--VEADEILL-ATGRKPNVE
-MNLDAA---------GIELNDKGGIKVNEELRTSNPNVYAAGD--------VIG-----
GPM-LEALAGRQGSIAAENAI----M-------------------N-----VK--RKIDM
SSVPQVVFIEPNVAKVGLT--ALEAM-K-E-GYDID-HRVVKMNNIAKARILREDYGLIK
MVID-KK-------FRNILGVQMFGKYAAEVINEAALAVK--------------------
----------------FRATIDDLIDTIHVFPTMAESLRIVALAFTSDVSKMSCCV----
------------------------------------------------------------
------------------------------------------------------------
------------------------------------------------------------
------------------------------------------------
>2771219802_Ga0254961_101227_merA_mercuric_reductase__unclassified_Sulfolobaceae_Obs4_genome_065_Obs4_genome_065___Ga0254961_1012_
------------------------------------------------------------
------------------------------------------------------------
------------------------------------------------------------
------------------------------------------------------------
------------------------------------------------------------
------------------------------------------------------------
------------------------------------------------------------
------------------------------------------------------------
------------------------------------------------------------
------------------------------------------------------------
------------------------------------------------------------
------------------------------------------------------------
------------------------------------------------------------
------------------------------------------------------------
------------------------------------------------------------
------------------------------------------------------------
----------------------------------------MED------------LVIIG
YGAAGFAALIRANQL--GI-K-PVVVGY----G------EIGGTCVNVGC-VPSKRMLRI
GE-----LYNNSS---KIVGK----KLF-----------PEFFQAFQDKAEIVNSLRKEK
YEDVINSYD--VKLI--IGK--VHF-----I-----------------S----------P
--------NAIKV--------N-G---------E--TIEAK-KFIIATGSSPNVP-NIKG
L---------------T------E--VG----FWTNV-----EA---LSPDKTI---SSL
AIIGGRALALEFAQMYKRLGVDTIILQRSERILPD-W--EPEISLSVKNYLE-KNDNIPI
FTNVRVKEVR--------------------KG---------NG----GK-I-VVT-----
DK----------------------------------G--E--VEADEILL-ATGRKPNVE
-MNLDAA---------GIELNDKGGIKVNEELRTSNPNVYAAGD--------VIG-----
GPM-LEALAGRQGSIAAENAI----M-------------------N-----VK--RKIDM
SSVPQVVFIEPNVAKVGLT--ALEAM-K-E-GYDID-HRVVKMNNIAKARILREDYGLIK
MVID-KK-------FRNILGVQMFGKYAAEVINEAALAVK--------------------
----------------FRATIDDLIDTIHVFPTMAESLRIVALAFTSDVSKMSCCV----
------------------------------------------------------------
------------------------------------------------------------
------------------------------------------------------------
------------------------------------------------
>2771312728_Ga0255000_11346__mercuric_reductase__Sulfolobus_sp__Obs6_genome_104_Obs6_genome_104___Ga0255000_1134_
------------------------------------------------------------
------------------------------------------------------------
------------------------------------------------------------
------------------------------------------------------------
------------------------------------------------------------
------------------------------------------------------------
------------------------------------------------------------
------------------------------------------------------------
------------------------------------------------------------
------------------------------------------------------------
------------------------------------------------------------
------------------------------------------------------------
------------------------------------------------------------
------------------------------------------------------------
------------------------------------------------------------
------------------------------------------------------------
-----------------------------------------MK------------LVILG
YGAAGFAAMIKANEL--GV-K-PVLIGS----G------PLGGTCVNVGC-VPSKTLLHE
GE-----IARQCG---RNAD---------------------FSKSMEIKNNIVEEMRKKK
YEDVLSSYD--VELV--EGK--AHF-----I-----------------S----------P
--------KAVKV--------G-E---------K--IVEGD-KFIIATGSSPSIP-DIPG
L---------------R------E--VG----FWTNV-----EA---LS-SRKV---NSL
VVVGGRALGVEFAQMYARMGIDVALLQRSPVLLPD-W--EPEVSIEARNILE-D-DGVIV
ATNVRVKEVR--------------------K----------GL----EK-V-VVT-----
NK----------------------------------G--E--VEADEILM-ATGRKPNVD
-LNLEVA---------GVSLNDRGGVKVNDALQTSNPNVYAAGD--------VIG-----
GPM-LEAVAGREGSLAAENAI----T-------------------G-----SR--KGVDF
LSVPRAVFVQPNIASVGLR--EMDVP---Q-A---E-SRKVMMKDIAKGRIVN-SRGFIK
MVTQ-Q---------GRVMGVSMVGENAADVINEAALAIK--------------------
----------------MRVTVDDLIDTIHLFPTMGEAIRIVAISFRGDVQRMSCCV----
------------------------------------------------------------
------------------------------------------------------------
------------------------------------------------------------
------------------------------------------------
>2771311131_Ga0255000_10476__mercuric_reductase__Sulfolobus_sp__Obs6_genome_104_Obs6_genome_104___Ga0255000_1047_
------------------------------------------------------------
------------------------------------------------------------
------------------------------------------------------------
------------------------------------------------------------
------------------------------------------------------------
------------------------------------------------------------
------------------------------------------------------------
------------------------------------------------------------
------------------------------------------------------------
------------------------------------------------------------
------------------------------------------------------------
------------------------------------------------------------
------------------------------------------------------------
------------------------------------------------------------
------------------------------------------------------------
------------------------------------------------------------
-----------------------------------------MK------------LVILG
YGAAGFAAMIKANEL--GV-K-PVLIGS----G------PLGGTCVNVGC-VPSKTLLHE
GE-----IARQCG---RNAD---------------------FSKSMEIKNNIVEEMRKKK
YEDVLSSYD--VELV--EGK--AHF-----I-----------------S----------P
--------KAVKV--------G-E---------K--IVEGD-KFIIATGSSPSIP-DIPG
L---------------R------E--VG----FWTNV-----EA---LS-SRKV---NSL
VVVGGRALGVEFAQMYARMGIDVALLQRSPVLLPD-W--EPEVSIEARNILE-D-DGVIV
ATNVRVKEVR--------------------K----------GL----EK-V-VVT-----
NK----------------------------------G--E--VEADEILM-ATGRKPNVD
-LNLEVA---------GVSLNDRGGVKVNDALQTSNPNVYAAGD--------VIG-----
GPM-LEAVAGREGSLAAENAI----T-------------------G-----SR--KGVDF
LSVPRAVFVQPNIASVGLR--EMDVP---Q-A---E-SRKVMMKDIAKGRIVN-SRGFIK
MVTQ-Q---------GRVMGVSMVGENAADVINEAALAIK--------------------
----------------MRVTVDDLIDTIHLFPTMGEAIRIVAISFRGDVQRMSCCV----
------------------------------------------------------------
------------------------------------------------------------
------------------------------------------------------------
------------------------------------------------
>2771304811_Ga0254997_10962__mercuric_reductase__unclassified_Thaumarchaeota_Obs6_genome_101_Obs6_genome_101___Ga0254997_1096_
------------------------------------------------------------
------------------------------------------------------------
------------------------------------------------------------
------------------------------------------------------------
------------------------------------------------------------
------------------------------------------------------------
------------------------------------------------------------
------------------------------------------------------------
------------------------------------------------------------
------------------------------------------------------------
------------------------------------------------------------
------------------------------------------------------------
------------------------------------------------------------
------------------------------------------------------------
------------------------------------------------------------
------------------------------------------------------------
------------------------------------------------------------
------------------------MIGY----G------PLGGTCVNVGC-VPSKYLIEG
AS-----IFRNTR---NPLFP----GISSM----GTL---NFKLLIDSLRELVKGERKAK
YEDVLSKYEN-VEYH--RGY--ASF-----I-----------------N----------D
--------KTVAVT-------N-G--DN----VK--KISAY-NFLIATGSRPSVP-QIKG
L---------------E------N--SG----FLTSN-----DI---WNLEDLP---SKI
TVLGAGAVGLELGQAFLRLGSEVTVIETMPSILYG-S--EPEVSETMLDALK-A-EGMKF
YTGASVDRVE--------------------KT---------TL----YI-K-TE------
---------------------------G------QEK--K--VDHDILLV-ATGRTPNLE
KLALKNA---------GVEYSTKG-IKVNEKLATSNPRIYAAGD--------VVD-----
QRLKLETVAAKEGATAVENMYE-----------------------H-----AE--KSIDL
KTVPFVVFTEPQVASVGLK--ESECK-D------CT-YKILPVSTVAKARIIRKECGVIK
MVVD--K-------GESIRGVHVVSPYASEIIIEGVYAVK--------------------
----------------LGLTVEDIIDTVHVFPTISESIKLAAQSFRRDISMMSCCVE---
------------------------------------------------------------
------------------------------------------------------------
------------------------------------------------------------
------------------------------------------------
>2771303749_Ga0254997_10152__mercuric_reductase__unclassified_Thaumarchaeota_Obs6_genome_101_Obs6_genome_101___Ga0254997_1015_
------------------------------------------------------------
------------------------------------------------------------
------------------------------------------------------------
------------------------------------------------------------
------------------------------------------------------------
------------------------------------------------------------
------------------------------------------------------------
------------------------------------------------------------
------------------------------------------------------------
------------------------------------------------------------
------------------------------------------------------------
------------------------------------------------------------
------------------------------------------------------------
------------------------------------------------------------
------------------------------------------------------------
------------------------------------------------------------
------------------------------------------------------------
------------------------MIGY----G------PLGGTCVNVGC-VPSKYLIEG
AS-----IFRNTR---NPLFP----GISSM----GTL---NFKLLIDSLRELVKGERKAK
YEDVLSKYEN-VEYH--RGY--ASF-----I-----------------N----------D
--------KTVAVT-------N-G--DN----VK--KISAY-NFLIATGSRPSVP-QIKG
L---------------E------N--SG----FLTSN-----DI---WNLEDLP---SKI
TVLGAGAVGLELGQAFLRLGSEVTVIETMPSILYG-S--EPEVSETMLDALK-A-EGMKF
YTGASVDRVE--------------------KT---------TL----YI-K-TE------
---------------------------G------QEK--K--VDHDILLV-ATGRTPNLE
KLALKNA---------GVEYSTKG-IKVNEKLATSNPRIYAAGD--------VVD-----
QRLKLETVAAKEGATAVENMYE-----------------------H-----AE--KSIDL
KTVPFVVFTEPQVASVGLK--ESECK-D------CT-YKILPVSTVAKARIIRKECGVIK
MVVD--K-------GESIRGVHVVSPYASEIIIEGVYAVK--------------------
----------------LGLTVEDIIDTVHVFPTISESIKLAAQSFRRDISMMSCCVE---
------------------------------------------------------------
------------------------------------------------------------
------------------------------------------------------------
------------------------------------------------
>648201664_Vdis_1369__mercuric_reductase__Vulcanisaeta_distributa_DSM_14429_chromosome__NC_014537_
------------------------------------------------------------
------------------------------------------------------------
------------------------------------------------------------
------------------------------------------------------------
------------------------------------------------------------
------------------------------------------------------------
------------------------------------------------------------
------------------------------------------------------------
------------------------------------------------------------
------------------------------------------------------------
------------------------------------------------------------
------------------------------------------------------------
------------------------------------------------------------
------------------------------------------------------------
------------------------------------------------------------
------------------------------------------------------------
----------------------------------------MKE------------LVIIG
YGAAGFAALIRANEL--GI-K-PVLIGY----G------PLGGTCVNVGC-VPSKTVLRI
GE-----LYNYVS---KVLGH----EHY-----------PEFTEVFAREREVVNELRRLK
YEDVLAKYD--VELI--EGK--AYF-----T-----------------S----------S
--------STVKV--------N-G---------K--VIEAR-RFIIATGASPKIP-EIPG
L---------------K------E--VG----YWTNV-----EA---LNPDRKV---DSL
VIIGGRAQALEFAQMYRRLGVDVAIVQRSPTLIPD-W--EPELALEAQRMLE-D-EGVLV
ITNAKVLRVS--------------------RG---------L-----GK-V-VIT-----
DK----------------------------------G--E--IEADEILL-ATGRRPNID
-LNLEAA---------GVKLNDKGGILVDDELRTTNPRIYAAGD--------VIG-----
GPM-LEALAGKQGVVAVDNAV----L-------------------N-----AH--RRIDM
MSVPQAIFTQPNLARVGLT--FMEAS-K-A-RINAD-YRVVWMRDVAKAHILGDTRGLIK
IIID-KN-------NMRIIGVHVMAENAAEFIGEAALAIR--------------------
----------------LRATVDDIIDTVHVFPTMAESLKLAAQAFRRDISKLSCCVD---
------------------------------------------------------------
------------------------------------------------------------
------------------------------------------------------------
------------------------------------------------
>650477212_SiH_2567_merA_mercuric_reductase__Sulfolobus_islandicus_HVE10_4__CP002426_
------------------------------------------------------------
------------------------------------------------------------
------------------------------------------------------------
------------------------------------------------------------
------------------------------------------------------------
------------------------------------------------------------
------------------------------------------------------------
------------------------------------------------------------
------------------------------------------------------------
------------------------------------------------------------
------------------------------------------------------------
------------------------------------------------------------
------------------------------------------------------------
------------------------------------------------------------
------------------------------------------------------------
------------------------------------------------------------
----------------------------------------MED------------LVIIG
YGAAGFAALIRANQL--GI-K-PVVVGY----G------EIGGTCVNVGC-VPSKRMLRI
GE-----LYNNSS---KIVGK----KLF-----------PEFFQAFQDKAEIVNSLRKEK
YEDVINSYD--VKLI--IGK--AHF-----I-----------------S----------P
--------NAIKV--------N-G---------E--TIESK-KFIIATGSSPNVP-NIKG
L---------------T------E--VG----FWTNV-----EA---LSPDKTI---SSL
AIIGGRALALEFAQMYKRLGVDTIILQRSERILPD-W--EPEISLSVKNYLE-KNDNIPI
FTNVRVKEVR--------------------KG---------NG----GK-I-VVT-----
DK----------------------------------G--E--VEADEILL-ATGRKPNVE
-MNLDAA---------GIELNDKGGIKVNEELRTSNPNVYAAGD--------VIG-----
GPM-LEALAGRQGSIAAENAI----M-------------------N-----VK--RKIDM
SSVPQVVFIEPNVAKVGLT--ALEAM-K-E-GYDID-HRVVKMNNIAKARILREDYGLIK
MVID-KK-------FRNILGVQMFGKYAAEVINEAALAVK--------------------
----------------FRATIDDLIDTIHVFPTMAESLRIVALAFTSDVSKMSCCV----
------------------------------------------------------------
------------------------------------------------------------
------------------------------------------------------------
------------------------------------------------
>2505381523_ANME2D_draft_0009_00000270__mercuric_reductase__2D___ANME2D_draft__ScaffoldId_38_LEN_115672_Ns_0_GC_0_434859_CTXTS_1_SINGULAR_
------------------------------------------------------------
------------------------------------------------------------
------------------------------------------------------------
------------------------------------------------------------
------------------------------------------------------------
--------------------------MD--K-----------------------------
------------------------------------------------------------
------------------------------------------------------------
------------------------------------------------------------
------------------------------------------------------------
------------------------------------------------------------
------------------------------------------------------------
------------------------------------------------------------
------------------------------------------------------------
------------------------------------------------------------
------------------------------------------------------------
-----------------------------------------YD------------LIILG
SGSAAFGAAIRAVEL--GA-K-VAMVEK----------GTIGGTCVNVGC-VPSKHLLRV
GE------IGYYK---SHGHR----GL--DI-S-SSI---DLAGVISDKREIVENIRKSR
YTDVIEPLGI-I-LL--RGK--AAF-----I-----------------S----------K
--------NEVKV--------N-G---------K--NIQAD-KFIIATGSSPYIL-PIEG
I---------------D------K--VD----YLTNV-----EA---MELSKLP---ESM
IVIGGRALGLEFAQMFSHFGTKVTVLQRSSRIIPE-E--ESIISDYLKAYLE-E-EGMNI
QINTSLKSVR--------------------KE---------KG----NI-T-VTA-----
LA--G----------------------D------DTR--E--FEAEKLLI-ATGRRPNTE
DLGLEKA---------GVSVDKNGAVIVDEEMRTSAPNIWAAGD--------VLG-----
EPM-LETVAGKEGFIAAQNAL----T-------------------G-----ER--KKMDL
RAVPHAVYTIPQVASVGLT--EKKAE-E-I-GITCR-CSTISMELVPKAVLTKDTRGLVK
MVIE-DR-------TERILGVHILASLAADMIHEGVLAVK--------------------
----------------YGMTLDDIIDTVHVFPTMTEAVKLVAQSFRRDISKMSCCAE---
------------------------------------------------------------
------------------------------------------------------------
------------------------------------------------------------
------------------------------------------------
>2502878169_YNP_14_mk1_07860__mercuric_reductase__YNP_14_mk1_myell_like___YNP_14_mk_ospSpri14_050609_1_scaffolds_scf1118686616313_
------------------------------------------------------------
------------------------------------------------------------
------------------------------------------------------------
------------------------------------------------------------
------------------------------------------------------------
------------------------------------------------------------
------------------------------------------------------------
------------------------------------------------------------
------------------------------------------------------------
------------------------------------------------------------
------------------------------------------------------------
------------------------------------------------------------
------------------------------------------------------------
------------------------------------------------------------
------------------------------------------------------------
------------------------------------------------------------
----------------------------------------MRE------------LVIIG
YGAAGFAALIKANEL--GV-K-PTLVGE----G------PIGGTCVNVGC-VPSKRMLRI
GE-----VYSLGR---RYCLR----GCY-----------PPFFESFQDKDRLVSELRKVK
YEDVLSAYD--VELV--EGQ--ARF-----I-----------------S----------P
--------NGIKV--------N-G---------R--IIESK-KFIIATGSSPHVP-EVPG
L---------------K------E--VG----FWTNV-----EA---LSPNKRI---ESL
AVVGGRALALEFAQMYRRLGVEVVVLQRSPVLLPD-W--EPEISVEVRRVLE-E-EGVNV
ITGVRLKEVR--------------------K----------GE----GK-V-VVT-----
DV----------------------------------G--E--VEVDEILM-ATGRAPNVN
-LNLEAA---------KVALNERGGIKVDGELRTTNPNIFAAGD--------VIG-----
GKM-LEALAGKQGTVAAENAL----L-------------------N-----AH--RNVDM
FSVPQVVFTQPNLASVGLT--EREAS---K-AREVE-SRIVMMEDVAKARILGETKGFIK
MIVG-KE-------DRKILGVHMMGENAAEVINEAALALK--------------------
----------------MRASIYDFIDTVHVFPTMGESLRLAALSFLGDVKKMSCCV----
------------------------------------------------------------
------------------------------------------------------------
------------------------------------------------------------
------------------------------------------------
>2264949930_A11E11DRAFT_01238__mercuric_reductase__candidate_division_DUSEL3_archaeon_SCGC_AAA011_E11__DUSEL_001_206____A11E11DRAFT_contig_42_0_43_
------------------------------------------------------------
------------------------------------------------------------
-----------------------------M------------------------------
------------------------------------------------QR----------
------------------------------------------KTR--------G------
------------------------LWLM--------------------------------
------------------------------------------------------------
------------------------------------------------------------
------------------------------------------------------------
------------------------------------------------------------
------------------------------------------------------------
------------------------------------------------------------
------------------------------------------------------------
------------------------------------------------------------
------------------------------------------------------------
------------------------------------------------------------
---------------------------------------QKYD------------LIIVG
GGAGGFAAANTANRL--GK-K-TLMIND-------QEILPLGGTCVNVGC-VPSKTMLHQ
GA-----TGYYSQ---RSVFN----AIKL---S-GTT---DFVEALRETRKMAKGFQEKN
YEKVIARQKH-VEFK--EGS--AKF-----K-----------------D----------S
--------HTIAV--------G-N---------R--EFYGE-NILIATGASTFVP-PIKG
I---------------E------D--VE----FLTNK-----SI--FFELDKKP---ESI
IILGGGPEAMEFSQIFHHFGIKATVIQRSERILTK-F--DELLGIELKKHLE-A-EGITI
HTGTDIKQAK--------------------QT---------KN----GV-T-IVF-----
DK--K----------------------S------NGE-LT--ASAEMLLL-ATGLKPHTD
KMDIGNA---------GIEIDGKGFIKVNEHLQTTQKHVYAVGD--------VTG-----
LMP-LETVSAKQGNVAVQNMF----G-------------------K-----AN--KTINY
SEIPSAVFTSPQVASVGIT--EEEHM-E-K-YNVCL-CRTISWNHVEKAAAIKDTRGIIK
MVVD-PK-------TKVVLGVQIVGPMAADIITTATYAIK--------------------
----------------NKMTIYDIRDTVHVFPTLSEAIXKVAXSFDQNXDEMACCVE---
------------------------------------------------------------
------------------------------------------------------------
------------------------------------------------------------
------------------------------------------------
>2523052181_StrMK5_02286__mercuric_reductase__Sulfolobales_str_MK5___StrMK5_str_MK5_contig00083_66_
------------------------------------------------------------
------------------------------------------------------------
------------------------------------------------------------
------------------------------------------------------------
------------------------------------------------------------
------------------------------------------------------------
------------------------------------------------------------
------------------------------------------------------------
------------------------------------------------------------
------------------------------------------------------------
-------------------------------M----------------------------
------------------------------------------------------------
------------------------------------------------------------
------------------------------------------------------------
------------------------------------------------------------
------------------------------------------------------------
---------------------------------------RNYD------------LVIIG
CGASGFAATIKASEVSGGRAS-IAMVCK----G------PLGGTCVNVGC-VPSKYLIEV
SN-----RYFYSK---R-ETK----GVK-LS---AEV---DFGTLMDGLREVVGELRREK
YEDVLGYYPN-VELV--RGS--ASF-----A-----------------G----------P
--------SRVRVK-------T-E--DG----EL--ELTGS-RFIIGVGSRPSVP-PIRG
L---------------G------E--VS----YLTSD-----SV---WELRELP---RSL
VVIGGGAIGLEIGQALAHLGSEVTIVEAMDRVIPV-PRVETEVSTALAEYLE-G-EGLRV
LVNSTVAEVK--------------------PE---------GR----RK-V-V-VV----
QR--R----------------------G------EVE--K--LKAEEVLV-ATGRRPNTD
ELGLDRA---------GVKSDRRGYVIVDEHMRTSNPRIYAAGD--------CAA-----
KELMLETLAAREGVVAAVNALT-----------------------G-----DR--ESVDY
WGTPLVVFTTPQVASVGLT--EEELM-R-R-EGVCS-CRTLKLDYVAKARLIGDTRGLVK
LVVD-PK-------DKAVVGVHMLSPYASEVIMEGAIAVK--------------------
----------------RRMTLEELVNTTHVFPTVAEAIKIAGQSFIRDPSRMSCCME---
------------------------------------------------------------
------------------------------------------------------------
------------------------------------------------------------
------------------------------------------------
>2523051741_StrMK5_01846__mercuric_reductase__Sulfolobales_str_MK5___StrMK5_str_MK5_contig00034_34_
------------------------------------------------------------
------------------------------------------------------------
------------------------------------------------------------
------------------------------------------------------------
------------------------------------------------------------
------------------------------------------------------------
------------------------------------------------------------
------------------------------------------------------------
------------------------------------------------------------
------------------------------------------------------------
------------------------------------------------------------
------------------------------------------------------------
------------------------------------------------------------
------------------------------------------------------------
------------------------------------------------------------
------------------------------------------------------------
----------------------------------------LKE------------IAIMG
YGAAGFAALIRANEL--GV-K-PVLVGT----G------TIGGTCVNVGC-VPSKKMLRV
GE-----LYAYGR---ETCRG----DCY-----------PPFSKSFEEKEALVNELRRVK
YEDLLSSYD--VELV--RGR--AHF-----L-----------------S----------P
--------HSLKV--------G-S---------E--IIEAR-KFIIATGSSPSIP-NVPG
L---------------R------E--VG----YWTNV-----EA---LSPDRKV---ESL
VVIGGRALALEFAQMYRRLGVEVAVLQRSPVLLPN-W--EPEISLEARRIME-D-EGVAV
ATDVNVKEVR--------------------K----------GR----GK-V-VVT-----
DK----------------------------------G--E--VEADEILM-ATGRRPNVD
-LNLEAA---------QVETNEVGGVKVNQELRTSNPNIFAAGD--------VIG-----
GRM-LEALAGRQGTVAAENAL----R-------------------D-----SH--LTVDM
MSVPQVVFIQPNIASVGLT--EREAP---E-A---E-SRKVSMGEVAKARILGETRGLVK
LIAS-KG-------ERRILGIHMVGENAAEVINEAALAVR--------------------
----------------LRATVDDIIDTVHVFPTMAESIRLAALSFKGDVGKMSCCV----
------------------------------------------------------------
------------------------------------------------------------
------------------------------------------------------------
------------------------------------------------
>2523053263_MK5r01_01070__mercuric_reductase__Sulfolobales_MK5_r02___MK5r01_MK5_r02_contig00092_27_
------------------------------------------------------------
------------------------------------------------------------
------------------------------------------------------------
------------------------------------------------------------
------------------------------------------------------------
------------------------------------------------------------
------------------------------------------------------------
------------------------------------------------------------
------------------------------------------------------------
------------------------------------------------------------
------------------------------------------------------------
------------------------------------------------------------
------------------------------------------------------------
------------------------------------------------------------
------------------------------------------------------------
------------------------------------------------------------
----------------------------------------LKE------------IAIMG
YGAAGFAALIRANEL--GV-K-PVLVGT----G------TIGGTCVNVGC-VPSKKMLRV
GE-----LYAYGR---ETCRG----DCY-----------PPFSKSFEEKEALVNELRRVK
YEDLLSSYD--VELV--RGR--AHF-----L-----------------S----------P
--------HSLKV--------G-S---------E--IIEAR-KFIIATGSSPSIP-NVPG
L---------------R------E--VG----YWTNV-----EA---LSPDRKV---ESL
VVIGGRALALEFAQMYRRLGVEVAVLQRSPVLLPN-W--EPEISLEARRIME-D-EGVAV
ATDVNVKEVR--------------------K----------GR----GK-V-VVT-----
DK----------------------------------G--E--VEADEILM-ATGRRPNVD
-LNLEAA---------QVETNEVGGVKVNQELRTSNPNIFAAGD--------VIG-----
GRM-LEALAGRQGTVAAENAL----R-------------------D-----SH--LTVDM
MRVPQVVFIQPNIASVGLT--EREAP---E-A---E-SRKVSMGEVAKARILGETRGLVK
LIAS-KG-------ERRILGIHMVGENAAEVINEAALAVR--------------------
----------------LRATVDDIIDTVHVFPTMAESIRLAALSFKGDVGKMSCCV----
------------------------------------------------------------
------------------------------------------------------------
------------------------------------------------------------
------------------------------------------------
>2523060927_NAG3r03_01217__mercuric_reductase__Thermoplasmatales_like_NAG3_r03__from_Dragon____NAG3r03_NAG3_r03_scf1119010716537_5_
------------------------------------------------------------
------------------------------------------------------------
------------------------------------------------------------
------------------------------------------------------------
------------------------------------------------------------
------------------------------------------------------------
------------------------------------------------------------
------------------------------------------------------------
------------------------------------------------------------
------------------------------------------------------------
------------------------------------------------------------
------------------------------------------------------------
------------------------------------------------------------
------------------------------------------------------------
------------------------------------------------------------
------------------------------------------------------------
----------------------------------------MEK------------LVIIG
YGAAGFAAMIKANEL--GI-K-QILIGK----G------SLGGTCVNVGC-IPSKKLLSI
SH-----FYRELR---KRINS----NQF-----------PDFMAAFSEKDEVVGTLRKKK
YEDILNSYD--VKLV--QGE--AKF-----K-----------------D----------R
--------KSVKV--------G-N---------D--IYDFE-RCIIATGSRPNIP-EIEG
L---------------E------K--ID----FWTSE-----RA---LSPDKKV---ESL
TIIGGRALALEFSDIYSGLGAEVSIIQRSPRLIPE-Y--DPEFSVMARKIIE-S-YGVKV
FLNSKNIKVQ--------------------KK---------ND----KL-I-VNG-----
NF----------------------------------G--I--IESERLLM-ATGRKPNVE
-IGLENA---------QIELNERGGIKTDEELRTTNPSVFAAGD--------VIG-----
IKM-LEPLAGRQGSIAVSNAF----T-------------------E-----EK--KKINY
DAVPENIFISPGIAKVGKT--SSELI---G-NMYVK-SLKVPIDSLARGYIENEEIGLVK
LNVD-LR-------NLKILGIQVISERSEEIINESAILMN--------------------
----------------AGATINDLIDSNQIFPSFSEVLRLAALSYYGDVNKMSCCV----
------------------------------------------------------------
------------------------------------------------------------
------------------------------------------------------------
------------------------------------------------
>2549778966_M1630DRAFT_02805_merA_mercuric_reductase__Sulfolobus_islandicus_M_16_30___M1630DRAFT_AHJP01000004_1_4_
------------------------------------------------------------
------------------------------------------------------------
------------------------------------------------------------
------------------------------------------------------------
------------------------------------------------------------
------------------------------------------------------------
------------------------------------------------------------
------------------------------------------------------------
------------------------------------------------------------
------------------------------------------------------------
------------------------------------------------------------
------------------------------------------------------------
------------------------------------------------------------
------------------------------------------------------------
------------------------------------------------------------
------------------------------------------------------------
----------------------------------------MED------------LVIIG
YGAAGFAALIRANQL--GI-K-PVVVGY----G------EIGGTCVNVGC-VPSKRMLRI
GE-----LYNNSS---KIVGK----KLF-----------PEFFQAFQDKAEIVNSLRKEK
YEDVINSYD--VKLI--IGK--AHF-----I-----------------S----------P
--------NAIKV--------N-G---------E--TIEAK-KFIIATGSSPNVP-NING
L---------------T------E--VG----FWTNV-----EA---LSPDKTI---SSL
AIIGGRALALEFAQMYKRLGVDTIILQRSERILPD-W--EPEISLSVKNYLE-KNDNIPI
FTNVRVKEVR--------------------KG---------NG----GK-I-VVT-----
DN----------------------------------G--E--VEADEILL-ATGRKPNVD
-MNLDAA---------GIELNDKGGIKVNEELRTSNPNVYAAGD--------VIG-----
GPM-LEALAGRQGSIAAENAI----M-------------------N-----VK--RKIDM
SSVPQVVFIEPNVAKVGLT--ALEAM-K-E-GYDID-HRVVKMNNIAKARILREDYGLIK
MVID-KK-------FRNILGVQMFGKYAAEVINEAALAVK--------------------
----------------FRATIDDLIDTIHVFPTMAESLRIVALAFTSDVSKMSCCV----
------------------------------------------------------------
------------------------------------------------------------
------------------------------------------------------------
------------------------------------------------
>2556802706_SUSAZ_08085_merA_mercuric_reductase__Sulfolobus_acidocaldarius_SUSAZ___CP006977_
------------------------------------------------------------
------------------------------------------------------------
------------------------------------------------------------
------------------------------------------------------------
------------------------------------------------------------
------------------------------------------------------------
------------------------------------------------------------
------------------------------------------------------------
------------------------------------------------------------
------------------------------------------------------------
------------------------------------------------------------
------------------------------------------------------------
------------------------------------------------------------
------------------------------------------------------------
------------------------------------------------------------
------------------------------------------------------------
----------------------------------------MHD------------LAIIG
YGAAGFSALIRANEL--GI-K-PVLIGY----G------EIGGTCVNVGC-VPSKRLLSI
GE-----TYKYAS---IALNR----KIT-----------PNFEKSFEDKSEIVSTLRKEK
YEDVLNSYD--AKVI--KGK--AHF-----I-----------------S----------P
--------NAIKV--------N-G---------E--IIEAK-KFLIATGSSPSIP-DIKG
L---------------N------E--AG----YWTNV-----EA---LSPTRKI---SSL
AIIGGRALALEFSQMYKRLGVDTVILQRSNRILPN-W--EPEISLSVKNYLE-NVEEIPV
FTQVRVEEVE--------------------TK---------ND----QK-V-VIT-----
DM----------------------------------G--E--VEVDEILV-ATGRRPNVD
-LNLDVA---------GVSLNEKGGVKVDDELRTTNPNIFAAGD--------VIG-----
EQM-LESVAGKEGFIAVDNAI----L-------------------N-----SH--KKIDK
LSVPQVVFIDPNVSRVGLT--QVEAE-S-L-GYAVD-YRVVSMDSVPKARILRESLGLIK
MVVN-RE-------DMRILGVEIFGKNSAEIINEAALAIK--------------------
----------------FKATIYDIIDTIHVFPTMSESLKIAAIAFERDVKRMSCCVD---
------------------------------------------------------------
------------------------------------------------------------
------------------------------------------------------------
------------------------------------------------
>2678378646_Ga0127195_10961_merA_mercuric_reductase__Sulfolobus_acidocaldarius_GG12_C01_01___Ga0127195_109_
------------------------------------------------------------
------------------------------------------------------------
------------------------------------------------------------
------------------------------------------------------------
------------------------------------------------------------
------------------------------------------------------------
------------------------------------------------------------
------------------------------------------------------------
------------------------------------------------------------
------------------------------------------------------------
------------------------------------------------------------
------------------------------------------------------------
------------------------------------------------------------
------------------------------------------------------------
----------------------------V-------------------------------
------------------------------------------------------------
--------------------------------------RKVYD------------LAIIG
YGAAGFSALIRANEL--GI-K-PVIIGY----G------EIGGTCVNVGC-VPSKRLLSI
GE-----TYKYAS---IALNQ----KTT-----------PNFEKSFEDKSEIVSSLRKEK
YEDVLNSYD--AKVI--KGR--AHF-----I-----------------S----------P
--------NAIKV--------N-G---------E--IVEAK-KFIIATGSSPSIP-DIKG
L---------------R------E--AG----YWTNV-----EA---LSPTRRI---SSL
AIIGGRALALEFSQMYKRLGVDTVILQRSNRILPN-W--EPEISLSVKSYLE-NMEEIPV
FTQVKVKEVE--------------------TK---------ND----QK-V-IIT-----
DM----------------------------------G--E--VEVDEILV-ATGRRPNVD
-LNLNVA---------GVSLNEKGGVKVDEELRTTNPNIFAAGD--------VIG-----
EQM-LESVAGKEGFIAVDNAI----L-------------------N-----SH--KKIDK
LSIPQVVFIDPNVSRVGLT--QVEAE-S-S-GYTVD-YRVVNMESVPKARILRESHGLIK
MVVN-RE-------DMRILGAEIFGKNSAEIINEAALAIK--------------------
----------------FRATIYDIIDTIHVFPTMSESLKIAAIAFERDVKRMSCCVD---
------------------------------------------------------------
------------------------------------------------------------
------------------------------------------------------------
------------------------------------------------
>2685411493_Ga0127196_11208_merA_mercuric_reductase__Sulfolobus_acidocaldarius_GG12_C01_02___Ga0127196_11_
------------------------------------------------------------
------------------------------------------------------------
------------------------------------------------------------
------------------------------------------------------------
------------------------------------------------------------
------------------------------------------------------------
------------------------------------------------------------
------------------------------------------------------------
------------------------------------------------------------
------------------------------------------------------------
------------------------------------------------------------
------------------------------------------------------------
------------------------------------------------------------
------------------------------------------------------------
----------------------------V-------------------------------
------------------------------------------------------------
--------------------------------------RKVYD------------LAIIG
YGAAGFSALIRANEL--GI-K-PVIIGY----G------EIGGTCVNVGC-VPSKRLLSI
GE-----TYKYAS---IALNQ----KTT-----------PNFEKSFEDKSEIVSSLRKEK
YEDVLNSYD--AKVI--KGR--AHF-----I-----------------S----------P
--------NAIKV--------N-G---------E--IVEAK-KFIIATGSSPSIP-DIKG
L---------------R------E--AG----YWTNV-----EA---LSPTRRI---SSL
AIIGGRALALEFSQMYKRLGVDTVILQRSNRILPN-W--EPEISLSVKSYLE-NMEEIPV
FTQVKVKEVE--------------------TK---------ND----QK-V-IIT-----
DM----------------------------------G--E--VEVDEILV-ATGRRPNVD
-LNLNVA---------GVSLNEKGGVKVDEELRTTNPNIFAAGD--------VIG-----
EQM-LESVAGKEGFIAVDNAI----L-------------------N-----SH--KKIDK
LSIPQVVFIDPNVSRVGLT--QVEAE-S-S-GYTVD-YRVVNMESVPKARILRESHGLIK
MVVN-RE-------DMRILGAEIFGKNSAEIINEAALAIK--------------------
----------------FRATIYDIIDTIHVFPTMSESLKIAAIAFERDVKRMSCCVD---
------------------------------------------------------------
------------------------------------------------------------
------------------------------------------------------------
------------------------------------------------
>2685416587_Ga0127198_12147_merA_mercuric_reductase__Sulfolobus_acidocaldarius_GG12_C01_04___Ga0127198_12_
------------------------------------------------------------
------------------------------------------------------------
------------------------------------------------------------
------------------------------------------------------------
------------------------------------------------------------
------------------------------------------------------------
------------------------------------------------------------
------------------------------------------------------------
------------------------------------------------------------
------------------------------------------------------------
------------------------------------------------------------
------------------------------------------------------------
------------------------------------------------------------
------------------------------------------------------------
----------------------------V-------------------------------
------------------------------------------------------------
--------------------------------------RKVYD------------LAIIG
YGAAGFSALIRANEL--GI-K-PVIIGY----G------EIGGTCVNVGC-VPSKRLLSI
GE-----TYKYAS---IALNQ----KTT-----------PNFEKSFEDKSEIVSSLRKEK
YEDVLNSYD--AKVI--KGR--AHF-----I-----------------S----------P
--------NAIKV--------N-G---------E--IVEAK-KFIIATGSSPSIP-DIKG
L---------------R------E--AG----YWTNV-----EA---LSPTRRI---SSL
AIIGGRALALEFSQMYKRLGVDTVILQRSNRILPN-W--EPEISLSVKSYLE-NMEEIPV
FTQVKVKEVE--------------------TK---------ND----QK-V-IIT-----
DM----------------------------------G--E--VEVDEILV-ATGRRPNVD
-LNLNVA---------GVSLNEKGGVKVDEELRTTNPNIFAAGD--------VIG-----
EQM-LESVAGKEGFIAVDNAI----L-------------------N-----SH--KKIDK
LSIPQVVFIDPNVSRVGLT--QVEAE-S-S-GYTVD-YRVVNMESVPKARILRESHGLIK
MVVN-RE-------DMRILGAEIFGKNSAEIINEAALAIK--------------------
----------------FRATIYDIIDTIHVFPTMSESLKIAAIAFERDVKRMSCCVD---
------------------------------------------------------------
------------------------------------------------------------
------------------------------------------------------------
------------------------------------------------
>2685428961_Ga0126074_12402_merA_mercuric_reductase__Sulfolobus_acidocaldarius_GG12_C01_11___Ga0126074_12_
------------------------------------------------------------
------------------------------------------------------------
------------------------------------------------------------
------------------------------------------------------------
------------------------------------------------------------
------------------------------------------------------------
------------------------------------------------------------
------------------------------------------------------------
------------------------------------------------------------
------------------------------------------------------------
------------------------------------------------------------
------------------------------------------------------------
------------------------------------------------------------
------------------------------------------------------------
----------------------------V-------------------------------
------------------------------------------------------------
--------------------------------------RKVYD------------LAIIG
YGAAGFSALIRANEL--GI-K-PVIIGY----G------EIGGTCVNVGC-VPSKRLLSI
GE-----TYKYAS---IALNQ----KTT-----------PNFEKSFEDKSEIVSSLRKEK
YEDVLNSYD--AKVI--KGR--AHF-----I-----------------S----------P
--------NAIKV--------N-G---------E--IVEAK-KFIIATGSSPSIP-DIKG
L---------------R------E--AG----YWTNV-----EA---LSPTRRI---SSL
AIIGGRALALEFSQMYKRLGVDTVILQRSNRILPN-W--EPEISLSVKSYLE-NMEEIPV
FTQVKVKEVE--------------------TK---------ND----QK-V-IIT-----
DM----------------------------------G--E--VEVDEILV-ATGRRPNVD
-LNLNVA---------GVSLNEKGGVKVDEELRTTNPNIFAAGD--------VIG-----
EQM-LESVAGKEGFIAVDNAI----L-------------------N-----SH--KKIDK
LSIPQVVFIDPNVSRVGLT--QVEAE-S-S-GYTVD-YRVVNMESVPKARILRESHGLIK
MVVN-RE-------DMRILGAEIFGKNSAEIINEAALAIK--------------------
----------------FRATIYDIIDTIHVFPTMSESLKIAAIAFERDVKRMSCCVD---
------------------------------------------------------------
------------------------------------------------------------
------------------------------------------------------------
------------------------------------------------
>2685433028_Ga0126075_12403_merA_mercuric_reductase__Sulfolobus_acidocaldarius_GG12_C01_12___Ga0126075_12_
------------------------------------------------------------
------------------------------------------------------------
------------------------------------------------------------
------------------------------------------------------------
------------------------------------------------------------
------------------------------------------------------------
------------------------------------------------------------
------------------------------------------------------------
------------------------------------------------------------
------------------------------------------------------------
------------------------------------------------------------
------------------------------------------------------------
------------------------------------------------------------
------------------------------------------------------------
----------------------------V-------------------------------
------------------------------------------------------------
--------------------------------------RKVYD------------LAIIG
YGAAGFSALIRANEL--GI-K-PVIIGY----G------EIGGTCVNVGC-VPSKRLLSI
GE-----TYKYAS---IALNQ----KTT-----------PNFEKSFEDKSEIVSSLRKEK
YEDVLNSYD--AKVI--KGR--AHF-----I-----------------S----------P
--------NAIKV--------N-G---------E--IVEAK-KFIIATGSSPSIP-DIKG
L---------------R------E--AG----YWTNV-----EA---LSPTRRI---SSL
AIIGGRALALEFSQMYKRLGVDTVILQRSNRILPN-W--EPEISLSVKSYLE-NMEEIPV
FTQVKVKEVE--------------------TK---------ND----QK-V-IIT-----
DM----------------------------------G--E--VEVDEILV-ATGRRPNVD
-LNLNVA---------GVSLNEKGGVKVDEELRTTNPNIFAAGD--------VIG-----
EQM-LESVAGKEGFIAVDNAI----L-------------------N-----SH--KKIDK
LSIPQVVFIDPNVSRVGLT--QVEAE-S-S-GYTVD-YRVVNMESVPKARILRESHGLIK
MVVN-RE-------DMRILGAEIFGKNSAEIINEAALAIK--------------------
----------------FRATIYDIIDTIHVFPTMSESLKIAAIAFERDVKRMSCCVD---
------------------------------------------------------------
------------------------------------------------------------
------------------------------------------------------------
------------------------------------------------
>2685455123_Ga0126083_15294_merA_mercuric_reductase__Sulfolobus_acidocaldarius_NG05B_C03_01___Ga0126083_15_
------------------------------------------------------------
------------------------------------------------------------
------------------------------------------------------------
------------------------------------------------------------
------------------------------------------------------------
------------------------------------------------------------
------------------------------------------------------------
------------------------------------------------------------
------------------------------------------------------------
------------------------------------------------------------
------------------------------------------------------------
------------------------------------------------------------
------------------------------------------------------------
------------------------------------------------------------
----------------------------V-------------------------------
------------------------------------------------------------
--------------------------------------RKVYD------------LAIIG
YGAAGFSALIRANEL--GI-K-PVIIGY----G------EIGGTCVNVGC-VPSKRLLSI
GE-----TYKYAS---IALNQ----KTT-----------PNFEKSFEDKSEIVSSLRKEK
YEDVLNSYD--AKVI--KGR--AHF-----I-----------------S----------P
--------NAIKV--------N-G---------E--IVEAK-KFIIATGSSPSIP-DIKG
L---------------R------E--AG----YWTNV-----EA---LSPTRRI---SSL
AIIGGRALALEFSQMYKRLGVDTVILQRSNRILPN-W--EPEISLSVKSYLE-NMEEIPV
FTQVKVKEVE--------------------TK---------ND----QK-V-IIT-----
DM----------------------------------G--E--VEVDEILV-ATGRRPNVD
-LNLNVA---------GVSLNEKGGVKVDEELRTTNPNIFAAGD--------VIG-----
EQM-LESVAGKEGFIAVDNAI----L-------------------N-----SH--KKIDK
LSIPQVVFIDPNVSRVGLT--QVEAE-S-S-GYTVD-YRVVNMESVPKARILRESHGLIK
MVVN-RE-------DMRILGAEIFGKNSAEIINEAALAIK--------------------
----------------FRATIYDIIDTIHVFPTMSESLKIAAIAFERDVKRMSCCVD---
------------------------------------------------------------
------------------------------------------------------------
------------------------------------------------------------
------------------------------------------------
>2685462096_Ga0127205_112295_merA_mercuric_reductase__Sulfolobus_acidocaldarius_NG05B_C06_04___Ga0127205_112_
------------------------------------------------------------
------------------------------------------------------------
------------------------------------------------------------
------------------------------------------------------------
------------------------------------------------------------
------------------------------------------------------------
------------------------------------------------------------
------------------------------------------------------------
------------------------------------------------------------
------------------------------------------------------------
------------------------------------------------------------
------------------------------------------------------------
------------------------------------------------------------
------------------------------------------------------------
----------------------------V-------------------------------
------------------------------------------------------------
--------------------------------------RKVYD------------LAIIG
YGAAGFSALIRANEL--GI-K-PVIIGY----G------EIGGTCVNVGC-VPSKRLLSI
GE-----TYKYAS---IALNQ----KTT-----------PNFEKSFEDKSEIVSSLRKEK
YEDVLNSYD--AKVI--KGR--AHF-----I-----------------S----------P
--------NAIKV--------N-G---------E--IVEAK-KFIIATGSSPSIP-DIKG
L---------------R------E--AG----YWTNV-----EA---LSPTRRI---SSL
AIIGGRALALEFSQMYKRLGVDTVILQRSNRILPN-W--EPEISLSVKSYLE-NMEEIPV
FTQVKVKEVE--------------------TK---------ND----QK-V-IIT-----
DM----------------------------------G--E--VEVDEILV-ATGRRPNVD
-LNLNVA---------GVSLNEKGGVKVDEELRTTNPNIFAAGD--------VIG-----
EQM-LESVAGKEGFIAVDNAI----L-------------------N-----SH--KKIDK
LSIPQVVFIDPNVSRVGLT--QVEAE-S-S-GYTVD-YRVVNMESVPKARILRESHGLIK
MVVN-RE-------DMRILGAEIFGKNSAEIINEAALAIK--------------------
----------------FRATIYDIIDTIHVFPTMSESLKIAAIAFERDVKRMSCCVD---
------------------------------------------------------------
------------------------------------------------------------
------------------------------------------------------------
------------------------------------------------
>2685481134_Ga0127214_12170_merA_mercuric_reductase__Sulfolobus_acidocaldarius_NG05B_CO5_03___Ga0127214_12_
------------------------------------------------------------
------------------------------------------------------------
------------------------------------------------------------
------------------------------------------------------------
------------------------------------------------------------
------------------------------------------------------------
------------------------------------------------------------
------------------------------------------------------------
------------------------------------------------------------
------------------------------------------------------------
------------------------------------------------------------
------------------------------------------------------------
------------------------------------------------------------
------------------------------------------------------------
----------------------------V-------------------------------
------------------------------------------------------------
--------------------------------------RKVYD------------LAIIG
YGAAGFSALIRANEL--GI-K-PVIIGY----G------EIGGTCVNVGC-VPSKRLLSI
GE-----TYKYAS---IALNQ----KTT-----------PNFEKSFEDKSEIVSSLRKEK
YEDVLNSYD--AKVI--KGR--AHF-----I-----------------S----------P
--------NAIKV--------N-G---------E--IVEAK-KFIIATGSSPSIP-DIKG
L---------------R------E--AG----YWTNV-----EA---LSPTRRI---SSL
AIIGGRALALEFSQMYKRLGVDTVILQRSNRILPN-W--EPEISLSVKSYLE-NMEEIPV
FTQVKVKEVE--------------------TK---------ND----QK-V-IIT-----
DM----------------------------------G--E--VEVDEILV-ATGRRPNVD
-LNLNVA---------GVSLNEKGGVKVDEELRTTNPNIFAAGD--------VIG-----
EQM-LESVAGKEGFIAVDNAI----L-------------------N-----SH--KKIDK
LSIPQVVFIDPNVSRVGLT--QVEAE-S-S-GYTVD-YRVVNMESVPKARILRESHGLIK
MVVN-RE-------DMRILGAEIFGKNSAEIINEAALAIK--------------------
----------------FRATIYDIIDTIHVFPTMSESLKIAAIAFERDVKRMSCCVD---
------------------------------------------------------------
------------------------------------------------------------
------------------------------------------------------------
------------------------------------------------
>2700356440_Ga0137726_10528__mercuric_reductase__Micrarchaeota_archaeon_FK_AMD_2014_bin_52_Ga0137726___Ga0137726_105_
------------------------------------------------------------
------------------------------------------------------------
------------------------------------------------------------
------------------------------------------------------------
------------------------------------------------------------
--------------------------MHAKR-----------------------------
------------------------------------------------------------
------------------------------------------------------------
------------------------------------------------------------
------------------------------------------------------------
------------------------------------------------------------
------------------------------------------------------------
------------------------------------------------------------
------------------------------------------------------------
------------------------------------------------------------
------------------------------------------------------------
-----------------------------------------FD------------YAILG
QGAAAFAAAIRANEL--GK-K-TVLIGRNATTG-----TILGGTCVNVGC-VPSKRMISA
GE-----FASDFR---ERNFS----GIK-FT-E-PKM---DYGKIVTDKNGMVKQMQHSK
YQEVLGGLKN-VTYI--NEF--GSF-----D-----------------G----------N
--------GRIKV--------G-D---------E--VIEAG-KILIATGARASVP-NFKG
I---------------D------S--ID----YLTNE-----EA---LSINKAP---ESL
IVVGGRAMGLEFAQMFARLGTKVTLLQRNETILPG-W--EPELIQMMTEYIK-E-GGVIL
KTGVSIEEVG--------------------PD---------GK----MK-F-VKA-----
RV--G----------------------G------KME--T--FTAENILF-ATGRKPNVE
KLNLEST---------GIKTDKGGFIEVNNRMETSAEGVYAAGD--------VTG-----
EPM-LETLAAKEGYAATENAL----N-------------------S-----GK--AEIDK
SIVPKVVFTMPEAAYVGLT--DEEAN-A-S-GIRCS-CSPLKFSGLPKAEILGDTRGLVK
MVID-HK-------SHRILGVSILSRSASELIGQATLMVK--------------------
----------------FGLTIDDVIDTVLPFPTLSEALKLTALSFYKDVGKLSCCSI---
------------------------------------------------------------
------------------------------------------------------------
------------------------------------------------------------
------------------------------------------------
>2700353487_Ga0137723_10375__mercuric_reductase__Micrarchaeota_archaeon_FK_AMD_2014_bin_20_Ga0137723___Ga0137723_103_
------------------------------------------------------------
------------------------------------------------------------
------------------------------------------------------------
------------------------------------------------------------
------------------------------------------------------------
--------------------------MEE-------------------------------
------------------------------------------------------------
------------------------------------------------------------
------------------------------------------------------------
------------------------------------------------------------
------------------------------------------------------------
------------------------------------------------------------
------------------------------------------------------------
------------------------------------------------------------
------------------------------------------------------------
------------------------------------------------------------
-----------------------------------------FK------------YAILG
QGAAAFAAAIKANEL--GI-E-TVMIGKNATPG-----ALIGGTCVNVGC-VPSKRLISA
GE-----YAIDGR---ARKFG----GVE-IS-K-PEI---NFKELMCDKDRLISGMRTSK
YEEVLKGLEN-VSFV--EGF--ASF-----N-----------------E----------N
--------GTISA--------G-K---------K--EIAAE-KTLIATGAKASIP-KIEG
V---------------N------K--TA----YLTNE-----EA---LSLTELP---KSI
TIVGGRAMGLEFAQMFSSLGSKVTVLQRSNTILPG-W--EPQVSSSLAYYMK-S-SGISI
ITGAETKKIG--------------------EE---------DG----KK-Y-VEF-----
SV--N----------------------G------KVS--R--AYSEQILF-ATGRAPNTE
HLNLQSL---------GIKTDKQGFIKIDKYMMTSKVGTYAAGD--------VTG-----
NPM-LETLAAKEGNLATQNAF----A-------------------N-----TK--LTINL
HEVPNVVFTMPEAAMVGLT--DEEAN-G-S-GIKCS-CGVLQMSSVPKASIIGDERGLVK
IVID-YK-------THRILGVSILARNASDMISEATLAVK--------------------
----------------FGLTIDDIIDTIHPFPTLNEALKLASISFYSDVSKMSCCTI---
------------------------------------------------------------
------------------------------------------------------------
------------------------------------------------------------
------------------------------------------------
>2700361879_Ga0137732_1349__mercuric_reductase__Micrarchaeota_archaeon_FK_Sedi_bin_28_Ga0137732___Ga0137732_13_
------------------------------------------------------------
------------------------------------------------------------
------------------------------------------------------------
------------------------------------------------------------
------------------------------------------------------------
------------------------------------------------------------
------------------------------------------------------------
------------------------------------------------------------
------------------------------------------------------------
------------------------------------------------------------
------------------------------------------------------------
------------------------------------------------------------
------------------------------------------------------------
------------------------------------------------------------
------------------------------------------------------------
------------------------------------------------------------
------------------------------------------------------------
------------------------MIGRGATKG-----AVLGGTCINVGC-VPSKRLITV
ST-----FIEELR---KRRYA----GLD-YT-I-GKL---DYAKIIKEKNKIVDDLRDEK
YRNVLEGMEN-VTFI--DET--GTF-----I-----------------D----------A
--------NTVMA--------G-T---------K--EIKSK-HILIATGARAMIP-QIKG
I---------------E------K--VS----YLTNE-----EA---LSIDKLP---ESL
IVVGGRALGLEFAQLFAGLGVRVTLLQRSERIIPN-W--EPEVSSHLAKYLK-G-SGVDI
VTDATLVEID--------------------SR---------NG----LK-S-ITA-----
KV--K----------------------E------TEA--V--FDAEEILF-ATGRTANVE
KLNLNAA---------GIQLNERHFIKVDKTLKTTAGSIYAAGD--------VTG-----
EPM-LETLAAKEGNTATSNIF----E-------------------N-----AN--KIINM
NEVPSAIFTYPEAAMVGMT--EEQVI-K-G-RIKCN-CSPLEFKFVAKAAIIGDARGLAK
IVID-NK-------TKKILGVHILAPHAADLIHEGVLAVK--------------------
----------------FGLTIDDIIDTVHVFPTLSEGLKLAALAFYEDVSKLSCCAV---
------------------------------------------------------------
------------------------------------------------------------
------------------------------------------------------------
------------------------------------------------
>2700382828_Ga0137756_11010__mercuric_reductase__Parvarchaeota_archaeon_ARMAN_4_Ga0137756___Ga0137756_110_
------------------------------------------------------------
------------------------------------------------------------
------------------------------------------------------------
------------------------------------------------------------
------------------------------------------------------------
--------------------------MEE-------------------------------
------------------------------------------------------------
------------------------------------------------------------
------------------------------------------------------------
------------------------------------------------------------
------------------------------------------------------------
------------------------------------------------------------
------------------------------------------------------------
------------------------------------------------------------
------------------------------------------------------------
------------------------------------------------------------
-----------------------------------------YE------------YAIVG
QGAAAFAAALKADEL--GI-K-TVMIGKNETGG-----AVLGGTCVNVGC-VPSKRLITV
GN-----FLDEIN---KNRFK----GLQ-YS-T-KIE---NFAKIMKDKEALVGSMRFSK
YQKVLGKLKN-VKYI--NGF--ASF-----V-----------------D----------K
--------NTLTV--------N-G---------Q--KIKAK-KILIATGARAKIP-EING
I---------------E------K--IK----YLTNE-----EA---LSMKKLP---KSI
VIIGGRALGLEFAELFSHFGVKVTLLQRSDRILPN-W--EPEVSYYLEQYLR-D-EGINV
ITNVKIDNVL--------------------RS---------KG----TV-K-IYF-----
SV--K----------------------G------KKQ--E--VKAEEMLL-ATGRTPNVE
KLNLTAT---------GIKLDESGFIKIDEYMKTSVNEIYAAGD--------VTG-----
EPM-LEALAAAEGNKATVNAF----S-------------------R-----EK--LSVDL
NSVPSAVFTFPEAARVGLT--DKEAN-N-K-EIRCA-CKPVMFKDLAKAGIIKDTRGLIK
MVIN-AN-------TKQILGVEIVGENAADLIHEAALAVK--------------------
----------------FKLTIDDIIDTVHVFPTLSEILKLGALSFYHNVEDLSCCSE---
------------------------------------------------------------
------------------------------------------------------------
------------------------------------------------------------
------------------------------------------------
>2700385045_Ga0137758_11653__mercuric_reductase__Micrarchaeota_archaeon_ARMAN_2_Ga0137758___Ga0137758_11_
------------------------------------------------------------
------------------------------------------------------------
------------------------------------------------------------
------------------------------------------------------------
------------------------------------------------------------
--------------------------MEK-------------------------------
------------------------------------------------------------
------------------------------------------------------------
------------------------------------------------------------
------------------------------------------------------------
------------------------------------------------------------
------------------------------------------------------------
------------------------------------------------------------
------------------------------------------------------------
------------------------------------------------------------
------------------------------------------------------------
-----------------------------------------FD------------YVIIG
QGSAAFSAAIKANEL--GK-N-TLMIGKNATAG-----AVLGGTCINVGC-VPSKRMISV
AR-----FFKELS---LKRFG----GIN-YD-L-GSL---EYERVVEEKDELLKTLHKSK
YEDVIGSMEN-VHYL--NEF--GSF-----T-----------------S----------R
--------TSIKA--------G-K---------K--EIEAD-RVLIATGARAFIP-KIEG
I---------------E------K--ID----YLDNE-----KA---LALKGLP---RSI
IVVGGRAVGLEFAQMFSMFGSKVTVLQRSPTILPN-W--EPVIAKRLEKYLI-E-DGIDV
ITNAAPKKFY--------------------KS---------EG----KI-M-VDV-----
EL--D----------------------G------NVK--T--FSAEKLLM-ATGRAPNTD
MLDLEKA---------SVETYGNGFVKIDNTMRTGSTGIFAAGD--------VTG-----
SPM-LETLAAKEGNLATQNAF----G-------------------G-----GK--LKINI
NEVPSAVFTEPEAAMVGKT--EEQVI-S-D-LKNCG-CNVLPAYAIAKANIISDTRGLIK
VVIN-PK-------THEILGVHMLAHGAADLIHEGVMAVK--------------------
----------------FHLKLEDIIDTVHVFPTMSEGFKLACQSFFADVSKLSCCTV---
------------------------------------------------------------
------------------------------------------------------------
------------------------------------------------------------
------------------------------------------------
>2700357202_Ga0137727_10377__mercuric_reductase__Micrarchaeota_archaeon_FK_AMD_2014_bin_50_Ga0137727___Ga0137727_103_
------------------------------------------------------------
------------------------------------------------------------
------------------------------------------------------------
------------------------------------------------------------
------------------------------------------------------------
--------------------------MEK-------------------------------
------------------------------------------------------------
------------------------------------------------------------
------------------------------------------------------------
------------------------------------------------------------
------------------------------------------------------------
------------------------------------------------------------
------------------------------------------------------------
------------------------------------------------------------
------------------------------------------------------------
------------------------------------------------------------
-----------------------------------------FD------------YAIIG
QGAAAFAAAIKANEL--GK-N-TVMIGKNATEG-----ATLGGTCVNVGC-VPSKRMITV
AR-----FARELK---VKRFK----GFD-YD-K-GSL---KYKEIVQEKDDLVKGFHESK
YENVMDSLEK-VTYL--NEF--GSL-----Q-----------------G----------A
--------GRIKA--------G-S---------K--EIEAG-KILIATGARSFIP-KVQG
I---------------E------T--VK----CLDNE-----SA---LSLKELP---ESM
VVIGGRAIGLEFAQMFSMFGTKVTVLQRSPTILPN-W--EPTISKHLDKYLR-E-DGIDI
RTNVEVKSVA--------------------GS---------NG----RT-E-VKA-----
LV--N----------------------G------KEE--S--FVADKLLM-ATGRTPNTE
KLGLKNV---------NLETNDKGFIKIDGMMQTNVKGIYAAGD--------VTG-----
NPM-LETLAAKEGNIATQNMF----G-------------------N-----KK--VKIDL
NEVPSAVFTEPEAAMVGRT--EEQVI-K-D-LNNCG-CNALPMALVPKASIISDTRGVIK
VVIN-PK-------THEILGAHMLGHGAADLIHEAVMAVK--------------------
----------------FHMKLEDIIDTVHVFPTMSEGFKLACQSFFADVSKQSCCTV---
------------------------------------------------------------
------------------------------------------------------------
------------------------------------------------------------
------------------------------------------------
>2730024475_Ga0180887_127163__mercuric_reductase__Archaeoglobi_archaeon_JdFR_42___Ga0180887_127_
------------------------------------------------------------
------------------------------------------------------------
------------------------------------------------------------
------------------------------------------------------------
------------------------------------------------------------
---------------------------MK-------------------------------
------------------------------------------------------------
------------------------------------------------------------
------------------------------------------------------------
------------------------------------------------------------
------------------------------------------------------------
------------------------------------------------------------
------------------------------------------------------------
------------------------------------------------------------
------------------------------------------------------------
------------------------------------------------------------
-----------------------------------------YD------------FVILG
GGAAGFSAAVKAEEF--GV-K-TLMVNQ----------GPIGGTCVNVGC-VPSKYLLTG
LE-----LRWRAL---NHHYD----GIE-LR-E-EEF---SFKRLAEGKNRLVERLRKEK
YRDAIDSMDH-VEYV--EGK--GVI-----R-----------------P----------D
--------GRLKV--------N-G---------D--TIEIR-KLLIATGARARIL-PVKG
I---------------E------S--IKD--RVLTNV-----EA---LSLKEKP---ESI
IIMGGRTQGLEFAQIFSRAGSEVTLLQRSSRIMPK-A--EPELSESLRKILS-E-EGIRI
FTGVNLKKVE--------------------KA---------NN----GI-R-VRS-----
VI--N----------------------N------TER--E--FESEYILF-ATGRKPNTD
GIGLEHT---------DVQLNDSGFIMTDKTMKAS-NKIYAAGD--------VTG-----
EPM-LETVAAKEGSIAAINAL----T-------------------E-----KE--ILMDY
STVPKVVFTEPQLASVGMT--DEEA--I-Q-KYTCA-CKTVSFTSVPKALITGDEKGLIK
MVVD-RD-------TWQILGIHILSGKAAEIIHEATMIVK--------------------
----------------NKMTVDQVIDTVHVFPTMSEAIKLVALSFRKDIGKLPCCAE---
------------------------------------------------------------
------------------------------------------------------------
------------------------------------------------------------
------------------------------------------------
>2730738787_Ga0052123_16597__mercuric_reductase__Thermoplasmatales_archaeon_I_plasma___Ga0052123_16_
------------------------------------------------------------
------------------------------------------------------------
------------------------------------------------------------
------------------------------------------------------------
------------------------------------------------------------
------------------------------------------------------------
-----------------------------------------M------------------
------------------------------------------------------------
------------------------------------------------------------
------------------------------------------------------------
-----------------------------SEP----------------------------
------------------------------------------------------------
------------------------------------------------------------
------------------------------------------------------------
------------------------------------------------------------
------------------------------------------------------------
---------------------------------------EKFD------------LVIIG
RGAAAFSAAIKASELSNGEMT-IAMVGT----G------PIGGTCVNVGC-VPSKYLLEA
SH-----SVFKPA---HPRMP----GLHETE---VKY---DFSKIMEGLRSYVSHARDSK
YVKVIENYSN-VKLF--TGL--GSF-----L-----------------D----------K
--------KTVVIT-------G-PDGKE----VG--KVSGS-NILIATGSHPSIP-NIKG
L---------------S------N--TG----FITSD-----TI---WEMNELP---ESV
AIIGGGAIGLEIGQALLHFGSKVIVIEAMDSILPQ-T--EGEIREALKKELE-S-EGMRF
YLRARVSAVS--------------------RS---------GN----WK-S-LDVI----
TH--K----------------------G------N-E--K--ITVKEIIV-ATGRQPNTE
YLNLERV---------DVKTDPRGLIITSDTMKTSASGIYAAGD--------CVS-----
KNMFLETLAAREGVVAVSN-IF-----------------------G-----EN--IKIDY
NSTTWAVFTNPQVAGVGMT--EREFS-K-M-NGSCS-TRTFSLLNLTKASITGETEGLIK
IVVD-PK-------DNRIVGMQILAPNATDIITEGAYAVR--------------------
----------------NGYTIDDVISTSHIFPSFSEGVKLAAQSFIRDISKMACCVE---
------------------------------------------------------------
------------------------------------------------------------
------------------------------------------------------------
------------------------------------------------
>2730052669_Ga0180870_13532__mercuric_reductase__Archaeoglobus_sp__JdFR_30___Ga0180870_135_
------------------------------------------------------------
------------------------------------------------------------
------------------------------------------------------------
------------------------------------------------------------
------------------------------------------------------------
--------------------------M---------------------------------
------------------------------------------------------------
------------------------------------------------------------
------------------------------------------------------------
------------------------------------------------------------
------------------------------------------------------------
------------------------------------------------------------
------------------------------------------------------------
------------------------------------------------------------
------------------------------------------------------------
------------------------------------------------------------
-----------------------------------------YD------------LIILG
GGAAGFSAAMKAEEL--KA-K-TLLINN---SA-----VGIGGTCINVGC-MPTKYLLHV
AD-----AIQRER---K------------FC-S-FSV---DFREIFRKKNTLIGKLREDK
YEDVLSDL-N-VDFI--EGD--AKF-----V-----------------S----------K
--------NEVEV--------N-G---------S--EYSGK-KFVIATGSSPFIP-PVKG
L---------------D------E--VD----YLTNK-----SA---LELEELP---ESM
IILGSGPLALEFAQVFSRFGSEVTIVFRGGRILKR-E--EPELANLLQLYLE-E-EGIKF
IGNAEMLSIS--------------------EK----------G----MK-K-VKL-----
RV--A----------------------G------EEK--E--IEAEHILI-ATGRKSNTG
NISIELT---------GVRTGRRDEVIVDEYMRAA-DNIFAAGD--------VVG-----
EPM-LETVAAREGMIAANNAL----S-------------------D-----KK--LKMDY
RVVPHAVFTYPAVGSVGLT--DEKAL-S-S-GIRCR-CSTILMELLPKAHAMGDTRGVLK
MVVN-SK-------NQEIVGIHILSENAADLINEGAMIIR--------------------
----------------NRMTVDEVIDTLHVFPTLSESIKLAAQSFRRDVTKMSCCVE---
------------------------------------------------------------
------------------------------------------------------------
------------------------------------------------------------
------------------------------------------------
>2741440490_Ga0199187_112214__mercuric_reductase__Acidianus_manzaensis_YN_25___Ga0199187_11_
------------------------------------------------------------
------------------------------------------------------------
------------------------------------------------------------
------------------------------------------------------------
------------------------------------------------------------
------------------------------------------------------------
------------------------------------------------------------
------------------------------------------------------------
------------------------------------------------------------
------------------------------------------------------------
------------------------------------------------------------
------------------------------------------------------------
------------------------------------------------------------
------------------------------------------------------------
------------------------------------------------------------
------------------------------------------------------------
----------------------------------------MKK------------LVIIG
YGAAGFASLIKANEL--GV-K-PVLIGY----G------PLGGTCVNFGC-VPSKKILSL
GE-----IFHKSE---KYCN------CK-----------IDFFEIFKEEKELVSKLRKSK
YEDVISSYD--VELI--QGK--AYF-----I-----------------S----------P
--------SEIKV--------N-N---------Q--IIEAE-KFIIATGSSPYIP-DIKG
I---------------K------E--TG----FWTNV-----EA---LNPDRKI---DSL
IIIGGRAQALEFAQMYKRLGVDVAVLQRSKRLLPD-W--EPEISLEAKKILE-D-EGIIV
ATNLQIKEIE--------------------KC---------NK----GK-K-VIT-----
DV----------------------------------G--E--VTADEILL-ATGRKPNVD
-LNLDKA---------GVSLNQKGGILVNDELRTTNPNIFAAGD--------VIG-----
DKM-LEALAGKEGTIATENAL----T-------------------N-----SH--KKIDK
LSVPQVIFTQPNLASVGLK--EKEVE---N-P---D-VRTVYMEDIAKANILNETRGFIK
MITK-N---------RKILGVHLVMENGAEVINEAALAIK--------------------
----------------MRASVDDIIDTVHIFPTMAEALRIVALAFNIDVKKMSCCV----
------------------------------------------------------------
------------------------------------------------------------
------------------------------------------------------------
------------------------------------------------
>2747911151_Ga0207410_1079__mercuric_reductase__Unclassified_Archaea_DC4_Bin46_1___Ga0207410_107_
------------------------------------------------------------
------------------------------------------------------------
-----------------------------M------------------------------
------------------------------------------------RYTEGG------
-------------------------K----------------------------------
------------------------K-MEE-------------------------------
------------------------------------------------------------
------------------------------------------------------------
------------------------------------------------------------
------------------------------------------------------------
------------------------------------------------------------
------------------------------------------------------------
------------------------------------------------------------
------------------------------------------------------------
------------------------------------------------------------
------------------------------------------------------------
-----------------------------------------YE------------YAIIG
QGAAAFAAALKADEA--GI-K-TVMIGKNETKG-----TLLGGTCVNVGC-VPSKRLITV
GN-----LLDNMN---KKRFD----GLY-YS-T-KVE---NFNKIMQDKEFLVGSMRFSK
YQKVLGKLKN-VKYI--NGF--ASL-----K-----------------D----------K
--------NTVIV--------N-G---------Q--EIKAK-KILIATGARAKVP-EIDG
I---------------E------K--VK----YLTNE-----EA---LSIKKLP---KSI
IVVGGRALGLEFAEMFAHFGVKVTLLQRSERILPN-W--EPQVSYYLEQYLK-E-EGVNI
ITNAKIDKVS--------------------KS---------QE----AV-K-VYF-----
SV--K----------------------G------KEQ--E--VKADEILL-ATGRTPNIE
KLNLNKV---------GIKLNENGFIKIDKYMETSVKGIYAAGD--------VTG-----
EPM-LEALAAAEGNKATVNAF----S-------------------D-----KK--LAIDL
NSVPSAVFTFPEAARVGLT--DEEAN-G-K-GIRCA-CRPVLFKDLAKAGIIKDTRGLIK
MVIN-AK-------TKRILGVEIVGENAADLIHEAVLAVK--------------------
----------------FKLTIDDIIDTVHMFPTLSEIMKLGALSFYHNVEDLSCCSE---
------------------------------------------------------------
------------------------------------------------------------
------------------------------------------------------------
------------------------------------------------
>2771159483_Ga0254931_112122__mercuric_reductase__unclassified_Thermoproteaceae_Obs3_genome_035_Obs3_genome_035___Ga0254931_1121_
------------------------------------------------------------
------------------------------------------------------------
------------------------------------------------------------
------------------------------------------------------------
------------------------------------------------------------
------------------------------------------------------------
------------------------------------------------------------
------------------------------------------------------------
------------------------------------------------------------
------------------------------------------------------------
------------------------------------------------------------
------------------------------------------------------------
------------------------------------------------------------
------------------------------------------------------------
------------------------------------------------------------
------------------------------------------------------------
--------------------------------------MPMED------------LVIIG
YGAAGFAALIRANEL--GV-K-PVIIGH----G------PIGGTCINVGC-VPSKRVLRI
GE-----LHKYVR---DLVDK----NHY-----------PNYEEAFSNERRLVTELRKLK
YEDVLSAYD--AKVI--EGR--AYF-----V-----------------S----------P
--------NKVKV--------N-G---------M--VIEGK-RIIIATGSSPNIP-DIKG
L---------------R------E--VG----YWTNV-----EA---LNPDRKI---ESL
VIIGGRALALEFAQMYRRLGVDVSVVQRSPVLIPD-W--EPELSLEIQRVLE-D-EGMLV
MTNTRVKEVR--------------------RG---------L-----GK-V-VVT-----
DR----------------------------------G--E--VEADEVLL-ATGRRPNVD
-LNLEAA---------SVKLNDKGGIAVDDELRTSNPNIFAAGD--------VLG-----
GPM-LEALAGKQGAVAAENAI----L-------------------N-----AH--RRIDM
LSVPQAIFTQPSLARVGLT--LIEAR-N-K-GIDVD-YRVVEATNVAKAHILGDTRGLAK
MIIE-KP-------SKRVIGFHMIGEYAAEIINETALAVR--------------------
----------------LRATIDDIIDTVHVFPTMAEIIKLAAQSFYRDVSKMSCCVD---
------------------------------------------------------------
------------------------------------------------------------
------------------------------------------------------------
------------------------------------------------
>2771157951_Ga0254931_100222__mercuric_reductase__unclassified_Thermoproteaceae_Obs3_genome_035_Obs3_genome_035___Ga0254931_1002_
------------------------------------------------------------
------------------------------------------------------------
------------------------------------------------------------
------------------------------------------------------------
------------------------------------------------------------
------------------------------------------------------------
------------------------------------------------------------
------------------------------------------------------------
------------------------------------------------------------
------------------------------------------------------------
------------------------------------------------------------
------------------------------------------------------------
------------------------------------------------------------
------------------------------------------------------------
------------------------------------------------------------
------------------------------------------------------------
--------------------------------------MPMED------------LVIIG
YGAAGFAALIRANEL--GV-K-PVIIGH----G------PIGGTCINVGC-VPSKRVLRI
GE-----LHKYVR---DLVDK----NHY-----------PNYEEAFSNERRLVTELRKLK
YEDVLSAYD--AKVI--EGR--AYF-----V-----------------S----------P
--------NKVKV--------N-G---------M--VIEGK-RIIIATGSSPNIP-DIKG
L---------------R------E--VG----YWTNV-----EA---LNPDRKI---ESL
VIIGGRALALEFAQMYRRLGVDVSVVQRSPVLIPD-W--EPELSLEIQRVLE-D-EGMLV
MTNTRVKEVR--------------------RG---------L-----GK-V-VVT-----
DR----------------------------------G--E--VEADEVLL-ATGRRPNVD
-LNLEAA---------SVKLNDKGGIAVDDELRTSNPNIFAAGD--------VLG-----
GPM-LEALAGKQGAVAAENAI----L-------------------N-----AH--RRIDM
LSVPQAIFTQPSLARVGLT--LIEAR-N-K-GIDVD-YRVVEATNVAKAHILGDTRGLAK
MIIE-KP-------SKRVIGFHMIGEYAAEIINETALAVR--------------------
----------------LRATIDDIIDTVHVFPTMAEIIKLAAQSFYRDVSKMSCCVD---
------------------------------------------------------------
------------------------------------------------------------
------------------------------------------------------------
------------------------------------------------
>2771233334_Ga0254964_16513__mercuric_reductase__unclassified_Archaeon_Obs4_genome_068_Obs4_genome_068___Ga0254964_165_
------------------------------------------------------------
------------------------------------------------------------
------------------------------------------------------------
------------------------------------------------------------
------------------------------------------------------------
------------------------------------------------------------
------------------------------------------------------------
------------------------------------------------------------
------------------------------------------------------------
------------------------------------------------------------
------------------------------------------------------------
------------------------------------------------------------
------------------------------------------------------------
------------------------------------------------------------
------------------------------------------------------------
------------------------------------------------------------
-----------------------------------------MK------------LVILG
YGAAGFAAMIKANEL--GV-K-PVLIGS----G------PLGGTCVNVGC-VPSKTLLHE
GE-----IARQCG---RNAD---------------------FSKSMEIKNNIVEEMRKKK
YEDVLSSYD--VELV--EGK--AHF-----I-----------------S----------P
--------KAVKV--------G-E---------K--IVEGD-KFIIATGSSPSIP-DIPG
L---------------R------E--VG----FWTNV-----EA---LS-SRKV---NSL
VVVGGRALGVEFAQMYARMGVDVALLQRSPVLLPD-W--EPEVSIEARNILE-D-DGVIV
ATNVRVKEVR--------------------K----------GL----EK-V-VVT-----
DK----------------------------------G--E--VEADEILM-ATGRKPNVD
-LNLEVA---------GVSLNDRGGVKVNDALQTSNPNVYAAGD--------VIG-----
GPM-LEAVAGREGSLAAENAI----T-------------------G-----SR--KGVDF
LSVPRAVFVQPNIASVGLR--EMDVP---Q-A---E-SRKVMMKDIAKGRIVN-SRGFIK
MVTQ-Q---------GRVMGVSMVGENAADVINEATLAIK--------------------
----------------MRVTVDDLIDTIHLFPTMGEAIRIAAISFRGDVQRMSCCV----
------------------------------------------------------------
------------------------------------------------------------
------------------------------------------------------------
------------------------------------------------
>2771231986_Ga0254964_12113__mercuric_reductase__unclassified_Archaeon_Obs4_genome_068_Obs4_genome_068___Ga0254964_121_
------------------------------------------------------------
------------------------------------------------------------
------------------------------------------------------------
------------------------------------------------------------
------------------------------------------------------------
------------------------------------------------------------
------------------------------------------------------------
------------------------------------------------------------
------------------------------------------------------------
------------------------------------------------------------
------------------------------------------------------------
------------------------------------------------------------
------------------------------------------------------------
------------------------------------------------------------
------------------------------------------------------------
------------------------------------------------------------
-----------------------------------------MK------------LVILG
YGAAGFAAMIKANEL--GV-K-PVLIGS----G------PLGGTCVNVGC-VPSKTLLHE
GE-----IARQCG---RNAD---------------------FSKSMEIKNNIVEEMRKKK
YEDVLSSYD--VELV--EGK--AHF-----I-----------------S----------P
--------KAVKV--------G-E---------K--IVEGD-KFIIATGSSPSIP-DIPG
L---------------R------E--VG----FWTNV-----EA---LS-SRKV---NSL
VVVGGRALGVEFAQMYARMGVDVALLQRSPVLLPD-W--EPEVSIEARNILE-D-DGVIV
ATNVRVKEVR--------------------K----------GL----EK-V-VVT-----
DK----------------------------------G--E--VEADEILM-ATGRKPNVD
-LNLEVA---------GVSLNDRGGVKVNDALQTSNPNVYAAGD--------VIG-----
GPM-LEAVAGREGSLAAENAI----T-------------------G-----SR--KGVDF
LSVPRAVFVQPNIASVGLR--EMDVP---Q-A---E-SRKVMMKDIAKGRIVN-SRGFIK
MVTQ-Q---------GRVMGVSMVGENAADVINEATLAIK--------------------
----------------MRVTVDDLIDTIHLFPTMGEAIRIAAISFRGDVQRMSCCV----
------------------------------------------------------------
------------------------------------------------------------
------------------------------------------------------------
------------------------------------------------
>2771300742_Ga0254995_11544__mercuric_reductase__Metallosphaera_sp__Obs6_genome_099_Obs6_genome_099___Ga0254995_1154_
------------------------------------------------------------
------------------------------------------------------------
------------------------------------------------------------
------------------------------------------------------------
------------------------------------------------------------
------------------------------------------------------------
------------------------------------------------------------
------------------------------------------------------------
------------------------------------------------------------
------------------------------------------------------------
------------------------------------------------------------
------------------------------------------------------------
------------------------------------------------------------
------------------------------------------------------------
------------------------------------------------------------
------------------------------------------------------------
----------------------------------------MRE------------LVIIG
YGAAGFAALIKANEL--GV-K-PTLVGE----G------PIGGTCVNVGC-VPSKRMLRI
GE-----VYSLGR---RYCLR----GCY-----------PPFFESFQDKDRLVTELRKVK
YEDVLSAYD--VELV--EGQ--ARF-----I-----------------S----------P
--------NGIKV--------G-G---------R--IIESK-KFIVATGSSPHVP-EVPG
L---------------K------E--VG----FWTNV-----EA---LSPNKRI---ESL
AVVGGRALALEFAQMYRRLGVEVVVLQRSPVLLPD-W--EPEISVEVRRVLE-E-EGVNV
ITGVRLKEVR--------------------K----------GE----GK-V-VVT-----
DV----------------------------------G--E--VEVDEILM-ATGRAPNVN
-LNLEAA---------KVALNERGGIKVDGELRTTNPNIFAAGD--------VIG-----
GKM-LEALAGKQGTVAAENAL----L-------------------N-----AH--RNVDM
FSVPQVVFTQPNLASVGLT--EREAS---K-AREVE-SRIVMMEDVAKARILGETKGFIK
MIVG-KE-------DRKILGVHMMGENAAEVINEAALALK--------------------
----------------MRASIYDFIDTVHVFPTMGESLRLAALSFLGDVKKMSCCV----
------------------------------------------------------------
------------------------------------------------------------
------------------------------------------------------------
------------------------------------------------
>2771298793_Ga0254995_10774__mercuric_reductase__Metallosphaera_sp__Obs6_genome_099_Obs6_genome_099___Ga0254995_1077_
------------------------------------------------------------
------------------------------------------------------------
------------------------------------------------------------
------------------------------------------------------------
------------------------------------------------------------
------------------------------------------------------------
------------------------------------------------------------
------------------------------------------------------------
------------------------------------------------------------
------------------------------------------------------------
------------------------------------------------------------
------------------------------------------------------------
------------------------------------------------------------
------------------------------------------------------------
------------------------------------------------------------
------------------------------------------------------------
----------------------------------------MRE------------LVIIG
YGAAGFAALIKANEL--GV-K-PTLVGE----G------PIGGTCVNVGC-VPSKRMLRI
GE-----VYSLGR---RYCLR----GCY-----------PPFFESFQDKDRLVTELRKVK
YEDVLSAYD--VELV--EGQ--ARF-----I-----------------S----------P
--------NGIKV--------G-G---------R--IIESK-KFIVATGSSPHVP-EVPG
L---------------K------E--VG----FWTNV-----EA---LSPNKRI---ESL
AVVGGRALALEFAQMYRRLGVEVVVLQRSPVLLPD-W--EPEISVEVRRVLE-E-EGVNV
ITGVRLKEVR--------------------K----------GE----GK-V-VVT-----
DV----------------------------------G--E--VEVDEILM-ATGRAPNVN
-LNLEAA---------KVALNERGGIKVDGELRTTNPNIFAAGD--------VIG-----
GKM-LEALAGKQGTVAAENAL----L-------------------N-----AH--RNVDM
FSVPQVVFTQPNLASVGLT--EREAS---K-AREVE-SRIVMMEDVAKARILGETKGFIK
MIVG-KE-------DRKILGVHMMGENAAEVINEAALALK--------------------
----------------MRASIYDFIDTVHVFPTMGESLRLAALSFLGDVKKMSCCV----
------------------------------------------------------------
------------------------------------------------------------
------------------------------------------------------------
------------------------------------------------
>2771303093_Ga0254996_107519__mercuric_reductase__unclassified_Thermoplasmatales_Obs6_genome_100_Obs6_genome_100___Ga0254996_1075_
------------------------------------------------------------
------------------------------------------------------------
------------------------------------------------------------
------------------------------------------------------------
------------------------------------------------------------
------------------------------------------------------------
--------------------------------------VSQL------------------
------------------------------------------------------------
------------------------------------------------------------
------------------------------------------------------------
-----------------------------EGS----------------------------
------------------------------------------------------------
------------------------------------------------------------
------------------------------------------------------------
------------------------------------------------------------
------------------------------------------------------------
---------------------------------------EEYD------------LIILG
WGAAAFSSAIKASELSGGEMK-IAMIGT----G------PLGGTCVNSGC-VPSKYLLEA
SH-----RVFKTE---HPKIA----GIRPTR---VEY---SFKEIMDGLKRYVEQAREKK
YELVIKGYEN-VTVI--EGL--GRF-----L-----------------D----------R
--------KTVGVK-------N-SNAEK----EK--ILSAK-KIIISTGSSPYVP-EIEG
L---------------R------E--TQ----FFTSD-----TI---WNLDYLP---DSF
IIIGGGAIGLELGQALLHLGSKIAVIEAMPSLLPM-T--EPEISYMLKDILS-S-EGMEF
HTKARIARIG--------------------RT---------SK----GK-F-ADIL----
TH--D----------------------G------K-K--R--VEAEEIIV-ASGRRPNTG
YLELKNA---------GVKTDQVGGIVTTPKMETSSPNIYAAGD--------CVS-----
KKMFLETLAAREGVIAVSN-IF-----------------------G-----EP--LQIDY
NSTAWAVFTNPQVAGVGMT--EIEFS-R-T-NGSCS-CRTFYLKDLTMASIIGETDGLIK
ITVD-PK-------NNRVMGIHILSPNATDIITEGSFAVK--------------------
----------------YGFTIGDIISSSHIFASLSEGIKLAAQSFLRDISKMSCCVE---
------------------------------------------------------------
------------------------------------------------------------
------------------------------------------------------------
------------------------------------------------
>2771301794_Ga0254996_102519__mercuric_reductase__unclassified_Thermoplasmatales_Obs6_genome_100_Obs6_genome_100___Ga0254996_1025_
------------------------------------------------------------
------------------------------------------------------------
------------------------------------------------------------
------------------------------------------------------------
------------------------------------------------------------
------------------------------------------------------------
--------------------------------------VSQL------------------
------------------------------------------------------------
------------------------------------------------------------
------------------------------------------------------------
-----------------------------EGS----------------------------
------------------------------------------------------------
------------------------------------------------------------
------------------------------------------------------------
------------------------------------------------------------
------------------------------------------------------------
---------------------------------------EEYD------------LIILG
WGAAAFSSAIKASELSGGEMK-IAMIGT----G------PLGGTCVNSGC-VPSKYLLEA
SH-----RVFKTE---HPKIA----GIRPTR---VEY---SFKEIMDGLKRYVEQAREKK
YELVIKGYEN-VTVI--EGL--GRF-----L-----------------D----------R
--------KTVGVK-------N-SNAEK----EK--ILSAK-KIIISTGSSPYVP-EIEG
L---------------R------E--TQ----FFTSD-----TI---WNLDYLP---DSF
IIIGGGAIGLELGQALLHLGSKIAVIEAMPSLLPM-T--EPEISYMLKDILS-S-EGMEF
HTKARIARIG--------------------RT---------SK----GK-F-ADIL----
TH--D----------------------G------K-K--R--VEAEEIIV-ASGRRPNTG
YLELKNA---------GVKTDQVGGIVTTPKMETSSPNIYAAGD--------CVS-----
KKMFLETLAAREGVIAVSN-IF-----------------------G-----EP--LQIDY
NSTAWAVFTNPQVAGVGMT--EIEFS-R-T-NGSCS-CRTFYLKDLTMASIIGETDGLIK
ITVD-PK-------NNRVMGIHILSPNATDIITEGSFAVK--------------------
----------------YGFTIGDIISSSHIFASLSEGIKLAAQSFLRDISKMSCCVE---
------------------------------------------------------------
------------------------------------------------------------
------------------------------------------------------------
------------------------------------------------
>2775876926_Ga0052122_17357__mercuric_reductase__Candidatus_Micrarchaeum_acidiphilum_ARMAN_2___Ga0052122_17_
------------------------------------------------------------
------------------------------------------------------------
------------------------------------------------------------
------------------------------------------------------------
------------------------------------------------------------
--------------------------MEK-------------------------------
------------------------------------------------------------
------------------------------------------------------------
------------------------------------------------------------
------------------------------------------------------------
------------------------------------------------------------
------------------------------------------------------------
------------------------------------------------------------
------------------------------------------------------------
------------------------------------------------------------
------------------------------------------------------------
-----------------------------------------FD------------YVIIG
QGSAAFSAAIKANEL--GK-N-TLMIGKNATAG-----AVLGGTCINVGC-VPSKRMISV
AR-----FFKELS---LKRFG----GIN-YD-L-GSL---EYERVVEEKDELLKTLHKSK
YEDVIGSMEN-VHYL--NEF--GSF-----T-----------------S----------R
--------TSIKA--------G-K---------K--EIEAD-RVLIATGARAFIP-KIEG
I---------------E------K--ID----YLDNE-----KA---LALKGLP---RSI
IVVGGRAVGLEFAQMFSMFGSKVTVLQRSPTILPN-W--EPVIAKRLEKYLI-E-DGIDV
ITNAAPKKFY--------------------KS---------EG----KI-M-VDV-----
EL--D----------------------G------NVK--T--FSAEKLLM-ATGRAPNTD
MLDLEKA---------SVETYGNGFVKIDNTMRTGSTGIFAAGD--------VTG-----
SPM-LETLAAKEGNLATQNAF----G-------------------G-----GK--LKINI
NEVPSAVFTEPEAAMVGKT--EEQVI-S-D-LKNCG-CNVLPAYAIAKANIISDTRGLIK
VVIN-PK-------THEILGVHMLAHGAADLIHEGVMAVK--------------------
----------------FHLKLEDIIDTVHVFPTMSEGFKLACQSFFADVSKLSCCTV---
------------------------------------------------------------
------------------------------------------------------------
------------------------------------------------------------
------------------------------------------------
>2741409064_Ga0197642_11335__mercuric_reductase__Candidatus_Heimdallarchaeota_archaeon_LC_3___Ga0197642_1133_
------------------------------------------------------------
------------------------------------------------------------
-----------------------------M------------------------------
------------------------------------------------------------
------------------------------------------EVI---------------
--------------------------LNK-------------------------------
------------------------------------------------------------
------------------------------------------------------------
------------------------------------------------------------
------------------------------------------------E------FE---
-----------------------------SSM----------------------------
--------------------------------------------------------DEY-
------------------------------------------------------------
------------------------------------------------------------
------------------------------------------------------------
------------------------------------------------------------
----------------------------------------DYD------------LVIIG
GGAAGFAAATFASEL--GA-K-TALING----G-----LPLGGTCINVGC-VPSKILIEM
SN-----LYYYSQ---FPQYD----SIKGRC---ACISEADFAKSVEEKNKMVEMLREQN
YFKPAESMLN-VEYL--IGF--ATF-----K-----------------S----------A
--------NKISV----------G--------EK--AYSSK-YFLISTGSRPNIP-LIDG
L----------------------N-AVK----VLTTK-----EA---LNLSYIP---KKL
VVIGAGFSGLEIAQMFHHFGSEVVMIERLPQIAAN---FEPELANELIQALI-E-EGLDI
KLEAEIQEIT--------------------QK---------DK----QI-K-ISM-----
KI--N----------------------G------EIQ--E--IIASDLLV-TTGVKPNIE
KLGLLNT---------KIKTDKRGFIIVNDYFQTAEENIYAAGD--------VVGK----
MP--LETVAAKEGNKAVKNMLI-----------------------G-----EK--NIIDY
DSIPSAIFTTPQAALVGID--EEEVM-N-R-YQACS-CRTITYNNIPKAQALKETKGMIK
MVIH-PE-------TRQILGIQIVGRNATEIITEASIAIH--------------------
----------------QKMTIDDIIDVVHVFPTMSEGIKRVAQAFNRDVSVMACCVE---
------------------------------------------------------------
------------------------------------------------------------
------------------------------------------------------------
------------------------------------------------
>638395189_FaciDRAFT_0009__FAD_dependent_pyridine_nucleotide_disulphide_oxidoreductase_Pyridine_nucleotide_disulphide_oxidoreductase_dimerisation_domain__Ferroplasma_acidarmanus_Fer1__unfinished_sequence__NZ_AABC04000053_
------------------------------------------------------------
------------------------------------------------------------
------------------------------------------------------------
------------------------------------------------------------
------------------------------------------------------------
------------------------------------------------------------
------------------------------------------------------------
------------------------------------------------------------
------------------------------------------------------------
------------------------------------------------------------
-------------------------------M----------------------------
------------------------------------------------------------
------------------------------------------------------------
------------------------------------------------------------
------------------------------------------------------------
------------------------------------------------------------
---------------------------------------TEYD------------LAIIX
WVPTVFAAAIKASELTSNQMK-IALIGT----G------ELGGTCVNVGC-VPSKFLIEA
SK-----NYKEAK---SPAYA----GIT-SS---ATL---DFSEFMESLNQFVSGERETK
YTSVMKNFEN-IDLI--EGL--AKF-----I-----------------D----------N
--------DTISVN-------N-----------T--ELKAT-NFIIATGSRTFIP-EVRG
L-------------------------TD----YYTSD-----TV---WKMRKLP---GKL
AVIGSGEVALELAYAFSNFGSEVHIFNRSNRILKG-F--DDDVNSQLMAALK-S-NGIVF
HLGVNFYEIK--------------------NE---------EG----KK-D-IVTW--TG
TF--G----------------------D------F----------DEIIV-ATGRMPNID
GLDLRAG---------GITADN-G-IVVNPDFRTTNPKIYAAGD--------CVR-----
QSLKLETLAGKEGVIAVEN-IL-----------------------G-----GN--RKINM
QEVPWVVFTEPNVASVGYT--EAELK-K-K-HIEYD-VRTVELKNVVKANILNSYTGIAK
IISG--K-------DKKILGIHVIAPMAAEFITEGVYLIK--------------------
----------------NGLTYDDLIDTIHVFPTVAESIKITGQAFIRDISKMSCCMD---
------------------------------------------------------------
------------------------------------------------------------
------------------------------------------------------------
------------------------------------------------
>638394587_FaciDRAFT_0741__FAD_dependent_pyridine_nucleotide_disulphide_oxidoreductase_Pyridine_nucleotide_disulphide_oxidoreductase_dimerisation_domain__Ferroplasma_acidarmanus_Fer1__unfinished_sequence__NZ_AABC04000012_
------------------------------------------------------------
------------------------------------------------------------
------------------------------------------------------------
------------------------------------------------------------
------------------------------------------------------------
------------------------------------------------------------
------------------------------------------------------------
------------------------------------------------------------
------------------------------------------------------------
------------------------------------------------------------
-------------------------------M----------------------------
------------------------------------------------------------
------------------------------------------------------------
------------------------------------------------------------
------------------------------------------------------------
------------------------------------------------------------
---------------------------------------SEYD------------LAIIG
WGAAGFAAAIKASELTSNQMK-IALIGT----G------PIGGTCVNVGC-VPSKFLIEA
SK-----NYKEAT---KPSYR----GIT-AN---ANI---NFSEFMESLNDFVSTERNTK
YADVIKNFEN-IDMY--EGM--AKF-----I-----------------D----------N
--------NTVAVN-------N-----------K--DIKAL-NFIISTGSRTLIP-EIKG
L-------------------------TD----YYTSD-----TI---WNMRELP---GKI
AVLGSGEVALELAYAFSNFGTEVHIFNRSNRILKG-F--DEDINNHLINALK-T-NGIIF
HLGQNFQEII--------------------NK---------NG----KK-S-IVTE--AG
TF--D----------------------N------F----------DSLLV-ATGRVPQID
KLNLKAA---------GISTDN-G-IVVDDSLKTTNPIIYAAGD--------CIR-----
QSLKLETLAGKEGVIAVEN-ML-----------------------G-----GS--RTINM
HEVPWVVFTEPNVASVGYT--EAELK-S-K-NIEYD-VRTVELKNVVKANILNSYDGIAK
VISG--K-------DKKILGVHVVAPMAAEFIIEGVYLIQ--------------------
----------------NGLTYDNLINAMHVFPTVAESIKIGGQAFIRDISKMSCCMD---
------------------------------------------------------------
------------------------------------------------------------
------------------------------------------------------------
------------------------------------------------
>640507132_Msed_1241__mercuric_reductase__Metallosphaera_sedula_DSM_5348__NC_009440_
------------------------------------------------------------
------------------------------------------------------------
------------------------------------------------------------
------------------------------------------------------------
------------------------------------------------------------
------------------------------------------------------------
------------------------------------------------------------
------------------------------------------------------------
------------------------------------------------------------
------------------------------------------------------------
------------------------------------------------------------
------------------------------------------------------------
------------------------------------------------------------
------------------------------------------------------------
------------------------------------------------------------
------------------------------------------------------------
----------------------------------------MHK------------LAIIG
YGAAGFAAMIKANEL--GV-K-PVLIGK----G------EIGGTCVNVGC-VPSKRMLYI
AE-----IYKKAR---EVTGS----EVY-----------PPF-SSFQEKDGLVQEMRKTK
YEDLLSYYD--VELI--QGE--ARF-----I-----------------S----------P
--------HAVKV--------N-G---------Q--VIEAE-KFVIATGSSPLIP-RIPG
L---------------D------K--VG----FWTNR-----EA---LSPDRRI---DSL
AVIGGRALALEFAQMYSRMKVEVAILQRSPVLIPD-W--EPEASVEARRIME-N-DGVAV
VTGVNVKEVR--------------------K----------GA----GK-I-VIT-----
DK----------------------------------G--E--VEADEILL-ATGRKPNVD
-LGLENA---------GVRLNERGGIKVDDELRTDNPHIYAAGD--------VLG-----
GKM-LEALAGRQGSIATENAL----T-------------------G-----SH--KRVDE
NAVPQVIFTQPNLARVGLT--EAEAR-A-K-EGEVE-ARVLPMSSVAKAEIINSRLGFVK
MVTM-N---------GRIVGVHAVGENVAEMIGEAALAIR--------------------
----------------FGATVHDLIDTVHMFPTIAESLRLVALAFRSDVSRLSCCV----
------------------------------------------------------------
------------------------------------------------------------
------------------------------------------------------------
------------------------------------------------
>643838705_YG5714_2797_merA_mercuric_reductase__Sulfolobus_islandicus_Y_G_57_14__NC_012622_
------------------------------------------------------------
------------------------------------------------------------
------------------------------------------------------------
------------------------------------------------------------
------------------------------------------------------------
------------------------------------------------------------
------------------------------------------------------------
------------------------------------------------------------
------------------------------------------------------------
------------------------------------------------------------
------------------------------------------------------------
------------------------------------------------------------
------------------------------------------------------------
------------------------------------------------------------
------------------------------------------------------------
------------------------------------------------------------
----------------------------------------MED------------LGIIG
YGAAGFAALIRANQL--GI-K-PVVVGY----G------EIGGTCVNVGC-VPSKRMLRI
GE-----LYNNSS---KIVGK----KLF-----------PEFFQAFQDKAEIVNSLRKEK
YEDVINSYD--VKLI--IGK--AHF-----I-----------------S----------P
--------NAIKV--------N-G---------E--TIEAK-KFIIATGSSPNVP-NIKG
L---------------T------E--VG----FWTNV-----EA---LSPDKTI---SSL
AIIGGRALALEFAQMYKRLGVDTIILQRSERILPD-W--EPEISLSVKNYLE-KNDNIPI
FTNVRVKEVR--------------------KG---------NG----GK-I-VVT-----
DK----------------------------------G--E--VEADEILL-ATGRKPNVE
-MNLDAA---------GIELNDKGGIKVNEELRTSNPNVYAAGD--------VIG-----
GPM-LEALAGRQGSIAAENAI----M-------------------N-----IK--RKIDM
SSVPQVVFIEPNVAKVGLT--ALEAM-K-E-GYDID-HRVVKMNNIAKARILREDYGLIK
MVID-KK-------FRNILGVQMFGKYAAEVINEAALAVK--------------------
----------------FRATIDDLIDTIHVFPTMAESLRIVALAFTSDVSKMSCCV----
------------------------------------------------------------
------------------------------------------------------------
------------------------------------------------------------
------------------------------------------------
>2515035188_A473_05862__mercuric_reductase__Sulfolobales_sp__HSU1___A473_15063_7601_
------------------------------------------------------------
------------------------------------------------------------
------------------------------------------------------------
------------------------------------------------------------
------------------------------------------------------------
------------------------------------------------------------
------------------------------------------------------------
------------------------------------------------------------
------------------------------------------------------------
------------------------------------------------------------
------------------------------------------------------------
------------------------------------------------------------
------------------------------------------------------------
------------------------------------------------------------
------------------------------------------------------------
------------------------------------------------------------
----------------------------------------LKE------------IAIMG
YGAAGFAALIRANEL--GV-K-PVLVGT----G------TIGGTCVNVGC-VPSKKMLRV
GE-----LYAYGR---ETCRG----DCY-----------PPFSKSFEEKEALVNELRRVK
YEDLLSSYD--VELV--RGR--AHF-----L-----------------S----------P
--------HSLKV--------G-S---------E--IIEAR-KFIIATGSSPSIP-NVPG
L---------------R------E--VG----YWTNV-----EA---LSPDRKV---ESL
VVIGGRALALEFAQMYRRLGVEVAVLQRSPVLLPN-W--EPEISLEARRIME-D-EGVAV
ATDVNVKEVR--------------------K----------GR----GK-V-VVT-----
DK----------------------------------G--E--VEADEILM-ATGRRPNVD
-LNLEAA---------QVETNEVGGVKVNQELRTSNPNIFAAGD--------VIG-----
GRM-LEALAGRQGTVAAENAL----R-------------------D-----SH--LTVDM
MRVPQVVFIQPNIASVGLT--EREAP---E-A---E-SRKVSMGEVAKARILGETRGLVK
LIAS-KG-------ERRILGIHMVGENAAEVINEAALAVR--------------------
----------------LRATVDDIIDTVHVFPTMAESIRLAALSFKGDVGKMSCCV----
------------------------------------------------------------
------------------------------------------------------------
------------------------------------------------------------
------------------------------------------------
>2510154673_Ngar_c27380_merA2_mercuric_reductase__Candidatus_Nitrososphaera_gargensis_Ga9_2___Ngarc_
------------------------------------------------------------
------------------------------------------------------------
------------------------------------------------------------
------------------------------------------------------------
------------------------MA----------------------------------
------------------------I-MKNGE-----------------------------
------------------------------------------------------------
------------------------------------------------------------
------------------------------------------------------------
------------------------------------------------------------
------------------------------------------------------------
------------------------------------------------------------
------------------------------------------------------------
------------------------------------------------------------
------------------------------------------------------------
------------------------------------------------------------
-----------------------------------------YD------------LIIIG
GGAAAFSAAIKANMH--GV-K-TAMIER----------AALGGTCVNVGC-VPSKNLLGV
GE-----MLHSAK---KPPYP----SVF-PC-D-SDF---DFSKTIEAKDALVKGLRKQK
YYDVLQSLEH-VDLV--EAS--ASF-----V-----------------S----------P
--------KKLKV--------D-G---------K--QFEAN-KFIIAAGSSPSVP-RFKG
I---------------E------N--VK----YLTNN-----EA---LALKEKP---SSM
IVIGGRALGLEFAQMYARFGTTVTVLQRSDRIIPE-H--EPEISQGLHQYLT-E-EGIEI
VTGVNVQEVW--------------------QK---------NG----SR-F-IKV-----
SV--N----------------------K------QER--V--FEAEQLLM-ATGRRPNTA
DLHLENA---------GVKLREDGAIVVNSEMRTSAPHIWAGGD--------VVG-----
EPM-LETLAAKAGATAAENAL----T-------------------G-----SH--KKIDL
LSVPSAIFTSPQVANVGMT--EKQMM-Q-K-YNYCS-CRTLSMKEVPKALTVNDTKGLIK
MAIDPKK-------NNRIVGVHILASIAADMIHEAVMAIK--------------------
----------------YKLTIDDIIDTVHVFPTMSEAIKLVATAFKQDVSKLSCCAE---
------------------------------------------------------------
------------------------------------------------------------
------------------------------------------------------------
------------------------------------------------
>2510153903_Ngar_c19680_merA1_mercuric_reductase__Candidatus_Nitrososphaera_gargensis_Ga9_2___Ngarc_
------------------------------------------------------------
------------------------------------------------------------
-----------------------------M------------------------------
------------------------------------------------KKSK--------
-----------------------REK----------------------------------
------------------------T-MEN-K-----------------------------
------------------------------------------------------------
------------------------------------------------------------
------------------------------------------------------------
------------------------------------------------------------
------------------------------------------------------------
------------------------------------------------------------
------------------------------------------------------------
------------------------------------------------------------
------------------------------------------------------------
------------------------------------------------------------
-----------------------------------------YD------------LIIIG
GGAAAFSAAIKANAY--GV-K-TAMIER----------GRLGGTCVNVGC-VPSKNLLAA
GE-----HLQSAR---KPAHP----AIK-PC-D-ADF---DFTRIIHDKDKLVGNLRKQK
YNDVLESLQY-VQLI--EGS--AAF-----V-----------------S----------K
--------NQVKV--------D-G---------K--VLSGK-KFIIATGSSAFVP-KFKG
I---------------E------D--ID----YLTNI-----EA---LSLKEKP---SSM
IVVGGRALGLEFAQMYSRFGTKVTLLQRSDRIIPE-H--EPEVSAALHRYLA-E-ECIEI
VTGVNVKEAW--------------------QK---------NG----GK-F-IRA-----
SV--D----------------------D------KDR--V--FEADQLLM-ATGRKPNTA
DLHLENV---------GVKVRQDGAIVVNSEMRTSAPHIWAGGD--------VVG-----
EPM-LETLAAKEGATAAENAL----T-------------------G-----SH--KKIDL
LSVPSAIFTSPQVASVGMT--EKQMM-Q-R-YGYCS-CRTLDMDKVPKALTVNDTKGLIK
MVVDPKK-------KNRIVGVHILSSIAADMIHEAVLAVK--------------------
----------------YKLTVDDIIDTVHVFPTMNEAIKLVATSFKQDVSKLSCCAE---
------------------------------------------------------------
------------------------------------------------------------
------------------------------------------------------------
------------------------------------------------
>2524414894_SacN8_08295_merA_mercuric_reductase__Sulfolobus_acidocaldarius_N8___CP002817_
------------------------------------------------------------
------------------------------------------------------------
------------------------------------------------------------
------------------------------------------------------------
------------------------------------------------------------
------------------------------------------------------------
------------------------------------------------------------
------------------------------------------------------------
------------------------------------------------------------
------------------------------------------------------------
------------------------------------------------------------
------------------------------------------------------------
------------------------------------------------------------
------------------------------------------------------------
----------------------------M-------------------------------
------------------------------------------------------------
--------------------------------------RKVYD------------LAIIG
YGAAGFSALIRANEL--GI-K-PVIIGY----G------EIGGTCVNVGC-VPSKRLLSI
GE-----TYKYAS---IALNQ----KTT-----------PNFEKSFEDKSEIVSSLRKEK
YEDVLNSYD--AKVI--KGR--AHF-----I-----------------S----------P
--------NAIKV--------N-G---------E--IVEAK-KFIIATGSSPSIP-DIKG
L---------------R------E--AG----YWTNV-----EA---LSPTRRI---SSL
AIIGGRALALEFSQMYKRLGVDTVILQRSNRILPN-W--EPEISLSVKSYLE-NMEEIPV
FTQVKVKEVE--------------------TK---------ND----QK-V-IIT-----
DM----------------------------------G--E--VEVDEILV-ATGRRPNVD
-LNLNVA---------GVSLNEKGGVKVDEELRTTNPNIFAAGD--------VIG-----
EQM-LESVAGKEGFIAVDNAI----L-------------------N-----SH--KKIDK
LSIPQVVFIDPNVSRVGLT--QVEAE-S-S-GYTVD-YRVVNMESVPKARILRESHGLIK
MVVN-RE-------DMRILGAEIFGKNSAEIINEAALAIK--------------------
----------------FRATIYDIIDTIHVFPTMSESLKIAAIAFERDVKRMSCCVD---
------------------------------------------------------------
------------------------------------------------------------
------------------------------------------------------------
------------------------------------------------
>2524564039_NAG2ff85r02_00800__mercuric_reductase__NAG2_ff85_r02__from_OSP_C____NAG2ff85r02_contig00028_13_
------------------------------------------------------------
------------------------------------------------------------
------------------------------------------------------------
------------------------------------------------------------
------------------------------------------------------------
------------------------------------------------------------
------------------------------------------------------------
------------------------------------------------------------
------------------------------------------------------------
------------------------------------------------------------
-------------------------------M----------------------------
------------------------------------------------------------
------------------------------------------------------------
------------------------------------------------------------
------------------------------------------------------------
------------------------------------------------------------
---------------------------------------KKFD------------LVIIG
RGAAAFSAAIKASELSRGKAS-VAMVGV----G------ALGGTCVNVGC-VPSKYLLEA
SF-----RYY--N---QSAFP----GVDVKS---AQL---DFSKLMEGLRSFVAKAREEK
YVKVIQNYPN-VELI--EGK--ARF-----S-----------------S----------N
--------GSVLVD-------G----------KN--EIQGK-NVIIAVGSRPSAP-PIEG
L---------------E------D--TG----YITSD-----SV---WQATKKP---SSL
AVIGGGAIGLEIGQAFQHFGTQVTVIEAMPRILAN-T--EREISDTLQQKLE-E-EGMKF
FLKARISSVN--------------------KK---------GE----KK-L-IEVV----
TA--Q----------------------G------K-S--L--VEAEEILV-ATGRAPNTH
DLALEAV---------GVETDKRGFIKTDLTMKTSNPKIYAAGD--------CVS-----
KRLMLETLAAREGVIAVSN-IF-----------------------G-----EE--QMIDY
DSVPWAVFTNPQVASVGMT--EEELM-Q-K-TGACS-CRLVTLENVIKAKIIGEEAGVVK
LVID-PS-------TQKVAGVHALSPYAAEFIIEGALAIK--------------------
----------------HGYTLWDIIDTVHIFPTLSESVKLAAQAFLRSVERMSCCVE---
------------------------------------------------------------
------------------------------------------------------------
------------------------------------------------------------
------------------------------------------------
>2554138427_Myr06_01088__mercuric_reductase__Metallosphaera_My_r06__BED____Myr06_My_r06_contig00340_51_
------------------------------------------------------------
------------------------------------------------------------
------------------------------------------------------------
------------------------------------------------------------
------------------------------------------------------------
------------------------------------------------------------
------------------------------------------------------------
------------------------------------------------------------
------------------------------------------------------------
------------------------------------------------------------
------------------------------------------------------------
------------------------------------------------------------
------------------------------------------------------------
------------------------------------------------------------
------------------------------------------------------------
------------------------------------------------------------
----------------------------------------MRE------------LVIIG
YGAAGFAALIKANEL--GV-K-PTLVGE----G------PIGGTCVNVGC-VPSKRMLRI
GE-----VYSLGR---RYCLR----GCY-----------PPFFESFQDKDRLVTELRKVK
YEDVLSAYD--VELV--EGQ--ARF-----I-----------------S----------P
--------NGIKV--------G-G---------R--IIESK-KFIVATGSSPHVP-EVPG
L---------------K------E--VG----FWTNV-----EA---LSPNKRI---ESL
AVVGGRALALEFAQMYRRLGVEVVVLQRSPVLLPD-W--EPEISVEVRRVLE-E-EGVNV
ITGVRLKEVR--------------------K----------GE----GK-V-VVT-----
DV----------------------------------G--E--VEVDEILM-ATGRAPNVN
-LNLEAA---------KVALNERGGIKVDGELRTTNPNIFAAGD--------VIG-----
GKM-LEALAGKQGTVAAENAL----L-------------------N-----AH--RNVDM
FSVPQVVFTQPNLASVGLT--EREAS---K-AREVE-SRIVMMEDVAKARILGETKGFIK
MIAG-KE-------DRKILGVHMMGENAAEVINEAALALK--------------------
----------------MRASIYDFIDTVHVFPTMGESLRLAALSFLGDVKKMSCCV----
------------------------------------------------------------
------------------------------------------------------------
------------------------------------------------------------
------------------------------------------------
>2575564493_CM19_04465__mercuric_reductase__Candidatus_Acidianus_copahuensis_ALE1___JFZT01000033_
------------------------------------------------------------
------------------------------------------------------------
------------------------------------------------------------
------------------------------------------------------------
------------------------------------------------------------
------------------------------------------------------------
------------------------------------------------------------
------------------------------------------------------------
------------------------------------------------------------
------------------------------------------------------------
------------------------------------------------------------
------------------------------------------------------------
------------------------------------------------------------
------------------------------------------------------------
------------------------------------------------------------
------------------------------------------------------------
-----------------------------------------MK------------LVIIG
AGAAGFAAMIRSNQL--GI-R-PVIINH----G------TVGGTCVNVGC-VPSKFLLRR
GE-----IIKYFK---ELGGK----G-----------K-QSIIDAVKSKDFLVSSMRKEK
YEDLLSYYD--VDYV--DGK--AHF-----I-----------------S----------P
--------KAVKV--------N-E---------K--IIEGD-RFIIATGSSPSIP-EIPG
L---------------R------E--SG----FWTNV-----EA---LSPDRDI---DSL
IIVGGRAQALEFSEMYNRFGKEVAILQRSKVLIPD-W--EPEISLEIEKAFK-E-EGIYV
GTGIEIKRVE--------------------KT---------NE----GK-K-VYT-----
NL----------------------------------G--E--VIADEILL-ATGRRPNVD
-LALENA---------GVSLNSRGGILVDQELRTTNPSIFAAGD--------VTG-----
GPM-LEALAGYEGSTAAQNAI----N-------------------N-----DG--RKVDL
TSVPQVIFTQPNLAKVGIT--EEEAR---K-RGKTE-SRTLRMSDVAKAQILGEKKGLIK
MVID-Q--------TKKILGVHVMGENAAEFIGEAALVVK--------------------
----------------KGLTIEDIVDTIHVFPTVAESLRLVALSFYTDVKRLSCCV----
------------------------------------------------------------
------------------------------------------------------------
------------------------------------------------------------
------------------------------------------------
>2628278353_Ga0077187_11589__mercuric_reductase__Acidiplasma_sp__MBA_1___Ga0077187_11_
------------------------------------------------------------
------------------------------------------------------------
------------------------------------------------------------
------------------------------------------------------------
------------------------------------------------------------
------------------------------------------------------------
------------------------------------------------------------
------------------------------------------------------------
------------------------------------------------------------
------------------------------------------------------------
-------------------------------M----------------------------
------------------------------------------------------------
------------------------------------------------------------
------------------------------------------------------------
------------------------------------------------------------
------------------------------------------------------------
---------------------------------------NEYD------------LAIIG
WGAAGFAAAIKASELTNNEMK-IALIGH----G------NLGGTCVNVGC-VPSKYLIEA
SK-----VYKNLK---NPLYA----GIS-GD---GSL---NFREFMESLRNFVSDERTIK
YENVIKNFKN-VDLI--NGS--AYF-----K-----------------N----------N
--------NTVYVN-------D-----------T--EIRAT-NFIIATGSRPLIP-DIMG
L----------------------N--NN----YYTSD-----NI---WTIKDLP---EKI
AILGSGEVAIELAYAFSSFGSEVHIFNRSNRILKN-F--DDDITSELIKSLK-E-NHINF
HLGSKIFKIN--------------------DSG--------SG----ET-S-IQTE--DG
IY--K----------------------G------F----------SHILV-ATGRIPNID
SLNLDKA---------GIMYKN-G-IIVDNHLKTTNDIVYAAGD--------CVD-----
QPIKLETLAGKQGVTAVNN-IL-----------------------G-----GS--ESIDL
HEVPWAVFCEPNVASIGYT--EKELR-D-K-NIKYS-TRIIGLKNVVKANILKNNSGLAK
IIAD--D-------ENKILGIHVLAPNAAEFIIEGVYIIK--------------------
----------------NKLTYNDLINSMHIFPTVSESIKICGQSFIRDVSKMSCCMD---
------------------------------------------------------------
------------------------------------------------------------
------------------------------------------------------------
------------------------------------------------
>2652879065_Ga0099969_12628__mercuric_reductase__Acidiplasma_aeolicum_VT___Ga0099969_1262_
------------------------------------------------------------
------------------------------------------------------------
------------------------------------------------------------
------------------------------------------------------------
------------------------------------------------------------
------------------------------------------------------------
------------------------------------------------------------
------------------------------------------------------------
------------------------------------------------------------
------------------------------------------------------------
-------------------------------M----------------------------
------------------------------------------------------------
------------------------------------------------------------
------------------------------------------------------------
------------------------------------------------------------
------------------------------------------------------------
---------------------------------------NEYD------------LAIIG
WGAAGFAAAIKASELTNNEMK-IALIGH----G------NLGGTCVNVGC-VPSKYLIEA
SK-----VYKNLK---NPLYA----GIS-GD---GSL---NFQEFMESLRNFVSDERTIK
YENVIKNFKN-VDLI--NGS--AYF-----K-----------------N----------N
--------NTVYVN-------D-----------T--EIRAT-NFIIATGSRPLIP-DIMG
L----------------------N--NN----YYTSD-----NI---WTIKDLP---EKI
AILGSGEVAIELAYAFSSFGSEVHIFNRSNRILKN-F--DDDITSELIKSLK-E-NHINF
HLGSKIFKIN--------------------DSG--------SG----ET-S-IQTE--DG
IY--K----------------------G------F----------SHILV-ATGRIPNID
SLNLDKA---------GIMYKN-G-IIVDNHLKTTNDIVYAAGD--------CVD-----
QPIKLETLAGKQGVTAVNN-IL-----------------------G-----GN--ESINL
HEVPWAVFCEPNVASIGYT--EKELR-D-K-NIKYR-TRIIGLKNVVKANILKNNSGLAK
IIAD--D-------ENKILGIHVLAPNAAEFIIEGVYIIK--------------------
----------------NKLTYNDLINSMHIFPTVSESIKICGQSFIRDVSKMSCCMD---
------------------------------------------------------------
------------------------------------------------------------
------------------------------------------------------------
------------------------------------------------
>2685438668_Ga0127201_12305_merA_mercuric_reductase__Sulfolobus_acidocaldarius_GG12_C01_16___Ga0127201_12_
------------------------------------------------------------
------------------------------------------------------------
------------------------------------------------------------
------------------------------------------------------------
------------------------------------------------------------
------------------------------------------------------------
------------------------------------------------------------
------------------------------------------------------------
------------------------------------------------------------
------------------------------------------------------------
------------------------------------------------------------
------------------------------------------------------------
------------------------------------------------------------
------------------------------------------------------------
----------------------------V-------------------------------
------------------------------------------------------------
--------------------------------------RKVYD------------LAIIG
YGAAGFSALIRANEL--GI-K-PVIIGY----G------EIGGTCVNVGC-VPSKRLLSI
GE-----TYKYAS---IALNQ----KTT-----------PNFEKSFEDKSEIVSSLRKEK
YEDVLNSYD--AKVI--KGR--AHF-----I-----------------S----------P
--------NAIKV--------N-G---------E--IVEAK-KFIIATGSSPSIP-DIKG
L---------------R------E--AG----YWTNV-----EA---LSPTRRI---SSL
AIIGGRALALEFSQMYKRLGVDTVILQRSNRILPN-W--EPEISLSVKSYLE-NMEEIPV
FTQVKVKEVE--------------------TK---------ND----QK-V-IIT-----
DM----------------------------------G--E--VEVDEILV-ATGRRPNVD
-LNLNVA---------GVSLNEKGGVKVDEELRTTNPNIFAAGD--------VIG-----
EQM-LESVAGKEGFIAVDNAI----L-------------------N-----SH--KKIDK
LSIPQVVFIDPNVSRVGLT--QVEAE-S-S-GYTVD-YRVVNMESVPKARILRESHGLIK
MVVN-RE-------DMRILGAEIFGKNSAEIINEAALAIK--------------------
----------------FRATIYDIIDTIHVFPTMSESLKIAAIAFERDVKRMSCCVD---
------------------------------------------------------------
------------------------------------------------------------
------------------------------------------------------------
------------------------------------------------
>2685452051_Ga0126082_106145_merA_mercuric_reductase__Sulfolobus_acidocaldarius_NG05A_C05_01___Ga0126082_106_
------------------------------------------------------------
------------------------------------------------------------
------------------------------------------------------------
------------------------------------------------------------
------------------------------------------------------------
------------------------------------------------------------
------------------------------------------------------------
------------------------------------------------------------
------------------------------------------------------------
------------------------------------------------------------
------------------------------------------------------------
------------------------------------------------------------
------------------------------------------------------------
------------------------------------------------------------
----------------------------V-------------------------------
------------------------------------------------------------
--------------------------------------RKVYD------------LAIIG
YGAAGFSALIRANEL--GI-K-PVIIGY----G------EIGGTCVNVGC-VPSKRLLSI
GE-----TYKYAS---IALNQ----KTT-----------PNFEKSFEDKSEIVSSLRKEK
YEDVLNSYD--AKVI--KGR--AHF-----I-----------------S----------P
--------NAIKV--------N-G---------E--IVEAK-KFIIATGSSPSIP-DIKG
L---------------R------E--AG----YWTNV-----EA---LSPTRRI---SSL
AIIGGRALALEFSQMYKRLGVDTVILQRSNRILPN-W--EPEISLSVKSYLE-NMEEIPV
FTQVKVKEVE--------------------TK---------ND----QK-V-IIT-----
DM----------------------------------G--E--VEVDEILV-ATGRRPNVD
-LNLNVA---------GVSLNEKGGVKVDEELRTTNPNIFAAGD--------VIG-----
EQM-LESVAGKEGFIAVDNAI----L-------------------N-----SH--KKIDK
LSIPQVVFIDPNVSRVGLT--QVEAE-S-S-GYTVD-YRVVNMESVPKARILRESHGLIK
MVVN-RE-------DMRILGAEIFGKNSAEIINEAALAIK--------------------
----------------FRATIYDIIDTIHVFPTMSESLKIAAIAFERDVKRMSCCVD---
------------------------------------------------------------
------------------------------------------------------------
------------------------------------------------------------
------------------------------------------------
>2685491618_Ga0127218_15401_merA_mercuric_reductase__Sulfolobus_acidocaldarius_NG05B_CO5_08___Ga0127218_15_
------------------------------------------------------------
------------------------------------------------------------
------------------------------------------------------------
------------------------------------------------------------
------------------------------------------------------------
------------------------------------------------------------
------------------------------------------------------------
------------------------------------------------------------
------------------------------------------------------------
------------------------------------------------------------
------------------------------------------------------------
------------------------------------------------------------
------------------------------------------------------------
------------------------------------------------------------
----------------------------V-------------------------------
------------------------------------------------------------
--------------------------------------RKVYD------------LAIIG
YGAAGFSALIRANEL--GI-K-PVIIGY----G------EIGGTCVNVGC-VPSKRLLSI
GE-----TYKYAS---IALNQ----KTT-----------PNFEKSFEDKSEIVSSLRKEK
YEDVLNSYD--AKVI--KGR--AHF-----I-----------------S----------P
--------NAIKV--------N-G---------E--IVEAK-KFIIATGSSPSIP-DIKG
L---------------R------E--AG----YWTNV-----EA---LSPTRRI---SSL
AIIGGRALALEFSQMYKRLGVDTVILQRSNRILPN-W--EPEISLSVKSYLE-NMEEIPV
FTQVKVKEVE--------------------TK---------ND----QK-V-IIT-----
DM----------------------------------G--E--VEVDEILV-ATGRRPNVD
-LNLNVA---------GVSLNEKGGVKVDEELRTTNPNIFAAGD--------VIG-----
EQM-LESVAGKEGFIAVDNAI----L-------------------N-----SH--KKIDK
LSIPQVVFIDPNVSRVGLT--QVEAE-S-S-GYTVD-YRVVNMESVPKARILRESHGLIK
MVVN-RE-------DMRILGAEIFGKNSAEIINEAALAIK--------------------
----------------FRATIYDIIDTIHVFPTMSESLKIAAIAFERDVKRMSCCVD---
------------------------------------------------------------
------------------------------------------------------------
------------------------------------------------------------
------------------------------------------------
>2685501661_Ga0126088_14296_merA_mercuric_reductase__Sulfolobus_acidocaldarius_NG05B_CO5_12___Ga0126088_14_
------------------------------------------------------------
------------------------------------------------------------
------------------------------------------------------------
------------------------------------------------------------
------------------------------------------------------------
------------------------------------------------------------
------------------------------------------------------------
------------------------------------------------------------
------------------------------------------------------------
------------------------------------------------------------
------------------------------------------------------------
------------------------------------------------------------
------------------------------------------------------------
------------------------------------------------------------
----------------------------V-------------------------------
------------------------------------------------------------
--------------------------------------RKVYD------------LAIIG
YGAAGFSALIRANEL--GI-K-PVIIGY----G------EIGGTCVNVGC-VPSKRLLSI
GE-----TYKYAS---IALNQ----KTT-----------PNFEKSFEDKSEIVSSLRKEK
YEDVLNSYD--AKVI--KGR--AHF-----I-----------------S----------P
--------NAIKV--------N-G---------E--IVEAK-KFIIATGSSPSIP-DIKG
L---------------R------E--AG----YWTNV-----EA---LSPTRRI---SSL
AIIGGRALALEFSQMYKRLGVDTVILQRSNRILPN-W--EPEISLSVKSYLE-NMEEIPV
FTQVKVKEVE--------------------TK---------ND----QK-V-IIT-----
DM----------------------------------G--E--VEVDEILV-ATGRRPNVD
-LNLNVA---------GVSLNEKGGVKVDEELRTTNPNIFAAGD--------VIG-----
EQM-LESVAGKEGFIAVDNAI----L-------------------N-----SH--KKIDK
LSIPQVVFIDPNVSRVGLT--QVEAE-S-S-GYTVD-YRVVNMESVPKARILRESHGLIK
MVVN-RE-------DMRILGAEIFGKNSAEIINEAALAIK--------------------
----------------FRATIYDIIDTIHVFPTMSESLKIAAIAFERDVKRMSCCVD---
------------------------------------------------------------
------------------------------------------------------------
------------------------------------------------------------
------------------------------------------------
>2685505779_Ga0126091_14121_merA_mercuric_reductase__Sulfolobus_acidocaldarius_NG05B_CO5_15___Ga0126091_14_
------------------------------------------------------------
------------------------------------------------------------
------------------------------------------------------------
------------------------------------------------------------
------------------------------------------------------------
------------------------------------------------------------
------------------------------------------------------------
------------------------------------------------------------
------------------------------------------------------------
------------------------------------------------------------
------------------------------------------------------------
------------------------------------------------------------
------------------------------------------------------------
------------------------------------------------------------
----------------------------V-------------------------------
------------------------------------------------------------
--------------------------------------RKVYD------------LAIIG
YGAAGFSALIRANEL--GI-K-PVIIGY----G------EIGGTCVNVGC-VPSKRLLSI
GE-----TYKYAS---IALNQ----KTT-----------PNFEKSFEDKSEIVSSLRKEK
YEDVLNSYD--AKVI--KGR--AHF-----I-----------------S----------P
--------NAIKV--------N-G---------E--IVEAK-KFIIATGSSPSIP-DIKG
L---------------R------E--AG----YWTNV-----EA---LSPTRRI---SSL
AIIGGRALALEFSQMYKRLGVDTVILQRSNRILPN-W--EPEISLSVKSYLE-NMEEIPV
FTQVKVKEVE--------------------TK---------ND----QK-V-IIT-----
DM----------------------------------G--E--VEVDEILV-ATGRRPNVD
-LNLNVA---------GVSLNEKGGVKVDEELRTTNPNIFAAGD--------VIG-----
EQM-LESVAGKEGFIAVDNAI----L-------------------N-----SH--KKIDK
LSIPQVVFIDPNVSRVGLT--QVEAE-S-S-GYTVD-YRVVNMESVPKARILRESHGLIK
MVVN-RE-------DMRILGAEIFGKNSAEIINEAALAIK--------------------
----------------FRATIYDIIDTIHVFPTMSESLKIAAIAFERDVKRMSCCVD---
------------------------------------------------------------
------------------------------------------------------------
------------------------------------------------------------
------------------------------------------------
>2700355666_Ga0137725_179__mercuric_reductase__Micrarchaeota_archaeon_FK_AMD_2014_bin_40_Ga0137725___Ga0137725_17_
------------------------------------------------------------
------------------------------------------------------------
------------------------------------------------------------
------------------------------------------------------------
------------------------------------------------------------
--------------------------MCAKK-----------------------------
------------------------------------------------------------
------------------------------------------------------------
------------------------------------------------------------
------------------------------------------------------------
------------------------------------------------------------
------------------------------------------------------------
------------------------------------------------------------
------------------------------------------------------------
------------------------------------------------------------
------------------------------------------------------------
-----------------------------------------FD------------YAILG
QGAAAFAAAIRANEL--GK-K-TVLIGKNATTG-----TILGGTCVNVGC-VPSKRIISA
GE-----FASDFR---ERKFS----GIR-FS-E-PQV---DYSKIAAEKNAMVKQMQHSK
YQEVLGGLKN-VTYI--NEF--GSF-----D-----------------G----------K
--------GRIKA--------G-N---------E--TIEAG-KVLIATGARASVP-DFNG
I---------------D------S--ID----YLTNE-----EA---LSIKDAP---KSL
IVVGGRAMGLEFAQMFARLGTKVTLLQRNETILPG-W--EPELIQMLSAYIE-D-GGVTL
RTGVSIEEVG--------------------SD---------GK----MK-F-VKA-----
LV--G----------------------D------KRE--T--FTAENILF-ATGRKPNVE
KLNLGSA---------GIKAGKGGFIEVNNRMETSAEGVYAAGD--------VTG-----
EPM-LETLAAKEGYAATENAL----N-------------------G-----AK--AEIDK
NVVPKVVFTMPEAAYVGLT--DEEAN-A-S-GIRCS-CSPREFSGLPKAEILGDTRGLVK
MVID-HK-------SHRILGVSILSRSASELISQATLMVK--------------------
----------------FGMTIDDVIDTVYPFPTLSEELKLTALSFYKDVDKLSCCSI---
------------------------------------------------------------
------------------------------------------------------------
------------------------------------------------------------
------------------------------------------------
>2700359304_Ga0137730_101136__mercuric_reductase__Micrarchaeota_archaeon_FK_AMD_2014_bin_90_Ga0137730___Ga0137730_101_
------------------------------------------------------------
------------------------------------------------------------
------------------------------------------------------------
------------------------------------------------------------
------------------------------------------------------------
------------------------------------------------------------
------------------------------------------------------------
------------------------------------------------------------
------------------------------------------------------------
------------------------------------------------------------
------------------------------------------------------------
------------------------------------------------------------
------------------------------------------------------------
------------------------------------------------------------
------------------------------------------------------------
------------------------------------------------------------
------------------------------------------------------------
------------------------MIGRNATEG-----TILGGTCINVGC-VPSKRLLTV
ST-----FFRELG---ERRFR----GVD-YR-V-NGI---DYEEIFQEKRRLVEKLRNEK
YGTVLESLEN-VTYI--NSF--GSF-----I-----------------D----------E
--------NTIKA--------G-K---------A--EIAAK-NTLVATGARAMVP-EVEG
L---------------S------K--VD----YLTSE-----DA---LSLRKLP---DSI
LIIGGRAIGLEFAQMFSDFGVKVTLLQRSSRIIPN-W--EPEISEYLKSYLE-K-GGVKI
VTNAELVGID--------------------KN---------RG----RK-T-LKA-----
KI--G----------------------E------RAF--Y--YEADEVLF-ATGRVANTE
KLNATAA---------GVRLDGKKFVIVDKTLRTSSKVIYAAGD--------VTG-----
QPM-LETLAAKEGSVATSNIF----Q-------------------H-----AK--KRINL
NEIPSAIFTYPEAAMVGRT--EEQIV-K-D-GIQCA-CSPLNLDLVPKAKIVGDYRGVVK
IVID-HK-------TKKILGVHMLASHAADMIHEGVLAVK--------------------
----------------FGLTIDDIIDTVHVFPTLSESFKLAAQSFYEDVSRLSCCTA---
------------------------------------------------------------
------------------------------------------------------------
------------------------------------------------------------
------------------------------------------------
>2700365220_Ga0137736_10197__mercuric_reductase__Micrarchaeota_archaeon_TC_Endo_bin_11_Ga0137736___Ga0137736_101_
------------------------------------------------------------
------------------------------------------------------------
------------------------------------------------------------
------------------------------------------------------------
------------------------------------------------------------
------------------------------------------------------------
------------------------------------------------------------
------------------------------------------------------------
------------------------------------------------------------
------------------------------------------------------------
------------------------------------------------------------
------------------------------------------------------------
------------------------------------------------------------
------------------------------------------------------------
------------------------------------------------------------
------------------------------------------------------------
------------------------------------------------------------
------------------------MVGKNATAG-----TVLGGTCVNVGC-VPSKRLITV
AT-----FIQEHN---ERRFG----GVS-FG-A-GKM---DYTKIIEEKNRMVERFREEK
YKNVIEGLEN-VTYL--NET--GSF-----I-----------------D----------K
--------NTIRA--------G-T---------K--EIDAE-NVLIATGARATIP-DIKG
I---------------K------D--VS----YLTNE-----EA---LALKELP---ESL
IVIGGRALGLEFAQLFARLGVRVTLLQRSSKIIPN-W--EPEISKLMAEYLK-G-DGVTV
ETGLDLIGIG--------------------AG---------KE----SK-I-ITA-----
QR--S----------------------G------SEE--T--YEAEEILF-ATGRSANIM
ELNLKAA---------QVQLTERNFIKVDKVLRTTAGNIYAAGD--------VTG-----
EPM-LETLAAKEGNIATANIF----Q-------------------K-----AE--KEIAL
NEVPSAIFTYPEAAMVGLT--EEQVV-K-N-GIKCA-CSPLELRLVPKSEIIGDTRGLVK
IVID-AK-------TKKILGVHMLMPHAADLIHEGVMAVK--------------------
----------------FGLTIDDIIDTVHVFPTLSEGFKLSAQAFYQDVSKLSCCTV---
------------------------------------------------------------
------------------------------------------------------------
------------------------------------------------------------
------------------------------------------------
>2700378330_Ga0137751_104114__mercuric_reductase__Parvarchaeota_archaeon_TC_Endo_bin_23_Ga0137751___Ga0137751_104_
------------------------------------------------------------
------------------------------------------------------------
------------------------------------------------------------
------------------------------------------------------------
------------------------------------------------------------
--------------------------MEK-------------------------------
------------------------------------------------------------
------------------------------------------------------------
------------------------------------------------------------
------------------------------------------------------------
------------------------------------------------------------
------------------------------------------------------------
------------------------------------------------------------
------------------------------------------------------------
------------------------------------------------------------
------------------------------------------------------------
-----------------------------------------YE------------YAIIG
QGAAAFAAAIKADEL--GI-K-TIMIGKNETSG-----ALLGGTCVNVGC-VPSKRLITI
GN-----LMAKIN---VKRFD----GLY-YS-S-KIE---NFNKIMRDKDFLVGSIRFSK
YQKVLGKLKN-IEYV--NGF--ASF-----K-----------------N----------S
--------NTLIV--------N-G---------K--EIKAK-KILIATGARTKIP-DIKG
L---------------K------N--IN----YLTNE-----EA---LSLKNLP---KSL
IIIGGRALGLEFAQMFAHFGVKVTLLQRSERILPN-W--EPEVSYYLEQYLK-D-ERIEI
ITNAKIENIY--------------------KS---------GE----LI-S-VSL-----
WA--K----------------------D------LKR--N--VKAEKLLL-ATGRTPNIE
KLNIENT---------GIKLDKNGFILADKCMQTSVKKIYAAGD--------VTG-----
EPM-LEALAATEGNKATINAF----S-------------------D-----KR--LTIEL
NSVPSAVFTFPEAARVGLT--DKEAN-Y-K-GIKCA-CRSVMFKDLAKAGIIKDTRGLIK
MVIN-AK-------TKRILGVEIVGENAADLIHEAVLAVK--------------------
----------------FKLTINDIIDTVHMFPTLSEIMKLSALSFYHDIEDLSCCSE---
------------------------------------------------------------
------------------------------------------------------------
------------------------------------------------------------
------------------------------------------------
>2722560706_Ga0180371_10945__mercuric_reductase__Unclassfied_Crenarchaeota_ZZQ_bin_1___Ga0180371_109_
------------------------------------------------------------
------------------------------------------------------------
------------------------------------------------------------
------------------------------------------------------------
------------------------------------------------------------
------------------------------------------------------------
------------------------------------------------------------
------------------------------------------------------------
------------------------------------------------------------
------------------------------------------------------------
------------------------------------------------------------
------------------------------------------------------------
------------------------------------------------------------
------------------------------------------------------------
------------------------------------------------------------
------------------------------------------------------------
----------------------------------------MED------------LVVIG
YGAAGFAAIIRANEL--GI-K-PVLIGY----G------KIGGTCVNEGC-VPSKRLLRI
GE-----LYSYSS---KINKS----RFF-----------PDFYEAFEDKQEIVDTLRKEK
YEDVLNSYD--VKLI--EGK--AHF-----I-----------------S----------P
--------NAVKV--------N-G---------E--VIEAK-KFIIATGSSPSIP-DIRG
L---------------R------E--SG----FWTNV-----EA---LSPKRKV---SSL
AIIGGRALALEFAQMYKRLGVDVVILQRSERILPD-W--EPEISLAVKNYLE-KVDEIPI
FTNIKVKEIV--------------------KN---------KE----SK-I-IVT-----
DK----------------------------------G--E--VEADEILL-ATGRKPNVD
-LNLPSA---------GVELNDKGGIRVDDELRTTNPNIFAAGD--------VIG-----
DLM-LEALAAKEGVVAVDNAI----L-------------------N-----SH--RKIDR
LSIPQAIFIEPNVARVGLT--QREAG-G-------D-YRVVNMRNVAKARILRESEGLIK
MVID-KK-------LRTILGVQMFGKYAAEVINEAALAIK--------------------
----------------FRATVEDIIDTIHVFPTMGESLKIVAMSFIRDVSKMSCCLD---
------------------------------------------------------------
------------------------------------------------------------
------------------------------------------------------------
------------------------------------------------
>2730049692_Ga0180876_142177__mercuric_reductase__Thermococcus_sp__JdFR_02___Ga0180876_142_
------------------------------------------------------------
------------------------------------------------------------
------------------------------------------------------------
------------------------------------------------------------
------------------------------------------------------------
--------------------------MKE-------------------------------
------------------------------------------------------------
------------------------------------------------------------
------------------------------------------------------------
------------------------------------------------------------
------------------------------------------------------------
------------------------------------------------------------
------------------------------------------------------------
------------------------------------------------------------
------------------------------------------------------------
------------------------------------------------------------
-----------------------------------------YD------------FVIIG
GGAAGFSAAVKANEL--GV-K-TLLVNK----------GSIGGTCVNAGC-VPSKYLLTA
LE-----LRRRAL---KHHYA----GIS-FR-E-EKF---DFKELIEGKDRLIEKLRKAK
YEEVLESLEN-VDYV--NGS--GKF-----K-----------------S----------S
--------CEIVV--------N-G---------Q--NIRFK-KALIATGAKARIL-QFKG
I---------------K------E--VED--RILTHV-----EA---LNLKRLP---KSL
IIVGGRAQALEFAQIFARAGSEVTILQRSIRIMPQ-A--EPELTIKLENILK-E-EGINV
NTSVSIKKFE--------------------RT---------ED----GV-K-VYA-----
KV--K----------------------N------EVK--T--FEAEYVLF-ATGREPNTS
NLGLENT---------DVKTNERGFVLVDETLKAG-ENIYAAGD--------VIG-----
EPM-LETIAAKEGYIAATNAL----E-------------------G-----KS--IKIDY
KVVPKVVFTDPQLASVGLT--DREA--Q-R-VTKCS-CRTVEFSNVPKALILGEEKGLIK
MVVD-VK-------TKEILGVHILAHNAAEIIHEAAMIIR--------------------
----------------NRMTVDDVLDTLHVFPTMSEAIKLVALSFKKDISKLPCCVL---
------------------------------------------------------------
------------------------------------------------------------
------------------------------------------------------------
------------------------------------------------
>2741387935_Ga0197644_1627__mercuric_reductase__Candidatus_Odinarchaeota_archaeon_LCB_4___Ga0197644_16_
------------------------------------------------------------
------------------------------------------------------------
------------------------------------------------------------
------------------------------------------------------------
------------------------------------------------------------
--------------------------LKK-------------------------------
------------------------------------------------------------
------------------------------------------------------------
------------------------------------------------------------
------------------------------------------------------------
------------------------------------------------------------
------------------------------------------------------------
------------------------------------------------------------
------------------------------------------------------------
------------------------------------------------------------
------------------------------------------------------------
-----------------------------------------YD------------LIILG
GGSAGFAAAIEASNL--SK-K-TALVEK----------GLLGGTCVNVGC-VPSKYLLHV
SQ-----EYYLLK---NKLLP----EVH-CE-N-VFT---DFSNVIERKNLLVESLRKTK
YIEVLENLPG-VTYI--KGE--AEF-----A-----------------S----------K
--------NTVKV--------H-G---------E--ILKAD-KILIATGSTPNIP-GFKG
L---------------D------K--IK----YLTSV-----EA---LDLRHLP---DSI
IIIGGRALALEFAQIFSHIGSNVTILQRSERLLPS-D--EPEISSAVEKYLT-E-EGVVI
QTGVKILEVS--------------------EK---------QG----LK-R-VEC-----
SV--K----------------------E------ERK--V--FEAEQLLM-ATGRRPNTE
NLKLGKA---------GVET-VNGFIKINEYLQTTNPNIYAAGD--------CAT-----
SIM-LETLAAKMGYTAIRNAF----E-------------------N-----AN--LTIDY
KQVPSVVFTNPQVARVGYT--EKEYV-E-K-TGRCT-CRVIPISILPKALIIGDLRGLIK
MVID-PQ-------TTQIVGVHIISPLAAEMIHEATLAVK--------------------
----------------NKLTISDLTDTVHVFPTFTEAVKLAAQSFTRDVSKLSCCVE---
------------------------------------------------------------
------------------------------------------------------------
------------------------------------------------------------
------------------------------------------------
>2771120905_Ga0254913_111910__mercuric_reductase__Metallosphaera_sp__Obs2_genome_017_Obs2_genome_017___Ga0254913_1119_
------------------------------------------------------------
------------------------------------------------------------
------------------------------------------------------------
------------------------------------------------------------
------------------------------------------------------------
------------------------------------------------------------
------------------------------------------------------------
------------------------------------------------------------
------------------------------------------------------------
------------------------------------------------------------
------------------------------------------------------------
------------------------------------------------------------
------------------------------------------------------------
------------------------------------------------------------
------------------------------------------------------------
------------------------------------------------------------
----------------------------------------MRE------------LVIIG
YGAAGFAALIKANEL--GV-K-PTLVGE----G------PIGGTCVNVGC-VPSKRMLRI
GE-----VYSLGR---RYCLR----GCY-----------PPFFESFQDKDRLVTELRKVK
YEDVLSAYD--VELV--EGQ--ARF-----I-----------------S----------P
--------NGIKV--------G-G---------R--IIESK-KFIVATGSSPHVP-EVPG
L---------------K------E--VG----FWTNV-----EA---LSPNKRI---ESL
AVVGGRALALEFAQMYRRLGVEVVVLQRSPVLLPD-W--EPEISVEVRRVLE-E-EGVNV
ITGVRLKEVR--------------------K----------GE----GK-V-VVT-----
DV----------------------------------G--E--VEVDEILM-ATGRAPNVN
-LNLEAA---------KVALNERGGIKVDGELRTTNPNIFAAGD--------VIG-----
GKM-LEALAGKQGTVAAENAL----L-------------------N-----AH--RNVDM
FSVPQVVFTQPNLASVGLT--EREAS---K-AREVE-SRIVMMEDVAKARILGETKGFIK
MIVG-KG-------DRKILGVHMMGENAAEVINEAALALK--------------------
----------------MRASIYDFIDTVHVFPTMGESLRLAALSFLGDVKKMSCCV----
------------------------------------------------------------
------------------------------------------------------------
------------------------------------------------------------
------------------------------------------------
>2771118832_Ga0254913_103910__mercuric_reductase__Metallosphaera_sp__Obs2_genome_017_Obs2_genome_017___Ga0254913_1039_
------------------------------------------------------------
------------------------------------------------------------
------------------------------------------------------------
------------------------------------------------------------
------------------------------------------------------------
------------------------------------------------------------
------------------------------------------------------------
------------------------------------------------------------
------------------------------------------------------------
------------------------------------------------------------
------------------------------------------------------------
------------------------------------------------------------
------------------------------------------------------------
------------------------------------------------------------
------------------------------------------------------------
------------------------------------------------------------
----------------------------------------MRE------------LVIIG
YGAAGFAALIKANEL--GV-K-PTLVGE----G------PIGGTCVNVGC-VPSKRMLRI
GE-----VYSLGR---RYCLR----GCY-----------PPFFESFQDKDRLVTELRKVK
YEDVLSAYD--VELV--EGQ--ARF-----I-----------------S----------P
--------NGIKV--------G-G---------R--IIESK-KFIVATGSSPHVP-EVPG
L---------------K------E--VG----FWTNV-----EA---LSPNKRI---ESL
AVVGGRALALEFAQMYRRLGVEVVVLQRSPVLLPD-W--EPEISVEVRRVLE-E-EGVNV
ITGVRLKEVR--------------------K----------GE----GK-V-VVT-----
DV----------------------------------G--E--VEVDEILM-ATGRAPNVN
-LNLEAA---------KVALNERGGIKVDGELRTTNPNIFAAGD--------VIG-----
GKM-LEALAGKQGTVAAENAL----L-------------------N-----AH--RNVDM
FSVPQVVFTQPNLASVGLT--EREAS---K-AREVE-SRIVMMEDVAKARILGETKGFIK
MIVG-KG-------DRKILGVHMMGENAAEVINEAALALK--------------------
----------------MRASIYDFIDTVHVFPTMGESLRLAALSFLGDVKKMSCCV----
------------------------------------------------------------
------------------------------------------------------------
------------------------------------------------------------
------------------------------------------------
>2771226394_Ga0254962_16820__mercuric_reductase__unclassified_Sulfolobaceae_Obs4_genome_066_Obs4_genome_066___Ga0254962_168_
------------------------------------------------------------
------------------------------------------------------------
------------------------------------------------------------
------------------------------------------------------------
------------------------------------------------------------
------------------------------------------------------------
------------------------------------------------------------
------------------------------------------------------------
------------------------------------------------------------
------------------------------------------------------------
------------------------------------------------------------
------------------------------------------------------------
------------------------------------------------------------
------------------------------------------------------------
------------------------------------------------------------
------------------------------------------------------------
----------------------------------------MKD------------LVILG
YGAAGFAAIIAANEI--GV-K-PIVIGY----G------PLGGTCVNVGC-VPSKRVLRL
GE-----TYSQAS---KICSF----T-------------PDFMSVFEDEERLVKEMRKEK
YEDVLASYD--VELI--EGK--AYF-----I-----------------S----------P
--------NAVKV--------N-G---------K--VIEGR-KFIIATGSSPSIP-IIKG
L---------------K------E--AG----FWTNV-----EA---LNPDRKI---SSL
VIIGGRALALEFAQMYKRLNVDVVILQRSKTLIPD-W--EPEIAIEAQKVLE-D-EGIIV
VTNVKVKEV---------------------RK---------GS----YK-V-VVT-----
DK----------------------------------G--E--VEADEVLL-ATGRKPNVD
-LGLENA---------EVELNERGGVKVNEELQTTNPNIYAAGD--------VIG-----
GPM-LEALAGYEGTVAVKNAL----L-------------------G-----LH--KRIDF
NAVPQVIFTQPNIARVGLT--ELES--------GGE-SRVVKMRDVPKTKILGETRGLIK
MVVD-KP-------TRRILGVQMLGENAGEVINEAALAIR--------------------
----------------AKMTVDDIIDTIHAFPTMSEALRLVALAFYKDVSKLSCCI----
------------------------------------------------------------
------------------------------------------------------------
------------------------------------------------------------
------------------------------------------------
>2771224808_Ga0254962_12620__mercuric_reductase__unclassified_Sulfolobaceae_Obs4_genome_066_Obs4_genome_066___Ga0254962_126_
------------------------------------------------------------
------------------------------------------------------------
------------------------------------------------------------
------------------------------------------------------------
------------------------------------------------------------
------------------------------------------------------------
------------------------------------------------------------
------------------------------------------------------------
------------------------------------------------------------
------------------------------------------------------------
------------------------------------------------------------
------------------------------------------------------------
------------------------------------------------------------
------------------------------------------------------------
------------------------------------------------------------
------------------------------------------------------------
----------------------------------------MKD------------LVILG
YGAAGFAAIIAANEI--GV-K-PIVIGY----G------PLGGTCVNVGC-VPSKRVLRL
GE-----TYSQAS---KICSF----T-------------PDFMSVFEDEERLVKEMRKEK
YEDVLASYD--VELI--EGK--AYF-----I-----------------S----------P
--------NAVKV--------N-G---------K--VIEGR-KFIIATGSSPSIP-IIKG
L---------------K------E--AG----FWTNV-----EA---LNPDRKI---SSL
VIIGGRALALEFAQMYKRLNVDVVILQRSKTLIPD-W--EPEIAIEAQKVLE-D-EGIIV
VTNVKVKEV---------------------RK---------GS----YK-V-VVT-----
DK----------------------------------G--E--VEADEVLL-ATGRKPNVD
-LGLENA---------EVELNERGGVKVNEELQTTNPNIYAAGD--------VIG-----
GPM-LEALAGYEGTVAVKNAL----L-------------------G-----LH--KRIDF
NAVPQVIFTQPNIARVGLT--ELES--------GGE-SRVVKMRDVPKTKILGETRGLIK
MVVD-KP-------TRRILGVQMLGENAGEVINEAALAIR--------------------
----------------AKMTVDDIIDTIHAFPTMSEALRLVALAFYKDVSKLSCCI----
------------------------------------------------------------
------------------------------------------------------------
------------------------------------------------------------
------------------------------------------------
>638181580_Ta1341_Ta1341_mercuric_reductase_related_protein__Thermoplasma_acidophilum_DSM_1728__AL139299_
------------------------------------------------------------
------------------------------------------------------------
------------------------------------------------------------
------------------------------------------------------------
------------------------------------------------------------
------------------------------------------------------------
------------------------------------------------------------
------------------------------------------------------------
------------------------------------------------------------
------------------------------------------------------------
------------------------------LS----------------------------
------------------------------------------------------------
------------------------------------------------------------
------------------------------------------------------------
------------------------------------------------------------
------------------------------------------------------------
---------------------------------------KEYD------------LLILG
YGAAAFSAAIKASEITSGQAS-IAMVGT----G------PLGGTCVNVGC-VPSKMLISA
AK-----NLKYIA---KPRYP----GLKAT----YAV---ETGEVMDFIRMAVDEERHNK
YEAVISGYEN-IDLY--RSR--AVF-----T-----------------G----------D
--------RRVKLD-------D-G---------Q--ELFGY-NVLIATGSRPSIP-AVPG
L---------------A------N--AG----YITSN-----EF---WALERIP---ESL
VIIGSGPIGSEIGQAAARLGSRVHIVEIADQILPG-I--SKDMAQMVMDAMA-S-DGVEF
SLSSMVKDVS--------------------VR---------NG----KK-I-VRF-----
EK--N----------------------G------VQH--E--IEADEILV-ATGRSPNAD
-LDLEKT---------GVKYDRYG-IEVDSTLRTSNRKIYAAGD--------VVK-----
QRLKLETLASKEGVIAAENMFD-----------------------H-----AG--ISVDL
NSFPVAVFTSPEYASVGYT--EDEAL-K-A-GLNYD-VRSIYTTDVPKERILRNDRGMIK
IVAE-QG-------TGRIIGIQIVAENAADMINEASAILH--------------------
----------------AGMTVGDVIDTPHVFPTVNEGIKLAAQSFLRDISMMSCCME---
------------------------------------------------------------
------------------------------------------------------------
------------------------------------------------------------
------------------------------------------------
>638190755_TVG0264489_TVG0264489_mercuric_reductase__Thermoplasma_volcanium_GSS1_DNA__BA000011_
------------------------------------------------------------
------------------------------------------------------------
------------------------------------------------------------
------------------------------------------------------------
------------------------------------------------------------
------------------------------------------------------------
------------------------------------------------------------
------------------------------------------------------------
------------------------------------------------------------
------------------------------------------------------------
-----------------------------MLS----------------------------
------------------------------------------------------------
------------------------------------------------------------
------------------------------------------------------------
------------------------------------------------------------
------------------------------------------------------------
---------------------------------------EKYD------------LVIVG
RGAAAFSAAIRASEITSGQAR-IAMVGN----G------PLGGTCVNTGC-VPSKLLISI
SN-----SFQNSL---KPRYP----GLPSVE---RPP---ETEVIMDFIRESVHGERKKK
YEDVVESYEN-IDLY--TGT--AVF-----T-----------------G----------E
--------KEILVD-------S-S---------H--SLFGY-NVLIATGSRPYVP-GIKG
L---------------N------E--TS----YITTD-----SV---WELKHVP---ASI
AILGGGAVGVEIGQALSRLGSEVHIIEVSNQILPG-I--PADMASIIERSLR-E-DGMVI
NTSTSVDEVS--------------------GG---------EG----KK-Y-LKL-----
NG--T----------------------N------IND--T--LEVEEILV-ATGRAPNID
-LALEKT---------GVKYSKRG-IAVDEYLRTSNRKIYAAGD--------VVD-----
QKYKLETLAAREGFISAENMFN-----------------------H-----AM--RTIDI
FNVPFAVFCSPGYASVGYT--QDEAT-K-A-GIKTE-ARRISTKDVASERIHANREGIIN
IVAE-AD-------TKEIVGVQIVAENAPELINEASAILS--------------------
----------------KRFKTDDLINTVHVFPTENEGLKLATQSFSRDITMMSCCME---
------------------------------------------------------------
------------------------------------------------------------
------------------------------------------------------------
------------------------------------------------
>643844369_M1627_2679_merA_mercuric_reductase__Sulfolobus_islandicus_M_16_27__NC_012632_
------------------------------------------------------------
------------------------------------------------------------
------------------------------------------------------------
------------------------------------------------------------
------------------------------------------------------------
------------------------------------------------------------
------------------------------------------------------------
------------------------------------------------------------
------------------------------------------------------------
------------------------------------------------------------
------------------------------------------------------------
------------------------------------------------------------
------------------------------------------------------------
------------------------------------------------------------
------------------------------------------------------------
------------------------------------------------------------
----------------------------------------MED------------LVIIG
YGAAGFAALIRANQL--GI-K-PVVVGY----G------EIGGTCVNVGC-VPSKRMLRI
GE-----LYNNSS---KIVGK----KLF-----------PEFFQAFQDKAEIVNSLRKEK
YEDVINSYD--VKLI--IGK--AHF-----I-----------------S----------P
--------NAIKV--------N-G---------E--TIEAK-KFIIATGSSPNVP-NING
L---------------T------E--VG----FWTNV-----EA---LSPDKTI---SSL
AIIGGRALALEFAQMYKRLGVDTIILQRSERILPD-W--EPEISLSVKNYLE-KNDNIPI
FTNVRVKEVR--------------------KG---------NG----GK-I-VVT-----
DN----------------------------------G--E--VEADEILL-ATGRKPNVD
-MNLDAA---------GIELNDKGGIKVNEELRTSNPNVYAAGD--------VIG-----
GPM-LEALAGRQGSIAAENAI----M-------------------N-----VK--RKIDM
SSVPQVVFIEPNVAKVGLT--ALEAM-K-E-GYDID-HRVVKMNNIAKARILREDYGLIK
MVID-KK-------FRNILGVQMFGKYAAEVINEAALAVK--------------------
----------------FRATIDDLIDTIHVFPTMAESLRIVALAFTSDVSKMSCCV----
------------------------------------------------------------
------------------------------------------------------------
------------------------------------------------------------
------------------------------------------------
>2522184939_ST1r01_01761__mercuric_reductase__Sulfolobales_Type_1_ST1_r01__from_NL_2____ST1r01_ST1_r01_scf1118686656988_5_
------------------------------------------------------------
------------------------------------------------------------
------------------------------------------------------------
------------------------------------------------------------
------------------------------------------------------------
------------------------------------------------------------
------------------------------------------------------------
------------------------------------------------------------
------------------------------------------------------------
------------------------------------------------------------
------------------------------------------------------------
------------------------------------------------------------
------------------------------------------------------------
------------------------------------------------------------
------------------------------------------------------------
------------------------------------------------------------
----------------------------------------LKD------------LVIIG
WGAAGFAALIKANQL--GF-K-PTIIGH----G------PIGGTCVNVGC-IPSKRALRI
GE-----LYSVAS---RVSGE----RTY-----------PDFGEAFKDVKGLVENLRKRK
YEDVLASYD--AEVV--EGK--ARF-----V-----------------S----------P
--------RAVKV--------N-G---------E--IIEAR-KFVIATGSSPKVP-EIKG
L---------------K------E--AG----FWTNS-----EA---LYPDRKV---ESL
AVIGGRAQALEFAQMYRRLGVDVAVLQRSKVLLPD-W--EPEVSLLAERVLG-D-EGVYV
FTNVEVREVR--------------------RS---------AG----SK-V-VVT-----
NR----------------------------------G--E--IEAEEILL-ATGRKPNVD
-LNLEAA---------GVELGPNGGVKVSDDLSTTNPNVYAAGD--------VIG-----
EPM-LESLAGYEGSIAAENAL----T-------------------G-----SR--KSTNR
KLAPQVIFTQPNIARVG----SVEGY---E-VGSLE-SRVVWLSELPKASILGDERGLVK
MTVE-RE-------TKRIVSVQMVAENAGDVIAEAALAIK--------------------
----------------HGLTIDDIIEVVHPFPTVAESLRLAALSFYVDVSRLSCCV----
------------------------------------------------------------
------------------------------------------------------------
------------------------------------------------------------
------------------------------------------------
>2523064914_ThaI1er01_01010__mercuric_reductase__Thaumarchaeota_Tha_I_1e_r01__from_DS_9____ThaI1er01_Tha_I_1e_r01_scf1119010717314_10_
------------------------------------------------------------
------------------------------------------------------------
------------------------------------------------------------
------------------------------------------------------------
------------------------------------------------------------
------------------------------------------------------------
------------------------------------------------------------
------------------------------------------------------------
------------------------------------------------------------
------------------------------------------------------------
------------------------------------------------------------
------------------------------------------------------------
------------------------------------------------------------
------------------------------------------------------------
------------------------------------------------------------
------------------------------------------------------------
------------------------------------------------------------
------------------------MIGY----G------PLGGTCVNVGC-VPSKYLIEG
AS-----IFRNTR---NPLFP----GISSM----GTL---NFKLLIDSLRELVKGERKAK
YEDVLSKYEN-VEYH--RGY--ASF-----I-----------------N----------D
--------KTVAVT-------N-G--DN----VK--KISAY-NFLIATGSRPSVP-QIKG
L---------------E------N--SG----FLTSN-----DI---WSLEDLP---SKI
TVLGAGAVGLELGQAFMRLGSEVTVIETMPSILYG-S--EPEVSETMLDALK-A-EGMKF
YTGASVDRVE--------------------KT---------TL----YI-K-TE------
---------------------------G------QEK--K--VNHDILLV-ATGRTPNLE
KLALKNA---------GVEYSTKG-IKVNEKLATSNPRIYAAGD--------VVD-----
QRLKLEIVAAKEGATAVENMYE-----------------------H-----AE--KSIDL
KTVPFVVFTEPQVASVGLK--ESECK-D------CT-YKILPVSTVAKARIIRKESGIIK
MVVD--K-------GESIRGVHVVSPYASEIIIEGVYAVK--------------------
----------------LGLTVEDIIETVHVFPTISESIKLAAQSFRRDISMMSCCVE---
------------------------------------------------------------
------------------------------------------------------------
------------------------------------------------------------
------------------------------------------------
>2527530039_pSL4COM3_00244__mercuric_reductase__candidate_division_pSL4_archaeon_SCGC_AAA471_E14__Combined_Assembly_pSL4_3__pSL4____pSL4COM3_contig_8_0_9_
------------------------------------------------------------
------------------------------------------------------------
------------------------------------------------------------
------------------------------------------------------------
------------------------------------------------------------
------------------------------------------------------------
------------------------------------------------------------
------------------------------------------------------------
------------------------------------------------------------
------------------------------------------------------------
-------------------------------M----------------------------
------------------------------------------------------------
------------------------------------------------------------
------------------------------------------------------------
------------------------------------------------------------
------------------------------------------------------------
---------------------------------------EEYD------------YVAIG
AGAAGFAFAVKLWELTNGAAR-IAMINW----G------RLGGTCVNVGC-VPSKYLIER
AN-----LFYEGR---RNRHA----GLN-VS---TTI---DFEAVMEDLRRTIDRLRSEK
YEEVIRSLEG-VELI--NGR--AMF-----D-----------------T----------D
--------GSLVVD-------L-G--GE----TF--RIRGR-RYLVATGSRPFIP-SIEG
L---------------E------E--GR----YLTTD-----NI---WSLTRRV---SSL
LVIGTGAVGVEIGQALNRLGVEVMMVEVLDRVLPG-L--DPEISSLMEKVLR-E-EGVKI
YTKSRIARVM--------------------GH---------DG----VK-R-VEII----
TG--E----------------------G------K-K--L--VEAEEILV-AAGRAPNTA
GLGLERV---------GVKTDRRGFILVDEYMQTSNSNIYAAGD--------VVS-----
KRLMLETLAAREGVIAAVN-ML-----------------------G-----GS--ETIDY
QSAPLVVFADPQIMTVGYT--EEESV-Q-R-FGSCS-CRVVKLSELPKASLTGDKDGLAK
IVTD-PA-------SGKVLGFHVASPNAAELALAASIMVS--------------------
----------------RGYTIEDVVRSCPAFPTFSELLKLAAVGYLRPISRMPCCME---
------------------------------------------------------------
------------------------------------------------------------
------------------------------------------------------------
------------------------------------------------
>2540847164_SiL_2462_merA_mercuric_reductase__Sulfolobus_islandicus_LAL14_1___CP003928_
------------------------------------------------------------
------------------------------------------------------------
------------------------------------------------------------
------------------------------------------------------------
------------------------------------------------------------
------------------------------------------------------------
------------------------------------------------------------
------------------------------------------------------------
------------------------------------------------------------
------------------------------------------------------------
------------------------------------------------------------
------------------------------------------------------------
------------------------------------------------------------
------------------------------------------------------------
------------------------------------------------------------
------------------------------------------------------------
----------------------------------------MED------------LVIIG
YGAAGFAALIRANQL--GI-K-PVVVGY----G------EIGGTCVNVGC-VPSKRMLRI
GE-----LYNNSS---KIVGK----KLF-----------PEFFQAFQDKAEIVNSLRKEK
YEDVINSYD--VKLI--IGK--AHF-----I-----------------S----------P
--------NAIKV--------N-G---------E--TIESK-KFIIATGSSPNVP-NIKG
L---------------T------E--VG----FWTNV-----EA---LSPDKTI---SSL
AIIGGRALALEFAQMYKRLGVDTIILQRSERILPD-W--EPEISLSVKNYLE-KNDNIPI
FINVRVKEVR--------------------KG---------NG----GK-I-VVT-----
DK----------------------------------G--E--VEADEILL-ATGRKPNVE
-MNLDAA---------GIELNDKGGIKVNEELRTSNPNVYAAGD--------VIG-----
GPM-LEALAGRQGSIAAENAI----M-------------------N-----VK--RKIDM
SSVPQVVFIEPNVAKVGLT--ALEAM-K-E-GYDID-HRVVKMNNIAKAKILREDYGLIK
MVID-KK-------FRNILGVQMFGKYAAEVINEAALAVK--------------------
----------------FRATIDDLIDTIHVFPTMAESLRIVALAFTSDVSKMSCCV----
------------------------------------------------------------
------------------------------------------------------------
------------------------------------------------------------
------------------------------------------------
>2549769816_M1612DRAFT_02952_merA_mercuric_reductase__Sulfolobus_islandicus_M_16_12___M1612DRAFT_AHJL01000005_1_5_
------------------------------------------------------------
------------------------------------------------------------
------------------------------------------------------------
------------------------------------------------------------
------------------------------------------------------------
------------------------------------------------------------
------------------------------------------------------------
------------------------------------------------------------
------------------------------------------------------------
------------------------------------------------------------
------------------------------------------------------------
------------------------------------------------------------
------------------------------------------------------------
------------------------------------------------------------
------------------------------------------------------------
------------------------------------------------------------
----------------------------------------MED------------LVIIG
YGAAGFAALIRANQL--GI-K-PVVVGY----G------EIGGTCVNVGC-VPSKRMLRI
GE-----LYNNSS---KIVGK----KLF-----------PEFFQAFQDKAEIVNSLRKEK
YEDVINSYD--VKLI--IGK--AHF-----I-----------------S----------P
--------NAIKV--------N-G---------E--TIEAK-KFIIATGSSPNVP-NING
L---------------T------E--VG----FWTNV-----EA---LSPDKTI---SSL
AIIGGRALALEFAQMYKRLGVDTIILQRSERILPD-W--EPEISLSVKNYLE-KNDNIPI
FTNVRVKEVR--------------------KG---------NG----GK-T-VVT-----
DN----------------------------------G--E--VEADEILL-ATGRKPNVD
-MNLDAA---------GIELNDKGGIKVNEELRTSNPNVYAAGD--------VIG-----
GPM-LEALAGRQGSIAAENAI----M-------------------N-----VK--RKIDM
SSVPQVVFIEPNVAKVGLT--ALEAM-K-E-GYDID-HRVVKMNNIAKARILREDYGLIK
MVID-KK-------FRNILGVQMFGKYAAEVINEAALAVK--------------------
----------------FRATIDDLIDTIHVFPTMAESLRIVALAFTSDVSKMSCCV----
------------------------------------------------------------
------------------------------------------------------------
------------------------------------------------------------
------------------------------------------------
>2549772851_M1613DRAFT_02852_merA_mercuric_reductase__Sulfolobus_islandicus_M_16_13___M1613DRAFT_AHJM01000003_1_3_
------------------------------------------------------------
------------------------------------------------------------
------------------------------------------------------------
------------------------------------------------------------
------------------------------------------------------------
------------------------------------------------------------
------------------------------------------------------------
------------------------------------------------------------
------------------------------------------------------------
------------------------------------------------------------
------------------------------------------------------------
------------------------------------------------------------
------------------------------------------------------------
------------------------------------------------------------
------------------------------------------------------------
------------------------------------------------------------
----------------------------------------MED------------LVIIG
YGAAGFAALIRANQL--GI-K-PVVVGY----G------EIGGTCVNVGC-VPSKRMLRI
GE-----LYNNSS---KIVGK----KLF-----------PEFFQAFQDKAEIVNSLRKEK
YEDVINSYD--VKLI--IGK--AHF-----I-----------------S----------P
--------NAIKV--------N-G---------E--TIEAK-KFIIATGSSPNVP-NING
L---------------T------E--VG----FWTNV-----EA---LSPDKTI---SSL
AIIGGRALALEFAQMYKRLGVDTIILQRSERILPD-W--EPEISLSVKNYLE-KNDNIPI
FTNVRVKEVR--------------------KG---------NG----GK-I-VVT-----
DN----------------------------------G--E--VEADEILL-ATGRKPNVD
-MNLDAA---------GIELNDKGGIKVNEELRTSNPNVYAAGD--------VIG-----
GPM-LEALAGRQGSIAAENAI----M-------------------N-----VK--RKIDM
SSVPQVVFIEPNVAKVGLT--ALEAM-K-E-GYDID-HRVVKMNNIAKARILREDYGLIK
MVID-KK-------FRNILGVQMFGKYAAEVINEAALAVK--------------------
----------------FRATIDDLIDTIHVFPTMAESLRIVALAFTSDVSKMSCCV----
------------------------------------------------------------
------------------------------------------------------------
------------------------------------------------------------
------------------------------------------------
>2582507350_BO31DRAFT_1567_PTO0264_mercuric_reductase__Picrophilus_oshimae_DSM_9789___BO31DRAFT_scaffold00005_5_
------------------------------------------------------------
------------------------------------------------------------
------------------------------------------------------------
------------------------------------------------------------
------------------------------------------------------------
------------------------------------------------------------
------------------------------------------------------------
------------------------------------------------------------
------------------------------------------------------------
------------------------------------------------------------
-------------------------------M----------------------------
------------------------------------------------------------
------------------------------------------------------------
------------------------------------------------------------
------------------------------------------------------------
------------------------------------------------------------
---------------------------------------NDYD------------LGIIG
WGAAGFAAAIRASELTYNGMR-IALIGN----G------DLGGTCVNVGC-VPSKYLIEA
SK-----EYNHAL---KPRYP----GIS-SS---AGV---NFHELMSSLRSFVLKSRENK
YTNVIKNFHN-IDLY--RGK--ASF-----I-----------------S----------K
--------NEVMVN-------N-----------I--KIRAT-NFIIATGSRPYIP-E--N
I-------------------------KN----YITSD-----DL---WSLDEIP---KRL
AIIGSGAVAMEMAYAFSNFGSDVYVFNRSNHVLKN-F--DSDINKMLIDHMK-G-LGVKF
IFG----DIK-------------------------------EA----DH-D-YVIS--DR
KY--S----------------------G------F----------DKILA-ATSRVPNID
-INLEAA---------SVDYKN-G-IIVDDHLRTSNKMIYAAGD--------CVD-----
QRFQLETLAGREGVIAVEN-IL-----------------------G-----LD--RSIDL
INVPWAVFTEPNVASAGYT--ERELK-------KYK-KRVLYLKNVVKSNILME-DGLVK
MLTD--D-------EDHVLGVQIFAPYAAEFIPEAYNIIK--------------------
----------------NHGKYSDFIEAMHVFPTVSESLKITAQSFIRDVSMMSCCME---
------------------------------------------------------------
------------------------------------------------------------
------------------------------------------------------------
------------------------------------------------
>2585917474_NVIE_012710_merA_mercuric_reductase__Nitrososphaera_viennensis_EN76___CP007536_
------------------------------------------------------------
------------------------------------------------------------
------------------------------------------------------------
------------------------------------------------------------
-------------------------M----------------------------------
------------------------I-MKNGR-----------------------------
------------------------------------------------------------
------------------------------------------------------------
------------------------------------------------------------
------------------------------------------------------------
------------------------------------------------------------
------------------------------------------------------------
------------------------------------------------------------
------------------------------------------------------------
------------------------------------------------------------
------------------------------------------------------------
-----------------------------------------YD------------LIIIG
GGAAAFSAAIKANRH--GV-K-TAMIER----------AMLGGTCVNVGC-VPSKNLLGA
GE-----ILHSAK---HPSYP----SVF-SC-D-SDF---DFAKTIESKDALVRGLRKQK
YYDVLQSLEH-VELV--QAD--ASF-----V-----------------S----------P
--------KKVKIVDD-----D-G---------R--LFEAD-KFIIATGSSPSVP-RFKG
I---------------E------N--MQ----YLTNN-----GA---LALKEKP---SSM
IVIGGRALGLEFAQMYARFGAKVTLLQRSDRIIPD-H--EPEISQGLHQHLTEE-EGIEI
ITDVNVREVW--------------------QK---------NG----SK-F-VRA-----
SVK-N----------------------K------EER--V--FEAEQLLM-ATGRRPNTA
DLHLENA---------GVKLRDDGAIIVNSEMRTSASHIWAGGD--------VVG-----
EPM-LETLAAKAGATAAENAL----T-------------------G-----GH--KKIDL
LSVPSAVFTSPQVASVGMT--EEQMM-Q-K-YGYCS-CRTLLMKDVPKALTVNDTRGLIK
MAVDPKK-------NNRIVGVHILASIAADMIHEAVVAVK--------------------
----------------YRLTIDDIIDTVHVFPTMSEAIKLVATAFKQDVSKLSCCAE---
------------------------------------------------------------
------------------------------------------------------------
------------------------------------------------------------
------------------------------------------------
>2589884106_ASUL_04004__mercuric_reductase__Sulfolobales_archaeon_AZ1___ASRH01000003_
------------------------------------------------------------
------------------------------------------------------------
------------------------------------------------------------
------------------------------------------------------------
------------------------------------------------------------
------------------------------------------------------------
------------------------------------------------------------
------------------------------------------------------------
------------------------------------------------------------
------------------------------------------------------------
------------------------------------------------------------
------------------------------------------------------------
------------------------------------------------------------
------------------------------------------------------------
------------------------------------------------------------
------------------------------------------------------------
---------------------------------------MTED------------LVIIG
YGAAGFAALIRANEL--GY-K-PTLIGY----G------PLGGTCVNVGC-VPTKKLLHM
GE-----TLKACD---SL---------------------SDFFSAFEETRELVERLRKKK
YEDVLSSYD--VKLI--EGK--AHF-----V-----------------S----------P
--------NAVKV--------G-S---------K--VVEGE-KFIIATGSSPSIP-EIPG
L---------------K------E--VG----YWTNV-----EA---LNPDRKI---DSL
VVIGGRALALEFSQIYRRLGVEVAVLQRSNGLIPD-W--EPEISAEMERVLI-R-DGIHV
ATGVLIKEI---------------------RK---------GT----GK-A-VVT-----
NK----------------------------------G--E--IEADEILV-ATGRKPNVD
-LNLDAA---------GIELNERGGIKVNEDLSTTNPNIYAAGD--------VIG-----
ETM-LEALAGKQGAIAAENAL----T-------------------G-----SK--KSVDM
LSVPQAIFTQPNAARVGLT--SYEA--------TESVSRIVRMEDVTKANILGSE-GLIK
MVVH-GS-------TKRILGVQMVGENAAEVINEAALAIK--------------------
----------------LRATIDDVIDTVHVFPTMGEALKIASLSFYRDVTKMSCCVD---
------------------------------------------------------------
------------------------------------------------------------
------------------------------------------------------------
------------------------------------------------
>2649218998_Ga0100884_111588__mercuric_reductase__Metallosphaera_sedula_ARS50_2___Ga0100884_11_
------------------------------------------------------------
------------------------------------------------------------
------------------------------------------------------------
------------------------------------------------------------
------------------------------------------------------------
[truncated: 15,930,640 more chars]
