# Supplementary material for: Expanded Diversity and Phylogeny of mer Genes Broadens Mercury Resistance Paradigms and Reveals an Origin for MerA Among Thermophilic Archaea
Source: Front Microbiol. 2021 Jun 23;12:682605. doi: 10.3389/fmicb.2021.682605 (PMC8261052; doi:10.3389/fmicb.2021.682605)
Supplement: Supplementary file 1 [file Data_Sheet_1.ZIP › Supplementary Dataset 3_MerB_tree_newick.txt]

(AAO47358_1:0.7222317209,(CAA06654_1:1.2696997910,((AAB62392_3:0.7390609123,2730021839:1.3875025275):0.4050362152[81],((((WP_0115534:2.4820160275,(((2809588432:0.0565464543,2562348188:0.0205275591):1.2746140230[100],2735028575:0.5448145824):0.2171423194[57],(2646532818:0.6465543077,(2772759572:0.3886861891,2865230454:0.2166306966):0.3944387535[100]):0.2539885242[99]):0.2409432845[57]):0.1651431543[90],2515793722:0.7400921402):0.4638164506[100],((((((((((((WP_0112228:6.1929181782,((2636390791:0.2961907605,2819434442:0.3865650326):0.1217644562[99],(2799440026:0.2872923137,2870607308:0.2521800503):0.2950883955[100]):0.0000028342[56]):0.0331976610[36],(2646532819:0.3419358696,2689166629:0.3178424818):0.0560837434[68]):0.0616862487[47],(((((2778008552:0.1166612444,(2862165481:0.0000026568,2862094980:0.0000026417):0.1376351906[100]):0.2855875755[100],2772255774:0.4198211636):0.2156157988[100],((646582097_:0.0768806089,2646883105:0.0477528282):0.2491552546[100],((2691471857:0.0864441716,(2745609724:0.0278016346,2633903636:0.0359438306):0.0509358490[100]):0.0438086501[100],2676315932:0.1035759192):0.1317828102[100]):0.0297606283[93]):0.0489246334[100],((2733064000:0.2239147829,2630934113:0.1941657360):0.1127895124[100],(((2714888836:0.0000020262,2552138489:0.0000020570):0.3189404944[100],((((((2815090790:0.0000000000,2776727417:0.0000000000):0.0000000000,2732975410:0.0000000000):0.0000000000,2841696873:0.0000000000):0.0000000000,2666354857:0.0000000000):0.0000022889,2684541203:0.0000026689):0.0028021865[100],(2523353577:0.0000020570,637578472_:0.0000023682):0.0000023681[66]):0.1336901937[100]):0.0892517353[100],((((2752870207:0.0000000000,2565365637:0.0000000000):0.0000020570,2694915321:0.0000020570):0.3287281111[100],2733013467:0.2252421528):0.0960024731[100],(2771509219:0.0000020570,2732964496:0.0000021783):0.3619141633[100]):0.0471886923[99]):0.0912687450[100]):0.0751226564[100]):0.0699379066[100],2611784590:0.3075308784):0.1508825124[100]):0.0491886873[45],((((((((2515773212:0.1498770683,2515767294:0.1814699821):0.0469349336[77],(((2515771685:0.1902754608,2866681317:0.1568526163):0.0469322916[84],(2515767845:0.2101986949,2799366935:0.1504578616):0.0289592765[68]):0.0246256949[61],2799380357:0.3077650142):0.0225319341[65]):0.0302591052[88],(2802631031:0.0527215188,2799338281:0.0547048225):0.1503720104[100]):0.0194346753[78],(646487441_:0.3335228399,2799324493:0.2118212662):0.0309405510[90]):0.0489083368[98],(639776798_:0.0000020570,2791256761:0.0000029562):0.2767419692[100]):0.0312831615[83],(2840983600:0.2472636678,2677014017:0.2701503820):0.0939285756[97]):0.0364245985[91],(2640215706:0.0000020570,2641731194:0.0000020570):0.2941429232[100]):0.0554661777[92],2866854901:0.4554622446):0.2503490945[98]):0.0746048403[50],(((((((((2741108229:0.0000020570,2731595456:0.0000020570):0.0000025462[100],(2773973889:0.0154576250,2731615114:0.0000025358):0.0030816183[100]):0.0716432710[100],2812834845:0.0700906298):0.0279515989[100],((2753314104:0.1048054405,2819251924:0.2687706655):0.1215039564[96],2628747388:0.0815634130):0.0304195738[92]):0.0390018094[92],(2794163983:0.0822950683,2724210306:0.0739585511):0.0169741980[98]):0.0519654065[92],(2862782363:0.0000023702,2640563434:0.0031154888):0.0536296879[100]):0.2661876104[100],((((((((((2768207126:0.1434350276,((((((2719592549:0.0000000000,647983346_:0.0000000000):0.0000000000,2640832505:0.0000000000):0.0000020570,2860686570:0.0000020570):0.0508080290[100],2862424802:0.0732831964):0.0211262735[91],((2768458697:0.0087516536,2513756628:0.0177403612):0.0088234650[100],2793991613:0.0000026699):0.0845384190[100]):0.0405083726[100],2812476682:0.1564479647):0.1043226015[100]):0.0288630983[99],2554029329:0.2904153133):0.0666126516[98],(((2794169359:0.1091072990,2768459157:0.2503680622):0.0337187671[89],2768662640:0.4198317769):0.0400425756[62],(((2859983880:0.2386641834,2518013807:0.1730678789):0.0608387036[99],(2794192847:0.0000020570,2598644507:0.0000021439):0.1311701363[100]):0.0494149894[99],(((2596434726:0.0000026432,2772504391:0.0000028565):0.1869895727[100],(2777341174:0.1028773837,(2519026024:0.0000020570,2704976745:0.0000020570):0.2162625331[100]):0.0550323728[100]):0.0240585581[78],2768653221:0.1440697825):0.0184445649[33]):0.0442389891[68]):0.0334643992[65]):0.0965962213[99],(2794192255:0.2573899737,(((2768069441:0.2251221983,(2766554360:0.0597006918,2766245366:0.0741745578):0.1345032013[100]):0.0566049289[98],2768089661:0.1327704780):0.0241432777[51],2766465818:0.3465467786):0.0135225685[47]):0.1052989228[100]):0.0537231174[100],(2793929069:0.1030681297,2793964954:0.1411999385):0.1235305935[100]):0.0288158294[93],((2785721364:0.1521935742,((((2644407329:0.0000020570,2643901185:0.0000020570):0.0000024588[100],2635522676:0.0057690899):0.0019428590[100],2656759840:0.0246798980):0.0948477909[100],2768449645:0.0711348539):0.0453419931[100]):0.0978181378[100],2767952185:0.2149434547):0.0549882342[100]):0.0168815948[93],2671240413:0.4187271263):0.0778987827[100],2785522747:0.2907259742):0.0495337377[60],2794179200:0.4007024741):0.0744963221[61],(2516917114:0.3519330723,2516917104:0.5503550919):0.2270249833[100]):0.0858847053[100]):0.1031181928[100],(2700268413:0.5577321232,(2776084977:0.3465750238,2746320692:0.4976728309):0.0685609796[97]):0.0629923663[92]):0.0601471289[91],(((2586058782:0.0760322005,(2635008979:0.0000020570,2854938671:0.0000020570):0.1029687638[100]):0.0415340652[100],2858266869:0.0811316208):0.0754204951[100],2856915727:0.1755847383):0.4150801848[100]):0.0740639516[91]):0.2672677757[52],((((((((((2865603803:0.0000020570,2509042749:0.0000020570):0.1910730772[100],2861460160:0.4140916265):0.0282989236[84],2869202871:0.1413490690):0.0561080762[98],(((((2745880253:0.0560496129,2567234387:0.0291122618):0.0132917586[100],(2745864897:0.0000020570,2567126243:0.0040947941):0.0469346392[100]):0.0037606402[54],(2745874927:0.0000027763,2745861631:0.0000029643):0.0081272571[100]):0.0081517580[54],(2857017359:0.0000027611,2740565708:0.0000025661):0.0123503679[100]):0.0205865697[54],2610212529:0.0000021929):0.2949628581[100]):0.4043375052[100],((2630962637:0.3439295571,2756818646:0.6237983555):0.1005167572[100],((((2856843960:0.0000000000,2856830736:0.0000000000):0.0000020570,2671319569:0.0000020570):0.0000022569[79],2756710264:0.0040214427):0.1658418014[100],2701175800:0.0721305319):0.2383483879[100]):0.1758816605[100]):0.1117965659[100],2867542412:0.9489129713):0.1129165557[100],(2515770688:0.3155681954,2730498848:0.2596374311):0.3252119345[100]):0.1739193943[100],((2586241361:0.5396675707,2620383828:0.2453920897):0.4290603016[100],2600863419:1.0175334972):0.2001551445[99]):0.1107359380[83],((((((2863093315:0.0000020570,2858861722:0.0000020570):0.0727172723[100],2623587036:0.0499906004):0.0243042322[100],2807040916:0.0620950347):0.0338987959[100],((2821684888:0.1635605494,2623589304:0.0530652171):0.0196455367[87],2802576379:0.0961129384):0.0261861779[84]):0.0839388974[97],2631116355:0.2461006583):0.0436216572[96],2858908999:0.1722846613):0.5287176973[100]):0.1071827018[57],(((((((2640211220:0.0000021095,2641730038:0.0000020570):0.2336535064[100],2512628673:0.3202881192):0.0747461083[96],((2731943377:0.0000020570,2676434378:0.0000020570):0.2072277107[100],(2630958408:0.0000020570,651153482_:0.0000026668):0.2578264529[100]):0.0716392129[99]):0.0337381792[33],((2753074074:0.0203326212,2784740985:0.0321943800):0.2922494738[100],(2772759574:0.0418000783,(2596425367:0.0659191438,2772885204:0.0573170584):0.0314967195[100]):0.3773101584[100]):0.0616243779[36]):0.1897077666[99],2624951508:0.4593721070):0.2638170787[99],(646679836_:0.5352940617,(2516917023:0.6799978827,2515233805:0.4628275471):0.1532049708[97]):0.1041881512[96]):0.0605992918[39],(2664126942:0.0000026232,2771585387:0.0000020002):0.8228554736[100]):0.0595434186[45]):0.2338805566[68]):0.2765719592[55],((((((((((((((((((((((2645066421:0.0000020570,2645526996:0.0000024261):0.2517107996[100],2609908379:0.1484672406):0.0585475794[100],((2635284780:0.0430089828,2795851088:0.0328330630):0.1604961781[100],(((2510035460:0.1002675492,2667974227:0.2139399798):0.0507646631[97],(2644666846:0.0036771542,2681961204:0.0163181033):0.1873672610[100]):0.0447522634[26],2792287795:0.1481583301):0.1282418265[100]):0.0309564608[35]):0.1476536042[100],(2510328619:0.2679268298,2667979181:0.2653323254):0.0758008068[100]):0.0378711389[20],(((((2682046281:0.0000020570,2635287253:0.0000020570):0.1112529693[100],2744755913:0.1657412501):0.0776448570[100],2644555090:0.1893331557):0.0460415217[100],2596668769:0.2351807827):0.0415352853[99],(2799143116:0.2703302674,2799241898:0.2307433388):0.0428397575[99]):0.0800279857[99]):0.0620446504[94],(2752947682:0.0000020904,2752762070:0.0000021146):0.4283957632[100]):0.0396663720[33],2809973466:0.4369592891):0.0696180366[69],(2667969894:0.0808539429,2590829948:0.2391501520):0.2804924647[100]):0.1764974362[93],((((((((((((((2538966494:0.0557624868,2802566261:0.0707539642):0.0237920734[90],2768050408:0.1017794114):0.1079282215[100],2616904250:0.0792363962):0.0220347371[98],2777134231:0.0371057474):0.0303195147[98],2777232719:0.0666996613):0.0226926866[90],2746062410:0.4302101345):0.0208961596[88],2712189840:0.1699563310):0.0282501926[100],((((2804874437:0.0000000000,2766570394:0.0000000000):0.0000000000,2768210991:0.0000000000):0.0000020570,2804940275:0.0000020570):0.0085882503[100],2807264638:0.0086564340):0.0718218902[100]):0.1536331692[100],2635875070:0.1808460507):0.0455394897[44],((2674858402:0.0965018394,2707397074:0.1281310803):0.0252432655[100],2574396197:0.1140228992):0.0643137338[100]):0.0617157055[98],((2646530893:0.1012987203,((2772758048:0.0118684118,2596424346:0.0173287782):0.0681433561[100],2772882513:0.0596089785):0.0628302000[100]):0.0476701666[100],2655366995:0.1455010653):0.0724209122[100]):0.0712611271[98],2805955305:0.2067773835):0.0674968360[96],2730699546:0.2851132275):0.0550475431[86],2698154272:0.2788504801):0.0419893398[85]):0.0485434025[8],(((((((((2516182018:0.0291850683,2539927887:0.0307962279):0.0011055653[95],(((2729052002:0.0000000000,2635210004:0.0000000000):0.0000022010,2744722322:0.0000022800):0.0318494579[100],(2809588054:0.0557021749,2554682153:0.0475081262):0.0104886713[100]):0.0171322601[99]):0.0216792755[99],(((2562347825:0.0130192986,2586062763:0.0130124808):0.0042850686[44],2651241503:0.0129660077):0.0000020361[42],(2772450729:0.0000020570,2635011183:0.0000027664):0.0043171254[100]):0.0140929248[88]):0.0182500818[94],2546389424:0.0147119042):0.0157360587[83],(2651018715:0.0000020570,2635269688:0.0000020570):0.0410436652[100]):0.1076741879[100],2635241468:0.2034079713):0.0340352698[95],(2517483921:0.0325547531,((((((((2555785512:0.0000000000,2584273414:0.0000000000):0.0000000000,2817431912:0.0000000000):0.0000000000,2517213947:0.0000000000):0.0000000000,2611685809:0.0000000000):0.0000020570,2511916837:0.0000027429):0.0218072209[100],2584280617:0.0122613630):0.0122083525[99],((2772696476:0.0000020570,2546374985:0.0000020570):0.0430099412[100],(2676873262:0.0554928332,2642493152:0.0516914429):0.0304153186[82]):0.0338977890[82]):0.0135457405[81],2636391836:0.0037295019):0.0408093965[82]):0.1417408530[100]):0.1076956866[100],2676431831:0.2692921939):0.1690962265[100],2746326395:0.3263780110):0.0164526758[8]):0.0340420552[17],((((((2632664181:0.2170059030,(2807024643:0.1403907116,2819426097:0.1685330290):0.2533982790[100]):0.0982756608[93],((2624966815:0.1776167271,2740525240:0.1943806340):0.0915425146[100],2799444602:0.2171387310):0.0631667841[97]):0.0298883675[73],2689166746:0.2994176520):0.0137093925[75],2700248142:0.2603216145):0.0515933150[63],2635313225:0.2268882826):0.0390833262[67],2732241992:0.2129650192):0.0520396237[73]):0.0839205226[24],(2524829790:0.4765732524,2636918984:0.4046060207):0.1168381005[70]):0.0344015719[95],(2732003427:0.0000020570,2639352473:0.0000020570):0.2719705501[100]):0.1835361030[100],(2861523644:0.5221034015,2516816089:0.3562393500):0.1592937522[100]):0.3642853154[100],(2676826251:0.3790391514,(((((2752873336:0.3107692096,646793296_:0.1897028074):0.0459040732[100],((2806154305:0.0000020570,2525305688:0.0000020570):0.2535466050[100],2806630423:0.1809143886):0.0590057626[100]):0.0343532011[100],(((2523094836:0.0000020570,2732286846:0.0000020570):0.1573532210[100],2515249139:0.3333417445):0.1016648734[100],2505736441:0.1914528641):0.0322148159[100]):0.2547687976[100],(2778373676:0.0843840511,646456340_:0.1290706860):0.1230840280[100]):0.2566469511[100],2523091938:0.4097732737):0.1947184921[100]):0.1653945188[100]):0.1732212380[100],2687399167:1.2328335349):0.3150115719[100],((2780279313:0.7262637309,2741405089:0.6469375296):0.0603838443[96],2741398589:0.4262838723):0.7624730364[100]):0.1965036947[100],((((2688648593:0.0000020570,2567144570:0.0000029746):0.0031431423[100],2516385635:0.0000029233):0.0223702111[100],(2691967049:0.0000025979,(2693714647:0.0000028929,2697228903:0.0000024436):0.0031509661[100]):0.0000028160[91]):0.1513720607[100],2569132413:0.2946837571):2.1443492260[100]):0.2569711438[95],(2653244497:0.0124061708,2747969847:0.0497886066):0.9567202646[100]):0.0847223124[88],(((((((2730051447:0.3031933881,2656837034:0.2892052334):0.8636328134[100],((((((2505381522:0.0000000000,2515301075:0.0000000000):0.0000000000,2518744057:0.0000000000):0.0000000000,2618674906:0.0000000000):0.0000020570,2515322141:0.0000020570):0.1322152905[100],(((2787214923:0.0000000000,2787209434:0.0000000000):0.0000000000,2787239265:0.0000000000):0.0000020264,2787229320:0.0000024823):0.3877013215[100]):0.1289998643[100],(2597448950:0.1514692786,2686822272:0.1365728595):0.2044508316[100]):0.3171059521[100]):0.1321781002[99],2656376016:1.1799120582):0.0975846466[44],2712981894:0.8959227018):0.1347087366[45],(2741382208:0.9774403335,(2641368467:0.3569947315,2641365986:0.4582926104):0.2413007222[100]):0.3063256523[94]):0.1267238978[87],(((((((((((((((((((((((((((((((((((((((((((((((((((((((((((((((((((((((((((((((((((((((((((((((((((((((((((((((((((((((((((((((((((((((((((((((((((((((((((2512434370:0.0000000000,2543302529:0.0000000000):0.0000000000,2542873502:0.0000000000):0.0000000000,2542295497:0.0000000000):0.0000000000,2571176261:0.0000000000):0.0000000000,2636574346:0.0000000000):0.0000000000,2542728048:0.0000000000):0.0000000000,2542439659:0.0000000000):0.0000000000,2542684789:0.0000000000):0.0000000000,2542665671:0.0000000000):0.0000000000,2635976945:0.0000000000):0.0000000000,2565648438:0.0000000000):0.0000000000,2542920333:0.0000000000):0.0000000000,2542545301:0.0000000000):0.0000000000,2674414699:0.0000000000):0.0000000000,2542514147:0.0000000000):0.0000000000,2542600117:0.0000000000):0.0000000000,2558800069:0.0000000000):0.0000000000,2542291506:0.0000000000):0.0000000000,2542716676:0.0000000000):0.0000000000,2542845646:0.0000000000):0.0000000000,2712401473:0.0000000000):0.0000000000,2542611682:0.0000000000):0.0000000000,2743138790:0.0000000000):0.0000000000,2543294864:0.0000000000):0.0000000000,2558760748:0.0000000000):0.0000000000,2542615524:0.0000000000):0.0000000000,2542584281:0.0000000000):0.0000000000,2542541502:0.0000000000):0.0000000000,2558772521:0.0000000000):0.0000000000,2542773207:0.0000000000):0.0000000000,2712396994:0.0000000000):0.0000000000,2672151109:0.0000000000):0.0000000000,2542916462:0.0000000000):0.0000000000,2542841723:0.0000000000):0.0000000000,2543226586:0.0000000000):0.0000000000,2542533508:0.0000000000):0.0000000000,2542416325:0.0000000000):0.0000000000,2547814212:0.0000000000):0.0000000000,2743109961:0.0000000000):0.0000000000,2543298595:0.0000000000):0.0000000000,2542732031:0.0000000000):0.0000000000,2542448321:0.0000000000):0.0000000000,2542428126:0.0000000000):0.0000000000,2542893198:0.0000000000):0.0000000000,2542357651:0.0000000000):0.0000000000,2588451897:0.0000000000):0.0000000000,2560479011:0.0000000000):0.0000000000,2542491147:0.0000000000):0.0000000000,2542853345:0.0000000000):0.0000000000,2542452239:0.0000000000):0.0000000000,2543286903:0.0000000000):0.0000000000,2558843442:0.0000000000):0.0000000000,2542307031:0.0000000000):0.0000000000,2641921348:0.0000000000):0.0000000000,2542704358:0.0000000000):0.0000000000,2714911108:0.0000000000):0.0000000000,2542471946:0.0000000000):0.0000000000,2542560899:0.0000000000):0.0000000000,2558769447:0.0000000000):0.0000000000,2542761746:0.0000000000):0.0000000000,2543202532:0.0000000000):0.0000000000,2542635080:0.0000000000):0.0000000000,2542361446:0.0000000000):0.0000000000,2542931908:0.0000000000):0.0000000000,2542806911:0.0000000000):0.0000000000,2542283586:0.0000000000):0.0000000000,2542333826:0.0000000000):0.0000000000,2542908999:0.0000000000):0.0000000000,2542575892:0.0000000000):0.0000000000,2542822181:0.0000000000):0.0000000000,2639281096:0.0000000000):0.0000000000,2542369450:0.0000000000):0.0000000000,2542746678:0.0000000000):0.0000000000,2543230370:0.0000000000):0.0000000000,2542758008:0.0000000000):0.0000000000,2558808139:0.0000000000):0.0000000000,2542769460:0.0000000000):0.0000000000,2549760238:0.0000000000):0.0000000000,2560490575:0.0000000000):0.0000000000,2665090622:0.0000000000):0.0000000000,2542865744:0.0000000000):0.0000000000,2699798500:0.0000000000):0.0000000000,2542799169:0.0000000000):0.0000000000,2542517901:0.0000000000):0.0000000000,2542404498:0.0000000000):0.0000000000,2542849430:0.0000000000):0.0000000000,2542833954:0.0000000000):0.0000000000,2542669387:0.0000000000):0.0000000000,2542881177:0.0000000000):0.0000000000,2683129125:0.0000000000):0.0000000000,2542814605:0.0000000000):0.0000000000,2542885247:0.0000000000):0.0000000000,2542287475:0.0000000000):0.0000000000,2714905961:0.0000000000):0.0000000000,2542623159:0.0000000000):0.0000000000,2542619211:0.0000000000):0.0000000000,2542750342:0.0000000000):0.0000000000,2558792036:0.0000000000):0.0000000000,2542631211:0.0000000000):0.0000000000,2542420218:0.0000000000):0.0000000000,2542341395:0.0000000000):0.0000000000,2560475076:0.0000000000):0.0000000000,2542423846:0.0000000000):0.0000000000,2542572202:0.0000000000):0.0000000000,2542310893:0.0000000000):0.0000000000,2542810762:0.0000000000):0.0000000000,2542553025:0.0000000000):0.0000000000,2542780893:0.0000000000):0.0000000000,2542650321:0.0000000000):0.0000000000,2542483462:0.0000000000):0.0000000000,2543218894:0.0000000000):0.0000000000,2542509650:0.0000000000):0.0000000000,2543222636:0.0000000000):0.0000000000,2542657876:0.0000000000):0.0000000000,2542303200:0.0000000000):0.0000000000,2542688843:0.0000000000):0.0000000000,2542869689:0.0000000000):0.0000000000,2542754209:0.0000000000):0.0000000000,2542603830:0.0000000000):0.0000000000,2542556974:0.0000000000):0.0000000000,2542381271:0.0000000000):0.0000000000,2542607876:0.0000000000):0.0000000000,2542818365:0.0000000000):0.0000000000,2543290724:0.0000000000):0.0000000000,2542435888:0.0000000000):0.0000000000,2542596071:0.0000000000):0.0000000000,2715112407:0.0000000000):0.0000000000,2666275221:0.0000000000):0.0000000000,2542838029:0.0000000000):0.0000000000,2542776980:0.0000000000):0.0000000000,2660417805:0.0000000000):0.0000000000,2542353339:0.0000000000):0.0000000000,2542326238:0.0000000000):0.0000000000,2542724317:0.0000000000):0.0000000000,2542463883:0.0000000000):0.0000023744,(((((((((((((((((((((((((2542318611:0.0000000000,2743106241:0.0000000000):0.0000000000,2542803203:0.0000000000):0.0000000000,2558776742:0.0000000000):0.0000000000,2743118104:0.0000000000):0.0000000000,2743121945:0.0000000000):0.0000000000,2527062356:0.0000000000):0.0000000000,2542506508:0.0000000000):0.0000000000,2542385065:0.0000000000):0.0000000000,2705318761:0.0000000000):0.0000000000,2543211105:0.0000000000):0.0000000000,2542673312:0.0000000000):0.0000000000,2542692731:0.0000000000):0.0000000000,2743143080:0.0000000000):0.0000000000,2542661702:0.0000000000):0.0000000000,2743126570:0.0000000000):0.0000000000,2542467914:0.0000000000):0.0000000000,2558780249:0.0000000000):0.0000000000,2543207386:0.0000000000):0.0000000000,2542349614:0.0000000000):0.0000000000,2542638809:0.0000000000):0.0000000000,2542537327:0.0000000000):0.0000000000,2515911868:0.0000000000):0.0000000000,2542407156:0.0000000000):0.0000027350,2542579984:0.0000022571):0.0055544980[100],(2560482643:0.0000022271,2542889326:0.0000020570):0.0055776127[99]):0.0000022571[50]):0.0000022209[17],(2743147000:0.0000025115,2743114161:0.0000022520):0.0055679158[99]):0.0000020890[13],2542456243:0.0000020570):0.0000022207[39],(((((((((((((((((((((((((((((((((((((((((((((((((((((((((((2542396665:0.0000000000,2712406277:0.0000000000):0.0000000000,2542588380:0.0000000000):0.0000000000,2542475879:0.0000000000):0.0000000000,2560486624:0.0000000000):0.0000000000,2542529478:0.0000000000):0.0000000000,2538292467:0.0000000000):0.0000000000,2542314785:0.0000000000):0.0000000000,2542322520:0.0000000000):0.0000000000,2542765498:0.0000000000):0.0000000000,2542487137:0.0000000000):0.0000000000,2542720462:0.0000000000):0.0000000000,2542739761:0.0000000000):0.0000000000,2542392784:0.0000000000):0.0000000000,2542549225:0.0000000000):0.0000000000,2542299373:0.0000000000):0.0000000000,2560471178:0.0000000000):0.0000000000,2542521717:0.0000000000):0.0000000000,2558756695:0.0000000000):0.0000000000,2542826181:0.0000000000):0.0000000000,2542413002:0.0000000000):0.0000000000,2542791478:0.0000000000):0.0000000000,2542377506:0.0000000000):0.0000000000,2542627077:0.0000000000):0.0000000000,2542912704:0.0000000000):0.0000000000,2558839125:0.0000000000):0.0000000000,2542365628:0.0000000000):0.0000000000,2687672266:0.0000000000):0.0000000000,2542431998:0.0000000000):0.0000000000,2558835033:0.0000000000):0.0000000000,2558828183:0.0000000000):0.0000000000,2542337241:0.0000000000):0.0000000000,2542646526:0.0000000000):0.0000000000,2542400396:0.0000000000):0.0000000000,2542680990:0.0000000000):0.0000000000,2542592380:0.0000000000):0.0000000000,2542901275:0.0000000000):0.0000000000,2542736015:0.0000000000):0.0000000000,2560467282:0.0000000000):0.0000000000,2542935809:0.0000000000):0.0000000000,2558804159:0.0000000000):0.0000000000,2558823735:0.0000000000):0.0000000000,2542642719:0.0000000000):0.0000000000,2542696620:0.0000000000):0.0000000000,2542677070:0.0000000000):0.0000000000,2542388887:0.0000000000):0.0000000000,2558831437:0.0000000000):0.0000000000,2542795397:0.0000000000):0.0000000000,2542479620:0.0000000000):0.0000000000,2558752922:0.0000000000):0.0000000000,2542502812:0.0000000000):0.0000000000,2542897264:0.0000000000):0.0000000000,2558816349:0.0000000000):0.0000000000,2542345567:0.0000000000):0.0000000000,2542498851:0.0000000000):0.0000000000,2542568354:0.0000000000):0.0000000000,2558796041:0.0000000000):0.0000000000,2542654063:0.0000000000):0.0000023597,2542743149:0.0000020592):0.0055596838[80],(((((((((2542857141:0.0000000000,2691251433:0.0000000000):0.0000000000,2542700560:0.0000000000):0.0000000000,2542829878:0.0000000000):0.0000000000,2558784133:0.0000000000):0.0000000000,2730958865:0.0000000000):0.0000000000,2563584125:0.0000000000):0.0000000000,2559073087:0.0000000000):0.0000000000,2542877272:0.0000000000):0.0000024400,2695591531:0.0000024400):0.0111614445[100]):0.0000022013[21]):0.0056580249[91],((2542708338:0.0000000000,2542905127:0.0000000000):0.0000022658,2558846602:0.0000020570):0.0000025361[87]):0.0055634217[61],(2558764565:0.0000020570,2558787955:0.0000020570):0.0000023801[71]):0.0111810102[100],(((((((((((2536139381:0.0000000000,2536136733:0.0000000000):0.0000000000,2558819265:0.0000000000):0.0000000000,2542525470:0.0000000000):0.0000000000,2572484550:0.0000000000):0.0000000000,2542460076:0.0000000000):0.0000000000,2559065304:0.0000000000):0.0000000000,2559069348:0.0000000000):0.0000000000,2629551320:0.0000000000):0.0000000000,2542924214:0.0000000000):0.0000020570,2542928103:0.0000020570):0.0000029994[74],(2633930136:0.0000020970,2542373672:0.0000023649):0.0055289613[100]):0.0000022629[81]):0.0349367890[100],2640872165:0.0486816075):0.0101051422[97],(((((2579335583:0.0000000000,2558811462:0.0000000000):0.0000000000,2547824011:0.0000000000):0.0000000000,2559076961:0.0000000000):0.0000000000,2647654687:0.0000000000):0.0000020570,2611163000:0.0000020570):0.0236977864[100]):0.0209122570[100],(2542444222:0.0341369385,((2648251300:0.0055974930,2652291775:0.0055667073):0.0055324091[99],(2743132963:0.0000020570,2743130436:0.0000020570):0.0056392218[100]):0.0057211467[99]):0.0481566637[99]):0.1403194659[100],(2558673219:0.0482494085,2586319143:0.0168800136):0.2595595007[100]):0.1733685410[100],((((((2543313016:0.0000025851,(2543317440:0.0801770600,2770902017:0.0527366269):0.0075266657[92]):0.0177653200[92],2573827662:0.0059037193):0.0113095207[92],2619490284:0.0003995088):0.0236647574[95],2637147644:0.0484027090):0.1254792403[100],(((((((((((((((2565729291:0.0000022857,((((2652747872:0.0000000000,2668668750:0.0000000000):0.0000000000,2669107858:0.0000000000):0.0000000000,2698978451:0.0000000000):0.0000020570,2661342026:0.0000020570):0.0000026040[92]):0.0250496246[100],2696492841:0.0118916699):0.0000021788[40],(2666118943:0.0000024689,2695990332:0.0000024711):0.0059134705[100]):0.0000026609[30],2697361696:0.0057990745):0.0058772366[100],2636577912:0.0115843239):0.0056945043[99],((2657676201:0.0000020570,2661261200:0.0000020570):0.0000024865[76],((((2657890948:0.0000000000,2693739421:0.0000000000):0.0000000000,2668883050:0.0000000000):0.0000029608,2696964299:0.0000029806):0.0116981107[100],((2662981656:0.0000000000,2693155987:0.0000000000):0.0000024915,2692612027:0.0000024915):0.0057811422[100]):0.0000023005[92]):0.0058948735[99]):0.0057766327[99],(2663170189:0.0000028956,(2665124309:0.0000023194,2698789852:0.0000023346):0.0057007850[100]):0.0175821105[100]):0.0057124514[99],2663914966:0.0057007142):0.0000026230[30],2697549725:0.0056967782):0.0000024583[12],2666857847:0.0000020570):0.0000024539[7],((((((((((2657773374:0.0000000000,2667339211:0.0000000000):0.0000000000,2668985679:0.0000000000):0.0000000000,2667318453:0.0000000000):0.0000000000,2668753633:0.0000000000):0.0000000000,2670657278:0.0000000000):0.0000000000,2669304315:0.0000000000):0.0000000000,2663144371:0.0000000000):0.0000000000,2695798711:0.0000000000):0.0000000000,2663505969:0.0000000000):0.0000000000,2683329131:0.0000000000):0.0000020570):0.0000021444[9],(2674576118:0.0057554301,(2545542761:0.0000023777,2656546902:0.0000024623):0.0115120946[100]):0.0000027739[6]):0.0000023973[5],2742640545:0.0057133631):0.0000024779[36],2667252082:0.0114125231):0.0056941399[97],2657517690:0.0000024356):0.1724436335[100]):0.1309435640[100],2563787717:0.3402450709):0.0506470875[100]):0.2432693843[100],(((((2527087329:0.0000020570,2522050196:0.0000020570):0.0000025687[82],2519484683:0.0115036064):0.0336554893[100],(2520642766:0.0773829449,2545757830:0.0875250453):0.0461714658[100]):0.4981951959[100],(((2662851362:0.0729769133,2776134636:0.0168746812):0.0451418582[96],2579456543:0.0036876025):0.6269402506[100],2514319140:0.5204363302):0.2101383530[100]):0.2346604699[100],2574186963:0.8184878578):0.1054916388[99]):0.1211782962[99],2647771675:0.5578147425):0.0457437318[24],(((((2586846722:0.0000020570,2602527150:0.0000020570):0.1464866909[100],2789970481:0.2944173804):0.0612099967[99],2514561802:0.1460323311):0.1763441112[100],((2812838612:0.2909579882,2654841992:0.3000179417):0.1095969643[100],2789426475:0.1385995583):0.1202436371[100]):0.3182342934[100],((2587811586:0.3399465396,2600781240:0.3565374175):0.1161250037[92],2588179271:0.3744581575):0.2312406809[100]):0.1427572854[99]):0.0596616060[23],2653422634:0.4519770781):0.0697928155[84],(((((((2584090276:0.0000020570,(((((((((((((((((((((2727321738:0.0000000000,2727312528:0.0000000000):0.0000000000,2727300033:0.0000000000):0.0000000000,2727357412:0.0000000000):0.0000000000,2727349125:0.0000000000):0.0000000000,2727328735:0.0000000000):0.0000000000,2684134148:0.0000000000):0.0000000000,2727317180:0.0000000000):0.0000000000,2684136330:0.0000000000):0.0000000000,2684129021:0.0000000000):0.0000000000,2727303536:0.0000000000):0.0000000000,2727353058:0.0000000000):0.0000000000,2727309048:0.0000000000):0.0000000000,2727289284:0.0000000000):0.0000000000,2727293261:0.0000000000):0.0000000000,2727325569:0.0000000000):0.0000000000,2566520073:0.0000000000):0.0000000000,2727284974:0.0000000000):0.0000000000,2716051500:0.0000000000):0.0000000000,2727296981:0.0000000000):0.0000000000,2677747294:0.0000000000):0.0000021084,2727333385:0.0000028399):0.0000010443[100]):0.0045622442[57],(((((((((((((((((((((((((((((((((((((((((((((2658088812:0.0000000000,2716012310:0.0000000000):0.0000000000,2727236137:0.0000000000):0.0000000000,2657881348:0.0000000000):0.0000000000,2716035973:0.0000000000):0.0000000000,2716017480:0.0000000000):0.0000000000,2677225627:0.0000000000):0.0000000000,2677583194:0.0000000000):0.0000000000,2666462484:0.0000000000):0.0000000000,2716019961:0.0000000000):0.0000000000,2693165076:0.0000000000):0.0000000000,2696722412:0.0000000000):0.0000000000,2666880288:0.0000000000):0.0000000000,2669366634:0.0000000000):0.0000000000,2666129732:0.0000000000):0.0000000000,2727247868:0.0000000000):0.0000000000,2696506571:0.0000000000):0.0000000000,2716028266:0.0000000000):0.0000000000,2699162298:0.0000000000):0.0000000000,2716023999:0.0000000000):0.0000000000,2716008950:0.0000000000):0.0000000000,2716043125:0.0000000000):0.0000000000,2723932007:0.0000000000):0.0000000000,2727239628:0.0000000000):0.0000000000,2670387073:0.0000000000):0.0000000000,2692955738:0.0000000000):0.0000000000,2727250909:0.0000000000):0.0000000000,2675777656:0.0000000000):0.0000000000,2672228091:0.0000000000):0.0000000000,2660256361:0.0000000000):0.0000000000,2684120983:0.0000000000):0.0000000000,2683192020:0.0000000000):0.0000000000,2664545378:0.0000000000):0.0000000000,2669756035:0.0000000000):0.0000000000,2716031766:0.0000000000):0.0000000000,2520186144:0.0000000000):0.0000000000,2674481595:0.0000000000):0.0000000000,2677838740:0.0000000000):0.0000000000,2581700572:0.0000000000):0.0000000000,2721087217:0.0000000000):0.0000000000,2727269114:0.0000000000):0.0000000000,2678907537:0.0000000000):0.0000020570,2664774115:0.0000020570):0.0000020570[45],(2618210514:0.0045646038,2727344258:0.0045644878):0.0000020570[17]):0.0000021917[14],(2684141452:0.0041426415,2703010103:0.0000020570):0.0004215400[35]):0.0000020570[5],2572838853:0.0045718299):0.0000025564[14]):0.0137801218[99],((((((((((2660932176:0.0000000000,2562759753:0.0000000000):0.0000000000,2697668867:0.0000000000):0.0000000000,2727280477:0.0000000000):0.0000000000,2554148623:0.0000000000):0.0000000000,2652404895:0.0000000000):0.0000000000,2662837512:0.0000000000):0.0000000000,2628293198:0.0000000000):0.0000020570,2637493480:0.0000020570):0.0000024280[65],(((2727272577:0.0000022108,2684118062:0.0000020570):0.0045490440[100],2621144791:0.0045469734):0.0137392328[100],2703031002:0.0000024453):0.0000020534[94]):0.0045506419[95],((2683324237:0.0000000000,2648311747:0.0000000000):0.0000020570,2730904614:0.0000020570):0.0000020346[68]):0.0091119146[100]):0.0000025517[56],(2703013762:0.0000020022,((2716046140:0.0000000000,2702999781:0.0000000000):0.0000021486,2651317189:0.0000021486):0.0045372679[100]):0.0045375360[99]):0.0000029493[85],(2721092640:0.0185298315,2638232651:0.0091103712):0.0046456909[92]):0.0465399647[90],2731532037:0.0165936222):0.6466248087[100],((2653802948:0.7673029548,2566033444:0.4932031713):0.0889350628[96],((2587854289:0.0000020570,2561521822:0.0000020570):0.2729666928[100],2562761945:0.2704319486):0.2312793736[100]):0.0626675601[95]):0.0697495888[94]):0.0861569580[60],(2563817127:0.3843879640,2635360000:0.5317364793):0.3060991322[100]):0.1540135213[99],((2790505516:0.0000020570,2790545720:0.0042966273):0.1561422101[100],(646118353_:0.0000028096,(2559701325:0.0000020975,2509035406:0.0062601053):0.0062806574[99]):0.2167620822[99]):0.4557675169[100]):0.0942547667[98],((((((((2583922307:0.0000020393,2818021160:0.0000026676):0.0046379773[99],(((((((2817964789:0.0000000000,2817999686:0.0000000000):0.0000000000,2818034371:0.0000000000):0.0000020773,2817997219:0.0000021155):0.0046041221[99],2817961513:0.0577162973):0.0000020017[53],2817981236:0.0046336497):0.0000028950[25],2818036695:0.0000020570):0.0000021768[16],((((((((((2818039516:0.0000000000,2818042280:0.0000000000):0.0000000000,2818054607:0.0000000000):0.0000000000,2818050811:0.0000000000):0.0000000000,2817978184:0.0000000000):0.0000000000,2818013886:0.0000000000):0.0000000000,2818010613:0.0000000000):0.0000000000,2818017996:0.0000000000):0.0000000000,2817983357:0.0000000000):0.0000020570,2818015879:0.0000020570):0.0046194481[97],(((((((((((2673932847:0.0000000000,2818008887:0.0000000000):0.0000000000,2817958736:0.0000000000):0.0000000000,2817642410:0.0000000000):0.0000000000,2818005582:0.0000000000):0.0000000000,2818003937:0.0000000000):0.0000000000,2818057510:0.0000000000):0.0000000000,2817954479:0.0000000000):0.0000000000,2719030228:0.0000000000):0.0000000000,2539551882:0.0000000000):0.0000000000,2817956382:0.0000000000):0.0000000000,2818049521:0.0000000000):0.0000020570):0.0000020475[8]):0.0000021544[26]):0.0046076232[54],2817591645:0.0046068760):0.0046098359[56],2817995662:0.0000021803):0.5848692935[100],(((2645749615:0.0000000000,2689245424:0.0000000000):0.0000020570,2719646904:0.0000020570):0.0397466236[100],(2714408399:0.0047836776,2812741848:0.0000020841):0.1217438254[100]):0.3420705543[99]):0.3157014578[98],((((((((2541877876:0.0000025931,2673236854:0.0000020570):0.0000020570[53],(((((((((((((((((((((((((((((((2656497141:0.0000000000,2606308503:0.0000000000):0.0000000000,2693809806:0.0000000000):0.0000000000,2746275661:0.0000000000):0.0000000000,2693247948:0.0000000000):0.0000000000,2692994014:0.0000000000):0.0000000000,2672265717:0.0000000000):0.0000000000,2673974020:0.0000000000):0.0000000000,2639581323:0.0000000000):0.0000000000,2675170882:0.0000000000):0.0000000000,2742724245:0.0000000000):0.0000000000,2602124204:0.0000000000):0.0000000000,2742729605:0.0000000000):0.0000000000,2618940818:0.0000000000):0.0000000000,2609986344:0.0000000000):0.0000000000,2683628215:0.0000000000):0.0000000000,2697335937:0.0000000000):0.0000000000,2602190166:0.0000000000):0.0000000000,2694153483:0.0000000000):0.0000000000,2729387285:0.0000000000):0.0000000000,2590300760:0.0000000000):0.0000000000,2729383948:0.0000000000):0.0000000000,2683618043:0.0000000000):0.0000000000,2609989041:0.0000000000):0.0000000000,2693598059:0.0000000000):0.0000000000,2697372999:0.0000000000):0.0000000000,2651516032:0.0000000000):0.0000000000,2697771774:0.0000000000):0.0000000000,2694142255:0.0000000000):0.0000000000,2584352533:0.0000000000):0.0000000000,2699206883:0.0000000000):0.0000000000,2675265553:0.0000000000):0.0000020570):0.0000022289[88],((2511959066:0.0000020570,2535546247:0.0000021113):0.0048460598[77],2610089552:0.0000020200):0.0000029202[16]):0.0148946680[16],((2611301751:0.0099804473,(2551023209:0.0000020570,2677180179:0.0000020570):0.0046814981[100]):0.0267942539[96],((644260287_:0.0000020570,2584219227:0.0000020570):0.0430615995[100],2715916851:0.0584709821):0.0215727775[94]):0.0332773160[95]):0.4445620008[100],2678967849:0.3784105941):0.1709159079[100],(((((2720499735:0.0000000000,2743440080:0.0000000000):0.0000021646,2743441904:0.0000021654):0.0048277576[100],((2722699071:0.0000000000,2743437599:0.0000000000):0.0000020570,2720496786:0.0000020570):0.0047820832[100]):0.0260798853[100],2550624225:0.0198699379):0.1826368282[100],2550617952:0.2588850427):0.1617316704[100]):0.0841800290[100],((2810199686:0.0000000000,2623419542:0.0000000000):0.0000020570,2810241250:0.0000020570):0.5437369178[100]):0.0836205569[89],2772277131:0.4149870579):0.2471720133[100]):0.2425227169[98],(2629533368:0.7955401151,2546945260:1.2211251572):0.2926891896[96]):0.2443965093[95],((2757911868:0.0000000000,2757972463:0.0000000000):0.0000020570,2757971741:0.0000020570):0.7120563089[100]):0.2871381174[95]):0.6036181161[95]):0.1452475597[88],(((((((((((((((((2744258677:0.0000000000,2562555112:0.0000000000):0.0000000000,2641374643:0.0000000000):0.0000000000,2691439430:0.0000000000):0.0000000000,2716240459:0.0000000000):0.0000000000,2562620339:0.0000000000):0.0000000000,2704961255:0.0000000000):0.0000000000,2744251371:0.0000000000):0.0000000000,2650601562:0.0000000000):0.0000000000,2729025039:0.0000000000):0.0000000000,2650601773:0.0000000000):0.0000000000,2650601700:0.0000000000):0.0000000000,2650601759:0.0000000000):0.0000020570,2729172319:0.0000020570):0.0027991383[100],2699757343:0.0043646081):0.0881083253[100],(2732595429:0.0000029779,2815111259:0.0000026494):0.1296323540[100]):0.1782640385[100],2771926197:0.2121729919):0.2312903519[100],651608142_:0.4743342212):0.8456710277[100]):0.0647350831[55]):0.1067359467[91],((((((((((((((((2517560346:0.0000000000,2521867125:0.0000000000):0.0000020570,2521384105:0.0000020570):0.0068640104[100],2521908556:0.0127850574):0.0034710595[78],(2518371199:0.0092427688,(2521860114:0.0000020570,2521865302:0.0000020570):0.0000021554[72]):0.0092632737[100]):0.0046147221[98],2521386148:0.0046525750):0.0045346287[97],(2518380423:0.0000020570,2521392847:0.0000021067):0.0233969346[100]):0.0187123632[100],2632517160:0.0092115858):0.0045443961[100],(2518376763:0.0000020570,2518382214:0.0000020570):0.0000023833[93]):0.0163390751[100],2520573266:0.0210124840):0.0889468949[100],2518387590:0.0852114473):0.1462935774[100],2517799370:0.2124056696):0.0343055723[100],(2518370433:0.0888351838,(2521833825:0.0000020570,2520492349:0.0000020570):0.1077178065[100]):0.1002959419[100]):0.6285484399[100],((((((((((2554226326:0.0000000000,641622119_:0.0000000000):0.0000000000,2676029164:0.0000000000):0.0000020570,2571831278:0.0000020570):0.0052908713[100],2731465014:0.0000020570):0.0000022848[99],((2633881610:0.0000000000,2581406464:0.0000000000):0.0000020570,2743198491:0.0000020570):0.0000020887[86]):0.0086846842[99],640817204_:0.0577084107):0.1088045686[100],2620948089:0.0576269621):0.1868053774[100],2638793321:0.4896807830):0.1153678391[77],(2844113645:0.1032790981,642625353_:0.1908885581):0.1812993279[100]):0.3083057437[96],(((2722619161:0.1732433660,2719775902:0.0465964181):0.0429116216[56],2753020132:0.0217381355):0.7247137342[100],2522340257:0.7220950568):0.1220507978[100]):0.2658532714[100]):0.0629759711[77],2788625372:0.7208164168):0.1563378153[93],((651042328_:0.0000021264,2813732273:0.0000022813):0.5041871501[100],(2571817967:0.5351910589,2611748073:0.1459492328):0.2584303495[100]):0.6599704760[100]):0.8065850006[100],((((((((2773374692:0.0358544598,2770160876:0.0333078109):0.1221492265[100],((2770114391:0.0000020570,2828751331:0.0000020570):0.0047106363[100],2770158181:0.0029223847):0.2485739822[100]):0.2271630274[100],2599278422:0.4514897842):0.0908844411[99],(((((2652066131:0.0000000000,2652071638:0.0000000000):0.0000000000,2638954707:0.0000000000):0.0000020570,2638944527:0.0000020570):0.4596884908[100],2638951336:0.3515124568):0.2182058169[100],((2824029452:0.3394464325,2833563664:0.2518037491):0.0576781589[94],2585089683:0.2625449269):0.0664404024[97]):0.1044187068[98]):0.1300131557[97],2653634104:1.2652861765):0.1639633218[93],(2523631803:0.4305520316,2832152129:0.2582702522):0.2593869305[100]):0.0515449687[91],(((2516237877:0.3498509216,(2786714031:0.4502874204,2656393413:0.4533449827):0.1379823054[100]):0.0873877132[67],(2515446554:0.0336604334,(2628005518:0.0357482203,2722507535:0.0452859010):0.0247745147[68]):0.5373929344[100]):0.0839029983[67],650971024_:0.7713981975):0.1199263167[98]):0.2743730700[95],(2656318341:0.0000028237,2656317774:0.0038185459):0.6671841163[100]):0.4646252758[100]):0.1608594993[88]):0.1714127350[85],((((((((((2551989546:0.0000000000,2788675051:0.0000000000):0.0000020570,2585849349:0.0000020570):0.0414522311[100],2718474442:0.0623590727):0.0558811444[100],(((2579988162:0.0000000000,2581314628:0.0000000000):0.0000000000,2584187541:0.0000000000):0.0000020181,2581894815:0.0000027809):0.0911324100[100]):0.0386110438[99],2647724058:0.0978805042):0.1979773766[100],((((((((((((((2550371969:0.0000000000,2810842495:0.0000000000):0.0000000000,2583765193:0.0000000000):0.0000000000,2587397728:0.0000000000):0.0000000000,2617982494:0.0000000000):0.0000000000,2810841509:0.0000000000):0.0000000000,2656751699:0.0000000000):0.0000000000,2732767068:0.0000000000):0.0000000000,2638485883:0.0000000000):0.0000000000,2689350382:0.0000000000):0.0000000000,2583765063:0.0000000000):0.0000000000,2732799696:0.0000000000):0.0000000000,2793041189:0.0000000000):0.0000020570,2583768970:0.0000020570):0.1126380903[100],((((2573986208:0.0000000000,2636455021:0.0000000000):0.0000000000,2636456659:0.0000000000):0.0000020570,2636457214:0.0000020570):0.0033102014[100],2551669797:0.0207974239):0.3611903567[100]):0.1117501730[100]):0.1006089306[100],2515446370:0.4111275844):0.3581740419[100],((((((((2551987305:0.4288302271,(2714726172:0.0000020570,2596307561:0.0000020570):0.1677379217[100]):0.0398096264[61],(((2814962083:0.0000022658,2547098517:0.0000020570):0.0229794800[100],((2855926954:0.0000020570,2672320141:0.0000020570):0.0136005597[100],2842069429:0.0765806174):0.0405418511[100]):0.3826501159[100],(2841525238:0.0000021722,2632394297:0.0000021722):0.2480584319[100]):0.0444566723[59]):0.0574515048[59],((2638630227:0.4123903429,2655429815:0.3159293858):0.0413854737[61],(((((2579988050:0.0000000000,2581314740:0.0000000000):0.0000000000,2584187429:0.0000000000):0.0000000000,2844768154:0.0000000000):0.0000020570,2581894703:0.0000020570):0.0533987432[100],2834748842:0.0200658063):0.2534001084[100]):0.0514847419[96]):0.0501728997[69],(((((((2573519602:0.0000000000,2568881203:0.0000000000):0.0000000000,2569532491:0.0000000000):0.0000000000,2584113042:0.0000000000):0.0000000000,2581143180:0.0000000000):0.0000026770,2570243790:0.0000029867):0.2003470491[100],2556791243:0.2377982787):0.0383826576[98],(((2776814540:0.0000000000,2529367583:0.0000000000):0.0000000000,2643329833:0.0000000000):0.0000022632,2529367593:0.0000023784):0.2638050445[100]):0.1158008784[98]):0.1581968571[97],2792207457:0.4229989053):0.2076591486[98],2740194823:0.4613515021):0.0726206290[96],2779694622:0.4772169142):0.0989064119[96],(2740211658:0.5858347053,2739745446:0.5177607572):0.1491721802[90]):0.0769154164[86]):0.0849747842[98],(2624538443:0.3251478641,2840042506:0.3600639718):0.2199639068[100]):0.3411679204[98],(((2623265148:0.0000020008,((2790907355:0.0000029300,2790927582:0.0000023389):0.0438739872[100],2620357155:0.0345806827):0.0256665728[100]):0.8154093586[100],(((2695047026:0.0000022638,2579692870:0.0000020570):0.5046325525[100],2521638133:0.1614601703):0.1732592666[100],(2695048051:0.0000020570,2579689783:0.0000020570):0.3770419196[100]):0.2556550786[100]):0.1985580285[100],2504661636:1.9319563753):0.3181447726[100]):0.1613624793[98]):0.1283607642[86]):0.1672470838[55],((2562555062:0.0275788512,(((((((((((((2704961249:0.0000000000,2650601694:0.0000000000):0.0000000000,2650601779:0.0000000000):0.0000000000,2691439423:0.0000000000):0.0000000000,2650601556:0.0000000000):0.0000000000,2744258671:0.0000000000):0.0000000000,2650601765:0.0000000000):0.0000000000,2729172325:0.0000000000):0.0000000000,2562620332:0.0000000000):0.0000000000,2641374637:0.0000000000):0.0000000000,2744251377:0.0000000000):0.0000000000,2699755032:0.0000000000):0.0000000000,2716240465:0.0000000000):0.0000020570,2729025045:0.0000020570):0.0440404872[100]):0.0989970622[92],2795657024:0.0812371895):1.1568257080[89]):0.0929395642[90],((((639772724_:0.0000020570,2791254932:0.0000020570):0.4736054307[100],(2753052312:0.2315616833,2733146511:0.3911135148):0.2478867664[100]):0.1679144053[95],2587990024:0.9111600944):0.5584938592[100],((2753085533:0.7910979247,(2739678106:0.9111175106,2700284364:0.8505349609):0.1995268978[80]):0.1296844560[9],2776344617:0.9532114501):0.4189556998[96]):0.5676444746[97]):0.2048910713[91],((((2714421756:0.4881062490,2582525938:0.3749066385):0.3393331585[100],(2774930746:0.6102887696,(((((((((((((((((((((((((((((((((((((2859553284:0.0000000000,2721577150:0.0000000000):0.0000000000,2851561002:0.0000000000):0.0000000000,2721576130:0.0000000000):0.0000000000,2859575637:0.0000000000):0.0000000000,2869750583:0.0000000000):0.0000000000,2678540408:0.0000000000):0.0000000000,2646492757:0.0000000000):0.0000000000,2851564363:0.0000000000):0.0000000000,2756407414:0.0000000000):0.0000000000,2848144426:0.0000000000):0.0000000000,2844400990:0.0000000000):0.0000000000,2686730496:0.0000000000):0.0000000000,2511543088:0.0000000000):0.0000000000,2635685461:0.0000000000):0.0000000000,2688455218:0.0000000000):0.0000000000,2859574607:0.0000000000):0.0000000000,2844403210:0.0000000000):0.0000000000,2850576203:0.0000000000):0.0000000000,2672001568:0.0000000000):0.0000000000,2869749542:0.0000000000):0.0000000000,2848148847:0.0000000000):0.0000000000,2651039063:0.0000000000):0.0000000000,2848153323:0.0000000000):0.0000000000,2869761637:0.0000000000):0.0000000000,2718653922:0.0000000000):0.0000000000,2688685941:0.0000000000):0.0000000000,2718656085:0.0000000000):0.0000000000,2636676441:0.0000000000):0.0000000000,2719187015:0.0000000000):0.0000000000,2851554016:0.0000000000):0.0000000000,2718670294:0.0000000000):0.0000000000,2851557403:0.0000000000):0.0000000000,2848146638:0.0000000000):0.0000020570,2677516269:0.0000020570):0.0000026925[43],2647100527:0.0048897179):0.0169636250[47],2719602642:0.1778791580):0.0813186117[97],((((2862034312:0.0000000000,2865306596:0.0000000000):0.0000000000,2867485659:0.0000000000):0.0000020570,2867488441:0.0000020570):0.0550614848[100],(((2630801873:0.0052110435,((650944683_:0.0047731564,(2647192113:0.0000023347,2629155601:0.0000021881):0.0000020557[65]):0.0050743422[98],((2869743820:0.0000020570,2649824515:0.0000020570):0.0000029218[70],2517221838:0.0047472518):0.0341381778[100]):0.0140884199[87]):0.0095451006[65],(2629787802:0.0000021404,(651202661_:0.0239789562,2565951748:0.0000020570):0.0047075505[92]):0.0095903695[93]):0.0224025263[67],(2633276232:0.0000020570,2649569371:0.0000020570):0.0217223910[100]):0.0288266077[68]):0.1285429297[71]):0.6762238495[100]):0.6961294342[100]):0.1322873559[95],2582525937:0.4884028974):0.5041111204[100],(((2834560949:1.9578737181,(2795464071:1.7835697146,(2653865715:1.2278680327,2795601065:1.0273568510):0.0788668083[40]):0.1788810722[91]):0.2119261444[94],649833310_:1.1127597623):0.0529982906[11],((646440637_:0.5162671723,638036565_:0.1676422904):0.1334824744[100],638036566_:0.3660633420):0.4317482588[100]):0.3233698556[98]):0.5223314409[94]):0.0807745938[90],(((((((((((((((((((((((3F0P_1_Cha:0.0000020570,(((2795097660:0.0000000000,2794725869:0.0000000000):0.0000020570,2794783366:0.0000020570):0.0041602232[99],2753853473:0.0125779997):0.0000029203[63]):0.0041688208[99],2699273650:0.0000020570):0.0000020612[13],2588796645:0.0054792610):0.0000015361[4],((2636896411:0.1448143410,((2668833252:0.0000000000,2692770735:0.0000000000):0.0000021370,2744614704:0.0000020570):0.0000024181[99]):0.0041744081[95],((648541643_:0.0000020570,2562595587:0.0000020570):0.0000020570[2],(2520141261:0.0000020570,2640882814:0.0000027330):0.0000020570[100]):0.0000027463[92]):0.0000023384[82]):0.0000010170[13],2860595282:0.0000020570):0.0000014640[9],((((((((((((((((((((((((((((((((((((((((((((((((((((((((((((((((((((((((((((((((((((((((((((((((((((((((((((((((((((((((((((2870236158:0.0000000000,2832474705:0.0000000000):0.0000000000,2743393314:0.0000000000):0.0000000000,2661146398:0.0000000000):0.0000000000,2779216826:0.0000000000):0.0000000000,2730235776:0.0000000000):0.0000000000,2780849842:0.0000000000):0.0000000000,2588829161:0.0000000000):0.0000000000,2795243261:0.0000000000):0.0000000000,2737981540:0.0000000000):0.0000000000,2678544738:0.0000000000):0.0000000000,2663100854:0.0000000000):0.0000000000,2779669876:0.0000000000):0.0000000000,2573601241:0.0000000000):0.0000000000,2566529795:0.0000000000):0.0000000000,2641574632:0.0000000000):0.0000000000,2520120319:0.0000000000):0.0000000000,2724137442:0.0000000000):0.0000000000,2847828516:0.0000000000):0.0000000000,2849012771:0.0000000000):0.0000000000,2658208578:0.0000000000):0.0000000000,2656573052:0.0000000000):0.0000000000,2640852983:0.0000000000):0.0000000000,2672492986:0.0000000000):0.0000000000,2659876589:0.0000000000):0.0000000000,2843974173:0.0000000000):0.0000000000,2687657771:0.0000000000):0.0000000000,2851279302:0.0000000000):0.0000000000,2869835165:0.0000000000):0.0000000000,2744609143:0.0000000000):0.0000000000,2737925148:0.0000000000):0.0000000000,2850577968:0.0000000000):0.0000000000,2772052249:0.0000000000):0.0000000000,2869866557:0.0000000000):0.0000000000,2722865164:0.0000000000):0.0000000000,2843913689:0.0000000000):0.0000000000,2738001647:0.0000000000):0.0000000000,2795268308:0.0000000000):0.0000000000,2719978973:0.0000000000):0.0000000000,2852477931:0.0000000000):0.0000000000,2737329665:0.0000000000):0.0000000000,2720300921:0.0000000000):0.0000000000,2588782781:0.0000000000):0.0000000000,2728636268:0.0000000000):0.0000000000,2795236713:0.0000000000):0.0000000000,2852468467:0.0000000000):0.0000000000,2794854632:0.0000000000):0.0000000000,2793503389:0.0000000000):0.0000000000,2670323018:0.0000000000):0.0000000000,2714216962:0.0000000000):0.0000000000,2776754582:0.0000000000):0.0000000000,2548192275:0.0000000000):0.0000000000,2776928819:0.0000000000):0.0000000000,2795262294:0.0000000000):0.0000000000,2766091358:0.0000000000):0.0000000000,2715827398:0.0000000000):0.0000000000,2719721813:0.0000000000):0.0000000000,2538084256:0.0000000000):0.0000000000,2746270266:0.0000000000):0.0000000000,642572461_:0.0000000000):0.0000000000,2870332855:0.0000000000):0.0000000000,2555199008:0.0000000000):0.0000000000,2668670604:0.0000000000):0.0000000000,2738110145:0.0000000000):0.0000000000,2738052010:0.0000000000):0.0000000000,2847850324:0.0000000000):0.0000000000,2779243777:0.0000000000):0.0000000000,2852070710:0.0000000000):0.0000000000,2582484618:0.0000000000):0.0000000000,2719684480:0.0000000000):0.0000000000,2719716054:0.0000000000):0.0000000000,2580018915:0.0000000000):0.0000000000,2721599626:0.0000000000):0.0000000000,2795011126:0.0000000000):0.0000000000,2661683277:0.0000000000):0.0000000000,2847530827:0.0000000000):0.0000000000,2870320801:0.0000000000):0.0000000000,2538079589:0.0000000000):0.0000000000,2699273668:0.0000000000):0.0000000000,2536624482:0.0000000000):0.0000000000,2548015551:0.0000000000):0.0000000000,2730330917:0.0000000000):0.0000000000,2769350279:0.0000000000):0.0000000000,2704055374:0.0000000000):0.0000000000,2745218271:0.0000000000):0.0000000000,2703965548:0.0000000000):0.0000000000,2689367741:0.0000000000):0.0000000000,2746113308:0.0000000000):0.0000000000,2720479819:0.0000000000):0.0000000000,2666977270:0.0000000000):0.0000000000,2689101388:0.0000000000):0.0000000000,2795288893:0.0000000000):0.0000000000,2611110732:0.0000000000):0.0000000000,2699790536:0.0000000000):0.0000000000,2632593951:0.0000000000):0.0000000000,2851442737:0.0000000000):0.0000000000,2559835369:0.0000000000):0.0000000000,2794849393:0.0000000000):0.0000000000,2795296082:0.0000000000):0.0000000000,2858335650:0.0000000000):0.0000000000,2744770251:0.0000000000):0.0000000000,2547113497:0.0000000000):0.0000000000,2794863613:0.0000000000):0.0000000000,2851436989:0.0000000000):0.0000000000,2814088988:0.0000000000):0.0000000000,2684809312:0.0000000000):0.0000000000,2743346537:0.0000000000):0.0000000000,2795275357:0.0000000000):0.0000000000,2562784228:0.0000000000):0.0000000000,2550317692:0.0000000000):0.0000000000,2719007031:0.0000000000):0.0000000000,2678504544:0.0000000000):0.0000000000,2844064629:0.0000000000):0.0000000000,2720721805:0.0000000000):0.0000000000,2559831666:0.0000000000):0.0000000000,2581451704:0.0000000000):0.0000000000,2737349665:0.0000000000):0.0000000000,2555215042:0.0000000000):0.0000000000,2538076951:0.0000000000):0.0000000000,2649900034:0.0000000000):0.0000000000,2778777667:0.0000000000):0.0000000000,2669409888:0.0000000000):0.0000000000,2795282108:0.0000000000):0.0000000000,2851003274:0.0000000000):0.0000000000,2538065716:0.0000000000):0.0000020570):0.0000027059[30],2667503154:0.0041611373):0.0041363330[98],2662664519:0.0000029863):0.0195191289[100],2620948081:0.0212761451):0.0407270271[95],((((((((((((((((((((((((((((((((((2520391100:0.0000000000,2795012405:0.0000000000):0.0000000000,2712823949:0.0000000000):0.0000000000,2641508661:0.0000000000):0.0000000000,2518320904:0.0000000000):0.0000000000,2795236793:0.0000000000):0.0000000000,2795243445:0.0000000000):0.0000000000,2631457472:0.0000000000):0.0000000000,2543171127:0.0000000000):0.0000000000,2795287235:0.0000000000):0.0000000000,2696701898:0.0000000000):0.0000000000,2795280598:0.0000000000):0.0000000000,2794854848:0.0000000000):0.0000000000,2642370882:0.0000000000):0.0000000000,2586024001:0.0000000000):0.0000000000,2795296177:0.0000000000):0.0000000000,2795276593:0.0000000000):0.0000000000,2794850749:0.0000000000):0.0000000000,2640299633:0.0000000000):0.0000000000,2795261805:0.0000000000):0.0000000000,2662688729:0.0000000000):0.0000000000,2670059804:0.0000000000):0.0000000000,649633425_:0.0000000000):0.0000000000,2794864528:0.0000000000):0.0000000000,2541855591:0.0000000000):0.0000000000,2549662284:0.0000000000):0.0000000000,2667945420:0.0000000000):0.0000000000,2666132746:0.0000000000):0.0000000000,2713031831:0.0000000000):0.0000000000,2543180170:0.0000000000):0.0000000000,2586026655:0.0000000000):0.0000000000,2788699295:0.0000000000):0.0000020570,2795268394:0.0000020570):0.0043373858[100],(2716249616:0.0000021923,2586887815:0.0000028996):0.0252997589[100]):0.0622558279[100],((((((2577542025:0.0000000000,2736088398:0.0000000000):0.0000000000,2850614168:0.0000000000):0.0000000000,2632162837:0.0000000000):0.0000000000,2850620070:0.0000000000):0.0000020570,2511786008:0.0000020570):0.0000024686[72],2846786368:0.0041717659):0.0000026341[92]):0.0403209814[99]):0.0423215415[95],(((((2540471443:0.0188753907,(2532555011:0.0000020570,2776680343:0.0000023534):0.0040769705[100]):0.0361488985[100],2829786905:0.0574117266):0.0090888363[85],2586932186:0.0652838108):0.0077919481[47],(2830074218:0.0000021946,2586932185:0.0000021077):0.0000023379[40]):0.1036225962[50],2586932184:0.0000025805):0.0669023952[41]):0.1165224235[95],(((((((2677913539:0.0000000000,2538664417:0.0000000000):0.0000000000,2828305711:0.0000000000):0.0000000000,2633610678:0.0000000000):0.0000020570,2841446163:0.0000020570):0.0000020860[75],2511785994:0.0000020570):0.0000025883[71],2514136837:0.0041609882):0.1764535967[100],2745149123:0.4919009225):0.1041642241[61]):0.0563335935[39],((((((2518900691:0.3675190374,(((((2755415803:0.0000000000,2758012202:0.0000000000):0.0000028544,2746761232:0.0000023008):0.0196202439[100],((((((2690188333:0.0000000000,2747842169:0.0000000000):0.0000000000,2755804596:0.0000000000):0.0000000000,2741230583:0.0000000000):0.0000020570,2755804713:0.0000020570):0.0538083283[100],2628513955:0.0212756264):0.0089020821[100],2758208476:0.0332403574):0.0472579158[100]):0.0347821851[97],2534459648:0.0360884231):0.0189932817[96],2579668917:0.0409000435):0.0076853128[70]):0.0077357284[70],2637957363:0.0774336332):0.0113238740[69],((((2774117571:0.0000000000,2598438726:0.0000000000):0.0000000000,2793658654:0.0000000000):0.0000022488,2793667014:0.0000020570):0.0954241166[100],((((((((2710231748:0.0000000000,2583247057:0.0000000000):0.0000000000,2639346951:0.0000000000):0.0000000000,2793676662:0.0000000000):0.0000000000,2581105853:0.0000000000):0.0000000000,2682450116:0.0000000000):0.0000000000,2766114605:0.0000000000):0.0000000000,2648572298:0.0000000000):0.0000020821,2735853923:0.0000020902):0.0060232335[100]):0.0649128875[100]):0.0742714490[79],2793750329:0.2304621080):0.0523098702[76],((((((2710229720:0.0000000000,2637956901:0.0000000000):0.0000000000,2842354634:0.0000000000):0.0000000000,2580260909:0.0000000000):0.0000000000,2842329900:0.0000000000):0.0000029499,2813010519:0.0000020570):0.0000022933[71],2842460083:0.0000024858):0.1057748025[100]):0.0602172016[76],((((2778206767:0.0000028145,(2754823010:0.0039903362,2778233998:0.0080393385):0.0039916156[45]):0.0042937324[55],(2631525969:0.0082253078,2766160196:0.0116699667):0.0039720730[52]):0.0043300867[50],2754789662:0.0155715319):0.3841191801[100],2792839008:0.1455704698):0.0189464449[73]):0.1567850397[97]):0.0363056215[66],(((2841268849:0.0000000000,646167864_:0.0000000000):0.0000020366,2805062298:0.0000029351):0.4705436013[100],2618423696:0.2845638381):0.0446508554[54]):0.1178789580[100],((((((2860479543:0.0000000000,2793711603:0.0000000000):0.0000020570,2816005272:0.0000020570):0.0384564043[100],2637344687:0.0830023053):0.3056205782[100],(((((((2792669189:0.0395362877,2789449294:0.0000020570):0.0093818466[100],((((((((2823095299:0.0000000000,2620090979:0.0000000000):0.0000000000,2844263551:0.0000000000):0.0000000000,2516839427:0.0000000000):0.0000000000,2711614980:0.0000000000):0.0000000000,2514540738:0.0000000000):0.0000000000,2805329014:0.0000000000):0.0000000000,2823159787:0.0000000000):0.0000020570,639810199_:0.0000020570):0.0000020570[76]):0.0041259908[100],2789489286:0.0300825619):0.0637698609[100],((((((2744639961:0.0000000000,2742270028:0.0000000000):0.0000000000,2807498193:0.0000000000):0.0000000000,2837351984:0.0000000000):0.0000020570,642756397_:0.0000020570):0.0000028950[80],2790776630:0.0042367359):0.0100410603[100],2776754252:0.0000028630):0.0249870358[100]):0.0483424342[100],2597780416:0.0278051196):0.0776078097[100],640637204_:0.0911800661):0.1087969105[100],(2585110220:0.0407042138,(2856163341:0.0158010326,2841427036:0.0061804938):0.0195904250[100]):0.0375795086[100]):0.5124419685[100]):0.0448698831[84],(((2732579619:0.0552512813,(2839307148:0.0373492663,2804954600:0.0793104017):0.0436041880[100]):0.0236726171[100],2844302673:0.1571108543):0.0868268652[100],2731510663:0.1589621617):0.2939485084[100]):0.1070498456[99],(((((((((2869866563:0.0000000000,2843913683:0.0000000000):0.0000000000,2766091353:0.0000000000):0.0000027990,2736088395:0.0000020570):0.0000027717[99],2859675805:0.0904324248):0.0041926055[100],(((((((((((((((((((((((((((((((((((((((((((((((((((((((((((2590845360:0.0000000000,2795011129:0.0000000000):0.0000000000,2663087062:0.0000000000):0.0000000000,2663314961:0.0000000000):0.0000000000,2842974127:0.0000000000):0.0000000000,2795268311:0.0000000000):0.0000000000,2666840444:0.0000000000):0.0000000000,2662884215:0.0000000000):0.0000000000,2632162834:0.0000000000):0.0000000000,2795288896:0.0000000000):0.0000000000,2794854635:0.0000000000):0.0000000000,2578640362:0.0000000000):0.0000000000,2657831378:0.0000000000):0.0000000000,2795275360:0.0000000000):0.0000000000,2692061233:0.0000000000):0.0000000000,2794849396:0.0000000000):0.0000000000,2661766515:0.0000000000):0.0000000000,2666886290:0.0000000000):0.0000000000,2703087099:0.0000000000):0.0000000000,2795282111:0.0000000000):0.0000000000,2815718285:0.0000000000):0.0000000000,2663003760:0.0000000000):0.0000000000,2850614730:0.0000000000):0.0000000000,2693536660:0.0000000000):0.0000000000,2850614198:0.0000000000):0.0000000000,2667302893:0.0000000000):0.0000000000,2795236716:0.0000000000):0.0000000000,2678374289:0.0000000000):0.0000000000,2672815930:0.0000000000):0.0000000000,2691953718:0.0000000000):0.0000000000,2648214585:0.0000000000):0.0000000000,2793450611:0.0000000000):0.0000000000,2846786365:0.0000000000):0.0000000000,2661466397:0.0000000000):0.0000000000,2702943759:0.0000000000):0.0000000000,2662780175:0.0000000000):0.0000000000,2795296085:0.0000000000):0.0000000000,2706468625:0.0000000000):0.0000000000,2660909023:0.0000000000):0.0000000000,2753853784:0.0000000000):0.0000000000,2794863616:0.0000000000):0.0000000000,2851118058:0.0000000000):0.0000000000,2795243264:0.0000000000):0.0000000000,2719745387:0.0000000000):0.0000000000,2730100367:0.0000000000):0.0000000000,2702973693:0.0000000000):0.0000000000,2702951095:0.0000000000):0.0000000000,2673682594:0.0000000000):0.0000000000,2665908684:0.0000000000):0.0000000000,2669315622:0.0000000000):0.0000000000,2660724893:0.0000000000):0.0000000000,2702936791:0.0000000000):0.0000000000,2795262291:0.0000000000):0.0000000000,2663912266:0.0000000000):0.0000000000,2638918798:0.0000000000):0.0000000000,2665079280:0.0000000000):0.0000000000,2666523193:0.0000000000):0.0000000000,2670682230:0.0000000000):0.0000020570,2663046888:0.0000020570):0.0000028782[60],2641575375:0.0041771249):0.0000022402[62]):0.0890884205[100],(((2566529802:0.0000000000,2661831848:0.0000000000):0.0000000000,2548191502:0.0000000000):0.0000022030,2663928129:0.0000022940):0.0000023180[64]):0.0000028231[97],2832477158:0.0297835426):0.0307084549[99],((((((((((((((((2510641064:0.0000000000,2666129968:0.0000000000):0.0000000000,2729285049:0.0000000000):0.0000000000,2666489549:0.0000000000):0.0000000000,2816026727:0.0000000000):0.0000000000,2769363685:0.0000000000):0.0000000000,2788916240:0.0000000000):0.0000000000,2667580026:0.0000000000):0.0000000000,2702014799:0.0000000000):0.0000000000,2637848636:0.0000000000):0.0000000000,2635930289:0.0000000000):0.0000000000,2647653755:0.0000000000):0.0000000000,2659673805:0.0000000000):0.0000000000,2510626481:0.0000000000):0.0000020570,2510648034:0.0000020570):0.0000028709[71],((((((((((((2795268298:0.0000000000,2795275347:0.0000000000):0.0000000000,2794849383:0.0000000000):0.0000000000,2794854622:0.0000000000):0.0000000000,2795236703:0.0000000000):0.0000000000,2795296072:0.0000000000):0.0000000000,2795262768:0.0000000000):0.0000000000,2795011116:0.0000000000):0.0000000000,2795288883:0.0000000000):0.0000000000,2795282098:0.0000000000):0.0000000000,2795243251:0.0000000000):0.0000020311,2794863603:0.0000020114):0.0042047399[100],((((2795097645:0.0000000000,2794783351:0.0000000000):0.0000000000,2745187319:0.0000000000):0.0000000000,2794725854:0.0000000000):0.0000020921,2661419876:0.0000020691):0.0000020404[99]):0.0042064413[99]):0.0000028462[94],2818633233:0.0000029168):0.0436262923[99]):0.2809791693[100],(((((2549716898:0.0000023256,2549514345:0.0000020776):0.0318534649[100],2660387789:0.0123811172):0.0046648574[92],2660388705:0.0264204960):0.0076168037[91],2566766726:0.0284067614):0.0072052069[64],2721394797:0.0200865780):0.1905601120[100]):0.0945040754[100]):0.0539405046[97]):0.0417252161[93],((2579199772:0.0000022905,2570643564:0.0000024830):0.4155795099[100],(((((((2810310005:0.0000000000,2769363716:0.0000000000):0.0000000000,2661831859:0.0000000000):0.0000000000,2635930301:0.0000000000):0.0000000000,2702014812:0.0000000000):0.0000020570,2818633243:0.0000020570):0.0042933136[100],2816026734:0.0000026414):0.2050352693[100],(2842330801:0.0000020570,2842354237:0.0000020570):0.1589499121[100]):0.0717233752[100]):0.0276466178[89]):0.1441376073[94],2548483027:0.4465560702):0.1751050462[95],((((((2768213919:0.0000000000,2766574980:0.0000000000):0.0000020570,2804939146:0.0000020570):0.0000025955[99],2804870830:0.0000020570):0.0000025437[93],2813067717:0.0000020428):0.0000021956[92],2807259797:0.0096719112):0.2959700018[100],((2644019848:0.0000020741,2644180262:0.0000020196):0.2507960214[100],2766350685:0.2190727418):0.0768247527[72]):0.9946211316[100]):0.0679225689[87],((2861250178:0.5809910253,(2562497568:0.0000020570,2562495264:0.0000020570):0.4340411669[100]):0.1261785571[98],(2646532820:1.4508187554,2735028570:0.3112974162):0.2134167637[92]):0.1130959494[74]):0.1088709068[26],((((((((((((((((((((((((2602754797:0.0000027679,(((((((((((((((((((((((((((((((((((((((((((((((((((((((((((((((((((((((((((((((((((((((((((((((((((((((((((((((((((((((((((((((((((((((((((((((((((((((((((((((((((((((((((((((((((((((((((647794887_:0.0000000000,2605624065:0.0000000000):0.0000000000,2568694481:0.0000000000):0.0000000000,2584555469:0.0000000000):0.0000000000,2618775076:0.0000000000):0.0000000000,2602850796:0.0000000000):0.0000000000,2618846502:0.0000000000):0.0000000000,647800299_:0.0000000000):0.0000000000,2743436192:0.0000000000):0.0000000000,2618920890:0.0000000000):0.0000000000,2612239462:0.0000000000):0.0000000000,646992067_:0.0000000000):0.0000000000,2736203041:0.0000000000):0.0000000000,2605618404:0.0000000000):0.0000000000,2736163252:0.0000000000):0.0000000000,2726418699:0.0000000000):0.0000000000,2568902607:0.0000000000):0.0000000000,2605260691:0.0000000000):0.0000000000,2527033999:0.0000000000):0.0000000000,2603047873:0.0000000000):0.0000000000,2539624512:0.0000000000):0.0000000000,2531456889:0.0000000000):0.0000000000,2851987793:0.0000000000):0.0000000000,2736166297:0.0000000000):0.0000000000,2602820638:0.0000000000):0.0000000000,645664983_:0.0000000000):0.0000000000,2584593866:0.0000000000):0.0000000000,2736157675:0.0000000000):0.0000000000,2685711447:0.0000000000):0.0000000000,2619001084:0.0000000000):0.0000000000,647802951_:0.0000000000):0.0000000000,2594557423:0.0000000000):0.0000000000,2602848038:0.0000000000):0.0000000000,2605276915:0.0000000000):0.0000000000,2604187711:0.0000000000):0.0000000000,2578244732:0.0000000000):0.0000000000,2736188807:0.0000000000):0.0000000000,2602760493:0.0000000000):0.0000000000,2568960559:0.0000000000):0.0000000000,2569517191:0.0000000000):0.0000000000,2602815089:0.0000000000):0.0000000000,2603028591:0.0000000000):0.0000000000,2743726505:0.0000000000):0.0000000000,2562258396:0.0000000000):0.0000000000,2603020748:0.0000000000):0.0000000000,2603042356:0.0000000000):0.0000000000,2603012011:0.0000000000):0.0000000000,2558529446:0.0000000000):0.0000000000,2570165889:0.0000000000):0.0000000000,2603017918:0.0000000000):0.0000000000,2691708533:0.0000000000):0.0000000000,2590308841:0.0000000000):0.0000000000,2527101031:0.0000000000):0.0000000000,2576730994:0.0000000000):0.0000000000,2598473183:0.0000000000):0.0000000000,2736200269:0.0000000000):0.0000000000,2571593871:0.0000000000):0.0000000000,2577609729:0.0000000000):0.0000000000,2603014959:0.0000000000):0.0000000000,2604184919:0.0000000000):0.0000000000,647184209_:0.0000000000):0.0000000000,2736154764:0.0000000000):0.0000000000,2618848680:0.0000000000):0.0000000000,2707788957:0.0000000000):0.0000000000,2618929746:0.0000000000):0.0000000000,2577109998:0.0000000000):0.0000000000,2563997801:0.0000000000):0.0000000000,2685714320:0.0000000000):0.0000000000,2604552259:0.0000000000):0.0000000000,2618912338:0.0000000000):0.0000000000,2605626824:0.0000000000):0.0000000000,2604207130:0.0000000000):0.0000000000,2604875492:0.0000000000):0.0000000000,2527031939:0.0000000000):0.0000000000,2594468246:0.0000000000):0.0000000000,2604484253:0.0000000000):0.0000000000,2605621208:0.0000000000):0.0000000000,2674167434:0.0000000000):0.0000000000,2736245703:0.0000000000):0.0000000000,2604923042:0.0000000000):0.0000000000,2584396713:0.0000000000):0.0000000000,2745820086:0.0000000000):0.0000000000,2600464280:0.0000000000):0.0000000000,2689451343:0.0000000000):0.0000000000,2603031396:0.0000000000):0.0000000000,2604196191:0.0000000000):0.0000000000,2602812158:0.0000000000):0.0000000000,2603045135:0.0000000000):0.0000000000,2618856077:0.0000000000):0.0000000000,646994949_:0.0000000000):0.0000000000,2569761168:0.0000000000):0.0000000000,647969168_:0.0000000000):0.0000000000,2571804053:0.0000000000):0.0000000000,2604881175:0.0000000000):0.0000000000,2684747127:0.0000000000):0.0000000000,2707714805:0.0000000000):0.0000000000,2552930953:0.0000000000):0.0000000000,2685708658:0.0000000000):0.0000000000,2736627904:0.0000000000):0.0000000000,2576542465:0.0000000000):0.0000000000,2604481397:0.0000000000):0.0000000000,2604928682:0.0000000000):0.0000000000,2571188465:0.0000000000):0.0000000000,2571291479:0.0000000000):0.0000000000,2618919207:0.0000000000):0.0000000000,2618925594:0.0000000000):0.0000000000,2573129616:0.0000000000):0.0000000000,2605199052:0.0000000000):0.0000000000,2572061982:0.0000000000):0.0000000000,2574633333:0.0000000000):0.0000000000,2584347108:0.0000000000):0.0000000000,2689448338:0.0000000000):0.0000000000,2688744361:0.0000000000):0.0000000000,2532192571:0.0000000000):0.0000000000,2618933072:0.0000000000):0.0000000000,2572956877:0.0000000000):0.0000000000,2618927100:0.0000000000):0.0000000000,647902503_:0.0000000000):0.0000000000,647910851_:0.0000000000):0.0000000000,2612287241:0.0000000000):0.0000000000,2685717233:0.0000000000):0.0000000000,2572913191:0.0000000000):0.0000000000,2605274161:0.0000000000):0.0000000000,647949304_:0.0000000000):0.0000000000,2572041911:0.0000000000):0.0000000000,2605583625:0.0000000000):0.0000000000,2618851872:0.0000000000):0.0000000000,2571894210:0.0000000000):0.0000000000,2570094835:0.0000000000):0.0000000000,2727068802:0.0000000000):0.0000000000,2527094077:0.0000000000):0.0000000000,2569295705:0.0000000000):0.0000000000,2707791743:0.0000000000):0.0000000000,2604872631:0.0000000000):0.0000000000,2577302093:0.0000000000):0.0000000000,2663825538:0.0000000000):0.0000000000,2602631287:0.0000000000):0.0000000000,2604831167:0.0000000000):0.0000000000,2527103086:0.0000000000):0.0000000000,2534731738:0.0000000000):0.0000000000,2604190510:0.0000000000):0.0000000000,2577944539:0.0000000000):0.0000000000,2618917181:0.0000000000):0.0000000000,2604514623:0.0000000000):0.0000000000,647797868_:0.0000000000):0.0000000000,2570154674:0.0000000000):0.0000000000,2558526577:0.0000000000):0.0000000000,2571346300:0.0000000000):0.0000000000,2604901326:0.0000000000):0.0000000000,2606311194:0.0000000000):0.0000000000,2602995337:0.0000000000):0.0000000000,2605629624:0.0000000000):0.0000000000,2603034164:0.0000000000):0.0000000000,2552943276:0.0000000000):0.0000000000,2570461948:0.0000000000):0.0000000000,2577835476:0.0000000000):0.0000000000,2618843103:0.0000000000):0.0000000000,2618777872:0.0000000000):0.0000000000,2605964796:0.0000000000):0.0000000000,2573094361:0.0000000000):0.0000000000,2618910004:0.0000000000):0.0000000000,2584541496:0.0000000000):0.0000000000,2602823463:0.0000000000):0.0000000000,2571526899:0.0000000000):0.0000000000,2604204302:0.0000000000):0.0000000000,2602839674:0.0000000000):0.0000000000,2605271384:0.0000000000):0.0000000000,2576751547:0.0000000000):0.0000000000,2571935589:0.0000000000):0.0000000000,2604201635:0.0000000000):0.0000000000,2736197155:0.0000000000):0.0000000000,2745823166:0.0000000000):0.0000000000,2571165618:0.0000000000):0.0000000000,2570572812:0.0000000000):0.0000000000,2641530938:0.0000000000):0.0000000000,2602757632:0.0000000000):0.0000000000,2604931480:0.0000000000):0.0000000000,2594343192:0.0000000000):0.0000000000,2736214151:0.0000000000):0.0000000000,2736236667:0.0000000000):0.0000000000,2570282718:0.0000000000):0.0000000000,2602617895:0.0000000000):0.0000000000,2602817838:0.0000000000):0.0000000000,2541356632:0.0000000000):0.0000000000,2736225942:0.0000000000):0.0000000000,2605239936:0.0000000000):0.0000000000,647946609_:0.0000000000):0.0000020570,2569937317:0.0000020570):0.0000023590[83]):0.0040057771[100],(((2611159501:0.0000025537,2611169868:0.0000023189):0.0066321767[100],(((((((((((((2692994093:0.0000000000,2694153587:0.0000000000):0.0000000000,2697335943:0.0000000000):0.0000000000,2673974016:0.0000000000):0.0000000000,2672265820:0.0000000000):0.0000000000,2693810181:0.0000000000):0.0000000000,2694142384:0.0000000000):0.0000000000,2697373042:0.0000000000):0.0000000000,2673236970:0.0000000000):0.0000000000,2678003031:0.0000000000):0.0000000000,2699206899:0.0000000000):0.0000000000,2693598180:0.0000000000):0.0000000000,2683628225:0.0000000000):0.0000020866,2693247976:0.0000025597):0.0117015516[100]):0.0016461364[100],2652357523:0.0000021470):0.0000029669[60]):0.0039829688[92],2683630668:0.0000022427):0.0039750884[60],2561973046:0.0169392828):0.0000020155[28],(((((((((((2678030462:0.0000000000,2736174786:0.0000000000):0.0000000000,2736185661:0.0000000000):0.0000000000,2685730887:0.0000000000):0.0000000000,2685733794:0.0000000000):0.0000000000,2736222914:0.0000000000):0.0000000000,2686969429:0.0000000000):0.0000000000,2563646227:0.0000000000):0.0000000000,2688530824:0.0000000000):0.0000000000,2688173004:0.0000000000):0.0000020570,2736220001:0.0000020570):0.0000029953[87],2688164156:0.0039783777):0.0039739793[100]):0.0000024917[9],((((((((((((((((((((((((((((((((((((((((((((((((((((((((((((((((((((2504075458:0.0000000000,2532825718:0.0000000000):0.0000000000,2668862204:0.0000000000):0.0000000000,2541881496:0.0000000000):0.0000000000,2651647808:0.0000000000):0.0000000000,2716060200:0.0000000000):0.0000000000,2540350139:0.0000000000):0.0000000000,2538325112:0.0000000000):0.0000000000,2546679488:0.0000000000):0.0000000000,2678306709:0.0000000000):0.0000000000,2730791820:0.0000000000):0.0000000000,2533152720:0.0000000000):0.0000000000,2560821796:0.0000000000):0.0000000000,2641463799:0.0000000000):0.0000000000,2665966831:0.0000000000):0.0000000000,2669072477:0.0000000000):0.0000000000,2540352642:0.0000000000):0.0000000000,2633756163:0.0000000000):0.0000000000,2736228744:0.0000000000):0.0000000000,2642322299:0.0000000000):0.0000000000,2532198320:0.0000000000):0.0000000000,2746507622:0.0000000000):0.0000000000,2637061996:0.0000000000):0.0000000000,2677877797:0.0000000000):0.0000000000,2742437855:0.0000000000):0.0000000000,2633785216:0.0000000000):0.0000000000,2677876356:0.0000000000):0.0000000000,637365135_:0.0000000000):0.0000000000,2578071133:0.0000000000):0.0000000000,2743233459:0.0000000000):0.0000000000,2651146490:0.0000000000):0.0000000000,2638042802:0.0000000000):0.0000000000,2678778886:0.0000000000):0.0000000000,2637187989:0.0000000000):0.0000000000,2560760344:0.0000000000):0.0000000000,2637472599:0.0000000000):0.0000000000,2554747921:0.0000000000):0.0000000000,2725003101:0.0000000000):0.0000000000,2535843146:0.0000000000):0.0000000000,2861115275:0.0000000000):0.0000000000,2583231497:0.0000000000):0.0000000000,2672974566:0.0000000000):0.0000000000,2690926293:0.0000000000):0.0000000000,2649885757:0.0000000000):0.0000000000,2534712494:0.0000000000):0.0000000000,2632988408:0.0000000000):0.0000000000,2636480690:0.0000000000):0.0000000000,2659660727:0.0000000000):0.0000000000,2538642985:0.0000000000):0.0000000000,2504072781:0.0000000000):0.0000000000,2656691317:0.0000000000):0.0000000000,2583229757:0.0000000000):0.0000000000,648813432_:0.0000000000):0.0000000000,647736160_:0.0000000000):0.0000000000,2535840509:0.0000000000):0.0000000000,2631773562:0.0000000000):0.0000000000,2546685643:0.0000000000):0.0000000000,2636684178:0.0000000000):0.0000000000,2546688198:0.0000000000):0.0000000000,2540405120:0.0000000000):0.0000000000,2560812044:0.0000000000):0.0000000000,2583233083:0.0000000000):0.0000000000,2736234325:0.0000000000):0.0000000000,2638311167:0.0000000000):0.0000000000,2695491689:0.0000000000):0.0000000000,2703102064:0.0000000000):0.0000000000,2736211537:0.0000000000):0.0000000000,2635906561:0.0000000000):0.0000000000,2736146308:0.0000000000):0.0000020570):0.0000028868[6],2633691245:0.0000020570):0.0000028366[10],2554740644:0.0000022238):0.0000028604[17],2649489098:0.0039745777):0.0000028379[30],(2678513583:0.0000020570,2699069891:0.0000020570):0.0039642569[99]):0.0040821919[89],2640480021:0.0000023490):0.0000020569[40],(2572990108:0.0000000000,2576259305:0.0000000000):0.0000021980):0.0122947571[98],2797352636:0.0000027483):0.1293102500[100],(((2562555063:0.0471985110,((((((((((((((2704961248:0.0000000000,2562620331:0.0000000000):0.0000000000,2716237410:0.0000000000):0.0000000000,2744258670:0.0000000000):0.0000000000,2691439422:0.0000000000):0.0000000000,2650601766:0.0000000000):0.0000000000,2650601693:0.0000000000):0.0000000000,2641374636:0.0000000000):0.0000000000,644493737_:0.0000000000):0.0000000000,2650601780:0.0000000000):0.0000000000,2744251378:0.0000000000):0.0000000000,2729172326:0.0000000000):0.0000000000,2650601555:0.0000000000):0.0000020570,2729025046:0.0000020570):0.0000027062[94],2699755031:0.0080923927):0.0430711676[100]):0.0710027790[100],(2795657025:0.1070836045,2523749226:0.1426803062):0.0181899976[99]):0.0394576461[100],((((2817375311:0.0000000000,2628268676:0.0000000000):0.0000020570,2775150284:0.0000020570):0.0000021652[75],(2612464670:0.0000020570,2854289366:0.0000020570):0.0040936137[100]):0.1001845548[100],(2839027689:0.0901410549,2629777924:0.3790863703):0.1395162054[100]):0.0430906827[94]):0.0643686076[99]):0.0824297215[99],2684515779:0.2991722895):0.1941241959[100],2700248279:0.3911431407):0.1205143428[100],((((((2756394275:0.0000024628,2570957833:0.0000028411):0.0656761985[100],(((((((((((((((((((((((((2862865646:0.0000000000,2869208834:0.0000000000):0.0000000000,2803889196:0.0000000000):0.0000000000,2809635727:0.0000000000):0.0000000000,2629284181:0.0000000000):0.0000000000,2687816266:0.0000000000):0.0000000000,2810653296:0.0000000000):0.0000000000,2554345414:0.0000000000):0.0000000000,2632658261:0.0000000000):0.0000000000,2862917074:0.0000000000):0.0000000000,2810474154:0.0000000000):0.0000000000,2862933131:0.0000000000):0.0000000000,2646078361:0.0000000000):0.0000000000,2810426784:0.0000000000):0.0000000000,2810663544:0.0000000000):0.0000000000,2579291998:0.0000000000):0.0000000000,2810777340:0.0000000000):0.0000000000,2809635700:0.0000000000):0.0000000000,2743801920:0.0000000000):0.0000000000,2810744615:0.0000000000):0.0000000000,2862872499:0.0000000000):0.0000000000,2810530644:0.0000000000):0.0000000000,2550616247:0.0000000000):0.0000020570,2862889335:0.0000020536):0.0000020539[69],((2744999219:0.0000000000,2856996893:0.0000000000):0.0000029326,2815755777:0.0000028969):0.0041172633[100]):0.0000020631[88],2810586373:0.0000024100):0.0102197478[99]):0.0912462916[100],2733033460:0.1937531837):0.0851443726[100],(2865380543:0.1845543720,((2862809580:0.2860192604,2752503020:0.1020660481):0.0279098385[95],(((((((((((((((((((((((((((((((((((((((((((((((((((((((((((((((((((((((((((((((((((((((((((((((((((((((((((((((((((((((((((((((((((((((((((((((((((((((((((((((((((((((((((((((((((((((2553162580:0.0000000000,2666776528:0.0000000000):0.0000000000,2726228782:0.0000000000):0.0000000000,2801169413:0.0000000000):0.0000000000,2798270462:0.0000000000):0.0000000000,2801904241:0.0000000000):0.0000000000,2804426178:0.0000000000):0.0000000000,2796839338:0.0000000000):0.0000000000,2803803784:0.0000000000):0.0000000000,2796748619:0.0000000000):0.0000000000,2804053291:0.0000000000):0.0000000000,2796914802:0.0000000000):0.0000000000,2803582596:0.0000000000):0.0000000000,2803447162:0.0000000000):0.0000000000,2801476639:0.0000000000):0.0000000000,2798525628:0.0000000000):0.0000000000,2796494713:0.0000000000):0.0000000000,2803731352:0.0000000000):0.0000000000,2797228759:0.0000000000):0.0000000000,2660748168:0.0000000000):0.0000000000,2796817896:0.0000000000):0.0000000000,2797273996:0.0000000000):0.0000000000,2803249445:0.0000000000):0.0000000000,2803219092:0.0000000000):0.0000000000,2797313843:0.0000000000):0.0000000000,2691103527:0.0000000000):0.0000000000,2801612795:0.0000000000):0.0000000000,2696255648:0.0000000000):0.0000000000,2797326026:0.0000000000):0.0000000000,2801458007:0.0000000000):0.0000000000,2801607700:0.0000000000):0.0000000000,2797128845:0.0000000000):0.0000000000,2796971995:0.0000000000):0.0000000000,2803770446:0.0000000000):0.0000000000,2797774722:0.0000000000):0.0000000000,2804085103:0.0000000000):0.0000000000,2804032487:0.0000000000):0.0000000000,2797940495:0.0000000000):0.0000000000,2803833528:0.0000000000):0.0000000000,2797557010:0.0000000000):0.0000000000,2669488216:0.0000000000):0.0000000000,2803754629:0.0000000000):0.0000000000,2797549017:0.0000000000):0.0000000000,2801488013:0.0000000000):0.0000000000,2802358943:0.0000000000):0.0000000000,2801346095:0.0000000000):0.0000000000,2694027821:0.0000000000):0.0000000000,2801778199:0.0000000000):0.0000000000,2803936777:0.0000000000):0.0000000000,2796454472:0.0000000000):0.0000000000,2803304181:0.0000000000):0.0000000000,2516283633:0.0000000000):0.0000000000,2796701296:0.0000000000):0.0000000000,2803154318:0.0000000000):0.0000000000,2802327901:0.0000000000):0.0000000000,2802322542:0.0000000000):0.0000000000,2796345745:0.0000000000):0.0000000000,2802924496:0.0000000000):0.0000000000,2798734956:0.0000000000):0.0000000000,2798009339:0.0000000000):0.0000000000,2803840289:0.0000000000):0.0000000000,2803255928:0.0000000000):0.0000000000,2797301143:0.0000000000):0.0000000000,2798496642:0.0000000000):0.0000000000,2796475991:0.0000000000):0.0000000000,2803385126:0.0000000000):0.0000000000,2804037410:0.0000000000):0.0000000000,2797881020:0.0000000000):0.0000000000,2803501444:0.0000000000):0.0000000000,2803749793:0.0000000000):0.0000000000,2798701594:0.0000000000):0.0000000000,2798477612:0.0000000000):0.0000000000,2796924925:0.0000000000):0.0000000000,2797182924:0.0000000000):0.0000000000,2802249414:0.0000000000):0.0000000000,2801372271:0.0000000000):0.0000000000,2797264200:0.0000000000):0.0000000000,2803080162:0.0000000000):0.0000000000,2670536291:0.0000000000):0.0000000000,2804126466:0.0000000000):0.0000000000,2802858417:0.0000000000):0.0000000000,2801813381:0.0000000000):0.0000000000,2797284396:0.0000000000):0.0000000000,2798330194:0.0000000000):0.0000000000,2798407152:0.0000000000):0.0000000000,2798264762:0.0000000000):0.0000000000,2797068806:0.0000000000):0.0000000000,2802196101:0.0000000000):0.0000000000,2802349493:0.0000000000):0.0000000000,2803594531:0.0000000000):0.0000000000,2801176693:0.0000000000):0.0000000000,2797891936:0.0000000000):0.0000000000,2803903563:0.0000000000):0.0000000000,2802254565:0.0000000000):0.0000000000,2798718142:0.0000000000):0.0000000000,2802806678:0.0000000000):0.0000000000,2803990481:0.0000000000):0.0000000000,2797992152:0.0000000000):0.0000000000,2804390906:0.0000000000):0.0000000000,2802809076:0.0000000000):0.0000000000,2796330501:0.0000000000):0.0000000000,2802314057:0.0000000000):0.0000000000,2798188400:0.0000000000):0.0000000000,2801491849:0.0000000000):0.0000000000,2797473573:0.0000000000):0.0000000000,2804438098:0.0000000000):0.0000000000,2802796260:0.0000000000):0.0000000000,2672479946:0.0000000000):0.0000000000,2797298500:0.0000000000):0.0000000000,2796601914:0.0000000000):0.0000000000,2801253521:0.0000000000):0.0000000000,2801623437:0.0000000000):0.0000000000,2796325423:0.0000000000):0.0000000000,2798716867:0.0000000000):0.0000000000,2796399962:0.0000000000):0.0000000000,2798738742:0.0000000000):0.0000000000,2797917708:0.0000000000):0.0000000000,2804076490:0.0000000000):0.0000000000,2796835390:0.0000000000):0.0000000000,2802906689:0.0000000000):0.0000000000,2801340591:0.0000000000):0.0000000000,2803299805:0.0000000000):0.0000000000,2798384337:0.0000000000):0.0000000000,2798751905:0.0000000000):0.0000000000,2797861363:0.0000000000):0.0000000000,2803137240:0.0000000000):0.0000000000,2797867912:0.0000000000):0.0000000000,2803308413:0.0000000000):0.0000000000,2797014278:0.0000000000):0.0000000000,2696825965:0.0000000000):0.0000000000,2797934591:0.0000000000):0.0000000000,2802303428:0.0000000000):0.0000000000,2796470714:0.0000000000):0.0000000000,2802205005:0.0000000000):0.0000000000,2803406845:0.0000000000):0.0000000000,2798631083:0.0000000000):0.0000000000,2797654900:0.0000000000):0.0000000000,2803382136:0.0000000000):0.0000000000,2797833432:0.0000000000):0.0000000000,2692374191:0.0000000000):0.0000000000,2802282362:0.0000000000):0.0000000000,2803396517:0.0000000000):0.0000000000,2803412787:0.0000000000):0.0000000000,2798359552:0.0000000000):0.0000000000,2803417132:0.0000000000):0.0000000000,2796467785:0.0000000000):0.0000000000,2803892792:0.0000000000):0.0000000000,2804040918:0.0000000000):0.0000000000,2797077000:0.0000000000):0.0000000000,2797916392:0.0000000000):0.0000000000,2796274905:0.0000000000):0.0000000000,2802285520:0.0000000000):0.0000000000,2797707261:0.0000000000):0.0000000000,2802048339:0.0000000000):0.0000000000,2797726841:0.0000000000):0.0000000000,2553042270:0.0000000000):0.0000000000,2797308112:0.0000000000):0.0000000000,2798754968:0.0000000000):0.0000000000,2803228545:0.0000000000):0.0000000000,2798404831:0.0000000000):0.0000000000,2798696224:0.0000000000):0.0000000000,2798572313:0.0000000000):0.0000000000,2798012678:0.0000000000):0.0000000000,2797380794:0.0000000000):0.0000000000,2801314024:0.0000000000):0.0000000000,2803568517:0.0000000000):0.0000000000,2797141712:0.0000000000):0.0000000000,2797244488:0.0000000000):0.0000000000,2796584647:0.0000000000):0.0000000000,2801221839:0.0000000000):0.0000000000,2798686056:0.0000000000):0.0000000000,2797179847:0.0000000000):0.0000000000,2797406473:0.0000000000):0.0000000000,2803043135:0.0000000000):0.0000000000,2796313878:0.0000000000):0.0000000000,2797698807:0.0000000000):0.0000000000,2801450654:0.0000000000):0.0000000000,2803457516:0.0000000000):0.0000000000,2801772899:0.0000000000):0.0000000000,2798024634:0.0000000000):0.0000000000,2695751739:0.0000000000):0.0000000000,2798761657:0.0000000000):0.0000020570,2796668066:0.0000020570):0.0000021825[79],2798020726:0.0029111997):0.3015005883[100]):0.0571354342[98]):0.2283857151[100]):0.0884938269[100],(2865237175:0.0000022677,2819429034:0.0000021221):0.1062915272[100]):0.1880664283[100],((2865600624:0.2051715730,2865427138:0.1230042346):0.1402968265[100],(((((((2867028829:0.0000020570,2573478180:0.0022748663):0.0000020570[90],((2554344620:0.0000000000,2579291046:0.0000000000):0.0000020570,2677036886:0.0000020570):0.0000020570[100]):0.0000028449[97],((((2514474485:0.0000000000,2514468581:0.0000000000):0.0000000000,2774996784:0.0000000000):0.0000000000,2775074574:0.0000000000):0.0000000000,2846676234:0.0000000000):0.0000020570):0.0000020945[52],2809584193:0.0000020570):0.0000022485[75],2807515336:0.0040950207):0.0000021595[79],(((((((2525736853:0.0000000000,2523390811:0.0000000000):0.0000000000,2776542057:0.0000000000):0.0000000000,2857219367:0.0000000000):0.0000000000,2843173614:0.0000000000):0.0000000000,2834545946:0.0000000000):0.0000020570,2616292093:0.0000020570):0.0000020101[77],2639160369:0.0041019933):0.0041094308[96]):0.1705060571[100],((((((((646394118_:0.0000000000,2809576323:0.0000000000):0.0000000000,2855006620:0.0000000000):0.0000000000,2647823808:0.0000000000):0.0000000000,2523351043:0.0000000000):0.0000000000,2854971491:0.0000000000):0.0000000000,2714414642:0.0000000000):0.0000000000,2791161394:0.0000000000):0.0000020407,2515068427:0.0000029080):0.1662708497[100]):0.3957445115[100]):0.1079734408[100]):0.3836194319[100]):0.0539068473[87],((((((2794150206:0.0046986055,(((((2631668809:0.0000000000,2856989189:0.0000000000):0.0000000000,2648728428:0.0000000000):0.0000000000,2635503690:0.0000000000):0.0000020570,2856988126:0.0000020570):0.0000022922[79],2514710690:0.0043265390):0.0085767935[99]):0.0430498805[99],2677030171:0.0686521249):0.1444174728[100],(((((((((2768210656:0.0000000000,2804936953:0.0000000000):0.0000000000,2813072543:0.0000000000):0.0000000000,2766570818:0.0000000000):0.0000020570,2804867478:0.0000020570):0.0747296477[100],(2554405950:0.0000020570,2774773732:0.0000020014):0.2684507113[100]):0.0515790410[92],(2868426718:0.2312236660,2768558704:0.0885719670):0.0649610839[100]):0.0501663567[92],2654643319:0.2157441608):0.0221286035[91],2707375182:0.2099041386):0.0225777253[89],(2532540436:0.0497700645,(2532534171:0.0801898334,(2775049020:0.0590156598,2508703001:0.0819263992):0.0308064685[100]):0.0228404717[100]):0.0864534798[100]):0.0385123543[71]):0.2131542035[100],2707554215:0.1953001282):0.0433286436[91],((((2865944026:0.0507827279,(2598194630:0.0000020570,2778142170:0.0000020570):0.0345397766[100]):0.0374588526[100],2867154753:0.2061467060):0.0347032043[98],(2805955545:0.3230621365,2516915739:0.2689800287):0.2559263416[96]):0.0658189042[94],((((((((((((2804164396:0.0000000000,2797958003:0.0000000000):0.0000000000,2802891433:0.0000000000):0.0000000000,2803111094:0.0000000000):0.0000000000,641577669_:0.0000000000):0.0000000000,2801573239:0.0000000000):0.0000000000,641713347_:0.0000000000):0.0000000000,2798503684:0.0000000000):0.0000000000,2798171778:0.0000000000):0.0000000000,2851870188:0.0000000000):0.0000020248,2798005515:0.0000020425):0.0082141319[100],(2803254896:0.0000020570,2804215670:0.0000020570):0.0000023512[91]):0.1271304625[100],(2807348035:0.0901874287,((2508746905:0.0000000000,2508745808:0.0000000000):0.0000020570,2508746248:0.0000020570):0.0716732619[100]):0.0546674935[100]):0.2261691047[100]):0.0321849811[80]):0.0375680501[89],((2862386640:0.0206553321,(((((((2767891927:0.0000000000,2768369689:0.0000000000):0.0000000000,2766519822:0.0000000000):0.0000000000,2768003979:0.0000000000):0.0000000000,2793954822:0.0000000000):0.0000020570,2777360538:0.0000020570):0.0000020570[76],651526985_:0.0043520157):0.0218681112[100],2704976230:0.0149469323):0.0264394635[100]):0.1113509514[100],2554932124:0.1684382813):0.0985855166[100]):0.0378002375[90]):0.0628068133[85],(((((2517396778:0.0424997392,2620460205:0.0985460395):0.3002087721[100],2728060605:0.3579414186):0.0737272597[100],(2677078812:0.0000020570,2677074604:0.0000020570):0.1885744455[100]):0.0272732563[89],2668023375:0.3010657003):0.0249488307[99],2515793735:0.2685384122):0.0708913104[100]):0.0150223851[48],((((((((((2824469052:0.0000020240,(2861968773:0.0000020515,(2868033856:0.0000023576,2724301270:0.0000025558):0.0041932795[100]):0.0000021226[95]):0.1866892601[100],((2775997962:0.0038688497,2547683012:0.0000022639):0.1338320414[100],(((2847299739:0.0000000000,2643753255:0.0000000000):0.0000020570,2624627601:0.0000020570):0.0000025587[78],2547521956:0.0000022774):0.1949412972[100]):0.0368441614[99]):0.0923532238[100],((((((((2844811122:0.0000020840,2524341138:0.0060699424):0.1008607314[100],((2654107383:0.0000000000,2831308806:0.0000000000):0.0000021547,2654172824:0.0000021926):0.0855578616[100]):0.0302517581[100],2867501520:0.2033978502):0.0222728477[50],2588969080:0.2112227274):0.0127641828[8],2844832050:0.2287343521):0.0119944727[22],((((((((((((2772262986:0.0695979539,2734773241:0.0818988810):0.2471939670[100],((((((((((((((2803060415:0.0000000000,2798037630:0.0000000000):0.0000000000,2797602751:0.0000000000):0.0000000000,2797611965:0.0000000000):0.0000000000,2798032501:0.0000000000):0.0000000000,2802012924:0.0000000000):0.0000000000,2802017977:0.0000000000):0.0000000000,2804108786:0.0000000000):0.0000000000,2803024951:0.0000000000):0.0000000000,2796903466:0.0000000000):0.0000000000,2804259346:0.0000000000):0.0000000000,2803574452:0.0000000000):0.0000000000,2802054016:0.0000000000):0.0000000000,2804336075:0.0000000000):0.0000020570,2803942385:0.0000020569):0.0000021069[97]):0.0041295572[95],2769643771:0.0239131657):0.0000028286[46],(2686659617:0.0000020571,2774627006:0.0000029963):0.0040652177[100]):0.0000028222[11],(((((((((((((((((((((((2865757651:0.0000000000,2745611116:0.0000000000):0.0000000000,2670653974:0.0000000000):0.0000000000,2772263169:0.0000000000):0.0000000000,2810017885:0.0000000000):0.0000000000,2660721494:0.0000000000):0.0000000000,2825222221:0.0000000000):0.0000000000,2697975368:0.0000000000):0.0000000000,2798519208:0.0000000000):0.0000000000,2765970502:0.0000000000):0.0000000000,2732286570:0.0000000000):0.0000000000,2691138210:0.0000000000):0.0000000000,2810550626:0.0000000000):0.0000000000,2825209273:0.0000000000):0.0000000000,2601039222:0.0000000000):0.0000000000,2696769800:0.0000000000):0.0000000000,2673112769:0.0000000000):0.0000000000,2726231344:0.0000000000):0.0000000000,2674461262:0.0000000000):0.0000000000,2632777059:0.0000000000):0.0000000000,2766046233:0.0000000000):0.0000000000,2665425673:0.0000000000):0.0000000000,2508746161:0.0000000000):0.0000000000,2765887830:0.0000000000):0.0000026463):0.0000026278[6],2862871845:0.0000020570):0.0000028592[11],(((((((2801762099:0.0000000000,2803558618:0.0000000000):0.0000000000,2796523928:0.0000000000):0.0000000000,2803872352:0.0000000000):0.0000000000,2796882485:0.0000000000):0.0000000000,2797320106:0.0000000000):0.0000000000,2798664113:0.0000000000):0.0000024743,2801427337:0.0000026639):0.0040789390[100]):0.0000020735[16],2865389090:0.0040706694):0.0210997972[100],(2833999483:0.0000020570,2816388920:0.0040533883):0.0436073301[100]):0.0347747741[100],646093563_:0.0646007670):0.0225615854[100],(((2733656833:0.0000020829,2839545114:0.0119470303):0.1048769889[100],651399610_:0.1425124513):0.0232449790[100],2778307920:0.0970664653):0.0244119896[99]):0.0161490935[96],((((((2866511720:0.0040812871,((((((2790936703:0.0000000000,2839722732:0.0000000000):0.0000000000,2603112270:0.0000000000):0.0000000000,2549885607:0.0000000000):0.0000000000,2737432456:0.0000000000):0.0000000000,2640031233:0.0000000000):0.0000020570,(2832439490:0.0000020570,2832457846:0.0000020570):0.0000012694[100]):0.0000016313[44]):0.0000020958[33],2784470770:0.0000020570):0.0000012900[44],650228422_:0.0039028638):0.0038157482[81],644992787_:0.0000020029):0.0043990484[92],2784471712:0.0000029828):0.1613317511[100],(((2634664943:0.0168783758,2846700026:0.0116077550):0.1041909681[100],((2744513410:0.0120155843,(((2601987057:0.0000000000,2517449200:0.0000000000):0.0000020570,2834563671:0.0000020570):0.0000028924[96],2834565053:0.0040068193):0.0039913130[100]):0.0041693191[100],2618104397:0.0038398507):0.1279713143[100]):0.0239484603[100],2579633298:0.0878927493):0.0267806365[100]):0.0538836110[100]):0.0381484057[96]):0.0407746782[46],2834003683:0.1784388204):0.0528001319[97],(2834022794:0.0501969736,2731997264:0.0315928279):0.2839083925[100]):0.0683537657[99]):0.0451914868[98],((((((((((((((((((((((((((((((((((((((((((2869215611:0.0000000000,2632012621:0.0000000000):0.0000000000,2769649402:0.0000000000):0.0000000000,2586274367:0.0000000000):0.0000000000,2804044996:0.0000000000):0.0000000000,2802276423:0.0000000000):0.0000000000,2856267876:0.0000000000):0.0000000000,2803889182:0.0000000000):0.0000000000,2726242166:0.0000000000):0.0000000000,2815811050:0.0000000000):0.0000000000,2810782932:0.0000000000):0.0000000000,2856205025:0.0000000000):0.0000000000,2677197784:0.0000000000):0.0000000000,640457437_:0.0000000000):0.0000000000,2803434805:0.0000000000):0.0000000000,2745864950:0.0000000000):0.0000000000,2704217338:0.0000000000):0.0000000000,2704209554:0.0000000000):0.0000000000,2704211450:0.0000000000):0.0000000000,2797857438:0.0000000000):0.0000000000,2507064464:0.0000000000):0.0000000000,2683338378:0.0000000000):0.0000000000,2804068132:0.0000000000):0.0000000000,2674205269:0.0000000000):0.0000000000,2699353716:0.0000000000):0.0000000000,2810673521:0.0000000000):0.0000000000,2699846939:0.0000000000):0.0000000000,649807403_:0.0000000000):0.0000000000,2801461696:0.0000000000):0.0000000000,2810554689:0.0000000000):0.0000000000,2673368220:0.0000000000):0.0000000000,2601442532:0.0000000000):0.0000000000,2691138246:0.0000000000):0.0000000000,2803829852:0.0000000000):0.0000000000,2804524504:0.0000000000):0.0000000000,2802163396:0.0000000000):0.0000000000,2638087382:0.0000000000):0.0000020570,2869195955:0.0000020570):0.0000024850[81],(2631346829:0.0627380166,2558342182:0.0105943773):0.0096713757[97]):0.0477071825[100],2810611098:0.1006655163):0.0187659948[98],2639680877:0.0662251168):0.0858001854[99],(2869208814:0.1833895464,2869203976:0.1347340291):0.0321357521[53]):0.1036520553[99],(((((2835270489:0.0000000000,2670280756:0.0000000000):0.0000000000,2640222275:0.0000000000):0.0000000000,2678643996:0.0000000000):0.0000000000,2635408385:0.0000000000):0.0000020570,2867019262:0.0000020570):0.4709111546[100]):0.0773853404[88]):0.0900622429[90],2855273344:0.1552966952):0.0722632701[89],2777965974:0.4902663311):0.1370886309[94],(2553420873:0.1181799770,(((((2834068471:0.0000000000,2821243890:0.0000000000):0.0000000000,2821245942:0.0000000000):0.0000000000,2856442718:0.0000000000):0.0000000000,2821244586:0.0000000000):0.0000024032,2602284392:0.0000026481):0.0752465672[100]):0.1755985427[100]):0.0670756841[90],(((((((((2865628909:0.0040294799,((((((2862062382:0.0000000000,2624812101:0.0000000000):0.0000000000,2601098896:0.0000000000):0.0000000000,2691031035:0.0000000000):0.0000020570,2538665918:0.0000020570):0.0000028270[81],2598724523:0.0040138449):0.0000025182[91],(2640804028:0.0000020570,2515277235:0.0000028175):0.0080372169[100]):0.0040084201[100]):0.0000020256[19],2753832951:0.0000020570):0.0000025311[4],2721512041:0.0000020570):0.0000026408[19],(2868014501:0.0040119813,2810140364:0.0000020570):0.0040130302[100]):0.0000027260[82],2776907437:0.0080675574):0.0901580827[100],(2865156284:0.0000020570,2865708959:0.0000029353):0.0493380641[100]):0.0191774346[98],((((2771540293:0.0038528649,2707542353:0.0000025123):0.0038518099[100],2720715654:0.0076718106):0.0000026990[91],((2523394878:0.0000027422,2776539028:0.0000028087):0.0038278037[100],(2616304868:0.0000020244,2804817499:0.0000020570):0.0038260394[100]):0.0038207690[100]):0.0850655743[99],2586900669:0.0938078336):0.1255361771[100]):0.0452383832[100],(2644580512:0.0604954738,2551763842:0.0583998720):0.0252714580[100]):0.3320341916[100],2732397425:0.2982916960):0.0354619749[89]):0.0517996678[96],((2865997320:0.0918632278,2869326440:0.0456428510):0.2039744921[100],((((((2868305716:0.0000020570,2866040178:0.0000020570):0.0080009688[100],2866011450:0.0326751781):0.0251685131[100],2668003111:0.0148214571):0.1141803348[100],2733658079:0.2266896474):0.0334915573[96],(((((2870578915:0.0000028361,(((((((((2854162005:0.0000000000,2729226083:0.0000000000):0.0000000000,2505903375:0.0000000000):0.0000000000,2849592584:0.0000000000):0.0000000000,2854156235:0.0000000000):0.0000000000,2705844166:0.0000000000):0.0000000000,2579583222:0.0000000000):0.0000000000,2849477794:0.0000000000):0.0000020570,2849587370:0.0000020570):0.0000023182[97],(2854154346:0.1318499957,647278381_:0.0000029872):0.0076019286[100]):0.0114290570[100]):0.1495314565[100],(2518676516:0.0119018291,2519156931:0.0330851599):0.0745455361[100]):0.0355792900[99],(((((2791568081:0.0000020570,2791553425:0.0000020570):0.0834381600[100],2563415394:0.0389345674):0.0253765758[100],(2708616081:0.1298459362,2835083545:0.0421067316):0.0160353390[96]):0.1044722102[100],(((643580626_:0.0000000000,2631955706:0.0000000000):0.0000020570,2636105924:0.0000020570):0.0098378185[100],2802657372:0.0139412370):0.0693471048[100]):0.0139630982[64],2753664187:0.1300112571):0.0258761921[98]):0.0264948994[96],2789446256:0.2058696794):0.0505588471[98],((2689503657:0.0138304487,(((2616305566:0.0000000000,2633904268:0.0000000000):0.0000020570,2804818201:0.0000020570):0.0323675815[100],2598033262:0.1853306727):0.0306057975[94]):0.0345697744[94],2724122639:0.1245955219):0.1700286307[100]):0.0576860155[70]):0.0399510060[68],(2674229677:0.0000022365,2793025346:0.0000024974):0.3605453441[100]):0.0451179600[95]):0.0361240992[64]):0.2241388837[100],((2794200657:0.2286416242,(2856457238:0.0000020404,2554034560:0.0263518116):0.1971118116[100]):0.1551195860[100],(((((((((((2862838161:0.0000000000,2506874984:0.0000000000):0.0000000000,2506874621:0.0000000000):0.0000000000,2677199953:0.0000000000):0.0000000000,2506874771:0.0000000000):0.0000000000,2803780902:0.0000000000):0.0000000000,2726237937:0.0000000000):0.0000020570,2638293856:0.0000020570):0.0368257137[100],2856679166:0.0517725593):0.0911475991[100],2668024235:0.2183706166):0.1048432656[100],2525755767:0.6790129485):0.0314281570[100],(2806992977:0.2551027946,2718321886:0.2594737164):0.2344201987[100]):0.0906620071[99]):0.0753580943[94]):0.0342069173[26]):0.0857667004[88],2713956321:0.6674080598):0.0749059948[92],((((((((2630994100:0.0000020570,2714710745:0.0000023095):0.1094849884[100],(2725106710:0.0000020570,2725113631:0.0000020570):0.1371902378[100]):0.0388438349[48],2865534413:0.1166462570):0.0361682459[48],2646145536:0.0990471066):0.1701399709[100],2732887769:0.3476406380):0.2929149590[100],((2515797871:0.2063607066,(2597306414:0.0999320707,2760304376:0.4720902897):0.1059196792[100]):0.1781343670[100],((((2640215707:0.0000020570,2641731193:0.0000020570):0.3090984338[100],2855305519:0.2773955936):0.0501379067[100],2677014018:0.4440894980):0.0355035417[91],(2515771686:0.1947952047,2799324494:0.1576343595):0.0555818900[91]):0.1442226855[100]):0.3081714971[100]):0.2039807536[99],646679835_:0.7061265624):0.0983602130[97],(2630958409:0.0000020570,651153483_:0.0000020570):0.4652266726[100]):0.0936954242[91]):0.0819585390[91],2541002827:0.8491993344):0.0497325357[31],2784402719:0.6020627420):0.0467114228[28]):0.0756202667[91],((((642766288_:0.0371490820,2524446739:0.0055348631):0.2633158318[100],2583011486:0.2550155540):0.4290033589[100],((648611337_:0.6730686466,2588324604:0.5153919815):0.3034129400[100],(2735031432:0.4748602322,2735028565:0.4353560575):0.1149507907[100]):0.1180522198[100]):0.1105640667[97],((2840505540:0.1916471134,2848428838:0.2438331485):0.5799088456[100],(2503255016:0.0000020570,2506318494:0.0000020570):0.7935640074[100]):0.1170487493[91]):0.0669224884[77]):0.0781181203[71],(((((((((((646748147_:0.0000000000,2839530805:0.0000000000):0.0000000000,2719648644:0.0000000000):0.0000000000,2839528175:0.0000000000):0.0000000000,2585336927:0.0000000000):0.0000000000,2773912068:0.0000000000):0.0000000000,2595643999:0.0000000000):0.0000020570,2789996145:0.0000020570):0.1101769990[100],2636097817:0.2385255343):0.4530020886[100],((((2790839867:0.0087533079,(((((2728210481:0.0000000000,2578256090:0.0000000000):0.0000000000,2545984181:0.0000000000):0.0000000000,2578256091:0.0000000000):0.0000000000,2574169750:0.0000000000):0.0000020570,2561434207:0.0000020570):0.0261144527[100]):0.0130893248[99],(638936434_:0.0000020570,2664235011:0.0000022428):0.0000025793[93]):0.1728455884[99],2701232575:0.1223531027):0.1234526739[99],(((644336206_:0.0000000000,2758613854:0.0000000000):0.0000020570,2562965381:0.0000020570):0.0000020855[77],(((2744912916:0.0000020570,2537260860:0.0000020570):0.0000021263[86],2509561788:0.0044660586):0.0270718422[95],(2847105827:0.0044143398,(2758651345:0.0000020570,2836710454:0.0000020570):0.0000020095[71]):0.0000020016[78]):0.0044154682[38]):0.3444994967[100]):0.3861233923[100]):0.8157143227[100],(2628144618:0.5466930528,2735028573:0.7157555597):0.1591586784[100]):0.0675279619[79],(2739678941:0.1121311977,2739678862:0.2975983374):1.0504771530[100]):0.1719007276[90]):0.0480873098[35],(((((((2770331569:0.7122183298,2700270364:0.6372611993):0.1799936068[100],2652156718:0.4758660838):0.2093614739[100],(((2773834815:0.1337324173,2727943546:0.1110105150):0.1349172956[100],(2836452817:0.0415204346,2836396749:0.0514513621):0.1139731234[100]):0.4223955045[100],(2788210792:0.7536945974,2805168372:0.5501507246):0.2803990578[100]):0.2668195829[100]):0.0646800179[76],((2832012919:0.3924737649,2839881128:0.6826458700):0.3949417496[100],2689164288:1.1759723122):0.3467692191[100]):0.0512931494[64],((((((2790562775:0.0000000000,2778740144:0.0000000000):0.0000000000,2746674286:0.0000000000):0.0000025008,2790568610:0.0000022220):0.0573353903[100],(2757421593:0.0044509422,(2790117210:0.0023408655,638141833_:0.0000020570):0.0004723573[99]):0.0357656435[98]):0.6301220861[99],((2734608432:0.0160986054,(2776829769:0.0000020570,2776822351:0.0000020570):0.0164798564[100]):0.0080323368[100],2529358970:0.0000020024):0.7297329176[100]):0.3778487466[100],641431353_:0.8210551811):0.3629384638[100]):0.0795157742[45],(2770332239:1.1294788873,((((2596636232:0.0000020570,2684787804:0.0000020570):0.6780116553[100],2596271515:0.5071986234):0.1328837148[88],2684786631:0.6347483384):0.3702079724[100],2837186391:1.0714030456):0.1301313902[94]):0.1221638000[82]):0.1224396569[99],((2868089379:0.2328807728,2515797872:0.4307261241):0.4991430367[100],2653252013:0.3571180723):0.4644361523[100]):0.0549455766[45]):0.1457937364[93]):0.1221690095[86],(((2573563049:0.8008751050,2869738559:1.4249015539):1.6523658280[100],2862086456:0.3216491007):0.0629341776[36],2624805573:0.6795822118):1.2952121460[100]):0.2340748307[94]):1.0681459990[98],2521797834:2.2680708986):0.8639484554[98]):0.4624568834[86]):0.1541737160[85],650902971_:2.5496410713)OROOT;
