# Supplementary material for: Expanded Diversity and Phylogeny of mer Genes Broadens Mercury Resistance Paradigms and Reveals an Origin for MerA Among Thermophilic Archaea
Source: Front Microbiol. 2021 Jun 23;12:682605. doi: 10.3389/fmicb.2021.682605 (PMC8261052; doi:10.3389/fmicb.2021.682605)
Supplement: Supplementary file 1 [file Data_Sheet_1.ZIP › Supplementary Dataset 4_MerB_homologs.faa]

>AAB49639.1 MerB (plasmid) [Escherichia coli]
------------------------------------------------------------
------------------------------------------------------------
------------------------------------------------------------
------------------------------------------------------------
------------------------------------------------------------
------------------------------------------------------------
------------------------------------MKL---------------------
------------------------------------------------------------
------------------------------------------------------------
------------------------------------------------------------
------------------------------------------------------------
------------------------------------------------------------
------------------------------------------------------------
------------------------------------------------------------
------------------------------------------------------------
------------------------------------------------------------
-----------------------APYIL---------------------EL---------
------------------------------------------------------------
------------------------------------------------------------
----------------LTSV----------------------------------------
------------------------------NR--------TN----------------GT
A------------------------------------DLL-VPLL-------RELA----
-------------KGR-------------P----VSRTT-----LAG----ILDWP-A--
ERV-AA----VLEQAT--------STE---Y---------DK--------DG--------
--N-----------IIG-YGLT-LRE---TSYVFE-I-----------D--D----R--R
----L-YAWCALDTLIFPALI---------GRTA-RVSSHCAATGA--P-VSLT------
-VSP-----------S--------E------------I--QA-VEPA-------GMAVSL
VL------------------PQ---------------EA-AD---------VRQSFCCH-
VHFFASVPTA-E------D-W---ASKH-------------------QG-----------
-----------------LEGLAIVSVHEAF------------------------------
----------GL-GQEF---------N-----------RHL----L--------------
------------------------------------------------------------
--------------------------------------------------------QTMS
SRTP--------------------------------------------------------
------------------------------------------------------------
------------------------------------------------------------
------------------------------------------------------------
---------------------------------
>3F0P_1_Chains_A_B_Alkylmercury_lyase_Escherichia_coli_562
------------------------------------------------------------
------------------------------------------------------------
------------------------------------------------------------
------------------------------------------------------------
------------------------------------------------------------
------------------------------------------------------------
------------------------------------MKL---------------------
------------------------------------------------------------
------------------------------------------------------------
------------------------------------------------------------
------------------------------------------------------------
------------------------------------------------------------
------------------------------------------------------------
------------------------------------------------------------
------------------------------------------------------------
------------------------------------------------------------
-----------------------APYIL---------------------EL---------
------------------------------------------------------------
------------------------------------------------------------
----------------LTSV----------------------------------------
------------------------------NR--------TN----------------GT
A------------------------------------DLL-VPLL-------RELA----
-------------KGR-------------P----VSRTT-----LAG----ILDWP-A--
ERV-AA----VLEQAT--------STE---Y---------DK--------DG--------
--N-----------IIG-YGLT-LRE---TSYVFE-I-----------D--D----R--R
----L-YAWCALDTLIFPALI---------GRTA-RVSSHCAATGA--P-VSLT------
-VSP-----------S--------E------------I--QA-VEPA-------GMAVSL
VL------------------PQ---------------EA-AD---------VRQSFCCH-
VHFFASVPTA-E------D-W---ASKH-------------------QG-----------
-----------------LEGLAIVSVHEAF------------------------------
----------GL-GQEF---------N-----------RHL----L--------------
------------------------------------------------------------
--------------------------------------------------------QTMS
SRTP--------------------------------------------------------
------------------------------------------------------------
------------------------------------------------------------
------------------------------------------------------------
---------------------------------
>2636896411_Ga0069388_11187__alkylmercury_lyase__Vibrio_cholerae_2012EL-2176___Ga0069388_11_
------------------------------------------------------------
------------------------------------------------------------
------------------------------------------------------------
------------------------------------------------------------
------------------------------------------------------------
------------------------------------------------------------
------------------------------------MKL---------------------
------------------------------------------------------------
------------------------------------------------------------
------------------------------------------------------------
------------------------------------------------------------
------------------------------------------------------------
------------------------------------------------------------
------------------------------------------------------------
------------------------------------------------------------
------------------------------------------------------------
-----------------------APYIL---------------------ER---------
------------------------------------------------------------
------------------------------------------------------------
----------------LTSV----------------------------------------
------------------------------NR--------TN----------------GT
A------------------------------------DLL-VPLL-------RELA----
-------------KGR-------------P----VSRTT-----LAG----ILDWP-A--
ERV-AA----VLEQAT--------STE---Y---------DK--------DG--------
--N-----------IIG-YGLT-LRE---TA-LLQ-I-----------V--G----G---
------------DKLIIP------------------------------------------
------------------------------------------------------------
-------------------------------------------------------FC---
------------------------------------------------------------
------------------------------------------------------------
------------------------------------------------------------
------------------------------------------------------------
------------------------------------------------------------
------------------------------------------------------------
------------------------------------------------------------
------------------------------------------------------------
------------------------------------------------------------
---------------------------------
>2602754797_Ga0057276_1362__Alkylmercury_lyase__Staphylococcus_aureus_DAR3144___Ga0057276_136_
------------------------------------------------------------
------------------------------------------------------------
------------------------------------------------------------
------------------------------------------------------------
------------------------------------------------------------
------------------------------------------------------------
------------------------------------------------------------
------------------------------------------------------------
------------------------------------------------------------
------------------------------------------------------------
------------------------------------------------------------
------------------------------------------------------------
------------------------------------------------------------
------------------------------------------------------------
------------------------------------------------------------
------------------------------------------------------------
------------------------------------------------------------
------------------------------------------------------------
------------------------------------------------------------
------------------------------------------------------------
------------------------------------------------------------
------------------------------------------------------------
------------------------------------------------------------
------------------------------------------------------------
--------------------LT-LFP---TPHRFE-V-----------D--G----K--Q
----L-YAWCALDTLMFPALI---------GRTV-HIASPCHGTGK--S-VRLT------
-VEP--------------------DR-----------V--VS-VEPS-------TAVVSI
VT------------------PD---------------EM-AS---------VRSAFCND-
VHFFSSPSAA-Q------D-W---LNQH-------------------P------------
-------------------ESSVLPVEDAF------------------------------
----------EL-GRHL---------G-----------ARY----E--------------
------------------------------------------------------------
---------------------------------------------------------ESG
PTNG---------------S----------------------------------------
------------------------------------------------------------
------------------------------------------------------------
------C-CNI-------------------------------------------------
---------------------------------
>2714421756_Ga0124711_14461__Alkylmercury_lyase__Deinococcus_sp__UR1___Ga0124711_1446_
------------------------------------------------------------
------------------------------------------------------------
------------------------------------------------------------
------------------------------------------------------------
------------------------------------------------------------
------------------------------------------------------------
-------------------------------------MP---------------------
------------------------------------------------------------
------------------------------------------------------------
------------------------------------------------------------
------------------------------------------------------------
------------------------------------------------------------
------------------------------------------------------------
------------------------------------------------------------
------------------------------------------------------------
------------------------------------------------------------
--------DTSAVPA-------------------------HLK------TL---------
------------------------------------------------------------
------------------------------------------------------------
----------------LDCC----------------------------------------
---------------------------------------------------------EGQ
AP---------------------------------------EAML-------RDFV----
-------------MFT-------------P------------------------------
------------------------------------------------------------
-----------------------------TPHVIQ-T--------Q--N--G----V--R
----I-YTRCALDTFLAAWIL---------DENI-DIETTPPSQTQ--P-LQLA------
-FRN--------------------GQ-----------L--Q---APT-------EALMAL
PTQP-----------ET--------------------QTSAD---------VHRSFCPY-
TLVFSGIESD-Q------V-W---SATA-------------------P------------
------------------VPTTPVTLQNAF------------------------------
----------QL-AHTL---------I-----------DRL-------------------
------------------------------------------------------------
-----------------------------------------------------THL-HTL
NGKAGV------------------------------------------------------
------------------------------------------------------------
------------------------------------------------------------
-----QC-C---------------------------------------------------
---------------------------------
>2824469052_Ga0372417_3317__alkylmercury_lyase__Ga0372417_09___Microbacterium_proteolyticum_CECT_8356_
------------------------------------------------------------
------------------------------------------------------------
------------------------------------------------------------
------------------------------------------------------------
------------------------------------------------------------
------------------------------------------------------------
------------------------------------------------------------
------------------------------------------------------------
------------------------------------------------------------
------------------------------------------------------------
------------------------------------------------------------
------------------------------------------------------------
------------------------------------------------------------
------------------------------------------------------------
------------------------------------------------------------
------------------------------------------------------------
------------------------------------------------------------
------------------------------------------------------------
------------------------------------------------------------
------------------------------------------------------------
------------------------------------------------------------
------------------------------------------------------------
------------------------------------------------------------
--------------MP--------DTE---Y---------DD--------QG--------
--R-----------IIG-QGLT-LRP---TRHRFT-V-----------A--G----E--E
----L-YTWCALDTLIFPTLI---------GRPA-RIESVSPASGD--T-IRVT------
-VDP-----------T--------AG-----------V--TS-VEPI-------TAVVSL
VD------------------PG---------------NL-PS---------IRSSFCNQ-
VHYFTSPEDA-G------G-W---LAEH-------------------P------------
-------------------EGRVLSVAEAF------------------------------
----------GL-GRNL---------L-----------PET----L-ARPV---------
------------------------------------------------------------
----------------------------------------------------SG--TG--
-DGS-------------YRG----------------------------------------
------------------------------------------------------------
------------------------------PDA---------------------------
------C-C---------------------------------------------------
---------------------------------
>2844811122_Ga0104570_01_4765021_4765500__alkylmercury_lyase__Ga0104570_01___Kineosphaera_limosa_DSM_14548_
------------------------------------------------------------
------------------------------------------------------------
------------------------------------------------------------
------------------------------------------------------------
------------------------------------------------------------
------------------------------------------------------------
------------------------------------------------------------
------------------------------------------------------------
------------------------------------------------------------
------------------------------------------------------------
------------------------------------------------------------
------------------------------------------------------------
------------------------------------------------------------
------------------------------------------------------------
------------------------------------------------------------
------------------------------------------------------------
------------------------------------------------------------
------------------------------------------------------------
------------------------------------------------------------
------------------------------------------------------------
------------------------------------------------------------
------------------------------------------------------------
------------------------------------------------------------
--------------VP--------DTE---Y---------DD--------QG--------
--R-----------IVG-QGLT-LRP---TAHRFT-V-----------A--G----E--E
----L-YTWCALDTLIFPALL---------ERAA-TVVSTSPASGD--T-IRVT------
-VDP-----------T--------SG-----------V--TS-LEPA-------TAAVSL
VN------------------PD---------------QI-SS---------IRSSFCNQ-
VHYFTSPEDA-A------G-W---LAEH-------------------P------------
-------------------EAEVVTVAEAF------------------------------
----------QL-GAAL---------T-----------AGL----L-GRLR---------
------------------------------------------------------------
----------------------------------------------------------AD
HAGA-------------E-A----------------------------------------
------------------------------------------------------------
------------------------------RHC---------------------------
------C-----------------------------------------------------
---------------------------------
>639772724_Noca_4942__alkylmercury_lyase__Nocardioides_sp__JS614_plasmid_pNOCA01__NC_008697_
------------------------------------------------------------
------------------------------------------------------------
------------------------------------------------------------
------------------------------------------------------------
------------------------------------------------------------
------------------------------------------------------------
------------------------------------MTR---------------------
------------------------------------------------------------
--------------------------------------------------RPATPS----
------------------------------------------------------------
------------------------------------------------------------
------------------------------------------------------------
------------------------------------------------------------
------------------------------------------------------------
------------------------------------------------------------
------------------------------------------------------------
-----------TTPE--------TSQAAC---------CDPTV------DL---------
------------------------------------------------------------
------------------------------------------------------------
----------------LARS----------------------------------------
------------------------------SEEA--------------------------
------------------------------------ALVR-RAAF------TH-LR----
-------------RGR-------------P----APEAT-----LAE----DTGLP-V--
EAV-RA----ALTELVAV--GTATVVD---R---------D-------------------
--------------VVAAGGLS-VVP---AAHRLR-L-----------P--G----V--D
----L-WTWCAFDAIGIPAAL---------GVDA-LAITQCPVCGT--A-LEVA------
-LPQ-----------G--------KP-------------------PA-------DSPLVG
WL------------------PER--------------PC-AN---------VQEDFCPE-
ANLFCGRDHL-E------R-W---RGEAND-----------------P------------
-------------------AGRAYSLAGLA------------------------------
----------AQ-GQQV---------W-----------AEM----R-EAAE---------
------------------------------------------------------------
-------------------------------------------------------HHPGQ
AGRTIL------------------------------------------------------
------------------------------------------------------------
------------------------------------------------------------
------------------------------------------------------------
---------------------------------
>2587990024_AFO_00130__Alkylmercury_lyase__Acidithrix_ferrooxidans_PyF3__AFO____AFO_contig00251_ace_1_
------------------------------------------------------------
------------------------------------------------------------
------------------------------------------------------------
------------------------------------------------------------
------------------------------------------------------------
------------------------------------------------------------
------------------------------------MED---------------------
------------------------------------------------------------
--------------------------------------------------STAVA-----
------------------------------------------------------------
------------------------------------------------------------
------------------------------------------------------------
------------------------------------------------------------
------------------------------------------------------------
------------------------------------------------------------
------------------------------------------------------------
----------------------------------------AVL------DT---------
------------------------------------------------------------
------------------------------------------------------------
----------------MVSG----------------------------------------
------------------------------DETT--------------------------
------------------------------------TSVR-RVVF------FS-LL----
-------------DGV-------------S----LSFSE-----IAT----KTGLA-I--
EVV-RS----VVEQAILG--GVAT-ID---G---------PL--------EGD-------
-PK-----------VVGAEGLT-LVE---SRHNLL-I-----------D--G----V--D
----L-YTWCAFDIVGIPAAL---------GVDA-TGETTCATCSA--V-ISIV------
-ITG-----------G--------E--------------------PL-------ESDVVG
WW------------------PLG--------------ST-GP---------VNESFCPT-
ASMFCDPSHL-D------S-W---RRNSG------------------A------------
-------------------NGEMLSLVDLA------------------------------
----------AR-GRIT---------W-----------AKF----A-S------------
------------------------------------------------------------
------------------------------------------------------------
------------------------------------------------------------
------------------------------------------------------------
------------------------------------------------------------
------------------------------------------------------------
---------------------------------
>2753052312_Ga0163574_11632__alkylmercury_lyase__Marmoricola_aequoreus_NRRL_B24464___Ga0163574_116_
------------------------------------------------------------
------------------------------------------------------------
------------------------------------------------------------
------------------------------------------------------------
------------------------------------------------------------
------------------------------------------------------------
------------------------------------MTD---------------------
------------------------------------------------------------
--------------------------------------------------EPQT------
------------------------------------------------------------
------------------------------------------------------------
------------------------------------------------------------
------------------------------------------------------------
------------------------------------------------------------
------------------------------------------------------------
------------------------------------------------------------
----------------------------------------PTA------GL---------
------------------------------------------------------------
------------------------------------------------------------
----------------LEVG----------------------------------------
------------------------------DADA--------------------------
------------------------------------ARVR-RAAF------TRLLA----
-------------TAA-------------P----ITAAM-----LAT----EVDLT-D--
EQV-EA----ALRRLAAA--GA---IS---R---------DE--------SG--------
--E-----------VVAAGGLA-VTR---AWHRLL-L-----------D--G----R--Q
----Y-WTWCAFDGIGIPAAL---------ELDA-VLDTRCPTCGA--G-LRIT------
-ITA-----------G--------SL-------------------PA-------GIPVVG
WL------------------PGG--------------PC-AN---------VQADFCPE-
ANLFCTEAHL-A------T-W---RQTAGD-----------------P------------
-------------------PGTAATLRELA------------------------------
----------ET-GRQV---------W-----------ADL----T--------------
------------------------------------------------------------
------------------------------------------------------------
------------------------------------------------------------
------------------------------------------------------------
------------------------------------------------------------
------------------------------------------------------------
---------------------------------
>2834560949_Ga0336016_156__hypothetical_protein__Ga0336016_022___Brevibacterium_casei_OG2_
------------------------------------------------------------
------------------------------------------------------------
------------------------------------------------------------
------------------------------------------------------------
------------------------------------------------------------
------------------------------------------------------------
------------------------------------MNA---------------------
------------------------------------------------------------
------------------------------------------------------------
------------------------------------------------------------
------------------------------------------------------------
------------------------------------------------------------
------------------------------------------------------------
------------------------------------------------------------
------------DH-------------------------------QAR------------
------------------------------------------------------------
-----------------------YEAVDH-----------ALI------HKW--------
------------------------------------------------------------
------------------------------------------------------------
------------------------------------------------------------
------------------------------------------------QQP---------
--------------GG-------------------------QELIREGGKIVNHLI----
----------D--HGP------L------P----VHVADAM---LPE----------A-D
QKI------GMVKFFA------DRDYN-LEV---------NA--------AG--------
--D-----------IVG-AGLS-LIA--DERSRVH-I--------S--EIKG----R--R
----F-YNWCVCDIVMFPIIL---------GLHA-PSSTVCPTSGE--T-ITFT------
-VTP----------HGF-------DN-----------L-----SHPA-------------
--------AWY------TLAPALG----------------GD---------IRDVYCNR-
VSIYADQAKA-EV-----A-----VAADA-------------------------------
-------------------DIACAPIADLW------I-----------------------
-------------GTKSL--------------------ADM-------------------
------------------------------------------------------------
------------------------------------------------------------
------------------------------------------------------------
----------------------------------------F-------------------
------------------------------------------------------------
------------------------------------------------------------
---------------------------------
>2518900691_BUPH_06494__alkylmercury_lyase__Burkholderia_phenoliruptrix_BR3459___CP003863_
------------------------------------------------------------
------------------------------------------------------------
------------------------------------------------------------
------------------------------------------------------------
------------------------------------------------------------
------------------------------------------------------------
------------------------------------------------------------
------------------------------------------------------------
------------------------------------------------------------
------------------------------------------------------------
------------------------------------------------------------
------------------------------------------------------------
------------------------------------------------------------
------------------------------------------------------------
------------------------------------------------------------
------------------------------------------------------------
------------------------------------------------------------
------------------------------------------------------------
------------------------------------------------------------
------------------------------------------------------------
------------------------------------------------------------
------------------------------------------------------------
------------------------------------------------------------
-----------MAQS---------------------------------------------
-----------------------LRG---TPHTFE-V-----------D--G----R--R
----L-YTWCAFDTLFFPALI---------GRTA-QVVSRCAVTGV--P-VSLA------
-VTP-----------A--------A------------I--RD-LEPA-------GATVSL
IV------------------PQ---------------DT-PD---------IHHAFCCH-
VHFFC-------------------------------------------------------
------------------------------------------------------------
-----------L-CRDR-------------------------------------------
------------------------------------------------------------
------------------------------------------------------------
------------------------------------------------------------
------------------------------------------------------------
------------------------------------------------------------
------------------------------------------------------------
---------------------------------
>2770331569_Ga0248484_110392__alkylmercury_lyaselike_protein__candidate_division_AD3_bacterium_bin_3___Ga0248484_11039_
------------------------------------------------------------
------------------------------------------------------------
------------------------------------------------------------
------------------------------------------------------------
------------------------------------------------------------
------------------------------------------------------------
------------------------------------------------------------
------------------------------------------------------------
------------------------------------------------------------
------------------------------------------------------------
------------------------------------------------------------
------------------------------------------------------------
------------------------------------------------------------
------------------------------------------------------------
------------------------------------------------------------
------------------------------------------------------------
------------------------------------------------------------
------------------------------------------------------------
------------------------------------------------------------
------------------------------------------------------------
------------------------------------------------------------
------------------------------------------------------------
------------------------------------------------------------
------------------------------------------------------------
------------------RGLGDVYK---RQHEMD-V-----------N--G----V--Q
----L-WTWCAWDTLFLPALL---------GNVA-KVRSICPVSKQ--R-IELR------
-VAP-----------E--------R------------L--ES-VMPE-------GTVVSF
LR------------------PNQ--------------PF-SS--------DVITSFCHF-
VHFFASRSLG-E------R-W---IAEH-------------------P------------
-------------------GTFLLSLPDAF------------------------------
----------EL-G------------------------RLS----N--------------
------------------------------------------------------------
----------------------------------------------------LRFNVRG-
------------------------------------------------------------
------------------------------------------------------------
------------------------------------------------------------
------------------------------------------------------------
---------------------------------
>2699273650_Ga0122339_11807__Alkylmercury_lyase__Enterobacter_cloacae_ST54_941713674___Ga0122339_1180_
------------------------------------------------------------
------------------------------------------------------------
------------------------------------------------------------
------------------------------------------------------------
------------------------------------------------------------
------------------------------------------------------------
------------------------------------------------------------
------------------------------------------------------------
------------------------------------------------------------
------------------------------------------------------------
------------------------------------------------------------
------------------------------------------------------------
------------------------------------------------------------
------------------------------------------------------------
------------------------------------------------------------
------------------------------------------------------------
------------------------------------------------------------
------------------------------------------------------------
------------------------------------------------------------
------------------------------------------------------------
------------------------------------------------------------
------------------------------------------------------------
------------------------------------------------------------
------------------------------------------------------------
-------------------GLT-LRE---TSYVFE-I-----------D--D----R--R
----L-YAWCALDTLIFPALI---------GRTA-RVSSHCAATGA--P-VSLT------
-VSP-----------S--------E------------I--QA-VEPA-------GMAVSL
VL------------------PQ---------------EA-AD---------VRQSFCCH-
VHFFASVPTA-E------D-W---ASKH-------------------QG-----------
-----------------LEGLAIVSVHEAF------------------------------
----------GL-GQEF---------N-----------RHL----L--------------
------------------------------------------------------------
--------------------------------------------------------QTMS
SRTP--------------------------------------------------------
------------------------------------------------------------
------------------------------------------------------------
------------------------------------------------------------
---------------------------------
>2630994100_Ga0069618_112112__Alkylmercury_lyase__Mycobacterium_kyorinense_KUM_060204___Ga0069618_1121_
------------------------------------------------------------
------------------------------------------------------------
------------------------------------------------------------
------------------------------------------------------------
------------------------------------------------------------
------------------------------------------------------------
------------------------------------------------------------
------------------------------------------------------------
------------------------------------------------------------
------------------------------------------------------------
------------------------------------------------------------
------------------------------------------------------------
------------------------------------------------------------
------------------------------------------------------------
------------------------------------------------------------
------------------------------------------------------------
------------------------------------------------------------
------------------------------------------------------------
------------------------------------------------------------
------------------------------------------------------------
------------------------------------------------------------
------------------------------------------------------------
------------------------------------------------------------
------------------------------------------------------------
-----------------------------TRHRYI-V-----------D--G----R--G
----L-FTFCAADALIFTPIL---------GRPA-TVESSCLTTGQ--P-IRVE------
-LTP-----------E--------A------------V--TS-VDPP-------TTVVSV
VE------------------LA--------------CDA-SD---------IRGSCCDH-
GHFFASENAA-R------E-W---RRAH-------------------P------------
-------------------DGDVRPVRELF------------------------------
----------DI-AVDV---------C-----------REL----G--------------
------------------------------------------------------------
-------------------------------------------------------WTHA-
------------------------------------------------------------
------------------------------------------------------------
------------------------------------------------------------
------------------------------------------------------------
---------------------------------
>649833310_Tmar_1607__alkylmercury_lyase__Thermaerobacter_marianensis_DSM_12885_chromosome__NC_014831_
------------------------------------------------------------
------------------------------------------------------------
------------------------------------------------------------
------------------------------------------------------------
------------------------------------------------------------
------------------------------------------------------------
------------------------------------MAEF--------------------
------------------------------------------------------------
------------------------------------------------------------
------------------------------------------------------------
------------------------------------------------------------
------------------------------------------------------------
------------------------------------------------------------
------------------------------------------------------------
------------------------------------------------------------
------------------------------------------------------------
----------------------------------------NVV-----------------
------------------------------------------------------------
------------------------------------------------------------
--------------TALADA----------------------------------------
------------------------------------------------------------
--------------------------------------LR------------EGIA----
---------DS--HSD-------------PVRV-----------IAQRWN----------
----------LARSLN-----------------------SDG--------SSL-------
PDRL----------------FA-DAP---TPHHVR----W--------N--G----R--E
G-----WTHCILDALMLPFFN---------GEPA-EVETVTPVRGTR---IELR------
-VSD--------------------EA-----------V--ES-SHPG------ARVAVSA
A-------------------PTR-----------------GD--------DVRRACCPF-
ILAFADRHEY-D------E-W---HRQHG-------------------------------
-----------------DVVSVALTLEEAW------------------------------
----------RL-ARLLVR-------------------SDV---AM--------------
------------------------------------------------------------
----------------------------------------------------EEGCQDDE
GSGPPVI-----------------------------------------------------
------------------------------------------------------------
------------------------------------------------------------
----GGC-C---------------------------------------------------
---------------------------------
>2582525938_EI73DRAFT_3159__Alkylmercury_lyase__Deinococcus_sp__YIM_77859___EI73DRAFT_scf7180000000011_quiver_dupTrim_4943_4_
------------------------------------------------------------
------------------------------------------------------------
------------------------------------------------------------
------------------------------------------------------------
----------------------------------ML------------------------
------------------------------------------------------------
------------------------------------LNP---------------------
------------------------------------------------------------
------------------------------------------------------------
------------------------------------------------------------
------------------------------------------------------------
------------------------------------------------------------
------------------------------------------------------------
------------------------------------------------------------
------------------------------------------------------------
------------------------------------------------------------
--------ETLVTHT-------------------------HLT------DR---------
------------------------------------------------------------
------------------------------------------------------------
----------------LNDLF---------------------------------------
------------------------------------------------TR------REGQ
AP---------------------------------------EVIL-------RDLV----
-------------SFN-------------P------------------------------
------------------------------------------------------------
-----------------------------TAHMVQ-T--------Q--S--G----V--R
----F-FTYCALDTLLAAWLL---------DENI-DIDTTPPGNSQ--P-IRIT------
-VRY--------------------EQ-----------L--H---APA-------DAVIAL
PDTP-----------D-----------------------AVE---------VRQTFCPY-
ANAFPDRASY-E------S-W---ASTS-------------------P------------
------------------VETTALPVSEVF------------------------------
----------LI-ARDI---------V-----------ERL-------------------
------------------------------------------------------------
-----------------------------------------------------KYL-HTL
QELGSG------------------------------------------------------
------------------------------------------------------------
------------------------------------------------------------
-----GC-C---------------------------------------------------
---------------------------------
>2753085533_Ga0163380_102543__alkylmercury_lyase__Saccharothrix_syringae_NRRL_B16468___Ga0163380_1025_
------------------------------------------------------------
------------------------------------------------------------
------------------------------------------------------------
------------------------------------------------------------
------------------------------------------------------------
------------------------------------------------------------
------------------------------------MPS---------------------
------------------------------------------------------------
------------------------------------------------------------
------------------------------------------------------------
------------------------------------------------------------
------------------------------------------------------------
------------------------------------------------------------
------------------------------------------------------------
------------------------------------------------------------
------------------------------------------------------------
----------LDAPGD------------------------ALT-----------------
------------------------------------------------------------
------------------------------------------------------------
------------------------------------------------------------
------------------------------------------------------------
------------------------------------AAVR-ARSF-------LHLL----
----------D--TGR-------------P----VPVVA-----LGT----PAGRT-A--
AEV-RR----VVDALAGS-GR-------LTL--------TED--------RG--------
--A-----------VTGSLGLS-VVP---TRHRLD-L-----------H--R----G--T
----Y-HTWCALDAVGILGAL---------GATG-RITSTTPT-GL--P-VAVD------
-FAD--------------------GE----------PT-----G-PP-------GPVLLL
PERG-------------TGPPV------------------TT-------------WCPL-
VNFFTDLDQA-R------A-W---SAARGL------------------------------
-------------------TASVVPLREAT------------------------------
----------SF-GAGLW--------R------------EAI-AAADDLGP---------
------------------------------------------------------WHPP--
-----------GGP-------------------------------------HPTRVPTRP
PSHPLP------------------------------------------------------
-----------------------------------P------------------------
--------------HPLPPRPF--------------------------------------
---PRP------------------------------------------------------
---------------------------------
>2774930746_Ga0146377_115393__alkylmercury_lyase__Corynebacterium_halotolerans_307_CHAL___Ga0146377_115_
------------------------------------------------------------
------------------------------------------------------------
------------------------------------------------------------
------------------------------------------------------------
------------------------------------------------------------
------------------------------------------------------------
------------------------------------------------------------
------------------------------------------------------------
------------------------------------------------------------
------------------------------------------------------------
------------------------------------------------------------
------------------------------------------------------------
------------------------------------------------------------
------------------------------------------------------------
------------------------------------------------------------
------------------------------------------------------------
----------MTHPT-------------------------Q-------------------
------------------------------------------------------------
------------------------------------------------------------
-----------------RDLHELL------------------------------------
------------------------------AEF------------------------SAA
DA---------------------------------------MTVA-------HGLI----
-------------SLR-------------P------------------------------
------------------------------------------------------------
-----------------------------TAHLAE-L--------A--N--G----T--R
----V-HTWCALDTLIVAHLL---------ETDV-EVRSRTPIESAGDPILNVA------
-IRG--------------------GE-----------L--V---ADP-------GFILSF
PHVT-----------DGE---------------------GRH---------FTEAFCPY-
ANLFASMDAY-R------D-W---AAGQ-------------------P------------
------------------RPTTPLTVAEAD------------------------------
----------DI-ARAY---------A-----------LDV-------------------
------------------------------------------------------------
-----------------------------------------------------LGRGAAE
ASCGAA------------------------------------------------------
------------------------------------------------------------
------------------------------------------------------------
-----ATGCAS-------------------------------------------------
---------------------------------
>2772262986_Ga0225922_11118__alkylmercury_lyaselike_protein__Mycobacterium_sp__PH06___Ga0225922_11_
------------------------------------------------------------
------------------------------------------------------------
------------------------------------------------------------
------------------------------------------------------------
------------------------------------------------------------
------------------------------------------------------------
------------------------------------------------------------
------------------------------------------------------------
------------------------------------------------------------
------------------------------------------------------------
------------------------------------------------------------
------------------------------------------------------------
------------------------------------------------------------
------------------------------------------------------------
------------------------------------------------------------
------------------------------------------------------------
------------------------------------------------------------
------------------------------------------------------------
------------------------------------------------------------
------------------------------------------------------------
------------------------------------------------------------
------------------------------------------------------------
------------------------------------------------------------
--------------VP--------DTE---Y---------DD--------QG--------
--R-----------IIG-QGLT-LRP---TPHRFT-V-----------A--G----E--E
----L-YTWCALDTLIFPALL---------DRPA-KVESASPVSGE--P-VRVN------
-VDP-----------T--------EG-----------A--TS-VDPP-------TAVVSL
VN------------------PE---------------QI-TS---------IRSSFCNQ-
VHYFTSPRTPRA------G-W---PSTPAR---------------SGP------------
-------------------GGRGVP-----------------------------------
-----------------------------------------------DRGR---------
------------------------------------------------------------
----------------------------------------------------PRHRPAQP
PPGA-------------RRG----------------------------------------
------------------------------------------------------------
---------------RRQPQL-------LLTHTTEGMRTPMMSNHDDRPGGSGLLLGAGA
ALLMVAC-CALLPIL---IAGGAIAGIGAFLRNRGSSAPGSPW-----------------
-RSSR----------------------------
>2734773241_Ga0128435_105261__Alkylmercury_lyase__Mycobacterium_chlorophenolicum_NBRC_15527___Ga0128435_10526_
------------------------------------------------------------
------------------------------------------------------------
------------------------------------------------------------
------------------------------------------------------------
------------------------------------------------------------
------------------------------------------------------------
------------------------------------------------------------
------------------------------------------------------------
------------------------------------------------------------
------------------------------------------------------------
------------------------------------------------------------
------------------------------------------------------------
------------------------------------------------------------
------------------------------------------------------------
------------------------------------------------------------
------------------------------------------------------------
------------------------------------------------------------
------------------------------------------------------------
------------------------------------------------------------
------------------------------------------------------------
------------------------------------------------------------
------------------------------------------------------------
------------------------------------------------------------
------------------------------------------------------------
------------------------------------V-----------A--G----E--E
----L-YTWCALDTLIFPALL---------DRPA-KVESASPVSGE--P-VRVN------
-VDP-----------T--------EG-----------A--TS-VDPP-------TAVVSL
VN------------------PE---------------QI-TS---------IRSSFCNQ-
VHYFTSPRTPRA------G-W---PSTP--------------------------------
------------------------------------------------------------
------------------------------------------------------------
------------------------------------------------------------
------------------------------------------------------------
---A-------------RRW----------------------------------------
------------------------------------------------------------
---------------SRWPR----------------------------------------
------------------------------------------------------------
-RA------------------------------
>2515773212_A3ESDRAFT_06603__Alkylmercury_lyase__Kribbella_catacumbae_DSM_19601___A3ESDRAFT_scaffold_43_44_
------------------------------------------------------------
------------------------------------------------------------
------------------------------------------------------------
------------------------------------------------------------
------------------------------------------------------------
------------------------------------------------------------
------------------------------------------------------------
------------------------------------------------------------
------------------------------------------------------------
------------------------------------------------------------
------------------------------------------------------------
--------------------------------VSR---KSKNDV----------------
------------------------------------------------------------
------------------------------------------------------------
------------------------------------------------------------
------------------------------------------------------------
------------------------------------------------------------
------------------------------------------------------------
------------------------------------------------------------
------------------------------------------------------------
------------------------------------------------------------
------------------------------------------------------------
------------------------------------------------------------
------------------------------------------------------------
------------------------------------------------------------
------YAMCAIDSLGIAPML---------GRDT-RIESVDVTTGQ--P-ITVT------
-TI---------------------GG-----------R--TT-WQPA-------TAVVFI
G-AD-----------A-GGGP-----------------S-AD------------CCCDY-
LNFFADHAAV-E------A-W---TSAH-------------------PGIP---------
--------------------GQILNQPEAE------------------------------
----------QL-ATRLF--------Q------------PL----L--------------
------------------------------------------------------------
----------------------------------------------------------AT
------------------------------------------------------------
------------------------------------------------------------
------------------------------------------------------------
------------------------------------------------------------
---------------------------------
>646440637_Tter_2087__alkylmercury_lyase__Thermobaculum_terrenum_ATCC_BAA-798_chromosome_2__NC_013526_
------------------------------------------------------------
------------------------------------------------------------
------------------------------------------------------------
------------------------------------------------------------
------------------------------------------------------------
------------------------------------------------------------
------------------------------------------------------------
------------------------------------------------------------
------------------------------------------------------------
------------------------------------------------------------
------------------------------------------------------------
------------------------------------------------------------
------------------------------------------------------------
------------------------------------------------------------
------------------------------------------------------------
------------------------------------------------------------
------------------------------------------------------------
------------------------------------------------------------
------------------------------------------------------------
------------------------------------------------------------
------------------------------------------------------------
-M---------------------------------------DALS-------KETP----
-------------RIR-------------P------------------------------
E-----------------------------------------------------------
--------------------VD-AG--------------------------G----K--R
----L-YVHCFMDALMAPTVLG--------YESV-SVRSDSPSGGQ--V-MAH-------
-VTG--------------------RT-----------V--E--AWPE-------GEVVSF
GAAR-----------SG----------------------KGP---------VQELLCPY-
INAFPSRQDY-E------R-W---ARET-------------------PE-----------
------------------AVTIALSLEEAF------------------------------
----------AL-ARGL---------A-----------AT--------------------
------------------------------------------------------------
------------------------------------------------------------
RP----------------------------------------------------------
------------------------------------------------------------
------------------------------------------------------------
------------------------------------------------------------
---------------------------------
>2733146511_Ga0128738_12205__Alkylmercury_lyase__Nocardioides_massiliensis_GD13___Ga0128738_1220_
------------------------------------------------------------
------------------------------------------------------------
------------------------------------------------------------
------------------------------------------------------------
------------------------------------------------------------
------------------------------------------------------------
------------------------------------------------------------
------------------------------------------------------------
------------------------------------------------------------
------------------------------------------------------------
------------------------------------------------------------
------------------------------------------------------------
------------------------------------------------------------
------------------------------------------------------------
------------------------------------------------------------
------------------------------------------------------------
------------------------------------------------------------
------------------------------------------------------------
------------------------------------------------------------
------------------------------------------------------------
------------------------------------------------------------
------------------------------------------------------------
------------------------------------------------------------
------------------------------------------------------------
------------------------------VHRLR-L-----------G--G----L--Q
----L-RTWCAFDVIGVPAVL---------DLDA-VLDTHCAHCDH--P-LRVT------
-IET-----------G--------QP-------------------PK-------ESPVVG
RL------------------PGG--------------PC-RN---------VQADFCPE-
ANLFCNHAHL-A------A-W---RKGAGD-----------------P------------
-------------------PGTTASLTELA------------------------------
----------HT-GRQV---------W-----------TKL----T--------------
------------------------------------------------------------
------------------------------------------------------------
------------------------------------------------------------
------------------------------------------------------------
------------------------------------------------------------
------------------------------------------------------------
---------------------------------
>2645066421_Ga0102394_138257__Alkylmercury_lyase__Microbacterium_sp__Leaf351___Ga0102394_138_
------------------------------------------------------------
------------------------------------------------------------
------------------------------------------------------------
------------------------------------------------------------
------------------------------------------------------------
------------------------------------------------------------
------------------------------------------------------------
------------------------------------------------------------
------------------------------------------------------------
------------------------------------------------------------
------------------------------------------------------------
------------------------------------------------------------
------------------------------------------------------------
------------------------------------------------------------
------------------------------------------------------------
------------------------------------------------------------
------------------------------------------------------------
------------------------------------------------------------
------------------------------------------------------------
------------------------------------------------------------
------------------------------------------------------------
------------------------------------------------------------
------------------------------------------------------------
------------------------------------------------------------
--------------------------------SVM----------------S----TT-T
----LWWGGCAWDAFAIPHLVP--------HSPSALIATTCPACGA--A-HAWT------
-VTN-----------E---------------------------YPPS------GDQIAHF
LV------------------PAA-------EIW-------PDAT----------HACEN-
QQIYCDESCL-D------D-W---LARTG-------------------------------
-----------------NTRGYVMTLTTLW------------------------------
----------NL-AAHWY--------D-----------GRL----D--------------
------------------------------------------------------------
-----------------------------------------------------TPYERRD
PTLAAA--------YFREVGLTG-------------------------------------
-----------------------------------P----FWGV----------------
-----------------EP-----------------------------------------
------------------------------------------------------------
---------------------------------
>2795464071_Ga0310219_100910__alkylmercury_lyase-like_protein__Uncultured_Halobacteriaceae_archaea_SG1_68_8___Ga0310219_1009_
------------------------------------------------------------
------------------------------------------------------------
------------------------------------------------------------
------------------------------------------------------------
------------------------------------------------------------
------------------------------------------------------------
------------------------------------MGT---------------------
------------------------------------------------------------
------------------------------------------------------------
------------------------------------------------------------
-------------ER---------------------------------------------
------------------------------------------------------------
------------------------------------------------------------
------------------------------------------------------------
----------SSD-----------------------------------------------
--S---------------------------------------------------------
-----------------------TTGLQS-----------TVA------DH---------
------------------------------------------------------------
------------------------------------------------------------
---------------VVATSEPEP------------------------------------
-----------------------------PEDTA------ER-------------LFGDH
DP-------------------------------ADTAAPR-EPIV-------KLFGV---
---------HE--SGE-------------A----MEVKA----NMAEFFN-------P--
DRA-------------------DEDVE---------SRAADE--CA----AGV-------
AADL-------------------LRPGEETRHEIH-F--------------G---DA--T
E-----YAHC-IDGTPIAAEL-------LEVTPV-TVRSQDPVSGG--A-VVFE------
-VSK--------------------EG-----------VA----VHSN-------DVVVSM
GIAEAAAADVD------VVSPGV-------------AMARGDVRPETYVDDPLDRFCRN-
FDAFEDVATY-E------E-W---------------------------------------
-----------------VTEGEAVSL----------------------------------
----------AV-PATVFA-------GM---------IRDL----V--------------
------------------------------------------------------------
------------------------------------------------------------
------------------------------------------------------------
------------------------------------------------------------
----------------ESPAFD--------------------------------------
------------------------------------------------------------
---------------------------------
>2730051447_Ga0180871_1475__Alkylmercury_lyase__Archaeoglobus_sp__JdFR-33___Ga0180871_147_
------------------------------------------------------------
------------------------------------------------------------
------------------------------------------------------------
------------------------------------------------------------
------------------------------------------------------------
------------------------------------------------------------
------------------------------------MCA---------------------
------------------------------------------------------------
------------------------------------------------------------
------------------------------------------------------------
-------------------EKSVKK-----------------------------------
------------------------------------------------------------
------------------------------------------------------------
------------------------------------------------------------
------------------------------------------------------------
------------------------------------------------------------
---------------------------E------------QRC------CE---------
------------------------------------------------------------
------------------------------------------------------------
------------------------------------------------------------
-----------------------------------------------------------V
TS--------------------------------MEIEIL-RRIF-------EIIL----
----------K--FGR-------------A----PTVKE-----MAVSLGKS-----E--
KDV-IH----ALDELE------GKDL--LLR---------RK---G----TQ--------
--E-----------IISIYPLS-LTP---TEHQIF-L--------E--D--G----K--R
----L-FAMCAVDALGMPIMF---------NRNV-KIVSQCEECKQ--D-ITIE------
-VKG--------------------GK-----------I--IS-MSHP-------K--IMI
WSPK-----RQ----E----------------------A-RP----------AETCCPK-
VNFFCSIEHL-R------E-W---EAKN-------------------PNLVRIG------
---------------------HSVQLEQSF------------------------------
----------PR-IKECW--------K------------YY----G--------------
------------------------------------------------------------
----------------------------------------EIIGIR--------------
------------------------------------------------------------
------------------------------------------------------------
------------------------------------------------------------
------------------------------------------------------------
---------------------------------
>2741382208_Ga0197638_116016__alkylmercury_lyase-like_protein__Theionarchaea_archaeon_DG-70-1___Ga0197638_1160_
------------------------------------------------------------
------------------------------------------------------------
------------------------------------------------------------
------------------------------------------------------------
------------------------------------------------------------
------------------------------------------------------------
------------------------------------------------------------
------------------------------------------------------------
------------------------------------------------------------
------------------------------------------------------------
------------------------------------------------------------
------------------------------------------------------------
------------------------------------------------------------
------------------------------------------------------------
MFVD--------------------------------------------------------
------------------------------------------------------------
--------DLLPTPTE---------KTE------------KLI------KSFY-------
------------------------------------------------------------
------------------------------------------------------------
------------------------------------------------------------
------------------------------------------------AHPKKV-IISKL
SL--------------------------------QENEVR-KYIL-------TEYT----
----------R--LGT-------------A----PAVEK-----IKEKFQ---NLD-V--
DSI--------LQKLD------TLDF--IYL---------NA---D----KT--------
--R-----------IECSYPFS-TGK---TIHEVE-M-----------D--G----T--K
----L-YCNCALDALGVPFIF---------GKDI-IISSQCGFTGE--P-ITIK------
-IEN--------------------KK-----------I--VS----------RTHSNIWV
WNSY-----------Y-RCGK-----------------S-VN------------SCCKR-
MLFFTSSTAL-D------E-W---VKTH-------------------PGEE---------
--------------------GERLALSEAL------------------------------
----------FI-SKYLF--------E------------SF----I--------------
------------------------------------------------------------
------------------------------------------------------------
------------------------------------------------------------
------------------------------------------------------------
------------------------------------------------------------
------------------------------------------------------------
---------------------------------
>2780279313_Ga0267184_11118__alkylmercury_lyase-like_protein__Heimdallarchaeota_archaeon_RS678___Ga0267184_111_
------------------------------------------------------------
------------------------------------------------------------
------------------------------------------------------------
------------------------------------------------------------
------------------------------------------------------------
------------------------------------------------------------
------------------------------------ME----------------------
------------------------------------------------------------
------------------------------------------------------------
------------------------------------------------------------
------------------------------------------------------------
------------------------------------------------------------
------------------------------------------------------------
------------------------------------------------------------
------------------------------------------------------------
------------------------------------------------------------
------------------------------------------------------------
------------------------------------------------------------
------------------------------------------------------------
------------------------------------------------------------
------------------------------------------------------------
------------------------------------------------------------
-------------YSN-------------A----PHYEQ-----IAIKF----NLS-L--
DQV-FE----HLNNLM--------EDHLIVL---------QP---H----TK--------
--R-----------ILXANPFS-NIP---TNFIVT----------------DLS--TG-K
----KYYANCGWDSVATHFMIK----H------PIRIQTHCQETLX--K-IELE------
-LXN-----------F---------------------------KITK---STHXXAIVYI
TK------------------PAK-------LWW-------ENII----------DTCSNH
MYXFXSIQAA-N------K-F---AKKN--------------------------------
-----------------NYSGHALTNEQLY------------------------------
----------GL-CEFLY--------D-----------DKM----E--------------
------------------------------------------------------------
-----------------------------------------------------LEYVRPT
KEETXS--------KFQELDLTS-------------------------------------
-----------------------------------K----FWEL----------------
------------------------------------------------------------
------------------------------------------------------------
---------------------------------
>2653865715_Ga0104427_10417__Alkylmercury_lyase__Halorientalis_regularis_IBRC-M_10760___Ga0104427_104_
-------------------------------------------MTAETDS----------
------------------------------------------------------------
------------------------------------------------------------
------------------------------------------------------------
------------------------------IRIEPA------------------------
------------------------------------------------------------
------------------------------------FEP---------------------
------------------------------------------------------------
------------------------------------------------------------
------------------------------------------------------------
------------------------------------------------------------
------------------------------------------------------------
------------------------------------------------------------
------------------------------------------------------------
------------------------------------------------------------
------------------------------------------------------------
--------AAIEIPG-------------------------QVG------ER---------
------------------------------------------------------------
------------------------------------------------------------
----------------IADLYG--------------------------------------
------------------------------VETV-------------RTA------EDWL
AA---------------------------------------LTTV-------LDST----
-------------DGE-------------P----LG------------------------
------------------------------------------------------------
---------------VA-DLCT-TDE---SPHVLE----------R--D--G----E--R
----Q-AYQCVYDPMIVPFLT---------DEPA-AVTTVCPTTGE--T-VTLE------
-IRD--------------------GA-----------V--D--VTPE-------TAVFSI
GVDA-----------SGATEP---------------PSTPAE---------SYGFVCPY-
GNAFADWAAY-E------D-W---AADT-------------------D------------
------------------AVTAAIPLEYGV------------------------------
----------SL-AGEL---------G-----------RQM-------------------
------------------------------------------------------------
----------------------------------------------------------AE
SGE---------------------------------------------------------
------------------------------------------------------------
------------------------------------------------------------
------------------------------------------------------------
---------------------------------
>2741398589_Ga0197641_102819__alkylmercury_lyase-like_protein__Candidatus_Heimdallarchaeota_archaeon_LC_2___Ga0197641_1028_
------------------------------------------------------------
------------------------------------------------------------
------------------------------------------------------------
------------------------------------------------------------
------------------------------------------------------------
------------------------------------------------------------
------------------------------------MS----------------------
------------------------------------------------------------
------------------------------------------------------------
------------------------------------------------------------
------------------------------------------------------------
------------------------------------------------------------
------------------------------------------------------------
------------------------------------------------------------
------------------------------------------------------------
------------------------------------------------------------
--------------------------------------------------N---------
------------------------------------------------------------
------------------------------------------------------------
------------------------------------------------------------
------------------------------------------------------------
---------------------------------DLNKDVR-KFIY-------DHLY----
----------S--FAI-------------P----PTPEK-----IMIKF----KKD-R--
EEI-IT----VLVSLH--------DDHLIVF---------DQ---K----IK--------
--K-----------IMIAHPFS-GIP---TSFVVK----------------SSK---D-M
----KYYATCAWDSIALHFTLE----D------DVEVEAYCHYCND--E-IRLI------
-LSN-----------N---------------------------QIVL---KIPEETIIHF
QE------------------PAG-------KWW-------DDIM----------NTCFNT
MNYFCSKEHL-E------K-W---IQKNP-------------------------------
-----------------SKAGELVPDDKIL------------------------------
----------VL-SQFLY--------K-----------NKM----N--------------
------------------------------------------------------------
-----------------------------------------------------LDYVRPS
VEQTKE--------KFNHIGLTG-------------------------------------
-----------------------------------E----FWKI----------------
------------------------------------------------------------
------------------------------------------------------------
---------------------------------
>2741405089_Ga0197642_101613__alkylmercury_lyase-like_protein__Candidatus_Heimdallarchaeota_archaeon_LC_3___Ga0197642_1016_
-------------------------------------------M----------------
------------------------------------------------------------
------------------------------------------------------------
------------------------------------------------------------
-----------------------------VIKEDQN------------------------
------------------------------------------------------------
------------------------------------MTV---------------------
------------------------------------------------------------
------------------------------------------------------------
------------------------------------------------------------
------------------------------------------------------------
------------------------------------------------------------
------------------------------------------------------------
------------------------------------------------------------
------------------------------------N-----------------------
------------------------------------------------------------
------------------------YSYTV-----------DID------PK---------
------------------------------------------------------------
------------------------------------------------------------
------------------------------------------------------------
------------------------------------------------------------
---------------------------------ELTKHVR-HYIY-------QYSI----
----------F--YSK-------------A----PNLEE-----IMRTF----EIT-K--
EES-IK----ILEKLE--------EQHHIKL---------IP---K----VP--------
--R-----------ILMAWPFS-NIP---TQYQVS----------------TLQ---G-K
----TYFANCAWDAIAFHIVLN----Q------DIKISSFCYHCGQ--P-VRIS------
-VSK-----------S---------------------------SLIV---KNPESAIINF
SL------------------PIA-------HWM-------EDVI----------ETCGNT
MNFFSSDQHL-K------D-W---KEKNP-------------------------------
-----------------NKASHTFTDDQII------------------------------
----------AL-TKLIY--------T-----------KRA----E--------------
------------------------------------------------------------
-----------------------------------------------------LDYKRPN
TEEIKQ--------LLESVDLIG-------------------------------------
-----------------------------------E----FWKVDEYH------------
------------------------------------------------------------
------------------------------------------------------------
---------------------------------
>2505381522_ANME2D_draft_0009_00000260__SOS-response_transcriptional_repressors__RecA-mediated_autopeptidases___2D___ANME2D_draf
------------------------------------------------------------
------------------------------------------------------------
------------------------------------------------------------
------------------------------------------------------------
------------------------------------------------------------
------------------------------------------------------------
------------------------------------------------------------
------------------------------------------------------------
------------------------------------------------------------
------------------------------------------------------------
------------------------------------------------------------
------------------------------------------------------------
------------------------------------------------------------
------------------------------------------------------------
------------------------------------------------------------
------------------------------------------------------------
-----------------------------------------MK------R----------
------------------------------------------------------------
------------------------------------------------------------
------------------------------------------------------------
-----------------------------RMDTI-GETVKGH------IAE------AKL
SP--------------------------------LQDEIR-KYIL-------MRFV----
----------K--DGR-------------P----PSPKE-----IME----ELGLSSA--
DAV-HQ----TIEKLQ------KFDI--IMR---------K---------ND--------
--E-----------IISAYPFS-ATE---TRHKVI-F--------E--D--G----H--E
----V-YALCATDALGIHFML---------DKGI-TILSRCPECEK--E-MRIA------
-VKD--------------------GK-----------I--NS-CNPE-------EIIEFV
S-DR-------------ERGG------C----------T-AE------------TLCPF-
INFFCAREHL-Q------E-W---RKKN-------------------PEFK---------
-------------------YGEIYSLDEAL------------------------------
----------EH-GKTIF--------G------------NF----L--------------
------------------------------------------------------------
----------------------------------------------------------K-
------------------------------------------------------------
------------------------------------------------------------
------------------------------------------------------------
------------------------------------------------------------
---------------------------------
>2730021839_Ga0180886_11316__Alkylmercury_lyase__Candidatus_Hydrothermarchaeota_archaeon_JdFR-18___Ga0180886_113_
------------------------------------------------------------
------------------------------------------------------------
------------------------------------------------------------
------------------------------------------------------------
------------------------------------------------------------
------------------------------------------------------------
------------------------------------VTT---------------------
------------------------------------------------------------
------------------------------------------------------------
------------------------------------------------------------
------------------------------------------------------------
------------------------------------------------------------
------------------------------------------------------------
------------------------------------------------------------
------------------------------------------------------------
------------------------------------------------------------
-------------------------EKA------------ELA-----LKK---------
------------------------------------------------------------
------------------------------------------------------------
----------------LREV----------------------------------------
---------------------------------------------------------TEL
DKKM-----------------------------RELNKVD-LEVLNFI---LKKFS----
----------D--EGK-------------P----PKKEE-----IMD----SLSIG-L--
FDV-IQ----SFSKLN--------EFEFISL-------------------MG--------
-AE-----------ITAASPFS-AMS---TQYEVF-Y-----------D--G----RG--
----V-FATSALDSLTVPLLV---------ERDA-GIKSCCDYCKE--K-VEIE------
-VKE--------------------GK-----------I--GS-SSPE-----ELWVLIEI
IYDD-----------------------C-----------------------IGRERCSK-
-NVFSDKQHF--------S-----------------------------------------
-------------------EGLYLTLDEAL------------------------------
----------FV-AKELF--------H-----------GRM----I--------------
------------------------------------------------------------
------------------------------------------------------------
------------------------------------------------------------
------------------------------------------------------------
------------------------------------------------------------
------------------------------------------------------------
---------------------------------
>2515322141_ANME2D_01371__SOS-response_transcriptional_repressors__RecA-mediated_autopeptidases___uncultured_Methanosarcinales_s
------------------------------------------------------------
------------------------------------------------------------
------------------------------------------------------------
------------------------------------------------------------
------------------------------------------------------------
------------------------------------------------------------
------------------------------------------------------------
------------------------------------------------------------
------------------------------------------------------------
------------------------------------------------------------
------------------------------------------------------------
------------------------------------------------------------
------------------------------------------------------------
------------------------------------------------------------
------------------------------------------------------------
------------------------------------------------------------
-----------------------------------------MK------R----------
------------------------------------------------------------
------------------------------------------------------------
------------------------------------------------------------
-----------------------------RMDTI-GETVKGH------IAE------AKL
SP--------------------------------LQDEIR-KYIL-------MRFV----
----------K--DGR-------------P----PSPKE-----IME----ELGLSSA--
DAV-HQ----TIEKLQ------KFDI--IMR---------K---------ND--------
--E-----------IISAYPFS-ATE---TRHKVI-F--------E--D--G----H--E
----V-YALCATDALGIHFML---------DKGI-TILSRCPECEK--E-MRIA------
-VKD--------------------GK-----------I--NS-CNPE-------EIIEFV
S-DR-------------ERGG------C----------T-AE------------TLCPF-
INFFCAREHL-Q------E-W---RKKN-------------------PEFK---------
-------------------YGEIYSLDEAL------------------------------
----------EH-GKTIF--------G------------NF----L--------------
------------------------------------------------------------
----------------------------------------------------------K-
------------------------------------------------------------
------------------------------------------------------------
------------------------------------------------------------
------------------------------------------------------------
---------------------------------
>2515301075_ANME_01371__SOS-response_transcriptional_repressors__RecA-mediated_autopeptidases___unclassified_Methanosarcinales__
------------------------------------------------------------
------------------------------------------------------------
------------------------------------------------------------
------------------------------------------------------------
------------------------------------------------------------
------------------------------------------------------------
------------------------------------------------------------
------------------------------------------------------------
------------------------------------------------------------
------------------------------------------------------------
------------------------------------------------------------
------------------------------------------------------------
------------------------------------------------------------
------------------------------------------------------------
------------------------------------------------------------
------------------------------------------------------------
-----------------------------------------MK------R----------
------------------------------------------------------------
------------------------------------------------------------
------------------------------------------------------------
-----------------------------RMDTI-GETVKGH------IAE------AKL
SP--------------------------------LQDEIR-KYIL-------MRFV----
----------K--DGR-------------P----PSPKE-----IME----ELGLSSA--
DAV-HQ----TIEKLQ------KFDI--IMR---------K---------ND--------
--E-----------IISAYPFS-ATE---TRHKVI-F--------E--D--G----H--E
----V-YALCATDALGIHFML---------DKGI-TILSRCPECEK--E-MRIA------
-VKD--------------------GK-----------I--NS-CNPE-------EIIEFV
S-DR-------------ERGG------C----------T-AE------------TLCPF-
INFFCAREHL-Q------E-W---RKKN-------------------PEFK---------
-------------------YGEIYSLDEAL------------------------------
----------EH-GKTIF--------G------------NF----L--------------
------------------------------------------------------------
----------------------------------------------------------K-
------------------------------------------------------------
------------------------------------------------------------
------------------------------------------------------------
------------------------------------------------------------
---------------------------------
>2518744057_anmev9_01112__SOS-response_transcriptional_repressors__RecA-mediated_autopeptidases___uncultured_Methanosarcinales_s
------------------------------------------------------------
------------------------------------------------------------
------------------------------------------------------------
------------------------------------------------------------
------------------------------------------------------------
------------------------------------------------------------
------------------------------------------------------------
------------------------------------------------------------
------------------------------------------------------------
------------------------------------------------------------
------------------------------------------------------------
------------------------------------------------------------
------------------------------------------------------------
------------------------------------------------------------
------------------------------------------------------------
------------------------------------------------------------
-----------------------------------------MK------R----------
------------------------------------------------------------
------------------------------------------------------------
------------------------------------------------------------
-----------------------------RMDTI-GETVKGH------IAE------AKL
SP--------------------------------LQDEIR-KYIL-------MRFV----
----------K--DGR-------------P----PSPKE-----IME----ELGLSSA--
DAV-HQ----TIEKLQ------KFDI--IMR---------K---------ND--------
--E-----------IISAYPFS-ATE---TRHKVI-F--------E--D--G----H--E
----V-YALCATDALGIHFML---------DKGI-TILSRCPECEK--E-MRIA------
-VKD--------------------GK-----------I--NS-CNPE-------EIIEFV
S-DR-------------ERGG------C----------T-AE------------TLCPF-
INFFCAREHL-Q------E-W---RKKN-------------------PEFK---------
-------------------YGEIYSLDEAL------------------------------
----------EH-GKTIF--------G------------NF----L--------------
------------------------------------------------------------
----------------------------------------------------------K-
------------------------------------------------------------
------------------------------------------------------------
------------------------------------------------------------
------------------------------------------------------------
---------------------------------
>2618674906_Ga0055380_102586__LexA_DNA_binding_domain-containing_protein__Candidatus_Methanoperedens_nitroreducens_ANME-2d___Ga0
------------------------------------------------------------
------------------------------------------------------------
------------------------------------------------------------
------------------------------------------------------------
------------------------------------------------------------
------------------------------------------------------------
------------------------------------------------------------
------------------------------------------------------------
------------------------------------------------------------
------------------------------------------------------------
------------------------------------------------------------
------------------------------------------------------------
------------------------------------------------------------
------------------------------------------------------------
------------------------------------------------------------
------------------------------------------------------------
-----------------------------------------MK------R----------
------------------------------------------------------------
------------------------------------------------------------
------------------------------------------------------------
-----------------------------RMDTI-GETVKGH------IAE------AKL
SP--------------------------------LQDEIR-KYIL-------MRFV----
----------K--DGR-------------P----PSPKE-----IME----ELGLSSA--
DAV-HQ----TIEKLQ------KFDI--IMR---------K---------ND--------
--E-----------IISAYPFS-ATE---TRHKVI-F--------E--D--G----H--E
----V-YALCATDALGIHFML---------DKGI-TILSRCPECEK--E-MRIA------
-VKD--------------------GK-----------I--NS-CNPE-------EIIEFV
S-DR-------------ERGG------C----------T-AE------------TLCPF-
INFFCAREHL-Q------E-W---RKKN-------------------PEFK---------
-------------------YGEIYSLDEAL------------------------------
----------EH-GKTIF--------G------------NF----L--------------
------------------------------------------------------------
----------------------------------------------------------K-
------------------------------------------------------------
------------------------------------------------------------
------------------------------------------------------------
------------------------------------------------------------
---------------------------------
>2551989546_BN32DRAFT_02372__Alkylmercury_lyase__Afipia_birgiae_34632___BN32DRAFT_CAJQ01000044_1_44_
------------------------------------------------------------
------------------------------------------------------------
------------------------------------------------------------
------------------------------------------------------------
---------------------------------MMT------------------------
------------------------------------------------------------
------------------------------------PTS-----------------HAET
AERPAV------------------------------------------------------
---------------------------------------------------EF-------
---------------------------------------------------------PGG
VIIPD-------------------------------------------------------
------------------------------------------------------------
------------------------------------------------------------
------------------------------------------------------------
------------------------------------------------------------
------------------------------------------------------------
-------WGAVTTPQ----------AQN------------ALR------A----------
------------------------------------------------------------
------------------------------------------------------------
---------------VVEAF----------------------------------------
---------------------------------I-SPKW----------DG--------L
DE--------------------------------TESRIH-GIVL-------SGYA----
----------L--SGH-------------A----PEIAD-----VAA----AAGLA-I--
DEA-DS----VLQRLT------GRDL--LII---------D----A----AG--------
--Q-----------ISGAYPFT-DGP---TENHVE-A-----------G--G----F--A
----V-GAMCAIDALGVGAML---------ERDI-TVRSACRQCAR--P-LAIH------
-TRS----------HG--------RE-----------L--EQ-VEPS-------GIVVWS
G-HR-----------Y-AAGC-----------------A-AS------------SLCTL-
QAFFCDDAHL-E------T-WR-ANNPA-------------------ASQD---------
--------------------GVRLSLTDAL------------------------------
----------EV-GLAIF--------A------------PM-------------------
------------------------------------------------------------
------------------------------------------------------------
-----------------RME----------------------------------------
------------------------------------------------------------
----------------WPS-----------------------------------------
------------------------------------------------------------
---------------------------------
>2744258677_Ga0132703_18112__alkylmercury_lyase-like_protein__Bacillus_cereus_B4155___Ga0132703_181_
------------------------------------------------------------
------------------------------------------------------------
------------------------------------------------------------
------------------------------------------------------------
------------------------------------------------------------
------------------------------------------------------------
------------------------------------------------------------
------------------------------------------------------------
------------------------------------------------------------
------------------------------------------------------------
-------------------MNQ--------------------------------------
------------------------------------------------------------
------------------------------------------------------------
------------------------------------------------------------
------------------------------------------------------------
------------------------------------------------------------
---------------------------N------------HLN------T----------
------------------------------------------------------------
------------------------------------------------------------
---------------SLKD-----------------------------------------
--------------------------------KV-LQSLGLP------EEGFEG-KIRLL
SP--------------------------------SENSIR-LDIL-------LFMA----
----------E---GK-------------I----VNIND-----LTATEE-Q--ID-V--
QSA--------LQRLR------ELDL--IHW---------DQ---N----SG--------
--D-----------VNVAYPFS-GVP---TPHRVT-L-----------A--G----M--L
---PA-YSMCAIDALGIPSMF----------TDA-VIESECAFCGE--K-ITID------
-VKN---------------------N-----------M--PV-ANPD-------TVVVGL
G-TT-----DA----ADTNA-------C----------C-DSSCESNEPTSISTSCCPA-
IQFYCSEEH-----------WQKANEKN-------------------STTA---------
--------------------KDKLTLAEAF------------------------------
----------EV-GAAVF--------G------------GT----L--------------
------------------------------------------------------------
----------------------------------------------------------SG
SKGK--------------------------------------------------------
------------------------------------------------------------
------------------------------------------------------------
------------------------------------------------------------
---------------------------------
>2729172319_Ga0127188_11988__Alkylmercury_lyase__Bacillus_cereus_FSL_W8-0932___Ga0127188_1198_
------------------------------------------------------------
------------------------------------------------------------
------------------------------------------------------------
------------------------------------------------------------
------------------------------------------------------------
------------------------------------------------------------
------------------------------------------------------------
------------------------------------------------------------
------------------------------------------------------------
------------------------------------------------------------
-------------------MNQ--------------------------------------
------------------------------------------------------------
------------------------------------------------------------
------------------------------------------------------------
------------------------------------------------------------
------------------------------------------------------------
---------------------------N------------HLN------T----------
------------------------------------------------------------
------------------------------------------------------------
---------------SLKD-----------------------------------------
--------------------------------KV-LQSLGLP------EEGFEG-KIRLL
SP--------------------------------SENSIR-LDIL-------LFMA----
----------E---GK-------------I----VNIND-----LTATEE-Q--ID-V--
QSA--------LQRLR------ELDL--IHW---------DQ---N----SG--------
--D-----------VNVAYPFS-GVP---TPHRVT-L-----------A--G----M--L
---PA-YSMCAIDALGIPSMF----------TDA-VIESECAFCGE--K-ITID------
-VKN---------------------N-----------M--PV-ANPD-------TVVVGL
G-TT-----DA----ADTNA-------C----------C-DSSCESNEPTSISTSCCPA-
IQFYCSEEH-----------WQKANEKN-------------------STTA---------
--------------------KDKLTLAEAF------------------------------
----------EV-GAAVF--------G------------GT----L--------------
------------------------------------------------------------
----------------------------------------------------------SG
SKGK--------------------------------------------------------
------------------------------------------------------------
------------------------------------------------------------
------------------------------------------------------------
---------------------------------
>2551987305_BN32DRAFT_00128__Alkylmercury_lyase__Afipia_birgiae_34632___BN32DRAFT_CAJQ01000002_1_2_
------------------------------------------------------------
------------------------------------------------------------
------------------------------------------------------------
------------------------------------------------------------
------------------------------------------------------------
------------------------------------------------------------
------------------------------------------------------------
-----V------------------------------------------------------
---------------------------------------------------AD-------
---------------------------------------------------------RPA
------------------------------------------------------------
------------------------------------------------------------
------------------------------------------------------------
------------------------------------------------------------
------------------------------------------------------------
------------------------------------------------------------
----------------------------------------ALC------G----------
------------------------------------------------------------
------------------------------------------------------------
---------------Q--------------------------------------------
------------------------------------------------------------
------------------------------------------------------------
----------R--KGQ-------------P----PRPGD-----VAD----QTGIA-T--
ARV-VA----LLRNLQ------LRDL--IGL---------DP---D----GE--------
--V-----------IRYAYPFT-ETP---TGHRVE-L-----------K--A----N--A
----L-NALCAVDALGVASMY---------GTDI-TVESSCRQCGQ--K-IRFT------
-TAD----------KG--------RA-----------L--SD-LSRT-------EAVVWY
D-LA-----------Y--SDS-----------------A-AA------------SCCPA-
IAFFCSDEHL-R------Q-W--LNAKK-------------------PRRV---------
--------------------GVRLTLAEAL------------------------------
----------QL-GRAIF--------G------------PV----L--------------
------------------------------------------------------------
----------------------------------------------------------VT
------------------------------------------------------------
------------------------------------------------------------
------------------------------------------------------------
------------------------------------------------------------
---------------------------------
>2562555062_P396DRAFT_3059__Alkylmercury_lyase__Exiguobacterium_sp__GIC31___P396DRAFT_deg7180000000003_dupTrim_9921_2_
------------------------------------------------------------
------------------------------------------------------------
------------------------------------------------------------
------------------------------------------------------------
------------------------------------------------------------
------------------------------------------------------------
------------------------------------MKN---------------------
------------------------------------------------------------
--------------------------------------------------ETEL------
------------------------------------------------------------
------------------------------------------------------------
------------------------------------------------------------
------------------------------------------------------------
------------------------------------------------------------
------------------------------------------------------------
------------------------------------------------------------
------------------------KEFY------------ELL-----LAK---------
------------------------------------------------------------
------------------------------------------------------------
----------------LPKE----------------------------------------
------------------------------AVPI---------L----------------
------------------------------------RTIF-FSIR---------------
-------------DGQ-------------T----VTVSS-----LIN----QTGID-T--
KTV-QS----VVEILA--------QRQMIVR---------EA--------DQ--------
--K-----------IVGALGLS-IVP---TTNRIQ-L-----------G--G----R--T
----L-FAWCAVSTLELSTAL---------DADV-DIHSRCAYTGE--P-IEVT------
-VRN-----------G--------K------------L--AK-ITPD-------STVI-W
TV------------------PF---------------DSEAP---------WAGGTCKQ-
IHYFSSVEHA-N------K-W---KEEH-------------------P------------
-----------------KLQGEIMNLEQAL------------------------------
-----------SFGNEL-------------------------------------------
------------------------------------------------------------
------------------------------------------------------------
------------------------------------------------------------
------------------------------------------------------------
------------------------------------------------------------
-----KN-FLS-------------------------------------------------
---------------------------------
>2704961249_Ga0122711_101621__alkylmercury_lyase__Bacillus_cereus_PE8-121b___Ga0122711_1016_
------------------------------------------------------------
------------------------------------------------------------
------------------------------------------------------------
------------------------------------------------------------
------------------------------------------------------------
------------------------------------------------------------
------------------------------------MKN---------------------
------------------------------------------------------------
--------------------------------------------------KTEL------
------------------------------------------------------------
------------------------------------------------------------
------------------------------------------------------------
------------------------------------------------------------
------------------------------------------------------------
------------------------------------------------------------
------------------------------------------------------------
------------------------KKFY------------ELL-----LAK---------
------------------------------------------------------------
------------------------------------------------------------
----------------LPKE----------------------------------------
------------------------------SVPI---------L----------------
------------------------------------RTIF-FSIR---------------
-------------DGQ-------------A----VTESS-----LIN----QTGIN-T--
KTV-QS----VVKILA--------QRQMIVR---------EA--------DQ--------
--K-----------IVGALGLS-IIP---TTNQIH-L-----------G--G----R--T
----L-FAWCAISTLELSTAL---------VADV-DIHSRCAYTGE--P-IEVT------
-VRN-----------G--------K------------L--AK-TTPD-------STVI-W
TV------------------PF---------------DSEAP---------WAGGTCKQ-
IHYFSSVEHA-N------K-W---KEEH-------------------P------------
-----------------KLQGEIMTLEQAL------------------------------
-----------SFGNEL-------------------------------------------
------------------------------------------------------------
------------------------------------------------------------
------------------------------------------------------------
------------------------------------------------------------
------------------------------------------------------------
-----KK-FLS-------------------------------------------------
---------------------------------
>2729025045_Ga0127156_102229__alkylmercury_lyase__Bacillus_wiedmannii_FSL_K6-0069___Ga0127156_1022_
------------------------------------------------------------
------------------------------------------------------------
------------------------------------------------------------
------------------------------------------------------------
------------------------------------------------------------
------------------------------------------------------------
------------------------------------MKN---------------------
------------------------------------------------------------
--------------------------------------------------KTEL------
------------------------------------------------------------
------------------------------------------------------------
------------------------------------------------------------
------------------------------------------------------------
------------------------------------------------------------
------------------------------------------------------------
------------------------------------------------------------
------------------------KKFY------------ELL-----LAK---------
------------------------------------------------------------
------------------------------------------------------------
----------------LPKE----------------------------------------
------------------------------SVPI---------L----------------
------------------------------------RTIF-FSIR---------------
-------------DGQ-------------A----VTESS-----LIN----QTGIN-T--
KTV-QS----VVKILA--------QRQMIVR---------EA--------DQ--------
--K-----------IVGALGLS-IIP---TTNQIH-L-----------G--G----R--T
----L-FAWCAISTLELSTAL---------VADV-DIHSRCAYTGE--P-IEVT------
-VRN-----------G--------K------------L--AK-TTPD-------STVI-W
TV------------------PF---------------DSEAP---------WAGGTCKQ-
IHYFSSVEHA-N------K-W---KEEH-------------------P------------
-----------------KLQGEIMTLEQAL------------------------------
-----------SFGNEL-------------------------------------------
------------------------------------------------------------
------------------------------------------------------------
------------------------------------------------------------
------------------------------------------------------------
------------------------------------------------------------
-----KK-FLS-------------------------------------------------
---------------------------------
>2795657024_Ga0311190_106812__alkylmercury_lyase__Bacillus_horneckiae_1P01SC___Ga0311190_1068_
------------------------------------------------------------
------------------------------------------------------------
------------------------------------------------------------
------------------------------------------------------------
------------------------------------------------------------
------------------------------------------------------------
------------------------------------MKN---------------------
------------------------------------------------------------
--------------------------------------------------ESEI------
------------------------------------------------------------
------------------------------------------------------------
------------------------------------------------------------
------------------------------------------------------------
------------------------------------------------------------
------------------------------------------------------------
------------------------------------------------------------
------------------------KEFY------------NVL-----LFS---------
------------------------------------------------------------
------------------------------------------------------------
----------------LPKE----------------------------------------
------------------------------TRPI---------L----------------
------------------------------------RAVF-FSIR---------------
-------------EGR-------------P----VSEDF-----LAK----QTGIE-T--
KTV-ES----VVEILA--------QRQMIVR---------GD--------NR--------
--K-----------IVGALGLS-IIQ---TNNKIQ-M-----------E--G----R--T
----L-FAWCAISTLELSTAL---------EADV-DIHSSCAYTGE--S-IEVT------
-VRN-----------G--------K------------L--EK-VTPD-------STVI-W
TV------------------PF---------------DSEAP---------WAGGTCKQ-
IHYFSSVEHA-N------K-W---KEEH-------------------P------------
-----------------KLHGEVMTLEQAL------------------------------
-----------SFGNEL-------------------------------------------
------------------------------------------------------------
------------------------------------------------------------
------------------------------------------------------------
------------------------------------------------------------
------------------------------------------------------------
-----KN-FLS-------------------------------------------------
---------------------------------
>2691439423_Ga0133186_11506__alkylmercury_lyase__Paenibacillus_glucanolyticus_SLM1___Ga0133186_11_
------------------------------------------------------------
------------------------------------------------------------
------------------------------------------------------------
------------------------------------------------------------
------------------------------------------------------------
------------------------------------------------------------
------------------------------------MKN---------------------
------------------------------------------------------------
--------------------------------------------------KTEL------
------------------------------------------------------------
------------------------------------------------------------
------------------------------------------------------------
------------------------------------------------------------
------------------------------------------------------------
------------------------------------------------------------
------------------------------------------------------------
------------------------KKFY------------ELL-----LAK---------
------------------------------------------------------------
------------------------------------------------------------
----------------LPKE----------------------------------------
------------------------------SVPI---------L----------------
------------------------------------RTIF-FSIR---------------
-------------DGQ-------------A----VTESS-----LIN----QTGIN-T--
KTV-QS----VVKILA--------QRQMIVR---------EA--------DQ--------
--K-----------IVGALGLS-IIP---TTNQIH-L-----------G--G----R--T
----L-FAWCAISTLELSTAL---------VADV-DIHSRCAYTGE--P-IEVT------
-VRN-----------G--------K------------L--AK-TTPD-------STVI-W
TV------------------PF---------------DSEAP---------WAGGTCKQ-
IHYFSSVEHA-N------K-W---KEEH-------------------P------------
-----------------KLQGEIMTLEQAL------------------------------
-----------SFGNEL-------------------------------------------
------------------------------------------------------------
------------------------------------------------------------
------------------------------------------------------------
------------------------------------------------------------
------------------------------------------------------------
-----KK-FLS-------------------------------------------------
---------------------------------
>2650601779_Ga0104884_1389__alkylmercury_lyase__Bacillus_cereus_#17___Ga0104884_138_
------------------------------------------------------------
------------------------------------------------------------
------------------------------------------------------------
------------------------------------------------------------
------------------------------------------------------------
------------------------------------------------------------
------------------------------------MKN---------------------
------------------------------------------------------------
--------------------------------------------------KTEL------
------------------------------------------------------------
------------------------------------------------------------
------------------------------------------------------------
------------------------------------------------------------
------------------------------------------------------------
------------------------------------------------------------
------------------------------------------------------------
------------------------KKFY------------ELL-----LAK---------
------------------------------------------------------------
------------------------------------------------------------
----------------LPKE----------------------------------------
------------------------------SVPI---------L----------------
------------------------------------RTIF-FSIR---------------
-------------DGQ-------------A----VTESS-----LIN----QTGIN-T--
KTV-QS----VVKILA--------QRQMIVR---------EA--------DQ--------
--K-----------IVGALGLS-IIP---TTNQIH-L-----------G--G----R--T
----L-FAWCAISTLELSTAL---------VADV-DIHSRCAYTGE--P-IEVT------
-VRN-----------G--------K------------L--AK-TTPD-------STVI-W
TV------------------PF---------------DSEAP---------WAGGTCKQ-
IHYFSSVEHA-N------K-W---KEEH-------------------P------------
-----------------KLQGEIMTLEQAL------------------------------
-----------SFGNEL-------------------------------------------
------------------------------------------------------------
------------------------------------------------------------
------------------------------------------------------------
------------------------------------------------------------
------------------------------------------------------------
-----KK-FLS-------------------------------------------------
---------------------------------
>2650601765_Ga0104884_1379__alkylmercury_lyase__Bacillus_cereus_#17___Ga0104884_137_
------------------------------------------------------------
------------------------------------------------------------
------------------------------------------------------------
------------------------------------------------------------
------------------------------------------------------------
------------------------------------------------------------
------------------------------------MKN---------------------
------------------------------------------------------------
--------------------------------------------------KTEL------
------------------------------------------------------------
------------------------------------------------------------
------------------------------------------------------------
------------------------------------------------------------
------------------------------------------------------------
------------------------------------------------------------
------------------------------------------------------------
------------------------KKFY------------ELL-----LAK---------
------------------------------------------------------------
------------------------------------------------------------
----------------LPKE----------------------------------------
------------------------------SVPI---------L----------------
------------------------------------RTIF-FSIR---------------
-------------DGQ-------------A----VTESS-----LIN----QTGIN-T--
KTV-QS----VVKILA--------QRQMIVR---------EA--------DQ--------
--K-----------IVGALGLS-IIP---TTNQIH-L-----------G--G----R--T
----L-FAWCAISTLELSTAL---------VADV-DIHSRCAYTGE--P-IEVT------
-VRN-----------G--------K------------L--AK-TTPD-------STVI-W
TV------------------PF---------------DSEAP---------WAGGTCKQ-
IHYFSSVEHA-N------K-W---KEEH-------------------P------------
-----------------KLQGEIMTLEQAL------------------------------
-----------SFGNEL-------------------------------------------
------------------------------------------------------------
------------------------------------------------------------
------------------------------------------------------------
------------------------------------------------------------
------------------------------------------------------------
-----KK-FLS-------------------------------------------------
---------------------------------
>2650601694_Ga0104884_1363__alkylmercury_lyase__Bacillus_cereus_#17___Ga0104884_136_
------------------------------------------------------------
------------------------------------------------------------
------------------------------------------------------------
------------------------------------------------------------
------------------------------------------------------------
------------------------------------------------------------
------------------------------------MKN---------------------
------------------------------------------------------------
--------------------------------------------------KTEL------
------------------------------------------------------------
------------------------------------------------------------
------------------------------------------------------------
------------------------------------------------------------
------------------------------------------------------------
------------------------------------------------------------
------------------------------------------------------------
------------------------KKFY------------ELL-----LAK---------
------------------------------------------------------------
------------------------------------------------------------
----------------LPKE----------------------------------------
------------------------------SVPI---------L----------------
------------------------------------RTIF-FSIR---------------
-------------DGQ-------------A----VTESS-----LIN----QTGIN-T--
KTV-QS----VVKILA--------QRQMIVR---------EA--------DQ--------
--K-----------IVGALGLS-IIP---TTNQIH-L-----------G--G----R--T
----L-FAWCAISTLELSTAL---------VADV-DIHSRCAYTGE--P-IEVT------
-VRN-----------G--------K------------L--AK-TTPD-------STVI-W
TV------------------PF---------------DSEAP---------WAGGTCKQ-
IHYFSSVEHA-N------K-W---KEEH-------------------P------------
-----------------KLQGEIMTLEQAL------------------------------
-----------SFGNEL-------------------------------------------
------------------------------------------------------------
------------------------------------------------------------
------------------------------------------------------------
------------------------------------------------------------
------------------------------------------------------------
-----KK-FLS-------------------------------------------------
---------------------------------
>2650601556_Ga0104884_1353__alkylmercury_lyase__Bacillus_cereus_#17___Ga0104884_135_
------------------------------------------------------------
------------------------------------------------------------
------------------------------------------------------------
------------------------------------------------------------
------------------------------------------------------------
------------------------------------------------------------
------------------------------------MKN---------------------
------------------------------------------------------------
--------------------------------------------------KTEL------
------------------------------------------------------------
------------------------------------------------------------
------------------------------------------------------------
------------------------------------------------------------
------------------------------------------------------------
------------------------------------------------------------
------------------------------------------------------------
------------------------KKFY------------ELL-----LAK---------
------------------------------------------------------------
------------------------------------------------------------
----------------LPKE----------------------------------------
------------------------------SVPI---------L----------------
------------------------------------RTIF-FSIR---------------
-------------DGQ-------------A----VTESS-----LIN----QTGIN-T--
KTV-QS----VVKILA--------QRQMIVR---------EA--------DQ--------
--K-----------IVGALGLS-IIP---TTNQIH-L-----------G--G----R--T
----L-FAWCAISTLELSTAL---------VADV-DIHSRCAYTGE--P-IEVT------
-VRN-----------G--------K------------L--AK-TTPD-------STVI-W
TV------------------PF---------------DSEAP---------WAGGTCKQ-
IHYFSSVEHA-N------K-W---KEEH-------------------P------------
-----------------KLQGEIMTLEQAL------------------------------
-----------SFGNEL-------------------------------------------
------------------------------------------------------------
------------------------------------------------------------
------------------------------------------------------------
------------------------------------------------------------
------------------------------------------------------------
-----KK-FLS-------------------------------------------------
---------------------------------
>2716240465_Ga0125805_10889__alkylmercury_lyase__Bacillus_cereus_B4079___Ga0125805_1088_
------------------------------------------------------------
------------------------------------------------------------
------------------------------------------------------------
------------------------------------------------------------
------------------------------------------------------------
------------------------------------------------------------
------------------------------------MKN---------------------
------------------------------------------------------------
--------------------------------------------------KTEL------
------------------------------------------------------------
------------------------------------------------------------
------------------------------------------------------------
------------------------------------------------------------
------------------------------------------------------------
------------------------------------------------------------
------------------------------------------------------------
------------------------KKFY------------ELL-----LAK---------
------------------------------------------------------------
------------------------------------------------------------
----------------LPKE----------------------------------------
------------------------------SVPI---------L----------------
------------------------------------RTIF-FSIR---------------
-------------DGQ-------------A----VTESS-----LIN----QTGIN-T--
KTV-QS----VVKILA--------QRQMIVR---------EA--------DQ--------
--K-----------IVGALGLS-IIP---TTNQIH-L-----------G--G----R--T
----L-FAWCAISTLELSTAL---------VADV-DIHSRCAYTGE--P-IEVT------
-VRN-----------G--------K------------L--AK-TTPD-------STVI-W
TV------------------PF---------------DSEAP---------WAGGTCKQ-
IHYFSSVEHA-N------K-W---KEEH-------------------P------------
-----------------KLQGEIMTLEQAL------------------------------
-----------SFGNEL-------------------------------------------
------------------------------------------------------------
------------------------------------------------------------
------------------------------------------------------------
------------------------------------------------------------
------------------------------------------------------------
-----KK-FLS-------------------------------------------------
---------------------------------
>2641374637_Ga0077490_1343__Alkylmercury_lyase__Bacillus_sp__UMTAT18___Ga0077490_134_
------------------------------------------------------------
------------------------------------------------------------
------------------------------------------------------------
------------------------------------------------------------
------------------------------------------------------------
------------------------------------------------------------
------------------------------------MKN---------------------
------------------------------------------------------------
--------------------------------------------------KTEL------
------------------------------------------------------------
------------------------------------------------------------
------------------------------------------------------------
------------------------------------------------------------
------------------------------------------------------------
------------------------------------------------------------
------------------------------------------------------------
------------------------KKFY------------ELL-----LAK---------
------------------------------------------------------------
------------------------------------------------------------
----------------LPKE----------------------------------------
------------------------------SVPI---------L----------------
------------------------------------RTIF-FSIR---------------
-------------DGQ-------------A----VTESS-----LIN----QTGIN-T--
KTV-QS----VVKILA--------QRQMIVR---------EA--------DQ--------
--K-----------IVGALGLS-IIP---TTNQIH-L-----------G--G----R--T
----L-FAWCAISTLELSTAL---------VADV-DIHSRCAYTGE--P-IEVT------
-VRN-----------G--------K------------L--AK-TTPD-------STVI-W
TV------------------PF---------------DSEAP---------WAGGTCKQ-
IHYFSSVEHA-N------K-W---KEEH-------------------P------------
-----------------KLQGEIMTLEQAL------------------------------
-----------SFGNEL-------------------------------------------
------------------------------------------------------------
------------------------------------------------------------
------------------------------------------------------------
------------------------------------------------------------
------------------------------------------------------------
-----KK-FLS-------------------------------------------------
---------------------------------
>647794887_SABG_02601__organomercurial_lyase__Staphylococcus_aureus_subsp__aureus_65-1322_genomic_scaffold_supercont1_7__NZ_GG70
------------------------------------------------------------
------------------------------------------------------------
------------------------------------------------------------
------------------------------------------------------------
------------------------------------------------------------
------------------------------------------------------------
------------------------------------MK----------------------
------------------------------------------------------------
------------------------------------------------------------
------------------------------------------------------------
------------------------------------------------------------
------------------------------------------------------------
------------------------------------------------------------
------------------------------------------------------------
------------------------------------------------------------
------------------------------------------------------------
-----------------------N--IS------------EFS------AQ---------
------------------------------------------------------------
------------------------------------------------------------
----------------LDQT----------------------------------------
------------------------------FDQ--GEAV-SM------------------
------EW------------------------------LF-RPLL-------KMLA----
-------------EGD-------------P----VPVED-----IAA----ETGKP-V--
EEV-KQ----VLQTLP--------SVE---L---------DE--------QG--------
--R-----------VVG-YGLT-LFP---TPHRFE-V-----------D--G----K--Q
----L-YAWCALDTLMFPALI---------GRTV-HIASPCHGTGK--S-VRLT------
-VEP--------------------DR-----------V--VS-VEPS-------TAVVSI
VT------------------PD---------------EM-AS---------VRSAFCND-
VHFFSSPSAA-Q------D-W---LNQH-------------------P------------
-------------------ESSVLPVEDAF------------------------------
----------EL-GRHL---------G-----------ARY----E--------------
------------------------------------------------------------
---------------------------------------------------------ESG
PTNG---------------S----------------------------------------
------------------------------------------------------------
------------------------------------------------------------
------C-CNI-------------------------------------------------
---------------------------------
>2512434370_CdifA_020200012387__Alkylmercury_lyase__Clostridium_difficile_VPI_10463,_ATCC_43255___NZ_ABKJ02000018_
------------------------------------------------------------
------------------------------------------------------------
------------------------------------------------------------
------------------------------------------------------------
------------------------------------------------------------
------------------------------------------------------------
------------------------------------MSQ---------------------
------------------------------------------------------------
------------------------------------------------------------
------------------------------------------------------------
-------------------IEK--------------------------------------
------------------------------------------------------------
------------------------------------------------------------
------------------------------------------------------------
------------------------------------------------------------
------------------------------------------------------------
------------------------------------------Y------NS---------
------------------------------------------------------------
------------------------------------------------------------
------------------------------------------------------------
-----------------------------------------------------------L
DN--------------------------------TQQKIR-ISIM-------DMII----
----------D--KGS-------------S----VTLQE-----VTEYVSKKLNIE-K--
EYI-ER----TLQYFI------YKNI--MVV---------DG---N-----S--------
--------------INFIYPVS-ALP---TNHKVT-L--------R--D--N----R--S
----F-SAMCAIDAIGTSCTF---------NQDI-KINSICSATGK--E-IEVI------
-IKN--------------------EK-----------I--EY-VNNP-------N--LRV
LHIN-----LD----K----------------------H-LN---------WAASC----
------------------------------------------------------------
------------------------------------------------------------
------------------------------------------------------------
------------------------------------------------------------
------------------------------------------------------------
------------------------------------------------------------
------------------------------------------------------------
------------------------------------------------------------
------------------------------------------------------------
---------------------------------
>2516182018_AmyalDRAFT_8728__Alkylmercury_lyase__Amycolatopsis_alba_DSM_44262___scaffold1_
------------------------------------------------------------
------------------------------------------------------------
------------------------------------------------------------
------------------------------------------------------------
-----------------------------------M------------------------
------------------------------------------------------------
------------------------------------SAE---------------------
------------------------------------------------------------
------------------------------------------------------------
------------------------------------------------------------
------------------------------------------------------------
------------------------------------------------------------
------------------------------------------------------------
------------------------------------------------------------
------------------------------------N-----------------------
------------------------------------------------------------
-------------------------------------------------DT---------
------------------------------------------------------------
------------------------------------------------------------
------------------------------------------------------------
------------------------------------------------------------
---------------------------------SWDEDVR-VAVY-------RAFA----
----------E--HGR-------------P----PTAPE-----LADAA----HGS-L--
AVA-KQ----ALHRLA--------EQRHLVL---------D----D----CE--------
--H-----------VVMAHPFA-AIP---LGFSVM----------------G----ER-T
----LWWGGCAWDAFAIPHLVK--------AEPEVLVSTRCRGCGE--P-QALM------
-VND-----------Q---------------------------APPK------SGLVAHF
LV------------------PAA-------RMW-------DDVV----------HTCGN-
QRLFCGESCV-D------E-W---LTETG-------------------------------
-----------------QDKGYVMDLATLW------------------------------
----------RL-AAGWY--------D-----------GRL----E--------------
------------------------------------------------------------
-----------------------------------------------------HGYTRRD
PAAAAA--------YFTQAGLSG-------------------------------------
-----------------------------------P----FWS-----------------
------------------------------------------------------------
------------------------------------------------------------
---------------------------------
>2504075458_SepiLM129_00008660__alkylmercury_lyase__Staphylococcus_epidermidis_LM129___SepiLM129_contig00160_
------------------------------------------------------------
------------------------------------------------------------
------------------------------------------------------------
------------------------------------------------------------
------------------------------------------------------------
------------------------------------------------------------
------------------------------------MK----------------------
------------------------------------------------------------
------------------------------------------------------------
------------------------------------------------------------
------------------------------------------------------------
------------------------------------------------------------
------------------------------------------------------------
------------------------------------------------------------
------------------------------------------------------------
------------------------------------------------------------
-----------------------N--IS------------EFS------AQ---------
------------------------------------------------------------
------------------------------------------------------------
----------------LNQT----------------------------------------
------------------------------FDQ--GEAV-SM------------------
------EW------------------------------LF-RPLL-------KMLA----
-------------EGD-------------P----VPVED-----IAA----ETGKP-V--
EEV-KQ----VLQTLP--------SVE---L---------DE--------QG--------
--R-----------VVG-YGLT-LVP---TPHRFE-V-----------D--G----K--Q
----L-YAWCALDTLMFPALI---------GRTV-HIASPCHGTGK--S-VRLT------
-VEP--------------------DR-----------V--VS-VEPS-------TAVVSI
VT------------------PD---------------EM-AS---------VRSAFCNN-
VHFFSSPSAA-Q------D-W---LNQH-------------------P------------
-------------------ESSVLPVEDAF------------------------------
----------EL-GRHL---------G-----------ARY----E--------------
------------------------------------------------------------
---------------------------------------------------------ESG
PTNG---------------S----------------------------------------
------------------------------------------------------------
------------------------------------------------------------
------C-CNI-------------------------------------------------
---------------------------------
>2517560346_C164DRAFT_3024__Alkylmercury_lyase__Thioalkalivibrio_versutus_AL2___C164DRAFT_scaffold2_2_
------------------------------------------------------------
------------------------------------------------------------
------------------------------------------------------------
------------------------------------------------------------
------------------------------------------------------------
------------------------------------------------------------
-------------------------------------MRP--------------------
------------------------------------------------------------
--------------------------------------------------AHV-------
------------------------------------------------------------
------------------------------------------------------------
------------------------------------------------------------
------------------------------------------------------------
------------------------------------------------------------
------------------------------------------------------------
------------------------------------------------------------
-----------------------TAALG------------RLR------GDF--------
------------------------------------------------------------
------------------------------------------------------------
---------------PLEQR----------------------------------------
-------------------------------------------L-------------RDA
PE--------------------------------AVRAAY-LEVL-------EHWR----
----------Q--RGR-------------P----PEARE---------------LD----
----IR----ALERLA------ALDA--VAH---------QA--------QG--------
---------------LGCYPYS-AAP---GRITVS-V-----------A--G----R--G
---PV-AAMCAVDALAIPMLS---------GAHS-RLEAACSHCGA--A-LSLE------
-SGP--------------------TA----------VA------DTA-------SVWVHY
-------------------RPRR-----------------TD------NTPCCTSLCEG-
ITFVCARCA--------------------------------------S------------
-----------------AEHADYLRVDEAD------------------------------
----------RV-ARQFF--------AF---------QRAW----L--------------
------------------------------------------------------------
-----------------------------------------------------DA-DAHS
P---GND-----------------------------------------------------
------------------------------------------------------------
------------------------------------------------------------
------------------------------------------------------------
---------------------------------
>2518376763_D572DRAFT_00371__Alkylmercury_lyase__Thioalkalivibrio_sp__AKL3___D572DRAFT_scaffold00001_1_
------------------------------------------------------------
------------------------------------------------------------
------------------------------------------------------------
------------------------------------------------------------
------------------------------------------------------------
------------------------------------------------------------
-------------------------------------MRP--------------------
------------------------------------------------------------
--------------------------------------------------ARV-------
------------------------------------------------------------
------------------------------------------------------------
------------------------------------------------------------
------------------------------------------------------------
------------------------------------------------------------
------------------------------------------------------------
------------------------------------------------------------
-----------------------TAALG------------RLR------GDF--------
------------------------------------------------------------
------------------------------------------------------------
---------------PLEQR----------------------------------------
-------------------------------------------L-------------RDA
PE--------------------------------AVRAAY-LEVL-------EHWR----
----------Q--RGR-------------P----PEARE---------------LD----
----IR----ALERLA------ALDA--VAH---------QA--------QG--------
---------------LGCYPYS-AAP---GSITVS-V-----------A--D----G--S
---PV-AAMCAVDALAIPMLS---------GAHS-RIEAACSHCGA--A-LSLE------
-SGP--------------------TA----------VA------DTA-------SVWVHY
-------------------RPRR-----------------TD------NTPCCTSLCEG-
ITFVCARCA--------------------------------------P------------
-----------------AEHADYLRVDEAD------------------------------
----------RV-ARQFF--------AF---------QRAW----L--------------
------------------------------------------------------------
-----------------------------------------------------DA-DAHS
P---GND-----------------------------------------------------
------------------------------------------------------------
------------------------------------------------------------
------------------------------------------------------------
---------------------------------
>2520573266_F816DRAFT_01944__Alkylmercury_lyase__Thioalkalivibrio_sp__ALM2T___F816DRAFT_scaffold00009_9_
------------------------------------------------------------
------------------------------------------------------------
------------------------------------------------------------
------------------------------------------------------------
------------------------------------------------------------
------------------------------------------------------------
-------------------------------------MRP--------------------
------------------------------------------------------------
--------------------------------------------------ALV-------
------------------------------------------------------------
------------------------------------------------------------
------------------------------------------------------------
------------------------------------------------------------
------------------------------------------------------------
------------------------------------------------------------
------------------------------------------------------------
-----------------------TAALG------------RLR------GDF--------
------------------------------------------------------------
------------------------------------------------------------
---------------PLEQR----------------------------------------
-------------------------------------------L-------------RDA
PE--------------------------------AVRATY-LEVL-------EHWR----
----------Q--HGR-------------S----PEARE---------------LD----
----IR----ALERLA------ALDA--VAH---------QA--------QG--------
---------------LGCYPYS-AAP---GSITVS-V-----------A--D----G--S
---PV-AAMCAVDALAIPMLS---------GAHS-RIEAACSHCGA--A-LSLE------
-SGP--------------------TA----------VA------DTA-------SVWVHY
-------------------RPRR-----------------AD------NTPCCASLCDG-
ITFVCARCA--------------------------------------P------------
-----------------AEHADYLRVDEAD------------------------------
----------RV-ARQFF--------AF---------QRAW----L--------------
------------------------------------------------------------
-----------------------------------------------------DA-DAHS
P---GKD-----------------------------------------------------
------------------------------------------------------------
------------------------------------------------------------
------------------------------------------------------------
---------------------------------
>2527087329_WESB_0937__Alkylmercury_lyase__Brachyspira_pilosicoli_WesB___HE793032_
------------------------------------------------------------
------------------------------------------------------------
------------------------------------------------------------
------------------------------------------------------------
------------------------------------------------------------
------------------------------------------------------------
------------------------------------MFD---------------------
------------------------------------------------------------
------------------------------------------------------------
------------------------------------------------------------
-------------------SDF--------------------------------------
------------------------------------------------------------
------------------------------------------------------------
-------------------------------------------------MNK--------
YGV---------------------------------------------------------
------------------------------------------------------------
---------------------------S------------DKY------HN---------
------------------------------------------------------------
------------------------------------------------------------
------------------------------------------------------------
-----------------------------------------------------------L
DS--------------------------------DMQNAR-LRLI-------DKVI----
----------E--TGC-------------T----ISKEE-----AIKICGD---------
----EK----LYNSLI------EKEI--VTM---------SG---D--------------
--S-----------VAFLYPVS-AME---TNHRVT-L--------S--D--G----R--E
----F-CSMCAIDALGSYSLF---------HQDT-EINSICSQTGE--K-IYVR------
-IKD--------------------RQ-----------I--VE-HSPK-------D--IHV
IHVD-----LN----K----------------------N-KN---------WASTC----
------------------------------------------------------------
------------------------------------------------------------
------------------------------------------------------------
------------------------------------------------------------
------------------------------------------------------------
------------------------------------------------------------
------------------------------------------------------------
------------------------------------------------------------
------------------------------------------------------------
---------------------------------
>2536139381_HMPREF1123_02391__Alkylmercury_lyase__Clostridium_difficile_050-P50-2011___AGAB01000067_
------------------------------------------------------------
------------------------------------------------------------
------------------------------------------------------------
------------------------------------------------------------
------------------------------------------------------------
------------------------------------------------------------
------------------------------------MSQ---------------------
------------------------------------------------------------
------------------------------------------------------------
------------------------------------------------------------
-------------------IEK--------------------------------------
------------------------------------------------------------
------------------------------------------------------------
------------------------------------------------------------
------------------------------------------------------------
------------------------------------------------------------
------------------------------------------Y------NS---------
------------------------------------------------------------
------------------------------------------------------------
------------------------------------------------------------
-----------------------------------------------------------L
DN--------------------------------TQQKIR-ISIM-------DMII----
----------D--KGS-------------S----VTLQE-----VTEYISKKLNIE-K--
EYI-ES----TLQYFI------DKNI--MVV---------DG---D-----S--------
--------------INFIYPVS-ALP---TNHKVT-L--------R--D--N----R--S
----F-SAMCAIDAIGTSCTF---------NQDI-KINSICSATGK--E-IEVI------
-IKN--------------------EK-----------I--EY-VNNP-------N--LRV
LHIN-----LD----K----------------------H-LN---------WAASC----
------------------------------------------------------------
------------------------------------------------------------
------------------------------------------------------------
------------------------------------------------------------
------------------------------------------------------------
------------------------------------------------------------
------------------------------------------------------------
------------------------------------------------------------
------------------------------------------------------------
---------------------------------
>2538966494_H340_16026__Alkylmercury_lyase__Streptomyces_mobaraensis_NBRC_13819___AORZ01000047_
------------------------------------------------------------
------------------------------------------------------------
------------------------------------------------------------
------------------------------------------------------------
------------------------------------------------------------
------------------------------------------------------------
------------------------------------MTE---------------------
------------------------------------------------------------
------------------------------------------------------------
------------------------------------------------------------
------------------------------------------------------------
------------------------------------------------------------
------------------------------------------------------------
------------------------------------------------------------
------------------------------------N-----------------------
------------------------------------------------------------
--------------------------AST-----------APV------GP---------
------------------------------------------------------------
------------------------------------------------------------
------------------------------------------------------------
------------------------------------------------------------
---------------------------------DETERVR-LAVY-------RGFA----
----------R--TGH-------------A----PSVPE-----LSALT----ALA-P--
DRV-RQ----EMRTLH--------ERHDLVL---------D--PQD----ED--------
--Q-----------VVMAHPFA-SLP---LGFSVM----------------G----AR-T
----LWWGGCAWDSFALPHLLK--------NEPDVLVATRCPACDT--P-HAWV------
-VGR-----------Q---------------------------APPK------GDQVAHF
LT------------------PMS-------RAW-------DDVM----------HTCGN-
QRLFCSTDCV-D------T-W---LHKTG-------------------------------
-----------------HERGYVMDLPTLW------------------------------
----------RF-AGGWY--------T-----------GRL----D--------------
------------------------------------------------------------
-----------------------------------------------------AGYVRRD
PAAAAS--------YFAEVGLHG-------------------------------------
-----------------------------------P----FWGL----------------
------------------PE----------------------------------------
------------------------------------------------------------
---------------------------------
>2542318611_QCA_2545__Alkylmercury_lyase__Clostridium_difficile_CD40___AVGT01000070_
------------------------------------------------------------
------------------------------------------------------------
------------------------------------------------------------
------------------------------------------------------------
------------------------------------------------------------
------------------------------------------------------------
------------------------------------MSQ---------------------
------------------------------------------------------------
------------------------------------------------------------
------------------------------------------------------------
-------------------IEK--------------------------------------
------------------------------------------------------------
------------------------------------------------------------
------------------------------------------------------------
------------------------------------------------------------
------------------------------------------------------------
------------------------------------------Y------NS---------
------------------------------------------------------------
------------------------------------------------------------
------------------------------------------------------------
-----------------------------------------------------------L
NN--------------------------------TQQKIR-ISIM-------DMII----
----------D--KGS-------------S----VTLQE-----VTEYVSKKLNIE-K--
EYI-ER----TLQYFI------YKNI--MVV---------DG---N-----S--------
--------------INFIYPVS-ALP---TNHKVT-L--------R--D--N----R--S
----F-SAMCAIDAIGTSCTF---------NQDI-KINSICSATGK--E-IEVI------
-IKN--------------------EK-----------I--EY-VNNP-------N--LRV
LHIN-----LD----K----------------------H-LN---------WAASC----
------------------------------------------------------------
------------------------------------------------------------
------------------------------------------------------------
------------------------------------------------------------
------------------------------------------------------------
------------------------------------------------------------
------------------------------------------------------------
------------------------------------------------------------
------------------------------------------------------------
---------------------------------
>2542396665_QE5_2449__Alkylmercury_lyase__Clostridium_difficile_CD90___AVHI01000090_
------------------------------------------------------------
------------------------------------------------------------
------------------------------------------------------------
------------------------------------------------------------
------------------------------------------------------------
------------------------------------------------------------
------------------------------------MSQ---------------------
------------------------------------------------------------
------------------------------------------------------------
------------------------------------------------------------
-------------------IEK--------------------------------------
------------------------------------------------------------
------------------------------------------------------------
------------------------------------------------------------
------------------------------------------------------------
------------------------------------------------------------
------------------------------------------Y------NS---------
------------------------------------------------------------
------------------------------------------------------------
------------------------------------------------------------
-----------------------------------------------------------L
DN--------------------------------TQQKIR-ISIM-------DMII----
----------D--KGS-------------S----VTLQE-----VTEYISKKLNIE-K--
EYI-ER----TLQYFI------YKNI--MVV---------DG---N-----S--------
--------------INFIYPVS-ALP---TNHKVT-L--------R--D--N----R--S
----F-SAMCAIDAIGTSCTF---------NQDI-KINSICSATGK--E-IEVI------
-IKN--------------------EK-----------I--EY-VNNP-------N--LRV
LHIN-----LD----K----------------------H-LN---------WAASC----
------------------------------------------------------------
------------------------------------------------------------
------------------------------------------------------------
------------------------------------------------------------
------------------------------------------------------------
------------------------------------------------------------
------------------------------------------------------------
------------------------------------------------------------
------------------------------------------------------------
---------------------------------
>2542444222_QEW_2897__Alkylmercury_lyase__Clostridium_difficile_CD160___AVHW01000086_
------------------------------------------------------------
------------------------------------------------------------
------------------------------------------------------------
------------------------------------------------------------
------------------------------------------------------------
------------------------------------------------------------
------------------------------------MSQ---------------------
------------------------------------------------------------
------------------------------------------------------------
------------------------------------------------------------
-------------------IEK--------------------------------------
------------------------------------------------------------
------------------------------------------------------------
------------------------------------------------------------
------------------------------------------------------------
------------------------------------------------------------
------------------------------------------Y------NS---------
------------------------------------------------------------
------------------------------------------------------------
------------------------------------------------------------
-----------------------------------------------------------L
DN--------------------------------VQQKIR-LSIM-------DVII----
----------D--KGS-------------S----ATLKE-----VTECISNNLKLE-K--
EYI-EN----TLQYFI------EKNI--IVV---------DG---D-----S--------
--------------INFIYPVS-ALP---TNHKVT-L--------S--D--G----R--S
----F-SAMCAIDAIGTSCTF---------NQDV-RINSMCSVTGK--E-IEIF------
-IKN--------------------EK-----------I--EY-VNNP-------H--LRV
LHIN-----LD----K----------------------Y-SN---------WAASC----
------------------------------------------------------------
------------------------------------------------------------
------------------------------------------------------------
------------------------------------------------------------
------------------------------------------------------------
------------------------------------------------------------
------------------------------------------------------------
------------------------------------------------------------
------------------------------------------------------------
---------------------------------
>2542456243_QG5_2324__Alkylmercury_lyase__Clostridium_difficile_CD170___AVIA01000148_
------------------------------------------------------------
------------------------------------------------------------
------------------------------------------------------------
------------------------------------------------------------
------------------------------------------------------------
------------------------------------------------------------
------------------------------------MSQ---------------------
------------------------------------------------------------
------------------------------------------------------------
------------------------------------------------------------
-------------------IEK--------------------------------------
------------------------------------------------------------
------------------------------------------------------------
------------------------------------------------------------
------------------------------------------------------------
------------------------------------------------------------
------------------------------------------Y------NS---------
------------------------------------------------------------
------------------------------------------------------------
------------------------------------------------------------
-----------------------------------------------------------L
DN--------------------------------TQQKIR-ISIM-------DMII----
----------D--KGS-------------S----VTLQE-----VTEYVSKKLNIE-K--
EYI-ER----TLQYFI------YKNI--MVV---------DG---N-----S--------
--------------INFIYPVS-ALP---TNHKVT-L--------R--D--N----R--S
----F-SAMCAIDAIGTSCTF---------NQDI-KINSICSATGK--E-IEVI------
-IKN--------------------EK-----------I--EY-VNNP-------N--LRV
LHIN-----LD----K----------------------H-LN---------WAASC----
------------------------------------------------------------
------------------------------------------------------------
------------------------------------------------------------
------------------------------------------------------------
------------------------------------------------------------
------------------------------------------------------------
------------------------------------------------------------
------------------------------------------------------------
------------------------------------------------------------
---------------------------------
>2542514147_QIA_2302__Alkylmercury_lyase__Clostridium_difficile_6057___AVIR01000197_
------------------------------------------------------------
------------------------------------------------------------
------------------------------------------------------------
------------------------------------------------------------
------------------------------------------------------------
------------------------------------------------------------
------------------------------------MSQ---------------------
------------------------------------------------------------
------------------------------------------------------------
------------------------------------------------------------
-------------------IEK--------------------------------------
------------------------------------------------------------
------------------------------------------------------------
------------------------------------------------------------
------------------------------------------------------------
------------------------------------------------------------
------------------------------------------Y------NS---------
------------------------------------------------------------
------------------------------------------------------------
------------------------------------------------------------
-----------------------------------------------------------L
DN--------------------------------TQQKIR-ISIM-------DMII----
----------D--KGS-------------S----VTLQE-----VTEYVSKKLNIE-K--
EYI-ER----TLQYFI------YKNI--MVV---------DG---N-----S--------
--------------INFIYPVS-ALP---TNHKVT-L--------R--D--N----R--S
----F-SAMCAIDAIGTSCTF---------NQDI-KINSICSATGK--E-IEVI------
-IKN--------------------EK-----------I--EY-VNNP-------N--LRV
LHIN-----LD----K----------------------H-LN---------WAASC----
------------------------------------------------------------
------------------------------------------------------------
------------------------------------------------------------
------------------------------------------------------------
------------------------------------------------------------
------------------------------------------------------------
------------------------------------------------------------
------------------------------------------------------------
------------------------------------------------------------
---------------------------------
>2542517901_QIC_2399__Alkylmercury_lyase__Clostridium_difficile_DA00044___AVIS01000114_
------------------------------------------------------------
------------------------------------------------------------
------------------------------------------------------------
------------------------------------------------------------
------------------------------------------------------------
------------------------------------------------------------
------------------------------------MSQ---------------------
------------------------------------------------------------
------------------------------------------------------------
------------------------------------------------------------
-------------------IEK--------------------------------------
------------------------------------------------------------
------------------------------------------------------------
------------------------------------------------------------
------------------------------------------------------------
------------------------------------------------------------
------------------------------------------Y------NS---------
------------------------------------------------------------
------------------------------------------------------------
------------------------------------------------------------
-----------------------------------------------------------L
DN--------------------------------TQQKIR-ISIM-------DMII----
----------D--KGS-------------S----VTLQE-----VTEYVSKKLNIE-K--
EYI-ER----TLQYFI------YKNI--MVV---------DG---N-----S--------
--------------INFIYPVS-ALP---TNHKVT-L--------R--D--N----R--S
----F-SAMCAIDAIGTSCTF---------NQDI-KINSICSATGK--E-IEVI------
-IKN--------------------EK-----------I--EY-VNNP-------N--LRV
LHIN-----LD----K----------------------H-LN---------WAASC----
------------------------------------------------------------
------------------------------------------------------------
------------------------------------------------------------
------------------------------------------------------------
------------------------------------------------------------
------------------------------------------------------------
------------------------------------------------------------
------------------------------------------------------------
------------------------------------------------------------
---------------------------------
>2542579984_QKC_2505__Alkylmercury_lyase__Clostridium_difficile_DA00167___AVJJ01000106_
------------------------------------------------------------
------------------------------------------------------------
------------------------------------------------------------
------------------------------------------------------------
------------------------------------------------------------
------------------------------------------------------------
------------------------------------MSQ---------------------
------------------------------------------------------------
------------------------------------------------------------
------------------------------------------------------------
-------------------IEK--------------------------------------
------------------------------------------------------------
------------------------------------------------------------
------------------------------------------------------------
------------------------------------------------------------
------------------------------------------------------------
------------------------------------------Y------NS---------
------------------------------------------------------------
------------------------------------------------------------
------------------------------------------------------------
-----------------------------------------------------------L
NN--------------------------------TQQKIR-ISIM-------DMII----
----------D--KGS-------------S----VTLQE-----VTEYVSKKLNIE-K--
EYI-ER----TLQYFI------YKNI--MVV---------DG---N-----S--------
--------------INFIYPVS-ALP---TNHKVT-L--------R--D--N----R--S
----F-SAMCAIDAIGTSCTF---------NQDI-KINSICSATGK--E-IEVI------
-IKN--------------------EK-----------I--EY-VNNP-------N--LRV
LHIN-----LD----K----------------------H-LN---------WAASC----
------------------------------------------------------------
------------------------------------------------------------
------------------------------------------------------------
------------------------------------------------------------
------------------------------------------------------------
------------------------------------------------------------
------------------------------------------------------------
------------------------------------------------------------
------------------------------------------------------------
---------------------------------
>2542603830_QKM_2260__Alkylmercury_lyase__Clostridium_difficile_DA00193___AVJO01000049_
------------------------------------------------------------
------------------------------------------------------------
------------------------------------------------------------
------------------------------------------------------------
------------------------------------------------------------
------------------------------------------------------------
------------------------------------MSQ---------------------
------------------------------------------------------------
------------------------------------------------------------
------------------------------------------------------------
-------------------IEK--------------------------------------
------------------------------------------------------------
------------------------------------------------------------
------------------------------------------------------------
------------------------------------------------------------
------------------------------------------------------------
------------------------------------------Y------NS---------
------------------------------------------------------------
------------------------------------------------------------
------------------------------------------------------------
-----------------------------------------------------------L
DN--------------------------------TQQKIR-ISIM-------DMII----
----------D--KGS-------------S----VTLQE-----VTEYVSKKLNIE-K--
EYI-ER----TLQYFI------YKNI--MVV---------DG---N-----S--------
--------------INFIYPVS-ALP---TNHKVT-L--------R--D--N----R--S
----F-SAMCAIDAIGTSCTF---------NQDI-KINSICSATGK--E-IEVI------
-IKN--------------------EK-----------I--EY-VNNP-------N--LRV
LHIN-----LD----K----------------------H-LN---------WAASC----
------------------------------------------------------------
------------------------------------------------------------
------------------------------------------------------------
------------------------------------------------------------
------------------------------------------------------------
------------------------------------------------------------
------------------------------------------------------------
------------------------------------------------------------
------------------------------------------------------------
---------------------------------
>2542623159_QKU_2421__Alkylmercury_lyase__Clostridium_difficile_DA00203___AVJS01000011_
------------------------------------------------------------
------------------------------------------------------------
------------------------------------------------------------
------------------------------------------------------------
------------------------------------------------------------
------------------------------------------------------------
------------------------------------MSQ---------------------
------------------------------------------------------------
------------------------------------------------------------
------------------------------------------------------------
-------------------IEK--------------------------------------
------------------------------------------------------------
------------------------------------------------------------
------------------------------------------------------------
------------------------------------------------------------
------------------------------------------------------------
------------------------------------------Y------NS---------
------------------------------------------------------------
------------------------------------------------------------
------------------------------------------------------------
-----------------------------------------------------------L
DN--------------------------------TQQKIR-ISIM-------DMII----
----------D--KGS-------------S----VTLQE-----VTEYVSKKLNIE-K--
EYI-ER----TLQYFI------YKNI--MVV---------DG---N-----S--------
--------------INFIYPVS-ALP---TNHKVT-L--------R--D--N----R--S
----F-SAMCAIDAIGTSCTF---------NQDI-KINSICSATGK--E-IEVI------
-IKN--------------------EK-----------I--EY-VNNP-------N--LRV
LHIN-----LD----K----------------------H-LN---------WAASC----
------------------------------------------------------------
------------------------------------------------------------
------------------------------------------------------------
------------------------------------------------------------
------------------------------------------------------------
------------------------------------------------------------
------------------------------------------------------------
------------------------------------------------------------
------------------------------------------------------------
---------------------------------
>2542708338_QO7_2475__Alkylmercury_lyase__Clostridium_difficile_F314___AVKP01000039_
------------------------------------------------------------
------------------------------------------------------------
------------------------------------------------------------
------------------------------------------------------------
------------------------------------------------------------
------------------------------------------------------------
------------------------------------MSQ---------------------
------------------------------------------------------------
------------------------------------------------------------
------------------------------------------------------------
-------------------IEK--------------------------------------
------------------------------------------------------------
------------------------------------------------------------
------------------------------------------------------------
------------------------------------------------------------
------------------------------------------------------------
------------------------------------------Y------NS---------
------------------------------------------------------------
------------------------------------------------------------
------------------------------------------------------------
-----------------------------------------------------------L
DN--------------------------------TQQKIR-ISIM-------DMII----
----------D--KGS-------------S----VTLQE-----VTEYVSKKLNIE-K--
EYI-ER----TLQYFI------DKNI--MVV---------DG---N-----S--------
--------------INFIYPVS-ALP---TNHKVT-L--------R--D--N----R--S
----F-SAMCAIDAIGTSCTF---------NQDI-KINSICSATGK--E-IEVI------
-IKN--------------------EK-----------I--EY-VNNP-------N--LRV
LHIN-----LD----K----------------------H-LN---------WAASC----
------------------------------------------------------------
------------------------------------------------------------
------------------------------------------------------------
------------------------------------------------------------
------------------------------------------------------------
------------------------------------------------------------
------------------------------------------------------------
------------------------------------------------------------
------------------------------------------------------------
---------------------------------
>2542732031_QOK_2594__Alkylmercury_lyase__Clostridium_difficile_Y41___AVKT01000029_
------------------------------------------------------------
------------------------------------------------------------
------------------------------------------------------------
------------------------------------------------------------
------------------------------------------------------------
------------------------------------------------------------
------------------------------------MSQ---------------------
------------------------------------------------------------
------------------------------------------------------------
------------------------------------------------------------
-------------------IEK--------------------------------------
------------------------------------------------------------
------------------------------------------------------------
------------------------------------------------------------
------------------------------------------------------------
------------------------------------------------------------
------------------------------------------Y------NS---------
------------------------------------------------------------
------------------------------------------------------------
------------------------------------------------------------
-----------------------------------------------------------L
DN--------------------------------TQQKIR-ISIM-------DMII----
----------D--KGS-------------S----VTLQE-----VTEYVSKKLNIE-K--
EYI-ER----TLQYFI------YKNI--MVV---------DG---N-----S--------
--------------INFIYPVS-ALP---TNHKVT-L--------R--D--N----R--S
----F-SAMCAIDAIGTSCTF---------NQDI-KINSICSATGK--E-IEVI------
-IKN--------------------EK-----------I--EY-VNNP-------N--LRV
LHIN-----LD----K----------------------H-LN---------WAASC----
------------------------------------------------------------
------------------------------------------------------------
------------------------------------------------------------
------------------------------------------------------------
------------------------------------------------------------
------------------------------------------------------------
------------------------------------------------------------
------------------------------------------------------------
------------------------------------------------------------
---------------------------------
>2542743149_QOS_1866__Alkylmercury_lyase__Clostridium_difficile_Y184___AVKX01000492_
------------------------------------------------------------
------------------------------------------------------------
------------------------------------------------------------
------------------------------------------------------------
------------------------------------------------------------
------------------------------------------------------------
------------------------------------MSQ---------------------
------------------------------------------------------------
------------------------------------------------------------
------------------------------------------------------------
-------------------IEK--------------------------------------
------------------------------------------------------------
------------------------------------------------------------
------------------------------------------------------------
------------------------------------------------------------
------------------------------------------------------------
------------------------------------------Y------NS---------
------------------------------------------------------------
------------------------------------------------------------
------------------------------------------------------------
-----------------------------------------------------------L
DN--------------------------------TQQKIR-ISIM-------DMII----
----------D--KGS-------------S----VTLQE-----VTEYISKKLNIE-K--
EYI-ER----TLQYFI------YKNI--MVV---------DG---N-----S--------
--------------INFIYPVS-ALP---TNHKVT-L--------R--D--N----R--S
----F-SAMCAIDAIGTSCTF---------NQDI-KINSICSATGK--E-IEVI------
-IKN--------------------EK-----------I--EY-VNNP-------N--LRV
LHIN-----LD----K----------------------H-LN---------WAASC----
------------------------------------------------------------
------------------------------------------------------------
------------------------------------------------------------
------------------------------------------------------------
------------------------------------------------------------
------------------------------------------------------------
------------------------------------------------------------
------------------------------------------------------------
------------------------------------------------------------
---------------------------------
>2542754209_QQ9_2421__Alkylmercury_lyase__Clostridium_difficile_Y312___AVLF01000112_
------------------------------------------------------------
------------------------------------------------------------
------------------------------------------------------------
------------------------------------------------------------
------------------------------------------------------------
------------------------------------------------------------
------------------------------------MSQ---------------------
------------------------------------------------------------
------------------------------------------------------------
------------------------------------------------------------
-------------------IEK--------------------------------------
------------------------------------------------------------
------------------------------------------------------------
------------------------------------------------------------
------------------------------------------------------------
------------------------------------------------------------
------------------------------------------Y------NS---------
------------------------------------------------------------
------------------------------------------------------------
------------------------------------------------------------
-----------------------------------------------------------L
DN--------------------------------TQQKIR-ISIM-------DMII----
----------D--KGS-------------S----VTLQE-----VTEYVSKKLNIE-K--
EYI-ER----TLQYFI------YKNI--MVV---------DG---N-----S--------
--------------INFIYPVS-ALP---TNHKVT-L--------R--D--N----R--S
----F-SAMCAIDAIGTSCTF---------NQDI-KINSICSATGK--E-IEVI------
-IKN--------------------EK-----------I--EY-VNNP-------N--LRV
LHIN-----LD----K----------------------H-LN---------WAASC----
------------------------------------------------------------
------------------------------------------------------------
------------------------------------------------------------
------------------------------------------------------------
------------------------------------------------------------
------------------------------------------------------------
------------------------------------------------------------
------------------------------------------------------------
------------------------------------------------------------
---------------------------------
>2542769460_QQ3_2463__Alkylmercury_lyase__Clostridium_difficile_Y266___AVLC01000133_
------------------------------------------------------------
------------------------------------------------------------
------------------------------------------------------------
------------------------------------------------------------
------------------------------------------------------------
------------------------------------------------------------
------------------------------------MSQ---------------------
------------------------------------------------------------
------------------------------------------------------------
------------------------------------------------------------
-------------------IEK--------------------------------------
------------------------------------------------------------
------------------------------------------------------------
------------------------------------------------------------
------------------------------------------------------------
------------------------------------------------------------
------------------------------------------Y------NS---------
------------------------------------------------------------
------------------------------------------------------------
------------------------------------------------------------
-----------------------------------------------------------L
DN--------------------------------TQQKIR-ISIM-------DMII----
----------D--KGS-------------S----VTLQE-----VTEYVSKKLNIE-K--
EYI-ER----TLQYFI------YKNI--MVV---------DG---N-----S--------
--------------INFIYPVS-ALP---TNHKVT-L--------R--D--N----R--S
----F-SAMCAIDAIGTSCTF---------NQDI-KINSICSATGK--E-IEVI------
-IKN--------------------EK-----------I--EY-VNNP-------N--LRV
LHIN-----LD----K----------------------H-LN---------WAASC----
------------------------------------------------------------
------------------------------------------------------------
------------------------------------------------------------
------------------------------------------------------------
------------------------------------------------------------
------------------------------------------------------------
------------------------------------------------------------
------------------------------------------------------------
------------------------------------------------------------
---------------------------------
>2542791478_QQI_2317__Alkylmercury_lyase__Clostridium_difficile_Y401___AVLK01000138_
------------------------------------------------------------
------------------------------------------------------------
------------------------------------------------------------
------------------------------------------------------------
------------------------------------------------------------
------------------------------------------------------------
------------------------------------MSQ---------------------
------------------------------------------------------------
------------------------------------------------------------
------------------------------------------------------------
-------------------IEK--------------------------------------
------------------------------------------------------------
------------------------------------------------------------
------------------------------------------------------------
------------------------------------------------------------
------------------------------------------------------------
------------------------------------------Y------NS---------
------------------------------------------------------------
------------------------------------------------------------
------------------------------------------------------------
-----------------------------------------------------------L
DN--------------------------------TQQKIR-ISIM-------DMII----
----------D--KGS-------------S----VTLQE-----VTEYISKKLNIE-K--
EYI-ER----TLQYFI------YKNI--MVV---------DG---N-----S--------
--------------INFIYPVS-ALP---TNHKVT-L--------R--D--N----R--S
----F-SAMCAIDAIGTSCTF---------NQDI-KINSICSATGK--E-IEVI------
-IKN--------------------EK-----------I--EY-VNNP-------N--LRV
LHIN-----LD----K----------------------H-LN---------WAASC----
------------------------------------------------------------
------------------------------------------------------------
------------------------------------------------------------
------------------------------------------------------------
------------------------------------------------------------
------------------------------------------------------------
------------------------------------------------------------
------------------------------------------------------------
------------------------------------------------------------
---------------------------------
>2542814605_QS3_2375__Alkylmercury_lyase__Clostridium_difficile_P13___AVLU01000034_
------------------------------------------------------------
------------------------------------------------------------
------------------------------------------------------------
------------------------------------------------------------
------------------------------------------------------------
------------------------------------------------------------
------------------------------------MSQ---------------------
------------------------------------------------------------
------------------------------------------------------------
------------------------------------------------------------
-------------------IEK--------------------------------------
------------------------------------------------------------
------------------------------------------------------------
------------------------------------------------------------
------------------------------------------------------------
------------------------------------------------------------
------------------------------------------Y------NS---------
------------------------------------------------------------
------------------------------------------------------------
------------------------------------------------------------
-----------------------------------------------------------L
DN--------------------------------TQQKIR-ISIM-------DMII----
----------D--KGS-------------S----VTLQE-----VTEYVSKKLNIE-K--
EYI-ER----TLQYFI------YKNI--MVV---------DG---N-----S--------
--------------INFIYPVS-ALP---TNHKVT-L--------R--D--N----R--S
----F-SAMCAIDAIGTSCTF---------NQDI-KINSICSATGK--E-IEVI------
-IKN--------------------EK-----------I--EY-VNNP-------N--LRV
LHIN-----LD----K----------------------H-LN---------WAASC----
------------------------------------------------------------
------------------------------------------------------------
------------------------------------------------------------
------------------------------------------------------------
------------------------------------------------------------
------------------------------------------------------------
------------------------------------------------------------
------------------------------------------------------------
------------------------------------------------------------
---------------------------------
>2542857141_QSO_2361__Alkylmercury_lyase__Clostridium_difficile_P31___AVMF01000035_
------------------------------------------------------------
------------------------------------------------------------
------------------------------------------------------------
------------------------------------------------------------
------------------------------------------------------------
------------------------------------------------------------
------------------------------------MSQ---------------------
------------------------------------------------------------
------------------------------------------------------------
------------------------------------------------------------
-------------------IEK--------------------------------------
------------------------------------------------------------
------------------------------------------------------------
------------------------------------------------------------
------------------------------------------------------------
------------------------------------------------------------
------------------------------------------Y------NS---------
------------------------------------------------------------
------------------------------------------------------------
------------------------------------------------------------
-----------------------------------------------------------L
DN--------------------------------TQQKIR-ISIM-------DMII----
----------D--KGS-------------S----VTLQE-----VTEYVSKKLNIE-K--
EYI-ER----TLQYFI------YENI--MVV---------DG---N-----S--------
--------------INFIYPVS-ALQ---TNHKVT-L--------R--D--N----R--S
----F-SAMCAIDAIGTSCTF---------NQDI-KINSICSATGK--E-IEVI------
-IKN--------------------EK-----------I--EY-VNNP-------N--LRV
LHIN-----LD----K----------------------H-LN---------WAASC----
------------------------------------------------------------
------------------------------------------------------------
------------------------------------------------------------
------------------------------------------------------------
------------------------------------------------------------
------------------------------------------------------------
------------------------------------------------------------
------------------------------------------------------------
------------------------------------------------------------
---------------------------------
>2542893198_QU9_2467__Alkylmercury_lyase__Clostridium_difficile_P48___AVMM01000042_
------------------------------------------------------------
------------------------------------------------------------
------------------------------------------------------------
------------------------------------------------------------
------------------------------------------------------------
------------------------------------------------------------
------------------------------------MSQ---------------------
------------------------------------------------------------
------------------------------------------------------------
------------------------------------------------------------
-------------------IEK--------------------------------------
------------------------------------------------------------
------------------------------------------------------------
------------------------------------------------------------
------------------------------------------------------------
------------------------------------------------------------
------------------------------------------Y------NS---------
------------------------------------------------------------
------------------------------------------------------------
------------------------------------------------------------
-----------------------------------------------------------L
DN--------------------------------TQQKIR-ISIM-------DMII----
----------D--KGS-------------S----VTLQE-----VTEYVSKKLNIE-K--
EYI-ER----TLQYFI------YKNI--MVV---------DG---N-----S--------
--------------INFIYPVS-ALP---TNHKVT-L--------R--D--N----R--S
----F-SAMCAIDAIGTSCTF---------NQDI-KINSICSATGK--E-IEVI------
-IKN--------------------EK-----------I--EY-VNNP-------N--LRV
LHIN-----LD----K----------------------H-LN---------WAASC----
------------------------------------------------------------
------------------------------------------------------------
------------------------------------------------------------
------------------------------------------------------------
------------------------------------------------------------
------------------------------------------------------------
------------------------------------------------------------
------------------------------------------------------------
------------------------------------------------------------
---------------------------------
>2542928103_QW3_2408__Alkylmercury_lyase__Clostridium_difficile_P74___AVMY01000026_
------------------------------------------------------------
------------------------------------------------------------
------------------------------------------------------------
------------------------------------------------------------
------------------------------------------------------------
------------------------------------------------------------
------------------------------------MSQ---------------------
------------------------------------------------------------
------------------------------------------------------------
------------------------------------------------------------
-------------------IEK--------------------------------------
------------------------------------------------------------
------------------------------------------------------------
------------------------------------------------------------
------------------------------------------------------------
------------------------------------------------------------
------------------------------------------Y------NS---------
------------------------------------------------------------
------------------------------------------------------------
------------------------------------------------------------
-----------------------------------------------------------L
DN--------------------------------TQQKIR-ISIM-------DMII----
----------D--KGS-------------S----VTLQE-----VTEYISKKLNIE-K--
EYI-ES----TLQYFI------DKNI--MVV---------DG---D-----S--------
--------------INFIYPVS-ALP---TNHKVT-L--------R--D--N----R--S
----F-SAMCAIDAIGTSCTF---------NQDI-KINSICSATGK--E-IEVI------
-IKN--------------------EK-----------I--EY-VNNP-------N--LRV
LHIN-----LD----K----------------------H-LN---------WAASC----
------------------------------------------------------------
------------------------------------------------------------
------------------------------------------------------------
------------------------------------------------------------
------------------------------------------------------------
------------------------------------------------------------
------------------------------------------------------------
------------------------------------------------------------
------------------------------------------------------------
---------------------------------
>2543218894_QQM_2576__Alkylmercury_lyase__Clostridium_difficile_P2___AVLM01000144_
------------------------------------------------------------
------------------------------------------------------------
------------------------------------------------------------
------------------------------------------------------------
------------------------------------------------------------
------------------------------------------------------------
------------------------------------MSQ---------------------
------------------------------------------------------------
------------------------------------------------------------
------------------------------------------------------------
-------------------IEK--------------------------------------
------------------------------------------------------------
------------------------------------------------------------
------------------------------------------------------------
------------------------------------------------------------
------------------------------------------------------------
------------------------------------------Y------NS---------
------------------------------------------------------------
------------------------------------------------------------
------------------------------------------------------------
-----------------------------------------------------------L
DN--------------------------------TQQKIR-ISIM-------DMII----
----------D--KGS-------------S----VTLQE-----VTEYVSKKLNIE-K--
EYI-ER----TLQYFI------YKNI--MVV---------DG---N-----S--------
--------------INFIYPVS-ALP---TNHKVT-L--------R--D--N----R--S
----F-SAMCAIDAIGTSCTF---------NQDI-KINSICSATGK--E-IEVI------
-IKN--------------------EK-----------I--EY-VNNP-------N--LRV
LHIN-----LD----K----------------------H-LN---------WAASC----
------------------------------------------------------------
------------------------------------------------------------
------------------------------------------------------------
------------------------------------------------------------
------------------------------------------------------------
------------------------------------------------------------
------------------------------------------------------------
------------------------------------------------------------
------------------------------------------------------------
---------------------------------
>2543286903_C677_2356__Alkylmercury_lyase__Clostridium_difficile_F601___AVNH01000025_
------------------------------------------------------------
------------------------------------------------------------
------------------------------------------------------------
------------------------------------------------------------
------------------------------------------------------------
------------------------------------------------------------
------------------------------------MSQ---------------------
------------------------------------------------------------
------------------------------------------------------------
------------------------------------------------------------
-------------------IEK--------------------------------------
------------------------------------------------------------
------------------------------------------------------------
------------------------------------------------------------
------------------------------------------------------------
------------------------------------------------------------
------------------------------------------Y------NS---------
------------------------------------------------------------
------------------------------------------------------------
------------------------------------------------------------
-----------------------------------------------------------L
DN--------------------------------TQQKIR-ISIM-------DMII----
----------D--KGS-------------S----VTLQE-----VTEYVSKKLNIE-K--
EYI-ER----TLQYFI------YKNI--MVV---------DG---N-----S--------
--------------INFIYPVS-ALP---TNHKVT-L--------R--D--N----R--S
----F-SAMCAIDAIGTSCTF---------NQDI-KINSICSATGK--E-IEVI------
-IKN--------------------EK-----------I--EY-VNNP-------N--LRV
LHIN-----LD----K----------------------H-LN---------WAASC----
------------------------------------------------------------
------------------------------------------------------------
------------------------------------------------------------
------------------------------------------------------------
------------------------------------------------------------
------------------------------------------------------------
------------------------------------------------------------
------------------------------------------------------------
------------------------------------------------------------
---------------------------------
>2543313016_C671_1774__Alkylmercury_lyase__Clostridium_bifermentans_ATCC_19299___AVNB01000020_
------------------------------------------------------------
------------------------------------------------------------
------------------------------------------------------------
------------------------------------------------------------
------------------------------------------------------------
------------------------------------------------------------
------------------------------------MKN---------------------
------------------------------------------------------------
------------------------------------------------------------
------------------------------------------------------------
--------------------NK--------------------------------------
------------------------------------------------------------
------------------------------------------------------------
------------------------------------------------------------
------------------------------------------------------------
------------------------------------------------------------
------------------------------------------Y------RN---------
------------------------------------------------------------
------------------------------------------------------------
------------------------------------------------------------
-----------------------------------------------------------L
NQ--------------------------------IQKNIR-VSIM-------DMII----
----------E--KER-------------P----VSLDE-----SVVFLEDKLNLK-K--
EYI-KE----TLKLFI------DKNI--MVV---------DD---D-----G--------
--Y-----------INFIYPVS-AHP---TMHRVK-L--------A--D--N----R--E
----F-NAMCAIDAMGWRCTF---------NQDI-DIKSRCYVTGN--E-INIS------
-IKD--------------------GK-----------V--TS-LNNP-------D--LRV
LHLN-----LD----K----------------------H-EN---------WAANC----
------------------------------------------------------------
------------------------------------------------------------
------------------------------------------------------------
------------------------------------------------------------
------------------------------------------------------------
------------------------------------------------------------
------------------------------------------------------------
------------------------------------------------------------
------------------------------------------------------------
---------------------------------
>2543317440_C672_2654__Alkylmercury_lyase__Clostridium_bifermentans_ATCC_638___AVNC01000015_
------------------------------------------------------------
------------------------------------------------------------
------------------------------------------------------------
------------------------------------------------------------
------------------------------------------------------------
------------------------------------------------------------
------------------------------------MKN---------------------
------------------------------------------------------------
------------------------------------------------------------
------------------------------------------------------------
--------------------NK--------------------------------------
------------------------------------------------------------
------------------------------------------------------------
------------------------------------------------------------
------------------------------------------------------------
------------------------------------------------------------
------------------------------------------Y------RS---------
------------------------------------------------------------
------------------------------------------------------------
------------------------------------------------------------
-----------------------------------------------------------L
DE--------------------------------IQKNIR-VSIM-------DMII----
----------E--KER-------------P----VSIDE-----SIVFLEDRLSLK-R--
EYI-KE----TLELFV------KKNI--MVV---------DD---E-----N--------
--Y-----------INFIYPVS-AHP---TMHRVK-L--------A--D--N----R--E
----F-NAMCAIDAMGWRCTF---------NQDI-DIKSNCYVTGN--E-INIS------
-IKD--------------------GK-----------V--TS-LNNP-------D--LRV
LHLN-----LD----K----------------------H-EN---------WAANC----
------------------------------------------------------------
------------------------------------------------------------
------------------------------------------------------------
------------------------------------------------------------
------------------------------------------------------------
------------------------------------------------------------
------------------------------------------------------------
------------------------------------------------------------
------------------------------------------------------------
---------------------------------
>2547814212_CDF6534DRAFT_01540__Alkylmercury_lyase__Clostridium_difficile_6534___CDF6534DRAFT_ADEJ01000521_1_269_
------------------------------------------------------------
------------------------------------------------------------
------------------------------------------------------------
------------------------------------------------------------
------------------------------------------------------------
------------------------------------------------------------
------------------------------------MSQ---------------------
------------------------------------------------------------
------------------------------------------------------------
------------------------------------------------------------
-------------------IEK--------------------------------------
------------------------------------------------------------
------------------------------------------------------------
------------------------------------------------------------
------------------------------------------------------------
------------------------------------------------------------
------------------------------------------Y------NS---------
------------------------------------------------------------
------------------------------------------------------------
------------------------------------------------------------
-----------------------------------------------------------L
DN--------------------------------TQQKIR-ISIM-------DMII----
----------D--KGS-------------S----VTLQE-----VTEYVSKKLNIE-K--
EYI-ER----TLQYFI------YKNI--MVV---------DG---N-----S--------
--------------INFIYPVS-ALP---TNHKVT-L--------R--D--N----R--S
----F-SAMCAIDAIGTSCTF---------NQDI-KINSICSATGK--E-IEVI------
-IKN--------------------EK-----------I--EY-VNNP-------N--LRV
LHIN-----LD----K----------------------H-LN---------WAASC----
------------------------------------------------------------
------------------------------------------------------------
------------------------------------------------------------
------------------------------------------------------------
------------------------------------------------------------
------------------------------------------------------------
------------------------------------------------------------
------------------------------------------------------------
------------------------------------------------------------
---------------------------------
>2550371969_MSEDRAFT_01342__Alkylmercury_lyase__Sphingomonas_wittichii_DP58___MSEDRAFT_AHKO01000169_1_169_
------------------------------------------------------------
------------------------------------------------------------
------------------------------------------------------------
------------------------------------------------------------
----------------------------------MA------------------------
------------------------------------------------------------
------------------------------------RAS-----------------SAEA
AFGSTV------------------------------------------------------
---------------------------------------------------TF-------
---------------------------------------------------------PGG
AVVPD-------------------------------------------------------
------------------------------------------------------------
------------------------------------------------------------
------------------------------------------------------------
------------------------------------------------------------
------------------------------------------------------------
-------WSAVTTPS----------ARA------------ALT------A----------
------------------------------------------------------------
------------------------------------------------------------
---------------LFAAF----------------------------------------
---------------------------------I-GSKW----------RG--------M
DG--------------------------------VEERVR-RAVL-------QAYA----
----------A--DGR-------------S----PVPAQ-----IAA----ASGLP-S--
GEV-GS----ALQRLA------GRDL--VVL---------D----G----AG--------
--R-----------VTGAYPFT-DGP---SEHQVE-V-----------S--G----V--T
----M-SAMCAIDALGIGAML---------ERDC-MIRSACRQCRR--T-LAIH------
-TPS----------RG--------RE-----------L--EE-VEPG-------AIVVWS
G-RR-----------Y-ASGC-----------------A-AS------------SLCTL-
QAFFCDDDHL-A------A-WC-ASGPV-------------------GADD---------
--------------------GIRLCLAEAL------------------------------
----------EV-GRAIF--------A------------PM-------------------
------------------------------------------------------------
------------------------------------------------------------
-----------------RMEMRP-------------------------------------
------------------------------------------------------------
----------------WLPTT---------------------------------------
------------------------------------------------------------
---------------------------------
>2554226326_O162_22665__Alkylmercury_lyase__Pseudomonas_putida_SJ3__PseudoSJ3____AXDX01000208_
------------------------------------------------------------
------------------------------------------------------------
------------------------------------------------------------
------------------------------------------------------------
-----------------------------------M------------------------
------------------------------NISTESR-----------------------
------------------------------------LELK--------------------
------------------------------------------------------------
--------------------------------------------------AAV-------
------------------------------------------------------------
------------------------------------------------------------
------------------------------------------------------------
------------------------------------------------------------
------------------------------------------------------------
------------------------------------------------------------
------------------------------------------------------------
-----------------------TRAQQ------------KLA------DEF--------
------------------------------------------------------------
------------------------------------------------------------
---------------PLQAR----------------------------------------
-------------------------------------------I-------------EDA
HP--------------------------------TLQSTY-ARIL-------GHWI----
----------R--EAA-------------P----PAAGI---------------GS----
----QA----VLDALC------AMDA--IVI---------GE--------QG--------
---------------IGCYPFS-ARQ---TEIHVH-F-----------A--G----K--S
----V-HAMCAIDALAIPRMV---------RHAA-RIIARCVVCRC--H-LACS------
-LAA--------------------NG----------SVEKEH-QNPE-------AARVVW
-------------------ESGA-----------------GE------GQACCNSLCAN-
INFG--------------------------------------------------------
------------------------------------------------------------
------------------------------------------------------------
------------------------------------------------------------
------------------------------------------------------------
------------------------------------------------------------
------------------------------------------------------------
------------------------------------------------------------
------------------------------------------------------------
---------------------------------
>2558673219_P160DRAFT_1956__Alkylmercury_lyase__Clostridium_mangenotii_LM2___P160DRAFT_scf7180000000002_quiver_dupTrim_16548_1_
------------------------------------------------------------
------------------------------------------------------------
------------------------------------------------------------
------------------------------------------------------------
------------------------------------------------------------
------------------------------------------------------------
------------------------------------MSE---------------------
------------------------------------------------------------
------------------------------------------------------------
------------------------------------------------------------
-------------------VEK--------------------------------------
------------------------------------------------------------
------------------------------------------------------------
------------------------------------------------------------
------------------------------------------------------------
------------------------------------------------------------
------------------------------------------Y------KN---------
------------------------------------------------------------
------------------------------------------------------------
------------------------------------------------------------
-----------------------------------------------------------L
DD--------------------------------TQRAIR-VSIM-------DMII----
----------E--EKR-------------C----VTLNE-----VVNVLSSKLSID-R--
GYL-QN----TLDSFI------KENV--LVA---------EG---E-----N--------
--------------INFIYPVS-ALS---TSHNVT-L--------D--D--G----R--E
----F-YAMCAIDAIGTSCTF---------HQNV-TINSMCCVTGQ--E-IKIR------
-VED--------------------EQ-----------I--KY-VSNP-------N--LRV
LHVN-----LD----K----------------------H-SE---------WAASC----
------------------------------------------------------------
------------------------------------------------------------
------------------------------------------------------------
------------------------------------------------------------
------------------------------------------------------------
------------------------------------------------------------
------------------------------------------------------------
------------------------------------------------------------
------------------------------------------------------------
---------------------------------
>2558756695_BN180_1750053__Alkylmercury_lyase__Clostridium_difficile_E14___CAMS01000085_
------------------------------------------------------------
------------------------------------------------------------
------------------------------------------------------------
------------------------------------------------------------
------------------------------------------------------------
------------------------------------------------------------
------------------------------------MSQ---------------------
------------------------------------------------------------
------------------------------------------------------------
------------------------------------------------------------
-------------------IEK--------------------------------------
------------------------------------------------------------
------------------------------------------------------------
------------------------------------------------------------
------------------------------------------------------------
------------------------------------------------------------
------------------------------------------Y------NS---------
------------------------------------------------------------
------------------------------------------------------------
------------------------------------------------------------
-----------------------------------------------------------L
DN--------------------------------TQQKIR-ISIM-------DMII----
----------D--KGS-------------S----VTLQE-----VTEYISKKLNIE-K--
EYI-ER----TLQYFI------YKNI--MVV---------DG---N-----S--------
--------------INFIYPVS-ALP---TNHKVT-L--------R--D--N----R--S
----F-SAMCAIDAIGTSCTF---------NQDI-KINSICSATGK--E-IEVI------
-IKN--------------------EK-----------I--EY-VNNP-------N--LRV
LHIN-----LD----K----------------------H-LN---------WAASC----
------------------------------------------------------------
------------------------------------------------------------
------------------------------------------------------------
------------------------------------------------------------
------------------------------------------------------------
------------------------------------------------------------
------------------------------------------------------------
------------------------------------------------------------
------------------------------------------------------------
---------------------------------
>2558792036_BN183_2350051__Alkylmercury_lyase__Clostridium_difficile_E7___CAMV01000152_
------------------------------------------------------------
------------------------------------------------------------
------------------------------------------------------------
------------------------------------------------------------
------------------------------------------------------------
------------------------------------------------------------
------------------------------------MSQ---------------------
------------------------------------------------------------
------------------------------------------------------------
------------------------------------------------------------
-------------------IEK--------------------------------------
------------------------------------------------------------
------------------------------------------------------------
------------------------------------------------------------
------------------------------------------------------------
------------------------------------------------------------
------------------------------------------Y------NS---------
------------------------------------------------------------
------------------------------------------------------------
------------------------------------------------------------
-----------------------------------------------------------L
DN--------------------------------TQQKIR-ISIM-------DMII----
----------D--KGS-------------S----VTLQE-----VTEYVSKKLNIE-K--
EYI-ER----TLQYFI------YKNI--MVV---------DG---N-----S--------
--------------INFIYPVS-ALP---TNHKVT-L--------R--D--N----R--S
----F-SAMCAIDAIGTSCTF---------NQDI-KINSICSATGK--E-IEVI------
-IKN--------------------EK-----------I--EY-VNNP-------N--LRV
LHIN-----LD----K----------------------H-LN---------WAASC----
------------------------------------------------------------
------------------------------------------------------------
------------------------------------------------------------
------------------------------------------------------------
------------------------------------------------------------
------------------------------------------------------------
------------------------------------------------------------
------------------------------------------------------------
------------------------------------------------------------
---------------------------------
>2558843442_BN191_590062__Alkylmercury_lyase__Clostridium_difficile_T61___CAND01000055_
------------------------------------------------------------
------------------------------------------------------------
------------------------------------------------------------
------------------------------------------------------------
------------------------------------------------------------
------------------------------------------------------------
------------------------------------MSQ---------------------
------------------------------------------------------------
------------------------------------------------------------
------------------------------------------------------------
-------------------IEK--------------------------------------
------------------------------------------------------------
------------------------------------------------------------
------------------------------------------------------------
------------------------------------------------------------
------------------------------------------------------------
------------------------------------------Y------NS---------
------------------------------------------------------------
------------------------------------------------------------
------------------------------------------------------------
-----------------------------------------------------------L
DN--------------------------------TQQKIR-ISIM-------DMII----
----------D--KGS-------------S----VTLQE-----VTEYVSKKLNIE-K--
EYI-ER----TLQYFI------YKNI--MVV---------DG---N-----S--------
--------------INFIYPVS-ALP---TNHKVT-L--------R--D--N----R--S
----F-SAMCAIDAIGTSCTF---------NQDI-KINSICSATGK--E-IEVI------
-IKN--------------------EK-----------I--EY-VNNP-------N--LRV
LHIN-----LD----K----------------------H-LN---------WAASC----
------------------------------------------------------------
------------------------------------------------------------
------------------------------------------------------------
------------------------------------------------------------
------------------------------------------------------------
------------------------------------------------------------
------------------------------------------------------------
------------------------------------------------------------
------------------------------------------------------------
---------------------------------
>2562555112_P396DRAFT_3109__Alkylmercury_lyase__Exiguobacterium_sp__GIC31___P396DRAFT_deg7180000000003_dupTrim_9921_2_
------------------------------------------------------------
------------------------------------------------------------
------------------------------------------------------------
------------------------------------------------------------
------------------------------------------------------------
------------------------------------------------------------
------------------------------------------------------------
------------------------------------------------------------
------------------------------------------------------------
------------------------------------------------------------
-------------------MNQ--------------------------------------
------------------------------------------------------------
------------------------------------------------------------
------------------------------------------------------------
------------------------------------------------------------
------------------------------------------------------------
---------------------------N------------HLN------T----------
------------------------------------------------------------
------------------------------------------------------------
---------------SLKD-----------------------------------------
--------------------------------KV-LQSLGLP------EEGFEG-KIRLL
SP--------------------------------SENSIR-LDIL-------LFMA----
----------E---GK-------------I----VNIND-----LTATEE-Q--ID-V--
QSA--------LQRLR------ELDL--IHW---------DQ---N----SG--------
--D-----------VNVAYPFS-GVP---TPHRVT-L-----------A--G----M--L
---PA-YSMCAIDALGIPSMF----------TDA-VIESECAFCGE--K-ITID------
-VKN---------------------N-----------M--PV-ANPD-------TVVVGL
G-TT-----DA----ADTNA-------C----------C-DSSCESNEPTSISTSCCPA-
IQFYCSEEH-----------WQKANEKN-------------------STTA---------
--------------------KDKLTLAEAF------------------------------
----------EV-GAAVF--------G------------GT----L--------------
------------------------------------------------------------
----------------------------------------------------------SG
SKGK--------------------------------------------------------
------------------------------------------------------------
------------------------------------------------------------
------------------------------------------------------------
---------------------------------
>2565729291_H477_0837__Alkylmercury_lyase__Clostridium_sordellii_ATCC_9714___APWR01000092_
------------------------------------------------------------
------------------------------------------------------------
------------------------------------------------------------
------------------------------------------------------------
------------------------------------------------------------
------------------------------------------------------------
------------------------------------------------------------
------------------------------------------------------------
------------------------------------------------------------
------------------------------------------------------------
------------------------------------------------------------
------------------------------------------------------------
------------------------------------------------------------
------------------------------------------------------------
------------------------------------------------------------
------------------------------------------------------------
------------------------------------------------------------
------------------------------------------------------------
------------------------------------------------------------
------------------------------------------------------------
------------------------------------------------------------
------------------------------------------------------------
------------------------------------------------------------
----------------------------MVI---------DK---D-----E--------
--Y-----------INYIYPVS-AHT---TMHQVT-L--------A--D--K----R--T
----F-NAMCAIDALGWRCTF---------HQDI-DINSKCYVTGE--D-INIS------
-IRD--------------------GK-----------I--IS-INNP-------D--LRV
LHLN-----LD----K----------------------Y-AN---------WAASC----
------------------------------------------------------------
------------------------------------------------------------
------------------------------------------------------------
------------------------------------------------------------
------------------------------------------------------------
------------------------------------------------------------
------------------------------------------------------------
------------------------------------------------------------
------------------------------------------------------------
---------------------------------
>2569937317_T674_02870__alkylmercury_lyase__Staphylococcus_aureus_SJOS6072___JBNV01000029_
------------------------------------------------------------
------------------------------------------------------------
------------------------------------------------------------
------------------------------------------------------------
------------------------------------------------------------
------------------------------------------------------------
------------------------------------MK----------------------
------------------------------------------------------------
------------------------------------------------------------
------------------------------------------------------------
------------------------------------------------------------
------------------------------------------------------------
------------------------------------------------------------
------------------------------------------------------------
------------------------------------------------------------
------------------------------------------------------------
-----------------------N--IS------------EFS------AQ---------
------------------------------------------------------------
------------------------------------------------------------
----------------LDQT----------------------------------------
------------------------------FDQ--GEAV-SM------------------
------EW------------------------------LF-RPLL-------KMLA----
-------------EGD-------------P----VPVED-----IAA----ETGKP-V--
EEV-KQ----VLQTLP--------SVE---L---------DE--------QG--------
--R-----------VVG-YGLT-LFP---TPHRFE-V-----------D--G----K--Q
----L-YAWCALDTLMFPALI---------GRTV-HIASPCHGTGK--S-VRLT------
-VEP--------------------DR-----------V--VS-VEPS-------TAVVSI
VT------------------PD---------------EM-AS---------VRSAFCND-
VHFFSSPSAA-Q------D-W---LNQH-------------------P------------
-------------------ESSVLPVEDAF------------------------------
----------EL-GRHL---------G-----------ARY----E--------------
------------------------------------------------------------
---------------------------------------------------------ESG
PTNG---------------S----------------------------------------
------------------------------------------------------------
------------------------------------------------------------
------C-CNI-------------------------------------------------
---------------------------------
>2572990108_O244_02537__alkylmercury_lyase__Staphylococcus_aureus_M0037___JBWE01000045_
------------------------------------------------------------
------------------------------------------------------------
------------------------------------------------------------
------------------------------------------------------------
------------------------------------------------------------
------------------------------------------------------------
------------------------------------MK----------------------
------------------------------------------------------------
------------------------------------------------------------
------------------------------------------------------------
------------------------------------------------------------
------------------------------------------------------------
------------------------------------------------------------
------------------------------------------------------------
------------------------------------------------------------
------------------------------------------------------------
-----------------------N--IS------------ELS------AQ---------
------------------------------------------------------------
------------------------------------------------------------
----------------LNQT----------------------------------------
------------------------------FDQ--GEAV-SM------------------
------EW------------------------------LF-RPLL-------KMLA----
-------------EGD-------------P----VPVED-----IAA----ETGKP-V--
EEV-KQ----VLQTLP--------SVE---L---------DE--------QG--------
--R-----------VVG-YGLT-LVP---TPHRFE-V-----------D--G----K--Q
----L-YAWCALDTLMFPALI---------GRTV-HIASPCHGTGK--S-VRLT------
-VEP--------------------DR-----------V--VS-VEPS-------TAVVSI
VT------------------PD---------------EM-AS---------VRSAFCNN-
VHFFSSPSAA-Q------D-W---LNQH-------------------P------------
-------------------ESSVLPVEDAF------------------------------
----------EL-GRHL---------G-----------ARY----E--------------
------------------------------------------------------------
---------------------------------------------------------ESG
PTNG---------------S----------------------------------------
------------------------------------------------------------
------------------------------------------------------------
------C-CNI-------------------------------------------------
---------------------------------
>2573519602_I557DRAFT_04185__Alkylmercury_lyase__Afipia_sp__OHSU_I-C4___I557DRAFT_APJF01000026_1_26_
------------------------------------------------------------
------------------------------------------------------------
------------------------------------------------------------
------------------------------------------------------------
------------------------------------------------------------
------------------------------------------------------------
------------------------------------------------------------
------------------------------------------------------------
------------------------------------------------------------
------------------------------------------------------------
------------------------------------------------------------
------------------------------------------------------------
------------------------------------------------------------
------------------------------------------------------------
------------------------------------------------------------
------------------------------------------------------------
------------------------------------------------------------
------------------------------------------------------------
------------------------------------------------------------
------------------------------------------------------------
------------------------------------------------------------
------------------------------------------------------------
----------------------------------------------------MGIT-L--
DRV-AI----LLHKLQ------SHDL--IDL---------DQ---A----CE--------
--Q-----------IQLAYPFT-ESA---TEHRVE-L-----------N--G----H--A
----F-HALCAIDALGVADMY---------GADT-TISSPCHHCGE--T-IHLR------
-TTS----------KG--------RA-----------L--HS-VSPA-------STVIWY
D-FA-----------Y--DGS-----------------A-AA------------SCCPA-
IAFFCTNEHL-Q------Q-W--LNAQT-------------------PRRD---------
--------------------GVRPTVDEAL------------------------------
----------EV-GRAIF--------G------------PI----L--------------
------------------------------------------------------------
----------------------------------------------------------VE
------------------------------------------------------------
------------------------------------------------------------
------------------QRYA--------------------------------------
------------------------------------------------------------
---------------------------------
>2577609729_W317_02730__alkylmercury_lyase__Staphylococcus_aureus_DAR5858___JFRD01000055_
------------------------------------------------------------
------------------------------------------------------------
------------------------------------------------------------
------------------------------------------------------------
------------------------------------------------------------
------------------------------------------------------------
------------------------------------MK----------------------
------------------------------------------------------------
------------------------------------------------------------
------------------------------------------------------------
------------------------------------------------------------
------------------------------------------------------------
------------------------------------------------------------
------------------------------------------------------------
------------------------------------------------------------
------------------------------------------------------------
-----------------------N--IS------------EFS------AQ---------
------------------------------------------------------------
------------------------------------------------------------
----------------LDQT----------------------------------------
------------------------------FDQ--GEAV-SM------------------
------EW------------------------------LF-RPLL-------KMLA----
-------------EGD-------------P----VPVED-----IAA----ETGKP-V--
EEV-KQ----VLQTLP--------SVE---L---------DE--------QG--------
--R-----------VVG-YGLT-LFP---TPHRFE-V-----------D--G----K--Q
----L-YAWCALDTLMFPALI---------GRTV-HIASPCHGTGK--S-VRLT------
-VEP--------------------DR-----------V--VS-VEPS-------TAVVSI
VT------------------PD---------------EM-AS---------VRSAFCND-
VHFFSSPSAA-Q------D-W---LNQH-------------------P------------
-------------------ESSVLPVEDAF------------------------------
----------EL-GRHL---------G-----------ARY----E--------------
------------------------------------------------------------
---------------------------------------------------------ESG
PTNG---------------S----------------------------------------
------------------------------------------------------------
------------------------------------------------------------
------C-CNI-------------------------------------------------
---------------------------------
>2579988162_N563DRAFT_04642__Alkylmercury_lyase__Mesorhizobium_sp__NBIMC_P2-C4___N563DRAFT_AVBQ01000027_1_27_
------------------------------------------------------------
------------------------------------------------------------
------------------------------------------------------------
------------------------------------------------------------
--------------------------------MMIT------------------------
------------------------------------------------------------
------------------------------------PTL-----------------RAES
AGWPAV------------------------------------------------------
---------------------------------------------------EF-------
---------------------------------------------------------PGG
MIIPD-------------------------------------------------------
------------------------------------------------------------
------------------------------------------------------------
------------------------------------------------------------
------------------------------------------------------------
------------------------------------------------------------
-------WRAVTTPE----------AHN------------ALT------A----------
------------------------------------------------------------
------------------------------------------------------------
---------------IVEAF----------------------------------------
---------------------------------I-GPKW----------DG--------L
DE--------------------------------TESRIH-GIVL-------SGYA----
----------A--SGH-------------A----PATAD-----VAA----AAGLT-R--
DEA-DG----VLRRMA------GRDL--LVL---------D----A----AG--------
--Q-----------ISGAYPFT-DGQ---TEHHVD-A-----------R--G----L--T
----V-GAMCAIDALGIGAML---------ERDV-AIRSACRQCAR--P-LTIR------
-TRR----------YG--------RE-----------L--DQ-VEPS-------GIAVWS
G-HR-----------Y-AAGC-----------------A-AS------------SLCTV-
QAFFCDDAHL-E------T-WR-ANSPA-------------------ARQE---------
--------------------GARLSLAEAL------------------------------
----------EV-GVAIF--------A------------PM-------------------
------------------------------------------------------------
------------------------------------------------------------
-----------------RMEWPS-------------------------------------
------------------------------------------------------------
----------------WIPTT---------------------------------------
------------------------------------------------------------
---------------------------------
>2581894815_K763DRAFT_00812__Alkylmercury_lyase__Mesorhizobium_sp__NBIMC_P2-C1___K763DRAFT_AVBN01000006_1_6_
------------------------------------------------------------
------------------------------------------------------------
------------------------------------------------------------
------------------------------------------------------------
--------------------------------MMIT------------------------
------------------------------------------------------------
------------------------------------PTL-----------------RAES
AGWPAV------------------------------------------------------
---------------------------------------------------EF-------
---------------------------------------------------------PGG
MIIPD-------------------------------------------------------
------------------------------------------------------------
------------------------------------------------------------
------------------------------------------------------------
------------------------------------------------------------
------------------------------------------------------------
-------WRAVTTPE----------AHN------------ALT------A----------
------------------------------------------------------------
------------------------------------------------------------
---------------IVEAF----------------------------------------
---------------------------------I-GPKW----------DG--------L
DE--------------------------------TESRIH-GIVL-------SGYA----
----------A--SGH-------------A----PATAD-----VAA----AAGLT-R--
DEA-DG----VLRRMA------GRDL--LVL---------D----A----AG--------
--Q-----------ISGAYPFT-DGQ---TEHHVD-A-----------R--G----L--T
----V-GAMCAIDALGIGAML---------ERDV-AIRSACRQCAR--P-LTIR------
-TRR----------YG--------RE-----------L--DQ-VEPS-------GIAVWS
G-HR-----------Y-AAGC-----------------A-AS------------SLCTV-
QAFFCDDAHL-E------T-WR-ANSPA-------------------ARQE---------
--------------------GARLSLAEAL------------------------------
----------EV-GVAIF--------A------------PM-------------------
------------------------------------------------------------
------------------------------------------------------------
-----------------RMEWPS-------------------------------------
------------------------------------------------------------
----------------WIPTT---------------------------------------
------------------------------------------------------------
---------------------------------
>2583768970_RLDS_20555__Alkylmercury_lyase__Sphingobium_lactosutens_DS20___ATDP01000103_
------------------------------------------------------------
------------------------------------------------------------
------------------------------------------------------------
------------------------------------------------------------
----------------------------------MA------------------------
------------------------------------------------------------
------------------------------------RAS-----------------SAEA
AFGSTV------------------------------------------------------
---------------------------------------------------TF-------
---------------------------------------------------------PGG
AVVPD-------------------------------------------------------
------------------------------------------------------------
------------------------------------------------------------
------------------------------------------------------------
------------------------------------------------------------
------------------------------------------------------------
-------WSAVTTPS----------ARA------------ALT------A----------
------------------------------------------------------------
------------------------------------------------------------
---------------LFAAF----------------------------------------
---------------------------------I-GSKW----------RG--------M
DG--------------------------------VEERVR-RAVL-------QAYA----
----------A--DGR-------------S----PVPAQ-----IAA----ASGLP-S--
GEV-GS----ALQRLA------GRDL--VVL---------D----G----AG--------
--R-----------VTGAYPFT-DGP---SEHQVE-V-----------S--G----V--T
----M-SAMCAIDALGIGAML---------ERDC-MIRSACRQCRR--T-LAIH------
-TPS----------RG--------RE-----------L--EE-VEPG-------AIVVWS
G-RR-----------Y-ASGC-----------------A-AS------------SLCTL-
QAFFCDDDHL-A------A-WC-ASGPV-------------------GADD---------
--------------------GIRLCLAEAL------------------------------
----------EV-GRAIF--------A------------PM-------------------
------------------------------------------------------------
------------------------------------------------------------
-----------------RMEMRP-------------------------------------
------------------------------------------------------------
----------------WLPTT---------------------------------------
------------------------------------------------------------
---------------------------------
>2583765193_RLDS_01495__Alkylmercury_lyase__Sphingobium_lactosutens_DS20___ATDP01000042_
------------------------------------------------------------
------------------------------------------------------------
------------------------------------------------------------
------------------------------------------------------------
----------------------------------MA------------------------
------------------------------------------------------------
------------------------------------RAS-----------------SAEA
AFGSTV------------------------------------------------------
---------------------------------------------------TF-------
---------------------------------------------------------PGG
AVVPD-------------------------------------------------------
------------------------------------------------------------
------------------------------------------------------------
------------------------------------------------------------
------------------------------------------------------------
------------------------------------------------------------
-------WSAVTTPS----------ARA------------ALT------A----------
------------------------------------------------------------
------------------------------------------------------------
---------------LFAAF----------------------------------------
---------------------------------I-GSKW----------RG--------M
DG--------------------------------VEERVR-RAVL-------QAYA----
----------A--DGR-------------S----PVPAQ-----IAA----ASGLP-S--
GEV-GS----ALQRLA------GRDL--VVL---------D----G----AG--------
--R-----------VTGAYPFT-DGP---SEHQVE-V-----------S--G----V--T
----M-SAMCAIDALGIGAML---------ERDC-MIRSACRQCRR--T-LAIH------
-TPS----------RG--------RE-----------L--EE-VEPG-------AIVVWS
G-RR-----------Y-ASGC-----------------A-AS------------SLCTL-
QAFFCDDDHL-A------A-WC-ASGPV-------------------GADD---------
--------------------GIRLCLAEAL------------------------------
----------EV-GRAIF--------A------------PM-------------------
------------------------------------------------------------
------------------------------------------------------------
-----------------RMEMRP-------------------------------------
------------------------------------------------------------
----------------WLPTT---------------------------------------
------------------------------------------------------------
---------------------------------
>2583765063_RLDS_00840__Alkylmercury_lyase__Sphingobium_lactosutens_DS20___ATDP01000035_
------------------------------------------------------------
------------------------------------------------------------
------------------------------------------------------------
------------------------------------------------------------
----------------------------------MA------------------------
------------------------------------------------------------
------------------------------------RAS-----------------SAEA
AFGSTV------------------------------------------------------
---------------------------------------------------TF-------
---------------------------------------------------------PGG
AVVPD-------------------------------------------------------
------------------------------------------------------------
------------------------------------------------------------
------------------------------------------------------------
------------------------------------------------------------
------------------------------------------------------------
-------WSAVTTPS----------ARA------------ALT------A----------
------------------------------------------------------------
------------------------------------------------------------
---------------LFAAF----------------------------------------
---------------------------------I-GSKW----------RG--------M
DG--------------------------------VEERVR-RAVL-------QAYA----
----------A--DGR-------------S----PVPAQ-----IAA----ASGLP-S--
GEV-GS----ALQRLA------GRDL--VVL---------D----G----AG--------
--R-----------VTGAYPFT-DGP---SEHQVE-V-----------S--G----V--T
----M-SAMCAIDALGIGAML---------ERDC-MIRSACRQCRR--T-LAIH------
-TPS----------RG--------RE-----------L--EE-VEPG-------AIVVWS
G-RR-----------Y-ASGC-----------------A-AS------------SLCTL-
QAFFCDDDHL-A------A-WC-ASGPV-------------------GADD---------
--------------------GIRLCLAEAL------------------------------
----------EV-GRAIF--------A------------PM-------------------
------------------------------------------------------------
------------------------------------------------------------
-----------------RMEMRP-------------------------------------
------------------------------------------------------------
----------------WLPTT---------------------------------------
------------------------------------------------------------
---------------------------------
>2583922307_SSIM_01460__Alkylmercury_lyase__Staphylococcus_simulans_UMC-CNS-990___AXDY01000001_
------------------------------------------------------------
------------------------------------------------------------
------------------------------------------------------------
------------------------------------------------------------
------------------------------------------------------------
------------------------------------------------------------
------------------------------------MHY---------------------
------------------------------------------------------------
------------------------------------------------------------
------------------------------------------------------------
------------------------------------------------------------
------------------------------------------------------------
------------------------------------------------------------
------------------------------------------------------------
------------------------------------------------------------
------------------------------------------------------------
---------------------------F------------NFD------AL---------
------------------------------------------------------------
------------------------------------------------------------
------------------------------------------------------------
-----------------------------------------------------------L
TP--------------------------------HEHQQR-QSLI-------REIV----
---------KQ--PTI-------------P----PAFTD-----A---------------
-----------YQTLL------DKHV--IVV---------QD---H-----L--------
--------------ITCLYPFA-THP---TSFKVQ-L--------S--D--H----T--T
----V-YAMCAIDALGIHYAL---------NEPI-HIEAQCAETKE--P-IQIS------
-LKN--------------------GQ-----------L--N--TENP-------A--IYV
LFKN-----LC----S----------------------E-TQ---------CADSCCPE-
IQFFINKNAL-D------Q-Y---YHTH-------------------IN---QNI-----
-------------AVENHTTYHALPLTEAD------------------------------
----------TV-AKEIF--------E------------IR----E--------------
------------------------------------------------------------
----------------------------------------INE-----------------
------------------------------------------------------------
------------------------------------------------------------
------------------------------------------------------------
------------------------------------------------------------
---------------------------------
>2584090276_X959DRAFT_02108_CBO3253_Alkylmercury_lyase__Clostridium_botulinum_CDC54091___X959DRAFT_AZRR01000149_1_149_
------------------------------------------------------------
------------------------------------------------------------
------------------------------------------------------------
------------------------------------------------------------
------------------------------------------------------------
------------------------------------------------------------
------------------------------------------------------------
------------------------------------------------------------
------------------------------------------------------------
------------------------------------------------------------
------------------------------------------------------------
------------------------------------------------------------
------------------------------------------------------------
------------------------------------------------------------
------------------------------------------------------------
------------------------------------------------------------
------------------------------------------------------------
------------------------------------------------------------
------------------------------------------------------------
------------------------------------------------------------
------------------------------------------------------------
--------------------------------------------M-------DYII----
----------E--EKR-------------P----YNLKN-----LDYNFICNIGVA-K--
DEF-IN----IVLSLK------DKKV--LVM---------DE---K-----E--------
--N-----------INFIYPVS-AFD---TNYKVK-L--------E--D--G----R--E
----I-NAMCAVDSIGTAFTF---------KQNI-KIESSCIMCND--S-IEII------
-IEN--------------------GE-----------I--KK-CIPE-------N--LRV
LHVD-----LN----K----------------------N-DS---------WASSC----
------------------------------------------------------------
------------------------------------------------------------
------------------------------------------------------------
------------------------------------------------------------
------------------------------------------------------------
------------------------------------------------------------
------------------------------------------------------------
------------------------------------------------------------
------------------------------------------------------------
---------------------------------
>2584187541_K765DRAFT_01294__Alkylmercury_lyase__Mesorhizobium_sp__NBIMC_P2-C3___K765DRAFT_AVBP01000003_1_3_
------------------------------------------------------------
------------------------------------------------------------
------------------------------------------------------------
------------------------------------------------------------
--------------------------------MMIT------------------------
------------------------------------------------------------
------------------------------------PTL-----------------RAES
AGWPAV------------------------------------------------------
---------------------------------------------------EF-------
---------------------------------------------------------PGG
MIIPD-------------------------------------------------------
------------------------------------------------------------
------------------------------------------------------------
------------------------------------------------------------
------------------------------------------------------------
------------------------------------------------------------
-------WRAVTTPE----------AHN------------ALT------A----------
------------------------------------------------------------
------------------------------------------------------------
---------------IVEAF----------------------------------------
---------------------------------I-GPKW----------DG--------L
DE--------------------------------TESRIH-GIVL-------SGYA----
----------A--SGH-------------A----PATAD-----VAA----AAGLT-R--
DEA-DG----VLRRMA------GRDL--LVL---------D----A----AG--------
--Q-----------ISGAYPFT-DGQ---TEHHVD-A-----------R--G----L--T
----V-GAMCAIDALGIGAML---------ERDV-AIRSACRQCAR--P-LTIR------
-TRR----------YG--------RE-----------L--DQ-VEPS-------GIAVWS
G-HR-----------Y-AAGC-----------------A-AS------------SLCTV-
QAFFCDDAHL-E------T-WR-ANSPA-------------------ARQE---------
--------------------GARLSLAEAL------------------------------
----------EV-GVAIF--------A------------PM-------------------
------------------------------------------------------------
------------------------------------------------------------
-----------------RMEWPS-------------------------------------
------------------------------------------------------------
----------------WIPTT---------------------------------------
------------------------------------------------------------
---------------------------------
>2584555469_W326_02623__alkylmercury_lyase__Staphylococcus_aureus_DAR5849___JFQW01000052_
------------------------------------------------------------
------------------------------------------------------------
------------------------------------------------------------
------------------------------------------------------------
------------------------------------------------------------
------------------------------------------------------------
------------------------------------MK----------------------
------------------------------------------------------------
------------------------------------------------------------
------------------------------------------------------------
------------------------------------------------------------
------------------------------------------------------------
------------------------------------------------------------
------------------------------------------------------------
------------------------------------------------------------
------------------------------------------------------------
-----------------------N--IS------------EFS------AQ---------
------------------------------------------------------------
------------------------------------------------------------
----------------LDQT----------------------------------------
------------------------------FDQ--GEAV-SM------------------
------EW------------------------------LF-RPLL-------KMLA----
-------------EGD-------------P----VPVED-----IAA----ETGKP-V--
EEV-KQ----VLQTLP--------SVE---L---------DE--------QG--------
--R-----------VVG-YGLT-LFP---TPHRFE-V-----------D--G----K--Q
----L-YAWCALDTLMFPALI---------GRTV-HIASPCHGTGK--S-VRLT------
-VEP--------------------DR-----------V--VS-VEPS-------TAVVSI
VT------------------PD---------------EM-AS---------VRSAFCND-
VHFFSSPSAA-Q------D-W---LNQH-------------------P------------
-------------------ESSVLPVEDAF------------------------------
----------EL-GRHL---------G-----------ARY----E--------------
------------------------------------------------------------
---------------------------------------------------------ESG
PTNG---------------S----------------------------------------
------------------------------------------------------------
------------------------------------------------------------
------C-CNI-------------------------------------------------
---------------------------------
>2586846722_VE20226DRAFT_03312__Alkylmercury_lyase__Clostridiales_bacterium_VE202-26___VE20226DRAFT_BAII02000020_1_20_
------------------------------------------------------------
------------------------------------------------------------
------------------------------------------------------------
------------------------------------------------------------
------------------------------------------------------------
------------------------------------------------------------
------------------------------------MD----------------------
------------------------------------------------------------
------------------------------------------------------------
------------------------------------------------------------
------------------------------------------------------------
------------------------------------------------------------
------------------------------------------------------------
------------------------------------------------------------
------------------------------------------------------------
------------------------------------------------------------
---------------------------Q------------NIH------KK---------
------------------------------------------------------------
------------------------------------------------------------
------------------------------------------------------------
-----------------------------------------------------------F
TE--------------------------------RQNELR-LYII-------QFIV----
----------D--HQR-------------P----YHLDQ-----DMTQTLKALGMD-Q--
KEY-EE----IIECLL------KKDG--MVI---------DE---E-----R--------
--N-----------VNFIYPVS-ALQ---TSHHVT-L--------Q--D--G----R--E
----F-TAMCAIDAIGAAFTF---------HQDT-EIHSACASCNE--P-VHIR------
-IVD--------------------GK-----------V--AE-YSPK-------N--LHA
LTFP-----LG----E----------------------L-SN---------WAGSC----
------------------------------------------------------------
------------------------------------------------------------
------------------------------------------------------------
------------------------------------------------------------
------------------------------------------------------------
------------------------------------------------------------
------------------------------------------------------------
------------------------------------------------------------
------------------------------------------------------------
---------------------------------
>2587397728_ET21DRAFT_01124__Alkylmercury_lyase__Sphingobium_sp__DC-2___ET21DRAFT_JNAC01000031_1_31_
------------------------------------------------------------
------------------------------------------------------------
------------------------------------------------------------
------------------------------------------------------------
----------------------------------MA------------------------
------------------------------------------------------------
------------------------------------RAS-----------------SAEA
AFGSTV------------------------------------------------------
---------------------------------------------------TF-------
---------------------------------------------------------PGG
AVVPD-------------------------------------------------------
------------------------------------------------------------
------------------------------------------------------------
------------------------------------------------------------
------------------------------------------------------------
------------------------------------------------------------
-------WSAVTTPS----------ARA------------ALT------A----------
------------------------------------------------------------
------------------------------------------------------------
---------------LFAAF----------------------------------------
---------------------------------I-GSKW----------RG--------M
DG--------------------------------VEERVR-RAVL-------QAYA----
----------A--DGR-------------S----PVPAQ-----IAA----ASGLP-S--
GEV-GS----ALQRLA------GRDL--VVL---------D----G----AG--------
--R-----------VTGAYPFT-DGP---SEHQVE-V-----------S--G----V--T
----M-SAMCAIDALGIGAML---------ERDC-MIRSACRQCRR--T-LAIH------
-TPS----------RG--------RE-----------L--EE-VEPG-------AIVVWS
G-RR-----------Y-ASGC-----------------A-AS------------SLCTL-
QAFFCDDDHL-A------A-WC-ASGPV-------------------GADD---------
--------------------GIRLCLAEAL------------------------------
----------EV-GRAIF--------A------------PM-------------------
------------------------------------------------------------
------------------------------------------------------------
-----------------RMEMRP-------------------------------------
------------------------------------------------------------
----------------WLPTT---------------------------------------
------------------------------------------------------------
---------------------------------
>2587811586_EJ35DRAFT_02136__Alkylmercury_lyase__Clostridium_collagenovorans_DSM_3089___EJ35DRAFT_scaffold00005_5_
------------------------------------------------------------
------------------------------------------------------------
------------------------------------------------------------
------------------------------------------------------------
------------------------------------------------------------
------------------------------------------------------------
------------------------------------MNT---------------------
------------------------------------------------------------
------------------------------------------------------------
------------------------------------------------------------
-------------------IAK--------------------------------------
------------------------------------------------------------
------------------------------------------------------------
---------------------------------------------------D--------
LNV---------------------------------------------------------
------------------------------------------------------------
---------------------------K------------NKC------EY---------
------------------------------------------------------------
------------------------------------------------------------
------------------------------------------------------------
-----------------------------------------------------------Y
TK--------------------------------EDNILR-KAIM-------NFVI----
----------D--NKK-------------P----FHIEK-----DLSLLEVDLNIE----
-SI-NE----SLENLK------QNNG--FVL---------NE---N-----N--------
--E-----------AIFVYPVS-ALP---TNHLVT-L--------E--D--G----R--K
----F-NAMCAIDAMGTAFTF---------NQNI-EVKSKCSNTNT--E-ISVE------
-IVD--------------------GE-----------I--KN-YSPS-------D--LHV
LHVD-----LN----K----------------------Y-TD---------WGKNC----
------------------------------------------------------------
------------------------------------------------------------
------------------------------------------------------------
------------------------------------------------------------
------------------------------------------------------------
------------------------------------------------------------
------------------------------------------------------------
------------------------------------------------------------
------------------------------------------------------------
---------------------------------
>2623265148_Ga0070569_13512__Alkylmercury_lyase__Sulfitobacter_litoralis_DSM_17584___Ga0070569_135_
------------------------------------------------------------
------------------------------------------------------------
------------------------------------------------------------
------------------------------------------------------------
------------------------------------------------------------
------------------------------------------------------------
------------------------------------------------------------
------------------------------------------------------------
----------------------------------------------------M-------
-------------------------------------------------------TNDPH
TMSLD-----------MSVVTD--------------------------------------
------------------------------------------------------------
------------------------------------------------------------
------------------------------------------------------------
------------------------------------------------------------
------------------------------------------------------------
---------------------------P------------DVT------D----------
------------------------------------------------------------
------------------------------------------------------------
---------------ALPQL----------------------------------------
----------------------------------------LT------EWRARK-QWDTM
SV--------------------------------PARDLH-LAIL-------KAFL----
----------N--HGQ-------------P----PKVDP-----QDKA------------
--L--------LNDLE------ARDL--IVM---------D---------DE--------
--T-----------IRHAYPFS-NSN---MPHSVT-I-----------A--G----I--T
----N-HTVCAIDAFGASAMV---------GLPG-EVRFDCGACGD--T-VSVK------
-IGD----------QG--------LT-----------L--LE-AEPQ-------DARIWA
G-IV-----ED----G---G-------C----------A-AS------------SQCQS-
MIGFCSEAHL-E------S-WR--GQQS-------------------GDTV---------
--------------------GFSFSAAQAL------------------------------
----------QA-GSATF--------R------------PF----M--------------
------------------------------------------------------------
----------------------------------------------------------AR
DAKPIL--------QPSE------------------------------------------
------------------------------------------------------------
------------------------------------------------------------
------------------------------------------------------------
---------------------------------
>2632664181_Ga0072996_108111__Alkylmercury_lyase__Knoellia_sinensis_KCTC_19936___Ga0072996_108_
------------------------------------------------------------
------------------------------------------------------------
------------------------------------------------------------
------------------------------------------------------------
------------------------------------------------------------
------------------------------------------------------------
------------------------------------MD----------------------
------------------------------------------------------------
------------------------------------------------------------
------------------------------------------------------------
------------------------------------------------------------
------------------------------------------------------------
------------------------------------------------------------
------------------------------------------------------------
------------------------------------------------------------
------------------------------------------------------------
------------------------------------------------------------
------------------------------------------------------------
------------------------------------------------------------
------------------------------------------------------------
------------------------------------------------------------
-----------------------------------LEDLR-VAIY-------TSFA----
----------E--TGL-------------A----PDDAQ-----LAEQL----GAS-E--
AEV-TQ----GMRELA--------DARHLAL---------D----D----DG--------
--A-----------ILMAHPFA-TIP---LGYSVM----------------G----KD-T
----LWWGGCAWDSFALPHLIP--------DQAPVLVATRCPNCHR--P-LAWD------
-VGT-----------E---------------------------APPA------GDEMAHF
LV------------------PSA-------HMW-------DDVV----------HTCSH-
QNLFCSESCI-D------D-W---LERTG-------------------------------
-----------------NERGYVMDLPTLW------------------------------
----------NF-AKGWY--------A-----------GRL----D--------------
------------------------------------------------------------
-----------------------------------------------------HGYVRRE
PSAAKD--------YLRSVGLHG-------------------------------------
-----------------------------------P----FWGL----------------
-------------------D----------------------------------------
--------------------------------D---------------------------
---------------------------------
>2635241468_Ga0074859_106110__Alkylmercury_lyase__Amycolatopsis_saalfeldensis_DSM_44993___Ga0074859_106_
---------------------------------------------MSELAS---------
------------------------------------------------------------
------------------------------------------------------------
------------------------------------------------------------
-----------------------------AATRVPA------------------------
------------------------------------------------------------
------------------------------------ARE---------------------
------------------------------------------------------------
------------------------------------------------------------
------------------------------------------------------------
------------------------------------------------------------
------------------------------------------------------------
------------------------------------------------------------
------------------------------------------------------------
------------------------------------S-----------------------
------------------------------------------------------------
------------------------------------------L------DT---------
------------------------------------------------------------
------------------------------------------------------------
------------------------------------------------------------
------------------------------------------------------------
---------------------------------AWDEDVR-VAVY-------RAFA----
----------V--HGR-------------P----PTAPE-----LADAA----HGS-L--
AVA-KQ----ALHRLD--------AARQLVL---------D----E----CE--------
--H-----------VALAHPFA-AIP---LGFSVM----------------G----AR-T
----LWWGGCAWDSFAIPHLVP--------DEPEVLVSTRCPGCGE--P-SALV------
-VGR-----------E---------------------------GPPS------GAQVAHF
PV------------------PVA-------RMW-------DDVR----------RTCSL-
QRLFCDESCV-D------G-W---AGESG-------------------------------
-----------------TAKGSVLDLDTLW------------------------------
----------HL-ASGWY--------A-----------GRL----D--------------
------------------------------------------------------------
-----------------------------------------------------HGYRRRE
PAEAAD--------YFRGVGLTG-------------------------------------
-----------------------------------A----FWDA----------------
------------------------------------------------------------
------------------------------------------------------------
---------------------------------
>2653802948_Ga0071123_105122__Alkylmercury_lyase__Tindallia_magadiensis_Z-7934___Ga0071123_105_
------------------------------------------------------------
------------------------------------------------------------
------------------------------------------------------------
------------------------------------------------------------
------------------------------------------------------------
------------------------------------------------------------
------------------------------------MKK---------------------
------------------------------------------------------------
------------------------------------------------------------
------------------------------------------------------------
-------------------ESE--------------------------------------
----------W-------------------------------------------------
------------------------------------------------------------
--------------------------------------------IGDYPRQQ--------
LTL---------------------------------------------------------
------------------------------------------------------------
---------------------------S------------SIH------SK---------
------------------------------------------------------------
------------------------------------------------------------
------------------------------------------------------------
-----------------------------------------------------------L
LP--------------------------------EEQRLR-MLIM-------NDII----
----------N--HQK-------------P----VSFES---------LVSMKEMS-P--
ELL-KK----SWDGLI------RKNA--MVM---------ND---Q-----Q--------
--E-----------ATFVYPVS-ALP---TPHLVT-L--------A--D--K----R--Q
----F-SAMCGIDAIGAAFTF---------QQDT-SISSQCSQCGE--P-ISLE------
-VND--------------------KQ-----------L--IN-VHPA-------N--AYV
LHVD-----LN----Q----------------------I-DD---------WAASC----
------------------------------------------------------------
------------------------------------------------------------
------------------------------------------------------------
------------------------------------------------------------
------------------------------------------------------------
------------------------------------------------------------
------------------------------------------------------------
------------------------------------------------------------
------------------------------------------------------------
---------------------------------
>2657676201_Ga0111887_121244__Alkylmercury_lyase__Clostridium_sordellii_JGS6961___Ga0111887_121_
------------------------------------------------------------
------------------------------------------------------------
------------------------------------------------------------
------------------------------------------------------------
------------------------------------------------------------
------------------------------------------------------------
------------------------------------MKS---------------------
------------------------------------------------------------
------------------------------------------------------------
------------------------------------------------------------
--------------------NK--------------------------------------
------------------------------------------------------------
------------------------------------------------------------
------------------------------------------------------------
------------------------------------------------------------
------------------------------------------------------------
------------------------------------------Y------RN---------
------------------------------------------------------------
------------------------------------------------------------
------------------------------------------------------------
-----------------------------------------------------------L
DK--------------------------------NQKQIR-LSIM-------NMII----
----------D--EKR-------------P----VSLDE-----VLKELKESLNQD-E--
NNI-KE----TLKLFL------DKNI--MVI---------DE---D-----E--------
--Y-----------INYIYPVS-AHP---TMHQVT-L--------A--D--K----R--T
----F-NAMCAIDALGWRCTF---------HQDI-DINSKCYVTGE--D-INIS------
-IRD--------------------GK-----------I--SS-INNP-------D--LRV
LHLN-----LD----K----------------------Y-AN---------WAASC----
------------------------------------------------------------
------------------------------------------------------------
------------------------------------------------------------
------------------------------------------------------------
------------------------------------------------------------
------------------------------------------------------------
------------------------------------------------------------
------------------------------------------------------------
------------------------------------------------------------
---------------------------------
>2657773374_Ga0111895_1032268__Alkylmercury_lyase__Clostridium_sordellii_UMC4401___Ga0111895_103_
------------------------------------------------------------
------------------------------------------------------------
------------------------------------------------------------
------------------------------------------------------------
------------------------------------------------------------
------------------------------------------------------------
------------------------------------MKS---------------------
------------------------------------------------------------
------------------------------------------------------------
------------------------------------------------------------
--------------------NK--------------------------------------
------------------------------------------------------------
------------------------------------------------------------
------------------------------------------------------------
------------------------------------------------------------
------------------------------------------------------------
------------------------------------------Y------RN---------
------------------------------------------------------------
------------------------------------------------------------
------------------------------------------------------------
-----------------------------------------------------------L
DK--------------------------------SQKQIR-LSIM-------NMII----
----------D--EKR-------------P----VSLDE-----VTKKLKESLNQD-E--
NNI-KE----TLKLFL------DKNI--MVI---------DE---D-----E--------
--Y-----------INYIYPVS-AHP---TMHQVT-L--------A--D--K----R--T
----F-NAMCAIDALGWRCTF---------HQDI-DINSKCYVTGE--D-INIS------
-IRD--------------------GK-----------I--SS-INNP-------D--LRV
LHLN-----LD----K----------------------Y-AN---------WAASC----
------------------------------------------------------------
------------------------------------------------------------
------------------------------------------------------------
------------------------------------------------------------
------------------------------------------------------------
------------------------------------------------------------
------------------------------------------------------------
------------------------------------------------------------
------------------------------------------------------------
---------------------------------
>2658088812_Ga0113152_107417_CBO3253_Alkylmercury_lyase__Clostridium_botulinum_CDC41370___Ga0113152_1074_
------------------------------------------------------------
------------------------------------------------------------
------------------------------------------------------------
------------------------------------------------------------
------------------------------------------------------------
------------------------------------------------------------
--------------------------------------M---------------------
------------------------------------------------------------
------------------------------------------------------------
------------------------------------------------------------
-------------------LTL--------------------------------------
---------------------------EKNNLLDKE------------------------
------------------------------------------------------------
---------------------------------------IDLNVIKHYEKER--------
LII---------------------------------------------------------
------------------------------------------------------------
---------------------------N------------SID------SK---------
------------------------------------------------------------
------------------------------------------------------------
------------------------------------------------------------
-----------------------------------------------------------L
SY--------------------------------LEKKVR-IYIM-------DYII----
----------E--EKR-------------P----YNLKN-----LDYNFICNIGVA-K--
DEF-IN----IVLSLK------DKKV--LVM---------DE---K-----E--------
--N-----------INFIYPVS-AFD---TNYKVK-L--------E--D--G----R--E
----I-NAMCAVDSIGTAFTF---------KQNI-KIESSCIMCND--S-IEII------
-IEN--------------------GE-----------I--KK-CIPE-------N--LRV
LHVD-----LN----K----------------------N-DS---------WASSC----
------------------------------------------------------------
------------------------------------------------------------
------------------------------------------------------------
------------------------------------------------------------
------------------------------------------------------------
------------------------------------------------------------
------------------------------------------------------------
------------------------------------------------------------
------------------------------------------------------------
---------------------------------
>2661261200_Ga0111906_11423__Alkylmercury_lyase__Clostridium_sordellii_R28058___Ga0111906_114_
------------------------------------------------------------
------------------------------------------------------------
------------------------------------------------------------
------------------------------------------------------------
------------------------------------------------------------
------------------------------------------------------------
------------------------------------MKS---------------------
------------------------------------------------------------
------------------------------------------------------------
------------------------------------------------------------
--------------------NK--------------------------------------
------------------------------------------------------------
------------------------------------------------------------
------------------------------------------------------------
------------------------------------------------------------
------------------------------------------------------------
------------------------------------------Y------RN---------
------------------------------------------------------------
------------------------------------------------------------
------------------------------------------------------------
-----------------------------------------------------------L
DK--------------------------------NQKQIR-LSIM-------NMII----
----------D--EKR-------------P----VSLDE-----VLKELKESLNQD-E--
NNI-KE----TLKLFL------DKNI--MVI---------DE---D-----E--------
--Y-----------INYIYPVS-AHP---TMHQVT-L--------A--D--K----R--T
----F-NAMCAIDALGWRCTF---------HQDI-DINSKCYVTGE--D-INIS------
-IRD--------------------GK-----------I--SS-INNP-------D--LRV
LHLN-----LD----K----------------------Y-AN---------WAASC----
------------------------------------------------------------
------------------------------------------------------------
------------------------------------------------------------
------------------------------------------------------------
------------------------------------------------------------
------------------------------------------------------------
------------------------------------------------------------
------------------------------------------------------------
------------------------------------------------------------
---------------------------------
>2663170189_Ga0111910_125245__Alkylmercury_lyase__Clostridium_sordellii_W3026___Ga0111910_125_
------------------------------------------------------------
------------------------------------------------------------
------------------------------------------------------------
------------------------------------------------------------
------------------------------------------------------------
------------------------------------------------------------
------------------------------------MKS---------------------
------------------------------------------------------------
------------------------------------------------------------
------------------------------------------------------------
--------------------NK--------------------------------------
------------------------------------------------------------
------------------------------------------------------------
------------------------------------------------------------
------------------------------------------------------------
------------------------------------------------------------
------------------------------------------Y------RN---------
------------------------------------------------------------
------------------------------------------------------------
------------------------------------------------------------
-----------------------------------------------------------L
NK--------------------------------NQKQIR-LSIM-------NMII----
----------D--EKR-------------P----VSLDE-----VTKKLKESLNQD-E--
NNI-KE----TLKLFL------DKNI--MVI---------DE---D-----E--------
--Y-----------INYIYPVS-AHP---TMHQVT-L--------A--D--K----R--T
----F-NAMCAIDALGWRCTF---------HQDI-YINSKCYVTGE--D-INIS------
-IRD--------------------GK-----------I--SS-INNP-------D--LRV
LHLN-----LD----K----------------------Y-AN---------WATSC----
------------------------------------------------------------
------------------------------------------------------------
------------------------------------------------------------
------------------------------------------------------------
------------------------------------------------------------
------------------------------------------------------------
------------------------------------------------------------
------------------------------------------------------------
------------------------------------------------------------
---------------------------------
>2664774115_Ga0112099_1001129_CBO3253_Alkylmercury_lyase__Clostridium_botulinum_CDC66088___Ga0112099_10011_
------------------------------------------------------------
------------------------------------------------------------
------------------------------------------------------------
------------------------------------------------------------
------------------------------------------------------------
------------------------------------------------------------
--------------------------------------M---------------------
------------------------------------------------------------
------------------------------------------------------------
------------------------------------------------------------
-------------------LTL--------------------------------------
---------------------------EKNNLLDKE------------------------
------------------------------------------------------------
---------------------------------------IDLNVIKHYEKER--------
LII---------------------------------------------------------
------------------------------------------------------------
---------------------------N------------SID------SK---------
------------------------------------------------------------
------------------------------------------------------------
------------------------------------------------------------
-----------------------------------------------------------L
SY--------------------------------LEKKVR-IYIM-------DYII----
----------E--EKR-------------P----YNLKN-----LDYNFICNIGVA-K--
DEF-IN----IVLSLK------DKKV--LVM---------DE---K-----E--------
--N-----------INFIYPVS-AFD---TNYKVK-L--------E--D--G----R--E
----I-NAMCAVDSIGTAFTF---------KQNI-KIESSCIMCND--S-IEII------
-IEN--------------------GE-----------I--KK-CIPE-------N--LRV
LHVD-----LN----K----------------------N-DS---------WASSC----
------------------------------------------------------------
------------------------------------------------------------
------------------------------------------------------------
------------------------------------------------------------
------------------------------------------------------------
------------------------------------------------------------
------------------------------------------------------------
------------------------------------------------------------
------------------------------------------------------------
---------------------------------
>2666857847_Ga0111899_125322__Alkylmercury_lyase__Clostridium_sordellii_SSCC26591___Ga0111899_125_
------------------------------------------------------------
------------------------------------------------------------
------------------------------------------------------------
------------------------------------------------------------
------------------------------------------------------------
------------------------------------------------------------
------------------------------------MKS---------------------
------------------------------------------------------------
------------------------------------------------------------
------------------------------------------------------------
--------------------NK--------------------------------------
------------------------------------------------------------
------------------------------------------------------------
------------------------------------------------------------
------------------------------------------------------------
------------------------------------------------------------
------------------------------------------Y------RN---------
------------------------------------------------------------
------------------------------------------------------------
------------------------------------------------------------
-----------------------------------------------------------L
DK--------------------------------SQKQIR-LSIM-------NMII----
----------D--EKR-------------P----VSLDE-----VTKKLKESLNQD-E--
NNI-KE----TLKLFL------DKNI--MVI---------DE---D-----E--------
--Y-----------INYIYPVS-AHP---TMHQVT-L--------A--D--K----R--T
----F-NAMCAIDALGWRCTF---------HQDI-DINSKCYVTGE--D-INIS------
-IRD--------------------GK-----------I--SS-INNP-------D--LRV
LHLN-----LD----K----------------------Y-AN---------WAASC----
------------------------------------------------------------
------------------------------------------------------------
------------------------------------------------------------
------------------------------------------------------------
------------------------------------------------------------
------------------------------------------------------------
------------------------------------------------------------
------------------------------------------------------------
------------------------------------------------------------
---------------------------------
>2668985679_Ga0111886_114111__Alkylmercury_lyase__Clostridium_sordellii_SSCC42239___Ga0111886_114_
------------------------------------------------------------
------------------------------------------------------------
------------------------------------------------------------
------------------------------------------------------------
------------------------------------------------------------
------------------------------------------------------------
------------------------------------MKS---------------------
------------------------------------------------------------
------------------------------------------------------------
------------------------------------------------------------
--------------------NK--------------------------------------
------------------------------------------------------------
------------------------------------------------------------
------------------------------------------------------------
------------------------------------------------------------
------------------------------------------------------------
------------------------------------------Y------RN---------
------------------------------------------------------------
------------------------------------------------------------
------------------------------------------------------------
-----------------------------------------------------------L
DK--------------------------------SQKQIR-LSIM-------NMII----
----------D--EKR-------------P----VSLDE-----VTKKLKESLNQD-E--
NNI-KE----TLKLFL------DKNI--MVI---------DE---D-----E--------
--Y-----------INYIYPVS-AHP---TMHQVT-L--------A--D--K----R--T
----F-NAMCAIDALGWRCTF---------HQDI-DINSKCYVTGE--D-INIS------
-IRD--------------------GK-----------I--SS-INNP-------D--LRV
LHLN-----LD----K----------------------Y-AN---------WAASC----
------------------------------------------------------------
------------------------------------------------------------
------------------------------------------------------------
------------------------------------------------------------
------------------------------------------------------------
------------------------------------------------------------
------------------------------------------------------------
------------------------------------------------------------
------------------------------------------------------------
---------------------------------
>2674481595_Ga0112379_11510_CBO3253_Alkylmercury_lyase__Clostridium_botulinum_ATCC_17862___Ga0112379_115_
------------------------------------------------------------
------------------------------------------------------------
------------------------------------------------------------
------------------------------------------------------------
------------------------------------------------------------
------------------------------------------------------------
--------------------------------------M---------------------
------------------------------------------------------------
------------------------------------------------------------
------------------------------------------------------------
-------------------LTL--------------------------------------
---------------------------EKNNLLDKE------------------------
------------------------------------------------------------
---------------------------------------IDLNVIKHYEKER--------
LII---------------------------------------------------------
------------------------------------------------------------
---------------------------N------------SID------SK---------
------------------------------------------------------------
------------------------------------------------------------
------------------------------------------------------------
-----------------------------------------------------------L
SY--------------------------------LEKKVR-IYIM-------DYII----
----------E--EKR-------------P----YNLKN-----LDYNFICNIGVA-K--
DEF-IN----IVLSLK------DKKV--LVM---------DE---K-----E--------
--N-----------INFIYPVS-AFD---TNYKVK-L--------E--D--G----R--E
----I-NAMCAVDSIGTAFTF---------KQNI-KIESSCIMCND--S-IEII------
-IEN--------------------GE-----------I--KK-CIPE-------N--LRV
LHVD-----LN----K----------------------N-DS---------WASSC----
------------------------------------------------------------
------------------------------------------------------------
------------------------------------------------------------
------------------------------------------------------------
------------------------------------------------------------
------------------------------------------------------------
------------------------------------------------------------
------------------------------------------------------------
------------------------------------------------------------
---------------------------------
>2676431831_Ga0104457_109152__Alkylmercury_lyase__Amycolatopsis_xylanica_CPCC_202699___Ga0104457_109_
------------------------------------------------------------
------------------------------------------------------------
------------------------------------------------------------
------------------------------------------------------------
------------------------------------------------------------
------------------------------------------------------------
------------------------------------MSE---------------------
------------------------------------------------------------
------------------------------------------------------------
------------------------------------------------------------
------------------------------------------------------------
------------------------------------------------------------
------------------------------------------------------------
------------------------------------------------------------
------------------------------------V-----------------------
------------------------------------------------------------
------------------------------------------------------------
------------------------------------------------------------
------------------------------------------------------------
------------------------------------------------------------
------------------------------------------------------------
-----------------------------------DEDIR-LAVY-------RTFA----
----------A--RGI-------------P----PTPAE-----LAQVA----GGS-S--
ARA-KH----ALRRLA--------DAHHVVL---------D----V----CD--------
--H-----------VLMAHPFS-AVP---MGFSVM----------------G----AS-T
----LWWGGCAWDSFALPHVVP--------DEPEVLVATRCPGCDE--P-HAWV------
-VGK-----------D---------------------------APPA------GSQVAHF
LV------------------PMS-------KAW-------DDVV----------HTCGN-
QRIFCGRSCV-D------D-W---LGASG-------------------------------
-----------------NAEGYVMDLETLW------------------------------
----------RL-ASGWY--------E-----------GRF----E--------------
------------------------------------------------------------
-----------------------------------------------------PGYQRRE
PAKAAE--------YFASVGLRG-------------------------------------
-----------------------------------E----FWGV----------------
------------------------------------------------------------
------------------------------------------------------------
---------------------------------
>2676826251_Ga0104460_102119__Alkylmercury_lyase__Sinosporangium_album_CPCC_201354___Ga0104460_102_
------------------------------------------------------------
------------------------------------------------------------
------------------------------------------------------------
------------------------------------------------------------
------------------------------------------------------------
------------------------------------------------------------
------------------------------------------------------------
------------------------------------------------------------
------------------------------------------------------------
------------------------------------------------------------
------------------------------------------------------------
------------------------------------------------------------
------------------------------------------------------------
------------------------------------------------------------
------------------------------------------------------------
------------------------------------------------------------
------------------------------------------------------------
------------------------------------------------------------
------------------------------------------------------------
------------------------------------------------------------
------------------------------------------------------------
---------------------------------MDDWDVR-QQVF-------TTFA----
----------E--EGR-------------A----PSVAE-----LAVRQ----GVD-E--
ITI-RA----CLMRLH--------EAHALVL---------TE---Y----GD--------
--A-----------IRMAHPFS-AAP---MGFVVT----------------ADGPYEQ-R
----LWWGGCTWDSFGISAALK------I----DVSVETRCPGCHT--P-LRMD------
-VGP-----------H---------------------------QPPE------PELTVHI
PL------------------PAS-------QWW-------DDVL----------LTCSN-
IRMFCSEEHL-A------A-W---ADRTD-------------------------------
-----------------RPIGRALAATTLW------------------------------
----------NL-AQPWY--------G-----------DRL----D--------------
------------------------------------------------------------
-----------------------------------------------------TGYRPRP
TADLQH--------LLTDSGLTG-------------------------------------
-----------------------------------P----FWQL----------------
------------------PD----------------------------------------
------------------------------------------------------------
---------------------------------
>2689166746_Ga0133422_114249__Alkylmercury_lyase__Alloactinosynnema_sp__L-07___Ga0133422_11_
----MSCVAFHHDI----------------------------PMVGSLSGR---------
------------------------------------------------------------
------------------------------------------------------------
------------------------------------------------------------
-----------------------------GGYPAEM------------------------
------------------------------------------------------------
------------------------------------MDR---------------------
------------------------------------------------------------
------------------------------------------------------------
------------------------------------------------------------
------------------------------------------------------------
------------------------------------------------------------
------------------------------------------------------------
------------------------------------------------------------
------------------------------------M-----------------------
------------------------------------------------------------
-------------------------------------------------DS---------
------------------------------------------------------------
------------------------------------------------------------
------------------------------------------------------------
------------------------------------------------------------
---------------------------------GELEELR-LAVY-------RSFA----
----------A--TGR-------------A----PNVAE-----LEAQT----GQ-----
GNV-PG----GLRALA--------DARHLVL---------G----E----AG--------
--D-----------IVMAHPFS-AVP---LGFAVM----------------G----SR-T
----LWWGGCAWDSFAMPHLLP--------DEPEVLVSTRCPGCHR--P-HAWN------
-VRR-----------D---------------------------VPPA------GEQVAHF
LV------------------PTT-------RMW-------DDVV----------FTCGH-
QRLFCSRACV-A------D-W---LAATG-------------------------------
-----------------SQEGYVMDLETLW------------------------------
----------RF-AAHWY--------D-----------GRL----D--------------
------------------------------------------------------------
-----------------------------------------------------RGYVRRE
PAAAAD--------YLRGVGLTG-------------------------------------
-----------------------------------P----FWGV----------------
------------------------------------------------------------
------------------------------------------------------------
---------------------------------
>2693165076_Ga0112098_101569_CBO3253_Alkylmercury_lyase__Clostridium_botulinum_CDC66089___Ga0112098_10156_
------------------------------------------------------------
------------------------------------------------------------
------------------------------------------------------------
------------------------------------------------------------
------------------------------------------------------------
------------------------------------------------------------
--------------------------------------M---------------------
------------------------------------------------------------
------------------------------------------------------------
------------------------------------------------------------
-------------------LTL--------------------------------------
---------------------------EKNNLLDKE------------------------
------------------------------------------------------------
---------------------------------------IDLNVIKHYEKER--------
LII---------------------------------------------------------
------------------------------------------------------------
---------------------------N------------SID------SK---------
------------------------------------------------------------
------------------------------------------------------------
------------------------------------------------------------
-----------------------------------------------------------L
SY--------------------------------LEKKVR-IYIM-------DYII----
----------E--EKR-------------P----YNLKN-----LDYNFICNIGVA-K--
DEF-IN----IVLSLK------DKKV--LVM---------DE---K-----E--------
--N-----------INFIYPVS-AFD---TNYKVK-L--------E--D--G----R--E
----I-NAMCAVDSIGTAFTF---------KQNI-KIESSCIMCND--S-IEII------
-IEN--------------------GE-----------I--KK-CIPE-------N--LRV
LHVD-----LN----K----------------------N-DS---------WASSC----
------------------------------------------------------------
------------------------------------------------------------
------------------------------------------------------------
------------------------------------------------------------
------------------------------------------------------------
------------------------------------------------------------
------------------------------------------------------------
------------------------------------------------------------
------------------------------------------------------------
---------------------------------
>2695047026_Ga0131245_11461__Alkylmercury_lyase__Defluviimonas_indica_DSM_24802___Ga0131245_114_
------------------------------------------------------------
------------------------------------------------------------
------------------------------------------------------------
------------------------------------------------------------
------------------------------------------------------------
------------------------------------------------------------
------------------------------------------------------------
------------------------------------------------------------
-----------------------------M---------------------SI-------
-------------------------------------------------------SVEEG
--GPD-----------LALLSD--------------------------------------
------------------------------------------------------------
------------------------------------------------------------
------------------------------------------------------------
------------------------------------------------------------
------------------------------------------------------------
---------------------------P------------QVR------D----------
------------------------------------------------------------
------------------------------------------------------------
---------------ALSAL----------------------------------------
----------------------------------------MN------ESRLAA-RWGGL
SP--------------------------------ETRQVH-QEIL-------RTFL----
----------T--EGA-------------P----PAASE-----FRAE------------
--T--------LADLA------ARDL--VHV---------R---------DR--------
--E-----------IALAYPFS-ARP---TDFRVR-L-----------R--G----V--T
----I-HAICAVDALGTAAMA---------GTAA-EVTCVCPICRT--G-VDIT------
-VAS----------DG--------FA-----------V--DH-ASRP-------EARVWT
G-VK-----DV----G---T-------C----------A-AD------------SQCKT-
MRLFCGPEHL-A------A-WR--RSQP-------------------PSAR---------
--------------------GFDLSLTQGV------------------------------
----------QL-GAAIF--------R------------PF----M--------------
------------------------------------------------------------
----------------------------------------------------------Q-
--SPHD--------RAAS------------------------------------------
------------------------------------------------------------
------------------------------------------------------------
------------------------------------------------------------
---------------------------------
>2695591531_Ga0125369_11247__Alkylmercury_lyase__Peptoclostridium_difficile_G46___Ga0125369_11_
------------------------------------------------------------
------------------------------------------------------------
------------------------------------------------------------
------------------------------------------------------------
------------------------------------------------------------
------------------------------------------------------------
------------------------------------MSQ---------------------
------------------------------------------------------------
------------------------------------------------------------
------------------------------------------------------------
-------------------IEK--------------------------------------
------------------------------------------------------------
------------------------------------------------------------
------------------------------------------------------------
------------------------------------------------------------
------------------------------------------------------------
------------------------------------------Y------NS---------
------------------------------------------------------------
------------------------------------------------------------
------------------------------------------------------------
-----------------------------------------------------------L
DN--------------------------------TQQKIR-ISIM-------DMII----
----------D--KGS-------------S----VTLQE-----VTEYVSKKLNIE-K--
EYI-ER----TLQYFI------YENI--MVV---------DG---N-----S--------
--------------INFIYPVS-ALQ---TNHKVT-L--------R--D--N----R--S
----F-SAMCAIDAIGTSCTF---------NQDI-KINSICSATGK--E-IEVI------
-IKN--------------------EK-----------I--EY-VNNP-------N--LRV
LHIN-----LD----K----------------------H-LN---------WAASC----
------------------------------------------------------------
------------------------------------------------------------
------------------------------------------------------------
------------------------------------------------------------
------------------------------------------------------------
------------------------------------------------------------
------------------------------------------------------------
------------------------------------------------------------
------------------------------------------------------------
---------------------------------
>2696722412_Ga0112109_113914_CBO3253_Alkylmercury_lyase__Clostridium_botulinum_CDC28012___Ga0112109_1139_
------------------------------------------------------------
------------------------------------------------------------
------------------------------------------------------------
------------------------------------------------------------
------------------------------------------------------------
------------------------------------------------------------
--------------------------------------M---------------------
------------------------------------------------------------
------------------------------------------------------------
------------------------------------------------------------
-------------------LTL--------------------------------------
---------------------------EKNNLLDKE------------------------
------------------------------------------------------------
---------------------------------------IDLNVIKHYEKER--------
LII---------------------------------------------------------
------------------------------------------------------------
---------------------------N------------SID------SK---------
------------------------------------------------------------
------------------------------------------------------------
------------------------------------------------------------
-----------------------------------------------------------L
SY--------------------------------LEKKVR-IYIM-------DYII----
----------E--EKR-------------P----YNLKN-----LDYNFICNIGVA-K--
DEF-IN----IVLSLK------DKKV--LVM---------DE---K-----E--------
--N-----------INFIYPVS-AFD---TNYKVK-L--------E--D--G----R--E
----I-NAMCAVDSIGTAFTF---------KQNI-KIESSCIMCND--S-IEII------
-IEN--------------------GE-----------I--KK-CIPE-------N--LRV
LHVD-----LN----K----------------------N-DS---------WASSC----
------------------------------------------------------------
------------------------------------------------------------
------------------------------------------------------------
------------------------------------------------------------
------------------------------------------------------------
------------------------------------------------------------
------------------------------------------------------------
------------------------------------------------------------
------------------------------------------------------------
---------------------------------
>2698154272_Ga0131095_11496__Alkylmercury_lyase__Streptoalloteichus_hindustanus_DSM_44523___Ga0131095_114_
------------------------------------------------------------
------------------------------------------------------------
------------------------------------------------------------
------------------------------------------------------------
------------------------------------------------------------
------------------------------------------------------------
------------------------------------------------------------
------------------------------------------------------------
------------------------------------------------------------
------------------------------------------------------------
------------------------------------------------------------
------------------------------------------------------------
------------------------------------------------------------
------------------------------------------------------------
------------------------------------------------------------
------------------------------------------------------------
------------------------------------------V------DT---------
------------------------------------------------------------
------------------------------------------------------------
------------------------------------------------------------
------------------------------------------------------------
---------------------------------EQVEDVR-LVVY-------RAFA----
----------S--DGA-------------P----PSRVD-----LARRT----GLA-P--
TEV-DE----ALRRLH--------EHRDLVL---------G----P----DG--------
--Q-----------IVMAHPFS-AVP---LGFSVM----------------G----RR-T
----LWWGGCAWDSFAIPHLLP--------EEDEVLVATRCPGCGA--P-HAVV------
-VRR-----------D---------------------------APPE------SDLVAHF
LT------------------PVD-------RVW-------DDVV----------RACGN-
QRIFCAETCV-T------N-W---LERTR-------------------------------
-----------------SDRGCVMDLPQLW------------------------------
----------RL-ARGWY--------A-----------GRL----D--------------
------------------------------------------------------------
-----------------------------------------------------RGYQRRE
PSAAAE--------YFHEVGLRG-------------------------------------
-----------------------------------P----FWGL----------------
------------------PRA---------------------------------------
------------------------------------------------------------
---------------------------------
>2699162298_Ga0112095_12681_CBO3253_Alkylmercury_lyase__Clostridium_botulinum_CDC42961___Ga0112095_1268_
------------------------------------------------------------
------------------------------------------------------------
------------------------------------------------------------
------------------------------------------------------------
------------------------------------------------------------
------------------------------------------------------------
--------------------------------------M---------------------
------------------------------------------------------------
------------------------------------------------------------
------------------------------------------------------------
-------------------LTL--------------------------------------
---------------------------EKNNLLDKE------------------------
------------------------------------------------------------
---------------------------------------IDLNVIKHYEKER--------
LII---------------------------------------------------------
------------------------------------------------------------
---------------------------N------------SID------SK---------
------------------------------------------------------------
------------------------------------------------------------
------------------------------------------------------------
-----------------------------------------------------------L
SY--------------------------------LEKKVR-IYIM-------DYII----
----------E--EKR-------------P----YNLKN-----LDYNFICNIGVA-K--
DEF-IN----IVLSLK------DKKV--LVM---------DE---K-----E--------
--N-----------INFIYPVS-AFD---TNYKVK-L--------E--D--G----R--E
----I-NAMCAVDSIGTAFTF---------KQNI-KIESSCIMCND--S-IEII------
-IEN--------------------GE-----------I--KK-CIPE-------N--LRV
LHVD-----LN----K----------------------N-DS---------WASSC----
------------------------------------------------------------
------------------------------------------------------------
------------------------------------------------------------
------------------------------------------------------------
------------------------------------------------------------
------------------------------------------------------------
------------------------------------------------------------
------------------------------------------------------------
------------------------------------------------------------
---------------------------------
>2704961255_Ga0122711_101627__Alkylmercury_lyase__Bacillus_cereus_PE8-121b___Ga0122711_1016_
------------------------------------------------------------
------------------------------------------------------------
------------------------------------------------------------
------------------------------------------------------------
------------------------------------------------------------
------------------------------------------------------------
------------------------------------------------------------
------------------------------------------------------------
------------------------------------------------------------
------------------------------------------------------------
-------------------MNQ--------------------------------------
------------------------------------------------------------
------------------------------------------------------------
------------------------------------------------------------
------------------------------------------------------------
------------------------------------------------------------
---------------------------N------------HLN------T----------
------------------------------------------------------------
------------------------------------------------------------
---------------SLKD-----------------------------------------
--------------------------------KV-LQSLGLP------EEGFEG-KIRLL
SP--------------------------------SENSIR-LDIL-------LFMA----
----------E---GK-------------I----VNIND-----LTATEE-Q--ID-V--
QSA--------LQRLR------ELDL--IHW---------DQ---N----SG--------
--D-----------VNVAYPFS-GVP---TPHRVT-L-----------A--G----M--L
---PA-YSMCAIDALGIPSMF----------TDA-VIESECAFCGE--K-ITID------
-VKN---------------------N-----------M--PV-ANPD-------TVVVGL
G-TT-----DA----ADTNA-------C----------C-DSSCESNEPTSISTSCCPA-
IQFYCSEEH-----------WQKANEKN-------------------STTA---------
--------------------KDKLTLAEAF------------------------------
----------EV-GAAVF--------G------------GT----L--------------
------------------------------------------------------------
----------------------------------------------------------SG
SKGK--------------------------------------------------------
------------------------------------------------------------
------------------------------------------------------------
------------------------------------------------------------
---------------------------------
>2727321738_Ga0126868_11510_CBO3253_Alkylmercury_lyase__Clostridium_botulinum_SU1074___Ga0126868_115_
------------------------------------------------------------
------------------------------------------------------------
------------------------------------------------------------
------------------------------------------------------------
------------------------------------------------------------
------------------------------------------------------------
--------------------------------------M---------------------
------------------------------------------------------------
------------------------------------------------------------
------------------------------------------------------------
-------------------LTL--------------------------------------
---------------------------EKNNLLEKE------------------------
------------------------------------------------------------
---------------------------------------IDLNVIKHYEKER--------
LII---------------------------------------------------------
------------------------------------------------------------
---------------------------N------------SID------SK---------
------------------------------------------------------------
------------------------------------------------------------
------------------------------------------------------------
-----------------------------------------------------------L
SY--------------------------------LEKKVR-IYIM-------DYII----
----------E--EKR-------------P----YNLKN-----LDYNFICNIGVA-K--
DEF-IN----IVLSLK------DKKV--LVM---------DE---K-----E--------
--N-----------INFIYPVS-AFD---TNYKVK-L--------E--D--G----R--E
----I-NAMCAVDSIGTAFTF---------KQNI-KIESSCIMCND--S-IEII------
-IEN--------------------GE-----------I--KK-CIPE-------N--LRV
LHVD-----LN----K----------------------N-DS---------WASSC----
------------------------------------------------------------
------------------------------------------------------------
------------------------------------------------------------
------------------------------------------------------------
------------------------------------------------------------
------------------------------------------------------------
------------------------------------------------------------
------------------------------------------------------------
------------------------------------------------------------
---------------------------------
>2727333385_Ga0126871_12110_CBO3253_Alkylmercury_lyase__Clostridium_botulinum_SU0807___Ga0126871_121_
------------------------------------------------------------
------------------------------------------------------------
------------------------------------------------------------
------------------------------------------------------------
------------------------------------------------------------
------------------------------------------------------------
--------------------------------------M---------------------
------------------------------------------------------------
------------------------------------------------------------
------------------------------------------------------------
-------------------LTL--------------------------------------
---------------------------EKNNLLEKE------------------------
------------------------------------------------------------
---------------------------------------IDLNVIKHYEKER--------
LII---------------------------------------------------------
------------------------------------------------------------
---------------------------N------------SID------SK---------
------------------------------------------------------------
------------------------------------------------------------
------------------------------------------------------------
-----------------------------------------------------------L
SY--------------------------------LEKKVR-IYIM-------DYII----
----------E--EKR-------------P----YNLKN-----LDYNFICNIGVA-K--
DEF-IN----IVLSLK------DKKV--LVM---------DE---K-----E--------
--N-----------INFIYPVS-AFD---TNYKVK-L--------E--D--G----R--E
----I-NAMCAVDSIGTAFTF---------KQNI-KIESSCIMCND--S-IEII------
-IEN--------------------GE-----------I--KK-CIPE-------N--LRV
LHVD-----LN----K----------------------N-DS---------WASSC----
------------------------------------------------------------
------------------------------------------------------------
------------------------------------------------------------
------------------------------------------------------------
------------------------------------------------------------
------------------------------------------------------------
------------------------------------------------------------
------------------------------------------------------------
------------------------------------------------------------
---------------------------------
>2729025039_Ga0127156_102223__Alkylmercury_lyase__Bacillus_wiedmannii_FSL_K6-0069___Ga0127156_1022_
------------------------------------------------------------
------------------------------------------------------------
------------------------------------------------------------
------------------------------------------------------------
------------------------------------------------------------
------------------------------------------------------------
------------------------------------------------------------
------------------------------------------------------------
------------------------------------------------------------
------------------------------------------------------------
-------------------MNQ--------------------------------------
------------------------------------------------------------
------------------------------------------------------------
------------------------------------------------------------
------------------------------------------------------------
------------------------------------------------------------
---------------------------N------------HLN------T----------
------------------------------------------------------------
------------------------------------------------------------
---------------SLKD-----------------------------------------
--------------------------------KV-LQSLGLP------EEGFEG-KIRLL
SP--------------------------------SENSIR-LDIL-------LFMA----
----------E---GK-------------I----VNIND-----LTATEE-Q--ID-V--
QSA--------LQRLR------ELDL--IHW---------DQ---N----SG--------
--D-----------VNVAYPFS-GVP---TPHRVT-L-----------A--G----M--L
---PA-YSMCAIDALGIPSMF----------TDA-VIESECAFCGE--K-ITID------
-VKN---------------------N-----------M--PV-ANPD-------TVVVGL
G-TT-----DA----ADTNA-------C----------C-DSSCESNEPTSISTSCCPA-
IQFYCSEEH-----------WQKANEKN-------------------STTA---------
--------------------KDKLTLAEAF------------------------------
----------EV-GAAVF--------G------------GT----L--------------
------------------------------------------------------------
----------------------------------------------------------SG
SKGK--------------------------------------------------------
------------------------------------------------------------
------------------------------------------------------------
------------------------------------------------------------
---------------------------------
>2729052002_Ga0127160_112104__Alkylmercury_lyase__Amycolatopsis_regifaucium_GY080___Ga0127160_112_
------------------------------------------------------------
------------------------------------------------------------
------------------------------------------------------------
------------------------------------------------------------
-----------------------------------M------------------------
------------------------------------------------------------
------------------------------------SAE---------------------
------------------------------------------------------------
------------------------------------------------------------
------------------------------------------------------------
------------------------------------------------------------
------------------------------------------------------------
------------------------------------------------------------
------------------------------------------------------------
------------------------------------T-----------------------
------------------------------------------------------------
-------------------------------------------------DT---------
------------------------------------------------------------
------------------------------------------------------------
------------------------------------------------------------
------------------------------------------------------------
---------------------------------SWDEDVR-VAVY-------RAFA----
----------E--HGR-------------P----PTAPE-----LADAA----HGS-L--
AVA-KQ----ALHRLA--------EQRHLVL---------D----T----RE--------
--H-----------VAMAHPFA-AIP---LGFSVM----------------G----ER-T
----LWWGGCAWDSFAIPQLVK--------AEPEVLVSTRCRGCGE--P-QALL------
-VND-----------Q---------------------------APPK------GDLVAHF
LV------------------PAA-------RMW-------DDVV----------HTCGN-
QRLFCGESCV-D------E-W---LAETG-------------------------------
-----------------QDKGYVMDLTTLW------------------------------
----------RL-AAGWY--------E-----------GRL----D--------------
------------------------------------------------------------
-----------------------------------------------------HGYTRRD
PAAAAA--------YFKEAGLSG-------------------------------------
-----------------------------------P----FWST----------------
-------------------GG---------------------------------------
------------------------------------------------------------
---------------------------------
>2730699546_Ga0181034_107103__alkylmercury_lyase-like_protein__Murinocardiopsis_flavida_DSM_45312___Ga0181034_107_
------------------------------------------------------------
------------------------------------------------------------
------------------------------------------------------------
------------------------------------------------------------
------------------------------------------------------------
------------------------------------------------------------
------------------------------------MAD---------------------
------------------------------------------------------------
------------------------------------------------------------
------------------------------------------------------------
------------------------------------------------------------
------------------------------------------------------------
------------------------------------------------------------
------------------------------------------------------------
------------------------------------N-----------------------
------------------------------------------------------------
---------------------------GS-----------AQS------AA---------
------------------------------------------------------------
------------------------------------------------------------
------------------------------------------------------------
------------------------------------------------------------
---------------------------------DRTEQVR-LAVY-------TRFA----
----------S--DGR-------------A----PRPAE-----LATDV----GRT-P--
AEV-RQ----EFRRLH--------ASRDVVL---------D--PHD----GD--------
--R-----------ILMAHPFS-AIP---LGFSVM----------------G----AR-T
----LWWGGCAWDSFAIPHLVP--------AEPEVLVATACPGCGA--A-LAWT------
-VGR-----------A---------------------------APPA------GEGVAHF
RT------------------PVA-------DAW-------PDVV----------RTCAN-
QRLFCSTGCV-A------A-L---VARDG-------------------------------
-----------------GTRGYVMDLATLW------------------------------
----------RL-ARGWY--------A-----------GRL----D--------------
------------------------------------------------------------
-----------------------------------------------------RGYVRRE
PASAAA--------YFADAGLRG-------------------------------------
-----------------------------------P----FWGL----------------
------------------PT-----------DGG--------------------------
----A-------------------------------------------------------
---------------------------------
>2732003427_Ga0181022_3486__alkylmercury_lyase-like_protein__Mumia_flava_DSM_27763___Ga0181022_12_
------------------------------------------------------------
------------------------------------------------------------
------------------------------------------------------------
------------------------------------------------------------
------------------------------------------------------------
------------------------------------------------------------
------------------------------------MTP---------------------
------------------------------------------------------------
------------------------------------------------------------
------------------------------------------------------------
------------------------------------------------------------
------------------------------------------------------------
------------------------------------------------------------
------------------------------------------------------------
------------------------------------G-----------------------
------------------------------------------------------------
------------------------------------------V------DV---------
------------------------------------------------------------
------------------------------------------------------------
------------------------------------------------------------
------------------------------------------------------------
---------------------------------VDVEDVR-VAVY-------ERLA----
----------T--VGR-------------V----PSPAE-----LAARL----GRD-E--
SEI-VH----ALGRLA--------DAHHLVL---------D----E----HG--------
--A-----------VVMAHPFS-AVP---LGFAVM----------------G----DR-T
----LWWGGCAWDSFALPHLVGPSMPDLLIDGRSVLVSTRCPACGT--A-HAWN------
-VDT-----------Q---------------------------GPPP------GDHVAHF
LV------------------PTA-------RMW-------DDVV----------HTCSH-
QRIFCARDCV-D------R-W---LADTG-------------------------------
-----------------NDLGYVMDLPTLW------------------------------
----------RF-ARGWY--------A-----------GRL----D--------------
------------------------------------------------------------
-----------------------------------------------------RGYERRE
PAQAAD--------YFRSVGLTG-------------------------------------
-----------------------------------S----FWGL----------------
-------------------------------DA---------------------------
------------------------------------------------------------
---------------------------------
>2732241992_Ga0128524_104047__Alkylmercury_lyase__Actinomadura_kijaniata_NBRC_14229___Ga0128524_1040_
------------------------------------------------------------
------------------------------------------------------------
------------------------------------------------------------
------------------------------------------------------------
------------------------------------------------------------
------------------------------------------------------------
------------------------------------------------------------
------------------------------------------------------------
------------------------------------------------------------
------------------------------------------------------------
------------------------------------------------------------
------------------------------------------------------------
------------------------------------------------------------
------------------------------------------------------------
------------------------------------------------------------
------------------------------------------------------------
-------------------------------------------------VT---------
------------------------------------------------------------
------------------------------------------------------------
------------------------------------------------------------
------------------------------------------------------------
---------------------------------SDHESLR-LFVY-------RSLA----
----------S--TGR-------------A----PSPEE-----LTARFG--PGAR-A--
----------ALRALH--------DARHLVL---------D----A----DD--------
--D-----------VLMAHPFA-TIP---LGFAVM----------------G----AR-T
----LWWGGCAWDSFALPHLLP--------DEPEVLVSTRCPACGA--P-HAWN------
-VTR-----------D---------------------------APPP------GDQVAHF
LV------------------PVA-------RMW-------DDVV----------RTCGN-
QRLFCGEACV-T------A-W---LDRTG-------------------------------
-----------------DDRGYVMDLPTLW------------------------------
----------RL-ARRWY--------D-----------GRL----D--------------
------------------------------------------------------------
-----------------------------------------------------RGYTRRE
PAAAAA--------YFREVGLAG-------------------------------------
-----------------------------------P----FWGL----------------
------------------SG-----------R----------------------------
------------------------------------------------------------
---------------------------------
>2743147000_Ga0132472_1080209__alkylmercury_lyase-like_protein__Clostridioides_difficile_CD105KSE11___Ga0132472_1080_
------------------------------------------------------------
------------------------------------------------------------
------------------------------------------------------------
------------------------------------------------------------
------------------------------------------------------------
------------------------------------------------------------
------------------------------------MSQ---------------------
------------------------------------------------------------
------------------------------------------------------------
------------------------------------------------------------
-------------------IEK--------------------------------------
------------------------------------------------------------
------------------------------------------------------------
------------------------------------------------------------
------------------------------------------------------------
------------------------------------------------------------
------------------------------------------Y------NS---------
------------------------------------------------------------
------------------------------------------------------------
------------------------------------------------------------
-----------------------------------------------------------L
DN--------------------------------TQQKIR-ISIM-------DMII----
----------D--KGS-------------S----VTLQE-----VTEYVSKKLNIE-K--
EYI-ER----TLQYFI------YKNI--MVV---------DG---N-----S--------
--------------INFIYPVS-ALP---TNHKVT-L--------R--D--N----R--S
----F-SAMCAIDAIGTSCTF---------NQDI-KINSICNATGK--E-IEVI------
-IKN--------------------EK-----------I--EY-VNNP-------N--LRV
LHIN-----LD----K----------------------H-LN---------WAASC----
------------------------------------------------------------
------------------------------------------------------------
------------------------------------------------------------
------------------------------------------------------------
------------------------------------------------------------
------------------------------------------------------------
------------------------------------------------------------
------------------------------------------------------------
------------------------------------------------------------
---------------------------------
>2746326395_Ga0133818_13302__alkylmercury_lyase-like_protein__Nonomuraea_sp__SBT364___Ga0133818_1330_
------------------------------------------------------------
------------------------------------------------------------
------------------------------------------------------------
------------------------------------------------------------
------------------------------------------------------------
------------------------------------------------------------
------------------------------------MTT---------------------
------------------------------------------------------------
------------------------------------------------------------
------------------------------------------------------------
------------------------------------------------------------
------------------------------------------------------------
------------------------------------------------------------
------------------------------------------------------------
------------------------------------N-----------------------
------------------------------------------------------------
---------------------------ES-----------GPH------RS---------
------------------------------------------------------------
------------------------------------------------------------
------------------------------------------------------------
------------------------------------------------------------
---------------------------------RPDEDVR-VAVY-------AGFA----
----------R--TGR-------------A----PGAGE-----LAGAT----GVT-P--
GEV-RR----ALARLH--------AARALVL---------DGDGDG----DG--------
--A-----------IVMAHPFS-SVP---LGFSVM----------------G----RE-T
----LWWGGCAWDAFAVPHLLE--------DEPEVLVATRCPGCGA--P-HAWS------
-VGR-----------A---------------------------APPP------GDQVAHF
LV------------------PVA-------HMW-------DDVV----------RTCSH-
QRLFCSAGCV-D------G-W---LARTG-------------------------------
-----------------LPRGYVMDVPTLW------------------------------
----------RL-ARGWY--------D-----------GRL----A--------------
------------------------------------------------------------
-----------------------------------------------------HGYTRRE
PAGAAA--------HFAGAGLDG-------------------------------------
-----------------------------------P----FWGL----------------
------------------------------------------------------------
------------------------------------------------------------
---------------------------------
>2752873336_Ga0163478_105125__alkylmercury_lyase-like_protein__Actinocatenispora_sera_NRRL_B-24477___Ga0163478_105_
------------------------------------------------------------
------------------------------------------------------------
------------------------------------------------------------
------------------------------------------------------------
------------------------------------------------------------
------------------------------------------------------------
------------------------------------------------------------
------------------------------------------------------------
------------------------------------------------------------
------------------------------------------------------------
------------------------------------------------------------
------------------------------------------------------------
------------------------------------------------------------
------------------------------------------------------------
------------------------------------------------------------
------------------------------------------------------------
------------------------------------------M------AT---------
------------------------------------------------------------
------------------------------------------------------------
------------------------------------------------------------
------------------------------------------------------------
---------------------------------ADIWQLR-QLVY-------ATFA----
----------N--EGR-------------A----PSVAE-----LARRA----GLP-P--
EAV-LT----NLRELA--------ELHALVL---------AP---D----GD--------
--A-----------VRMAHPFS-TAP---MAFVVT----------------PVDGRDD-R
----RWWGGCAWDSFGIGAALE------L----EVRIDTACPECGG--A-LSIE------
-AGP-----------E---------------------------TAPS---T--GAMAVWF
PK------------------PAA-------RWW-------DDVV----------ATCTR-
IRLFCNPQHA-G------S-W---STRRG-------------------------------
-----------------ETDGQIVGATTVW------------------------------
----------SL-AQPWY--------G-----------DRL----D--------------
------------------------------------------------------------
-----------------------------------------------------GDYAPHS
RGHNQA--------LLESRGLTG-------------------------------------
-----------------------------------E----FWRL----------------
------------------P-----------------------------------------
------------------------------------------------------------
---------------------------------
>2756394275_Ga0215645_1273__alkylmercury_lyase__Williamsia_marianensis_DSM_44944___Ga0215645_127_
------------------------------------------------------------
------------------------------------------------------------
------------------------------------------------------------
------------------------------------------------------------
------------------------------------------------------------
------------------------------------------------------------
------------------------------------MTT---------------------
------------------------------------------------------------
------------------------------------------------------------
------------------------------------------------------------
------------------------------------------------------------
------------------------------------------------------------
------------------------------------------------------------
------------------------------------------------------------
------------------------------------------------------------
------------------------------------------------------------
-----------------------NPFAT------------TIV------DT---------
------------------------------------------------------------
------------------------------------------------------------
----------------LFDS----------------------------------------
------------------------------TANA------------------------GT
-------------------------------------NLM-GIAM-------RLLA----
-------------AGE-------------P----ITIEQ-----LAA----AVGAD-V--
ADV-EN----APAAA---------DIE---Y---------DD--------QH--------
--R-----------ILG-WGLT-LNP---TPHRFA-V-----------D--G----H--Q
----L-YTWCAADTLLFPAII---------GRPA-TVESNCAATGT--T-IALT------
-VDP-----------A--------SG-----------V--RG-LDPA-------TTVISV
PG------------------PDE-------------LDP-TR---------VRATTCNP-
GHYFATAVAA-A------D-W---QGRH-------------------P------------
-------------------SGLVLPVADAY------------------------------
----------AQ-LRPI---------S-----------DRV----L--------------
------------------------------------------------------------
-------------------------------------------------------IA---
TEPP--------------------------------------------------------
------------------------------------------------------------
------------------------------------------------------------
-----RC-C---------------------------------------------------
---------------------------------
>2776814540_Ga0263686_1125__alkylmercury_lyase-like_protein__Bradyrhizobium_sp__SK17___Ga0263686_11_
------------------------------------------------------------
------------------------------------------------------------
------------------------------------------------------------
------------------------------------------------------------
------------------------------------------------------------
------------------------------------------------------------
------------------------------------MKT-----------------DAHA
QLEPAV------------------------------------------------------
---------------------------------------------------EI-------
---------------------------------------------------------RPG
VFRPD-------------------------------------------------------
------------------------------------------------------------
------------------------------------------------------------
------------------------------------------------------------
------------------------------------------------------------
------------------------------------------------------------
-------WSAVTKPR----------ARE------------ALA------G----------
------------------------------------------------------------
------------------------------------------------------------
---------------RLAAR----------------------------------------
-------------------------------AGL-LDKW---------SHR--------L
DA--------------------------------NDDLVW-RAIL-------QFYG----
----------D--HGQ-------------P----PQIAD-----IAG----EIGFE-I--
DHV-ET----ALRALD------SNDL--IGL---------DR---D----SG--------
--Q-----------IRLAYPFT-EAV---TAHRVD-L-----------N--G----H--T
----L-HALCAIDALGAADMY---------GADI-SISSPCRHCGS--Q-IEVT------
-TTA----------DG--------RA-----------P--KS-VAPA-------GAVVWY
D-FA-----------Y--DGC-----------------A-AG------------SCCPS-
IAFFCSDAHL-Q------Q-W--LDVQT-------------------PRRD---------
--------------------GTGLTVDEAL------------------------------
----------EV-GRAIF--------G------------PV----L--------------
------------------------------------------------------------
----------------------------------------------------------TD
------------------------------------------------------------
------------------------------------------------------------
------------------PLSDTL------------------------------------
----R-------------------------------------------------------
---------------------------------
>2793041189_Ga0266143_100696__alkylmercury_lyase-like_protein__Microbacterium_sp__EAC103___Ga0266143_1006_
------------------------------------------------------------
------------------------------------------------------------
------------------------------------------------------------
------------------------------------------------------------
----------------------------------MA------------------------
------------------------------------------------------------
------------------------------------RAS-----------------SAEA
AFGSTV------------------------------------------------------
---------------------------------------------------TF-------
---------------------------------------------------------PGG
AVVPD-------------------------------------------------------
------------------------------------------------------------
------------------------------------------------------------
------------------------------------------------------------
------------------------------------------------------------
------------------------------------------------------------
-------WSAVTTPS----------ARA------------ALT------A----------
------------------------------------------------------------
------------------------------------------------------------
---------------LFAAF----------------------------------------
---------------------------------I-GSKW----------RG--------M
DG--------------------------------VEERVR-RAVL-------QAYA----
----------A--DGR-------------S----PVPAQ-----IAA----ASGLP-S--
GEV-GS----ALQRLA------GRDL--VVL---------D----G----AG--------
--R-----------VTGAYPFT-DGP---SEHQVE-V-----------S--G----V--T
----M-SAMCAIDALGIGAML---------ERDC-MIRSACRQCRR--T-LAIH------
-TPS----------RG--------RE-----------L--EE-VEPG-------AIVVWS
G-RR-----------Y-ASGC-----------------A-AS------------SLCTL-
QAFFCDDDHL-A------A-WC-ASGPV-------------------GADD---------
--------------------GIRLCLAEAL------------------------------
----------EV-GRAIF--------A------------PM-------------------
------------------------------------------------------------
------------------------------------------------------------
-----------------RMEMRP-------------------------------------
------------------------------------------------------------
----------------WLPTT---------------------------------------
------------------------------------------------------------
---------------------------------
>2805955305_Ga0307772_103834__alkylmercury_lyase-like_protein__Pseudonocardia_dioxanivorans_BERK-1___Ga0307772_1038_
------------------------------------------------------------
------------------------------------------------------------
------------------------------------------------------------
------------------------------------------------------------
------------------------------------------------------------
------------------------------------------------------------
------------------------------------MAG---------------------
------------------------------------------------------------
------------------------------------------------------------
------------------------------------------------------------
------------------------------------------------------------
------------------------------------------------------------
------------------------------------------------------------
------------------------------------------------------------
------------------------------------TGG----------P----------
--A---------------------------------------------------------
-----NDAAATDGA-----------ATDG-----------AAT------DG---------
------------------------------------------------------------
------------------------------------------------------------
------------------------------------------------------------
------------------------------------------------------------
---------------------------------AATEDVR-LAVY-------RHFA----
----------E--TGD-------------A----PSTAD-----LATRT----GWS-A--
AVV-RA----ALERLH--------DRRDLVL---------D--PGD----RV--------
--R-----------VVLAHPFA-SVP---LGFSVM----------------G----AR-T
----LWWGGCAWDSFAIPHLLD--------AEPEVLVATRCPACAA--P-HAWS------
-VDR-----------R---------------------------APPD------GDQVAHF
LT------------------PTA-------RIW-------DDVV----------HACSH-
QRLFCSTHCV-D------A-W---LAATG-------------------------------
-----------------RPRGYVLDLPTLW------------------------------
----------RL-ARGWY--------V-----------GRM----D--------------
------------------------------------------------------------
-----------------------------------------------------RGYVRRE
PVAAAA--------YFAEVGLRG-------------------------------------
-----------------------------------P----FWGL----------------
------------------PA----------------------------------------
------------------------------------------------------------
---------------------------------
>2807024643_Ga0197573_5153__alkylmercury_lyase-like_protein__Kribbella_jejuensis_DSM_17305___Ga0197573_12_
------------------------------------------------------------
------------------------------------------------------------
------------------------------------------------------------
------------------------------------------------------------
------------------------------------------------------------
------------------------------------------------------------
------------------------------------------------------------
------------------------------------------------------------
------------------------------------------------------------
------------------------------------------------------------
------------------------------------------------------------
------------------------------------------------------------
------------------------------------------------------------
------------------------------------------------------------
------------------------------------------------------------
------------------------------------------------------------
------------------------------------------------------------
------------------------------------------------------------
------------------------------------------------------------
------------------------------------------------------------
------------------------------------------------------------
---------------------------------MDTEDLR-IAVY-------ERF-----
----------R--RGE-------------I----PRRSD-----LATDL----AVT-P--
EEV-TA----GLAVLA--------AQRHLAL---------G----Q----DG--------
--E-----------ITMAHPFA-ATP---LGFSVM----------------G----RD-T
----LWWGGCSWDSFALAHLLP--------DQGPMLVATTCPECGQ--A-HAWR------
-IDN-----------Q---------------------------QPPS------GEQIAHF
LV------------------PAA-------RMW-------DDVV----------FTCGN-
QRIFCSELCL-N------T-W---LDRTG-------------------------------
-----------------SGRGYVMDLPTLW------------------------------
----------RL-ASGWY--------A-----------GRL----E--------------
------------------------------------------------------------
-----------------------------------------------------RGYVRRE
PSAAVD--------YLHGVGLSG-------------------------------------
-----------------------------------S----FWGL----------------
------------------PD----------------------------------------
------------------------------------------------------------
---------------------------------
>2809588432_Ga0316234_112922__alkylmercury_lyase__Amycolatopsis_sp__BJA-103___Ga0316234_11_
------------------------------------------------------------
------------------------------------------------------------
------------------------------------------------------------
------------------------------------------------------------
------------------------------------------------------------
------------------------------------------------------------
------------------------------------LTT---------------------
------------------------------------------------------------
------------------------------------------------------------
------------------------------------------------------------
------------------------------------------------------------
------------------------------------------------------------
------------------------------------------------------------
------------------------------------------------------------
-----------------------------------------------R------------
------------------------------------------------------------
------------------------------------------------TDR---------
------------------------------------------------------------
------------------------------------------------------------
------------------------------------------------------------
------------------------------------------------------------
-----------------------------------------TAAVRIAW-AATKLT----
----------R--AGRH------------P----IAIGR-----LAA----TVGMD-P--
AEA------HRLMDLM---GFVIRDGL-VVM---------DR--------AS--------
--R--------------------PGP-------------------G--GRAGSDLFR---
----V-------DLFLLAVAT---------GEPV-HADSVCPATGAR---VRVH------
-FTR--------------------AH-----------V--LS-VDPP-------HAVVAA
SRLPG-----------------------------------VDLT--LGQEYVEALVCTQ-
--FFASKEAA--------AGW---LLEN--------------------------------
---I---------------DGRVLSVPDYL-------------------AH---------
-------------TRRMV--------------------AAL-------------------
------------------------------------------------------------
------------------------------------------------------------
------------------------------------------------------------
-----------------------------------E----AW------------------
------------------PTI---------------------------------------
------------------------------------------------------------
---------------------------------
>2809588054_Ga0316234_112544__alkylmercury_lyase-like_protein__Amycolatopsis_sp__BJA-103___Ga0316234_11_
------------------------------------------------------------
------------------------------------------------------------
------------------------------------------------------------
------------------------------------------------------------
-----------------------------------M------------------------
------------------------------------------------------------
------------------------------------SAE---------------------
------------------------------------------------------------
------------------------------------------------------------
------------------------------------------------------------
------------------------------------------------------------
------------------------------------------------------------
------------------------------------------------------------
------------------------------------------------------------
------------------------------------D-----------------------
------------------------------------------------------------
-------------------------------------------------DT---------
------------------------------------------------------------
------------------------------------------------------------
------------------------------------------------------------
------------------------------------------------------------
---------------------------------SWDEDVR-VAVY-------RAFA----
----------E--HGR-------------R----PTAPE-----LADAA----HGS-L--
AVA-KQ----ALHRLA--------EQRHVVL---------D----A----RE--------
--H-----------VVMAHPFA-AIP---LGFSVM----------------G----ER-T
----LWWGGCAWDAFAIPHLVK--------GEPEVLVSTRCRGCGE--P-QALM------
-VND-----------R---------------------------TPPK------GELVAHF
LV------------------PAA-------RMW-------DDVV----------HTCGN-
QRLFCGESCV-D------G-W---LTETG-------------------------------
-----------------QDKGYVLDLATLW------------------------------
----------RL-AAGWY--------E-----------GRL----D--------------
------------------------------------------------------------
-----------------------------------------------------HGYTRRE
PKDAAA--------YFAKAGLSG-------------------------------------
-----------------------------------P----FWS-----------------
------------------------------------------------------------
------------------------------------------------------------
---------------------------------
>2817964789_Ga0303670_12126__alkylmercury_lyase-like_protein__Staphylococcus_simulans_SNUC_67___Ga0303670_121_
------------------------------------------------------------
------------------------------------------------------------
------------------------------------------------------------
------------------------------------------------------------
------------------------------------------------------------
------------------------------------------------------------
------------------------------------MHY---------------------
------------------------------------------------------------
------------------------------------------------------------
------------------------------------------------------------
------------------------------------------------------------
------------------------------------------------------------
------------------------------------------------------------
------------------------------------------------------------
------------------------------------------------------------
------------------------------------------------------------
---------------------------F------------NFD------AL---------
------------------------------------------------------------
------------------------------------------------------------
------------------------------------------------------------
-----------------------------------------------------------L
TS--------------------------------HEHQQR-QSLI-------REIV----
---------KQ--PTT-------------P----PAFTD-----A---------------
-----------YQTLL------DKHV--IVV---------QD---H-----L--------
--------------ITCLYPFA-THP---TSFKVQ-L--------S--D--H----T--T
----V-YAMCAIDALGIHYAL---------NEPI-HIEAQCAETKE--P-IQIS------
-LKN--------------------GQ-----------L--N--TENP-------A--IYV
LFKN-----LC----S----------------------E-TQ---------CADSCCPE-
IQFFINKNAL-D------Q-Y---YHTH-------------------IN---QNI-----
-------------AVENHTTYHALPLTEAD------------------------------
----------TV-AKEIF--------E------------IR----E--------------
------------------------------------------------------------
----------------------------------------INE-----------------
------------------------------------------------------------
------------------------------------------------------------
------------------------------------------------------------
------------------------------------------------------------
---------------------------------
>2817997219_Ga0303656_100626__alkylmercury_lyase-like_protein__Staphylococcus_simulans_SNUC_3770___Ga0303656_1006_
------------------------------------------------------------
------------------------------------------------------------
------------------------------------------------------------
------------------------------------------------------------
------------------------------------------------------------
------------------------------------------------------------
------------------------------------MHY---------------------
------------------------------------------------------------
------------------------------------------------------------
------------------------------------------------------------
------------------------------------------------------------
------------------------------------------------------------
------------------------------------------------------------
------------------------------------------------------------
------------------------------------------------------------
------------------------------------------------------------
---------------------------F------------NFD------AL---------
------------------------------------------------------------
------------------------------------------------------------
------------------------------------------------------------
-----------------------------------------------------------L
TS--------------------------------HEHQQR-QSLI-------REIV----
---------KQ--PTT-------------P----PAFTD-----A---------------
-----------YQTLL------DKHV--IVV---------QD---H-----L--------
--------------ITCLYPFA-THP---TSFKVQ-L--------S--D--H----T--T
----V-YAMCAIDALGIHYAL---------NEPI-HIEAQCAETKE--P-IQIS------
-LKN--------------------GQ-----------L--N--TENP-------A--IYV
LFKN-----LC----S----------------------E-TQ---------CADSCCPE-
IQFFINKNAL-D------Q-Y---YHTH-------------------IN---QNI-----
-------------AVENHTTYHALPLTEAD------------------------------
----------TV-AKEIF--------E------------IR----E--------------
------------------------------------------------------------
----------------------------------------INE-----------------
------------------------------------------------------------
------------------------------------------------------------
------------------------------------------------------------
------------------------------------------------------------
---------------------------------
>2818039516_Ga0303666_101125__alkylmercury_lyase-like_protein__Staphylococcus_simulans_SNUC_1334___Ga0303666_1011_
------------------------------------------------------------
------------------------------------------------------------
------------------------------------------------------------
------------------------------------------------------------
------------------------------------------------------------
------------------------------------------------------------
------------------------------------MHY---------------------
------------------------------------------------------------
------------------------------------------------------------
------------------------------------------------------------
------------------------------------------------------------
------------------------------------------------------------
------------------------------------------------------------
------------------------------------------------------------
------------------------------------------------------------
------------------------------------------------------------
---------------------------F------------NFD------AL---------
------------------------------------------------------------
------------------------------------------------------------
------------------------------------------------------------
-----------------------------------------------------------L
TP--------------------------------HEHQQR-QSLI-------REIV----
---------KQ--PTT-------------P----PAFTD-----A---------------
-----------YQTLL------DKHV--IVV---------QD---H-----L--------
--------------ITCLYPFA-THP---NSFKVQ-L--------S--D--H----T--T
----V-YAMCAIDALGIHYAL---------NEPI-HIEAQCAETKE--P-IQIS------
-LKN--------------------GQ-----------L--N--TENP-------A--IYV
LFKN-----LC----S----------------------E-TQ---------CADSCCPE-
IQFFINKNAL-D------Q-Y---YHTH-------------------IN---QNI-----
-------------AVENHTTYHALPLTEAD------------------------------
----------TV-AKEIF--------E------------IR----E--------------
------------------------------------------------------------
----------------------------------------INE-----------------
------------------------------------------------------------
------------------------------------------------------------
------------------------------------------------------------
------------------------------------------------------------
---------------------------------
>2860479543_Ga0346636_04_154862_155503__alkylmercury_lyase__Ga0346636_04___Burkholderia_sp__IDO3_
------------------------------------------------------------
------------------------------------------------------------
------------------------------------------------------------
------------------------------------------------------------
------------------------------------------------------------
------------------------------------------------------------
------------------------------------MNT---------------------
------------------------------------------------------------
------------------------------------------------------------
------------------------------------------------------------
------------------------------------------------------------
------------------------------------------------------------
------------------------------------------------------------
------------------------------------------------------------
------------------------------------------------------------
------------------------------------------------------------
-----------------------ANYVS------------EIV------DG---------
------------------------------------------------------------
------------------------------------------------------------
----------------LAMV----------------------------------------
------------------------------NR--------RE----------------GF
A------------------------------------QLF-VVLL-------RELA----
-------------KGT-------------A----VSRQT-----LST----ALGWS-A--
GRV-NA----MLDGMP--------DIE---Y---------DD--------RG--------
--H-----------IAG-YGIT-LRE---TPHTFE-V-----------D--G----H--R
----L-YVWCALDALMFPAMI---------GKRA-RVASSCPATGR--P-VSLV------
-VTP-----------E--------R------------V--TG-IEPP-------GAVISL
RR------------------PH---------------TT-AS---------IRQAFCCC-
VHFFASRPAG-E------R-W---ISQT------------------GE------------
-------------------AELLMSVDEAF------------------------------
----------QF-GRAV---------G-----------NQL----L--------------
------------------------------------------------------------
--------------------------------------------------------GHAG
VESS--------------------------------------------------------
------------------------------------------------------------
------------------------------------------------------------
------------------------------------------------------------
---------------------------------
>651042328_Atc_1057__organomercurial_lyase__Acidithiobacillus_caldus_SM-1_chromosome__NC_015850_
------------------------------------------------------------
------------------------------------------------------------
------------------------------------------------------------
------------------------------------------------------------
------------------------------------------------------------
------------------------------------------------------------
------------------------------------MNI---------------------
------------------------------------------------------------
--------------------------------------------------EKI-------
------------------------------------------------------------
-------------ER---------------------------------------------
------------------------------------------------------------
------------------------------------------------------------
------------------------------------------------------------
------------------------------------------------------------
------------------------------------------------------------
-------------------------GLR------------DLR------ADF--------
------------------------------------------------------------
------------------------------------------------------------
------------------------------------------------------------
--------------------------------------------------PLED-R-VLQ
ESI-------------------------------AVQAAY-VHAL-------RYWI----
----------G--HDR-------------P----PTAE-----------------YLP--
AD--------AIEHLV------SADA--LVV---------TT---E--------------
--G-----------V-GIYPFS-AQE---TDIRLH----N-----G--T--H----R--P
----I-CTMCAVDALVIPALW---------QSQA-RLETRCHACHR--S-LSF-------
----------------------VVGA-----------G-----SKPYPDAELSEVYIHLR
N-RQ-----------SRAEQP-----------------A-CG------------SLCTK-
IYFLCSH------------------CAA-------------------VLPP---------
--------------------GARYTLQEAQ------------------------------
----------VI-GQQFF--------AF---------QHGL----L--------------
------------------------------------------------------------
----------------------------------------------------------RA
FPNGLE------------------------------------------------------
------------------------------------------------------------
----------------EVS-----------------------------------------
------------------------------------------------------------
---------------------------------
>2517483921_A3CEDRAFT_7046__Alkylmercury_lyase__Amycolatopsis_balhimycina_DSM_44591___A3CEDRAFT_scaffold1_1_
------------------------------------------------------------
------------------------------------------------------------
------------------------------------------------------------
------------------------------------------------------------
------------------------------------------------------------
------------------------------------------------------------
------------------------------------MR----------------------
------------------------------------------------------------
------------------------------------------------------------
------------------------------------------------------------
------------------------------------------------------------
------------------------------------------------------------
------------------------------------------------------------
------------------------------------------------------------
------------------------------------D-----------------------
------------------------------------------------------------
-------------------------------------------------DA---------
------------------------------------------------------------
------------------------------------------------------------
------------------------------------------------------------
------------------------------------------------------------
---------------------------------SWDEDVR-LAVF-------RAFA----
----------A--HGR-------------A----PSAPE-----LADAA----GGS-L--
AVA-KQ----ALHRLA--------DAHHLVL---------D----E----CE--------
--H-----------VVLAHPFA-AKS---LGFSVM----------------G----SH-T
----LWWGGCAWDSFAIPHLVD--------GEPEVLVATRCPGCGQ--P-HALV------
-VNR-----------T---------------------------EPPE------GTQVAHF
LV------------------AAA-------RMW-------DDVL----------HTCGN-
QRLFCCESCV-D------A-W---LAETG-------------------------------
-----------------QAKGSVLDLVTLW------------------------------
----------RL-ARGWY--------E-----------GRL----E--------------
------------------------------------------------------------
-----------------------------------------------------RGYRRRE
PGSAAA--------YFAETGLTG-------------------------------------
-----------------------------------P----FWAA----------------
------------------AAGV--------------------------------------
------------------------------------------------------------
---------------------------------
>2518380423_D575DRAFT_01293__Alkylmercury_lyase__Thioalkalivibrio_sp__AKL6___D575DRAFT_scaffold00003_3_
------------------------------------------------------------
------------------------------------------------------------
------------------------------------------------------------
------------------------------------------------------------
------------------------------------------------------------
------------------------------------------------------------
-------------------------------------MRP--------------------
------------------------------------------------------------
--------------------------------------------------AHV-------
------------------------------------------------------------
------------------------------------------------------------
------------------------------------------------------------
------------------------------------------------------------
------------------------------------------------------------
------------------------------------------------------------
------------------------------------------------------------
-----------------------TAALE------------RLR------GDF--------
------------------------------------------------------------
------------------------------------------------------------
---------------PLEQR----------------------------------------
-------------------------------------------L-------------RDA
PE--------------------------------AVRAAY-LEVL-------EHWR----
----------Q--RGR-------------P----PEARE---------------LD----
----IR----ALERLA------ALDA--VAH---------QA--------QG--------
---------------LGCYPYS-AAP---GRITVS-V-----------A--G----R--G
---LV-TAMCAVDALAIPMLS---------GAHS-RIEAACSHCGA--A-LSLE------
-SGP--------------------TA----------VA------DTA-------SAWVHY
-------------------RPRR-----------------TD------NSPCCTSLCEG-
ITFVCARCA--------------------------------------P------------
-----------------AEHADYLRVDEAD------------------------------
----------RV-ARQFF--------AF---------QRAW----L--------------
------------------------------------------------------------
-----------------------------------------------------DA-DAHS
P---GND-----------------------------------------------------
------------------------------------------------------------
------------------------------------------------------------
------------------------------------------------------------
---------------------------------
>2523094836_G531DRAFT_00398__Alkylmercury_lyase__Granulicoccus_phenolivorans_DSM_17626___G531DRAFT_scaffold00002_2_
------------------------------------------------------------
------------------------------------------------------------
------------------------------------------------------------
------------------------------------------------------------
------------------------------------------------------------
------------------------------------------------------------
------------------------------------------------------------
------------------------------------------------------------
------------------------------------------------------------
------------------------------------------------------------
------------------------------------------------------------
------------------------------------------------------------
------------------------------------------------------------
------------------------------------------------------------
------------------------------------------------------------
------------------------------------------------------------
-------------------------------------------------MN---------
------------------------------------------------------------
------------------------------------------------------------
------------------------------------------------------------
------------------------------------------------------------
---------------------------------PEQRRVR-DLVY-------ATFA----
----------E--QGR-------------A----PSPAE-----LARRT----GTS-R--
SDT-DR----ILGELA--------DAHAVVL---------TR---D----GD--------
--A-----------IRMAHPFS-ADP---MAFVVT----------------PRDGFDD-R
----RWWGGCAWDSFGISAALG------L----EVQIDTACPYCGT--H-LSYA------
-AGP-----------A---------------------------TPPP------AELAVRF
PR------------------PAA-------QWW-------PDVV----------ATCTM-
IRTFCTHEHA-A------S-W---DTEHG-------------------------------
------------------GGGYLAPATSVW------------------------------
----------QL-AQPWY--------R-----------DRL----D--------------
------------------------------------------------------------
-----------------------------------------------------RDFRPHT
REHNQG--------LLDACGLHG-------------------------------------
-----------------------------------S----FWQL----------------
------------------P-----------------------------------------
------------------------------------------------------------
---------------------------------
>2542314785_QC9_2392__Alkylmercury_lyase__Clostridium_difficile_CD39___AVGS01000121_
------------------------------------------------------------
------------------------------------------------------------
------------------------------------------------------------
------------------------------------------------------------
------------------------------------------------------------
------------------------------------------------------------
------------------------------------MSQ---------------------
------------------------------------------------------------
------------------------------------------------------------
------------------------------------------------------------
-------------------IEK--------------------------------------
------------------------------------------------------------
------------------------------------------------------------
------------------------------------------------------------
------------------------------------------------------------
------------------------------------------------------------
------------------------------------------Y------NS---------
------------------------------------------------------------
------------------------------------------------------------
------------------------------------------------------------
-----------------------------------------------------------L
DN--------------------------------TQQKIR-ISIM-------DMII----
----------D--KGS-------------S----VTLQE-----VTEYISKKLNIE-K--
EYI-ER----TLQYFI------YKNI--MVV---------DG---N-----S--------
--------------INFIYPVS-ALP---TNHKVT-L--------R--D--N----R--S
----F-SAMCAIDAIGTSCTF---------NQDI-KINSICSATGK--E-IEVI------
-IKN--------------------EK-----------I--EY-VNNP-------N--LRV
LHIN-----LD----K----------------------H-LN---------WAASC----
------------------------------------------------------------
------------------------------------------------------------
------------------------------------------------------------
------------------------------------------------------------
------------------------------------------------------------
------------------------------------------------------------
------------------------------------------------------------
------------------------------------------------------------
------------------------------------------------------------
---------------------------------
>2542322520_QC7_2532__Alkylmercury_lyase__Clostridium_difficile_CD38___AVGR01000086_
------------------------------------------------------------
------------------------------------------------------------
------------------------------------------------------------
------------------------------------------------------------
------------------------------------------------------------
------------------------------------------------------------
------------------------------------MSQ---------------------
------------------------------------------------------------
------------------------------------------------------------
------------------------------------------------------------
-------------------IEK--------------------------------------
------------------------------------------------------------
------------------------------------------------------------
------------------------------------------------------------
------------------------------------------------------------
------------------------------------------------------------
------------------------------------------Y------NS---------
------------------------------------------------------------
------------------------------------------------------------
------------------------------------------------------------
-----------------------------------------------------------L
DN--------------------------------TQQKIR-ISIM-------DMII----
----------D--KGS-------------S----VTLQE-----VTEYISKKLNIE-K--
EYI-ER----TLQYFI------YKNI--MVV---------DG---N-----S--------
--------------INFIYPVS-ALP---TNHKVT-L--------R--D--N----R--S
----F-SAMCAIDAIGTSCTF---------NQDI-KINSICSATGK--E-IEVI------
-IKN--------------------EK-----------I--EY-VNNP-------N--LRV
LHIN-----LD----K----------------------H-LN---------WAASC----
------------------------------------------------------------
------------------------------------------------------------
------------------------------------------------------------
------------------------------------------------------------
------------------------------------------------------------
------------------------------------------------------------
------------------------------------------------------------
------------------------------------------------------------
------------------------------------------------------------
---------------------------------
>2542326238_QC5_2393__Alkylmercury_lyase__Clostridium_difficile_CD34___AVGQ01000037_
------------------------------------------------------------
------------------------------------------------------------
------------------------------------------------------------
------------------------------------------------------------
------------------------------------------------------------
------------------------------------------------------------
------------------------------------MSQ---------------------
------------------------------------------------------------
------------------------------------------------------------
------------------------------------------------------------
-------------------IEK--------------------------------------
------------------------------------------------------------
------------------------------------------------------------
------------------------------------------------------------
------------------------------------------------------------
------------------------------------------------------------
------------------------------------------Y------NS---------
------------------------------------------------------------
------------------------------------------------------------
------------------------------------------------------------
-----------------------------------------------------------L
DN--------------------------------TQQKIR-ISIM-------DMII----
----------D--KGS-------------S----VTLQE-----VTEYVSKKLNIE-K--
EYI-ER----TLQYFI------YKNI--MVV---------DG---N-----S--------
--------------INFIYPVS-ALP---TNHKVT-L--------R--D--N----R--S
----F-SAMCAIDAIGTSCTF---------NQDI-KINSICSATGK--E-IEVI------
-IKN--------------------EK-----------I--EY-VNNP-------N--LRV
LHIN-----LD----K----------------------H-LN---------WAASC----
------------------------------------------------------------
------------------------------------------------------------
------------------------------------------------------------
------------------------------------------------------------
------------------------------------------------------------
------------------------------------------------------------
------------------------------------------------------------
------------------------------------------------------------
------------------------------------------------------------
---------------------------------
>2542341395_QCG_2551__Alkylmercury_lyase__Clostridium_difficile_CD43___AVGW01000073_
------------------------------------------------------------
------------------------------------------------------------
------------------------------------------------------------
------------------------------------------------------------
------------------------------------------------------------
------------------------------------------------------------
------------------------------------MSQ---------------------
------------------------------------------------------------
------------------------------------------------------------
------------------------------------------------------------
-------------------IEK--------------------------------------
------------------------------------------------------------
------------------------------------------------------------
------------------------------------------------------------
------------------------------------------------------------
------------------------------------------------------------
------------------------------------------Y------NS---------
------------------------------------------------------------
------------------------------------------------------------
------------------------------------------------------------
-----------------------------------------------------------L
DN--------------------------------TQQKIR-ISIM-------DMII----
----------D--KGS-------------S----VTLQE-----VTEYVSKKLNIE-K--
EYI-ER----TLQYFI------YKNI--MVV---------DG---N-----S--------
--------------INFIYPVS-ALP---TNHKVT-L--------R--D--N----R--S
----F-SAMCAIDAIGTSCTF---------NQDI-KINSICSATGK--E-IEVI------
-IKN--------------------EK-----------I--EY-VNNP-------N--LRV
LHIN-----LD----K----------------------H-LN---------WAASC----
------------------------------------------------------------
------------------------------------------------------------
------------------------------------------------------------
------------------------------------------------------------
------------------------------------------------------------
------------------------------------------------------------
------------------------------------------------------------
------------------------------------------------------------
------------------------------------------------------------
---------------------------------
>2542345567_QCQ_2511__Alkylmercury_lyase__Clostridium_difficile_CD49___AVHB01000080_
------------------------------------------------------------
------------------------------------------------------------
------------------------------------------------------------
------------------------------------------------------------
------------------------------------------------------------
------------------------------------------------------------
------------------------------------MSQ---------------------
------------------------------------------------------------
------------------------------------------------------------
------------------------------------------------------------
-------------------IEK--------------------------------------
------------------------------------------------------------
------------------------------------------------------------
------------------------------------------------------------
------------------------------------------------------------
------------------------------------------------------------
------------------------------------------Y------NS---------
------------------------------------------------------------
------------------------------------------------------------
------------------------------------------------------------
-----------------------------------------------------------L
DN--------------------------------TQQKIR-ISIM-------DMII----
----------D--KGS-------------S----VTLQE-----VTEYISKKLNIE-K--
EYI-ER----TLQYFI------YKNI--MVV---------DG---N-----S--------
--------------INFIYPVS-ALP---TNHKVT-L--------R--D--N----R--S
----F-SAMCAIDAIGTSCTF---------NQDI-KINSICSATGK--E-IEVI------
-IKN--------------------EK-----------I--EY-VNNP-------N--LRV
LHIN-----LD----K----------------------H-LN---------WAASC----
------------------------------------------------------------
------------------------------------------------------------
------------------------------------------------------------
------------------------------------------------------------
------------------------------------------------------------
------------------------------------------------------------
------------------------------------------------------------
------------------------------------------------------------
------------------------------------------------------------
---------------------------------
>2542407156_QEI_2405__Alkylmercury_lyase__Clostridium_difficile_CD129___AVHP01000605_
------------------------------------------------------------
------------------------------------------------------------
------------------------------------------------------------
------------------------------------------------------------
------------------------------------------------------------
------------------------------------------------------------
------------------------------------MSQ---------------------
------------------------------------------------------------
------------------------------------------------------------
------------------------------------------------------------
-------------------IEK--------------------------------------
------------------------------------------------------------
------------------------------------------------------------
------------------------------------------------------------
------------------------------------------------------------
------------------------------------------------------------
------------------------------------------Y------NS---------
------------------------------------------------------------
------------------------------------------------------------
------------------------------------------------------------
-----------------------------------------------------------L
NN--------------------------------TQQKIR-ISIM-------DMII----
----------D--KGS-------------S----VTLQE-----VTEYVSKKLNIE-K--
EYI-ER----TLQYFI------YKNI--MVV---------DG---N-----S--------
--------------INFIYPVS-ALP---TNHKVT-L--------R--D--N----R--S
----F-SAMCAIDAIGTSCTF---------NQDI-KINSICSATGK--E-IEVI------
-IKN--------------------EK-----------I--EY-VNNP-------N--LRV
LHIN-----LD----K----------------------H-LN---------WAASC----
------------------------------------------------------------
------------------------------------------------------------
------------------------------------------------------------
------------------------------------------------------------
------------------------------------------------------------
------------------------------------------------------------
------------------------------------------------------------
------------------------------------------------------------
------------------------------------------------------------
---------------------------------
>2542416325_QEK_2530__Alkylmercury_lyase__Clostridium_difficile_CD131___AVHQ01000091_
------------------------------------------------------------
------------------------------------------------------------
------------------------------------------------------------
------------------------------------------------------------
------------------------------------------------------------
------------------------------------------------------------
------------------------------------MSQ---------------------
------------------------------------------------------------
------------------------------------------------------------
------------------------------------------------------------
-------------------IEK--------------------------------------
------------------------------------------------------------
------------------------------------------------------------
------------------------------------------------------------
------------------------------------------------------------
------------------------------------------------------------
------------------------------------------Y------NS---------
------------------------------------------------------------
------------------------------------------------------------
------------------------------------------------------------
-----------------------------------------------------------L
DN--------------------------------TQQKIR-ISIM-------DMII----
----------D--KGS-------------S----VTLQE-----VTEYVSKKLNIE-K--
EYI-ER----TLQYFI------YKNI--MVV---------DG---N-----S--------
--------------INFIYPVS-ALP---TNHKVT-L--------R--D--N----R--S
----F-SAMCAIDAIGTSCTF---------NQDI-KINSICSATGK--E-IEVI------
-IKN--------------------EK-----------I--EY-VNNP-------N--LRV
LHIN-----LD----K----------------------H-LN---------WAASC----
------------------------------------------------------------
------------------------------------------------------------
------------------------------------------------------------
------------------------------------------------------------
------------------------------------------------------------
------------------------------------------------------------
------------------------------------------------------------
------------------------------------------------------------
------------------------------------------------------------
---------------------------------
>2542428126_QES_2595__Alkylmercury_lyase__Clostridium_difficile_CD149___AVHU01000066_
------------------------------------------------------------
------------------------------------------------------------
------------------------------------------------------------
------------------------------------------------------------
------------------------------------------------------------
------------------------------------------------------------
------------------------------------MSQ---------------------
------------------------------------------------------------
------------------------------------------------------------
------------------------------------------------------------
-------------------IEK--------------------------------------
------------------------------------------------------------
------------------------------------------------------------
------------------------------------------------------------
------------------------------------------------------------
------------------------------------------------------------
------------------------------------------Y------NS---------
------------------------------------------------------------
------------------------------------------------------------
------------------------------------------------------------
-----------------------------------------------------------L
DN--------------------------------TQQKIR-ISIM-------DMII----
----------D--KGS-------------S----VTLQE-----VTEYVSKKLNIE-K--
EYI-ER----TLQYFI------YKNI--MVV---------DG---N-----S--------
--------------INFIYPVS-ALP---TNHKVT-L--------R--D--N----R--S
----F-SAMCAIDAIGTSCTF---------NQDI-KINSICSATGK--E-IEVI------
-IKN--------------------EK-----------I--EY-VNNP-------N--LRV
LHIN-----LD----K----------------------H-LN---------WAASC----
------------------------------------------------------------
------------------------------------------------------------
------------------------------------------------------------
------------------------------------------------------------
------------------------------------------------------------
------------------------------------------------------------
------------------------------------------------------------
------------------------------------------------------------
------------------------------------------------------------
---------------------------------
>2542439659_QEY_2390__Alkylmercury_lyase__Clostridium_difficile_CD165___AVHX01000072_
------------------------------------------------------------
------------------------------------------------------------
------------------------------------------------------------
------------------------------------------------------------
------------------------------------------------------------
------------------------------------------------------------
------------------------------------MSQ---------------------
------------------------------------------------------------
------------------------------------------------------------
------------------------------------------------------------
-------------------IEK--------------------------------------
[truncated: 5,646,767 more chars]
