# Supplementary material for: Expanded Diversity and Phylogeny of mer Genes Broadens Mercury Resistance Paradigms and Reveals an Origin for MerA Among Thermophilic Archaea
Source: Front Microbiol. 2021 Jun 23;12:682605. doi: 10.3389/fmicb.2021.682605 (PMC8261052; doi:10.3389/fmicb.2021.682605)
Supplement: Supplementary file 1 [file Data_Sheet_1.ZIP › Supplementary Table S1_MerAB_database.xlsx]

## Sheet: Supp. Table S1
Supplementary Table S1. Genome, metagenome assembled genome, or single cell genome Integrated Microbial Genome (IMG) identifiers, MerA and MerB (including multiple copies) IMG gene identifiers, and taxonomy of genomes, MAGs, or SCGs identified in our genomic database that encode one or more copies of merA and merB.
Domain	IMG Genome	Genome Type	Content in mer genes	merA_copies	merA comment	merA IMG gene ID 1	merA IMG gene ID 2	merA IMG gene ID 3	merA IMG gene ID 4	merA IMG gene ID 5	merA IMG gene ID 6	merA IMG gene ID 7	merA IMG gene ID 8	merB copies	merB-like copies	merB comment	merB IMG gene ID 1	merB IMG gene ID 2	merB IMG gene ID 3	merB IMG gene ID 4	merB IMG gene ID 5	merB IMG gene ID 6	merB IMG gene ID 7	merB IMG gene ID 8	merB IMG gene ID 9-12	Phylum	Class	Order	Family	Genus	Species	Genome Name / Sample Name	Genome Sequencing Status
Bacteria	2516653049	Genome Analysis (Isolate)	merA & merB-like	2		2516915738	2516917021							0	4	117alt only	117alt:2516915739	117alt:2516917023	117alt:2516917104	117alt:2516917114						Actinobacteria	Actinobacteria	Sporichthyales	Sporichthyaceae	Sporichthya	Sporichthya polymorpha	Sporichthya polymorpha DSM 43042	Complete
Bacteria	2821241899	Genome Analysis (Isolate)	merA & merB-like	2		2821244587	2821245941							0	3	117alt only	117alt:2821243890	117alt:2821244586	117alt:2821245942							Actinobacteria	Actinobacteria	Micrococcales	Microbacteriaceae	Leifsonia	Leifsonia aquatica	Leifsonia aquatica DSM 20146	Complete
Bacteria	2739367682	Single Cell Analysis (screened)	merB-like only	0										0	3	117alt only	117alt:2739678106	117alt:2739678862	117alt:2739678941							Actinobacteria	Actinobacteria	unclassified	unclassified	unclassified	Actinobacteria bacterium	Actinobacteria bacterium JGI 01_K18_4000m (contamination screened)	Complete
Bacteria	2731957893	Genome Analysis (Isolate)	merA & merB-like	2		2733656832	2733658078							0	2	117alt only	117alt:2733656833	117alt:2733658079								Actinobacteria	Actinobacteria	Micrococcales	Microbacteriaceae	Microbacterium	Microbacterium testaceum	Microbacterium testaceum NS220	Complete
Bacteria	2690315802	Genome Analysis (Isolate)	merA & merB-like	2		2691138209	2691138245							0	2	117alt only	117alt:2691138210	117alt:2691138246								Actinobacteria	Actinobacteria	Corynebacteriales	Mycobacteriaceae	Mycolicibacterium	Mycolicibacterium mucogenicum	Mycolicibacterium mucogenicum CSUR P2099	Complete
Bacteria	2833997711	Genome Analysis (Isolate)	merA & merB-like	2		2833999482	2834003684							0	2	117alt only	117alt:2833999483	117alt:2834003683								Actinobacteria	Actinobacteria	Propionibacteriales	Nocardioidaceae	Nocardioides	Nocardioides panzhihuensis	Nocardioides panzhihuensis DSM 26487	Complete
Bacteria	2615840625	Genome Analysis (Isolate)	merA & merB-like	2		2616304867	2616305565							0	2	117alt only	117alt:2616304868	117alt:2616305566								Actinobacteria	Actinobacteria	Corynebacteriales	Nocardiaceae	Rhodococcus	Rhodococcus enclensis	Rhodococcus enclensis NIO-1009	Complete
Bacteria	2802429286	Genome Analysis (Isolate)	merA & merB-like	2		2804817498	2804818200							0	2	117alt only	117alt:2804817499	117alt:2804818201								Actinobacteria	Actinobacteria	Corynebacteriales	Nocardiaceae	Rhodococcus	Rhodococcus enclensis	Rhodococcus enclensis NIO-1009	Complete
Bacteria	2576861397	Genome Analysis (Isolate)	merA & merB-like	2		2578256092	2578256652							0	2	117alt only	117alt:2578256090	117alt:2578256091								Bacteroidetes	Flavobacteriia	Flavobacteriales	Flavobacteriaceae	Gillisia	Gillisia sp. Hel_I_29	Gillisia sp. Hel_I_29	Complete
Bacteria	2839527574	Genome Analysis (Isolate)	merA & merB-like	2		2839528173	2839530803							0	2	117alt only	117alt:2839528175	117alt:2839530805								Bacteroidetes	Flavobacteriia	Flavobacteriales	Flavobacteriaceae	Salegentibacter	Salegentibacter mishustinae	Salegentibacter mishustinae DSM 23404	Complete
Bacteria	2772190613	Genome Analysis (Isolate)	merA & merB-like	1		2772263168								0	2	117alt only	117alt:2772262986	117alt:2772263169								Actinobacteria	Actinobacteria	Corynebacteriales	Mycobacteriaceae	Mycobacterium	Mycobacterium dioxanotrophicus	Mycobacterium dioxanotrophicus PH-06	Complete
Bacteria	2744054849	Genome Analysis (Isolate)	merA & merB-like	1		2745864949								0	2	117alt only	117alt:2745864897	117alt:2745864950								Actinobacteria	Actinobacteria	Corynebacteriales	Mycobacteriaceae	Mycobacterium	Mycobacterium kansasii	Mycobacterium kansasii 1010001468	Complete
Bacteria	2808606750	Genome Analysis (Isolate)	merA & merB-like	1		2810554688								0	2	117alt only	117alt:2810550626	117alt:2810554689								Actinobacteria	Actinobacteria	Corynebacteriales	Mycobacteriaceae	Mycolicibacterium	Mycolicibacterium mucogenicum	Mycobacterium mucogenicum 1199456.5	Complete
Bacteria	2767802298	Genome Analysis (Isolate)	merA & merB-like	1		2769649401								0	2	117alt only	117alt:2769643771	117alt:2769649402								Actinobacteria	Actinobacteria	Corynebacteriales	Mycobacteriaceae	Mycobacterium	Mycobacterium sp. SWH-M3	Mycobacterium sp. SWH-M3	Complete
Bacteria	2630968954	Genome Analysis (Isolate)	merA & merB-like	1		2633904267								0	2	117alt only	117alt:2633903636	117alt:2633904268								Actinobacteria	Actinobacteria	Corynebacteriales	Nocardiaceae	Rhodococcus	Rhodococcus erythropolis	Rhodococcus erythropolis CAS922i	Complete
Bacteria	2744054776	Genome Analysis (Isolate)	merA & merB-like	1		2745611115								0	2	117alt only	117alt:2745609724	117alt:2745611116								Actinobacteria	Actinobacteria	Corynebacteriales	Nocardiaceae	Rhodococcus	Rhodococcus sp. EPR-134	Rhodococcus sp. EPR-134	Complete
Bacteria	637000248	Genome Analysis (Isolate)	merA & merB-like	1		638036564								0	2	117alt only	117alt:638036565	117alt:638036566								Actinobacteria	Rubrobacteria	Rubrobacterales	Rubrobacteraceae	Rubrobacter	Rubrobacter xylanophilus	Rubrobacter xylanophilus DSM 9941	Complete
Bacteria	2579779158	Genome Analysis (Isolate)	merA & merB-like	1		2582525936								0	2	117alt only	117alt:2582525937	117alt:2582525938								Deinococcus-Thermus	Deinococci	Deinococcales	Deinococcaceae	Deinococcus	Deinococcus sp. YIM 77859	Deinococcus sp. YIM 77859	Complete
Bacteria	2622736626	Genome Analysis (Isolate)	merB-like only	0										0	2	117alt only	117alt:2623587036	117alt:2623589304								Actinobacteria	Actinobacteria	Micromonosporales	Micromonosporaceae	Micromonospora	Micromonospora rhizosphaerae	Micromonospora rhizosphaerae DSM 45431	Complete
Bacteria	2767802087	Genome Analysis (Isolate)	merB-like only	0										0	2	117alt only	117alt:2768458697	117alt:2768459157								Actinobacteria	Actinobacteria	Streptomycetales	Streptomycetaceae	Streptomyces	Streptomyces mediolani	Streptomyces mediolani NRRL WC-3934	Complete
Bacteria	2791355434	Genome Analysis (Isolate)	merB-like only	0										0	2	117alt only	117alt:2794192255	117alt:2794192847								Actinobacteria	Actinobacteria	Streptomycetales	Streptomycetaceae	Streptomyces	Streptomyces nanshensis	Streptomyces nanshensis SCSIO M10372	Complete
Bacteria	2600255381	Genome Analysis (Isolate)	merA & merB-like	3		2601986829	2601986979	2601987056						0	1	117alt only	117alt:2601987057									Actinobacteria	Actinobacteria	Micrococcales	Brevibacteriaceae	Brevibacterium	Brevibacterium casei	Brevibacterium casei CIP 102111	Complete
Bacteria	2505679057	Genome Analysis (Isolate)	merA & merB-like	3		2505902777	2505903376	2505903536						0	1	117alt only	117alt:2505903375									Actinobacteria	Actinobacteria	Micrococcales	Micrococcaceae	Micrococcus	Micrococcus luteus	Micrococcus luteus J28	Complete
Bacteria	2517434006	Genome Analysis (Isolate)	merA & merB-like	2		2517447846	2517449199							0	1	117alt only	117alt:2517449200									Actinobacteria	Actinobacteria	Micrococcales	Brevibacteriaceae	Brevibacterium	Brevibacterium casei	Brevibacterium casei S18	Complete
Bacteria	2547132136	Genome Analysis (Isolate)	merA & merB-like	2		2547521957	2547522180							0	1	117alt only	117alt:2547521956									Actinobacteria	Actinobacteria	Micrococcales	Brevibacteriaceae	Brevibacterium	Brevibacterium senegalense	Brevibacterium senegalense JC43	Complete
Bacteria	2600255077	Genome Analysis (Isolate)	merA & merB-like	2		2600860775	2600863420							0	1	117alt only	117alt:2600863419									Actinobacteria	Actinobacteria	Geodermatophilales	Geodermatophilaceae	Blastococcus	Candidatus Blastococcus massiliensis	Candidatus Blastococcus massiliensis AP3	Complete
Bacteria	2775507047	Genome Analysis (Isolate)	merA & merB-like	2		2776907429	2776907438							0	1	117alt only	117alt:2776907437									Actinobacteria	Actinobacteria	Corynebacteriales	Corynebacteriaceae	Corynebacterium	Corynebacterium bouchesdurhonense	Corynebacterium bouchesdurhonense SN14	Complete
Bacteria	2808606636	Genome Analysis (Isolate)	merA & merB-like	2		2810140365	2810140414							0	1	117alt only	117alt:2810140364									Actinobacteria	Actinobacteria	Corynebacteriales	Corynebacteriaceae	Corynebacterium	Corynebacterium riegelii	Corynebacterium riegelii UMB0243	Complete
Bacteria	2597490209	Genome Analysis (Isolate)	merA & merB-like	2		2598724524	2598724534							0	1	117alt only	117alt:2598724523									Actinobacteria	Actinobacteria	Corynebacteriales	Corynebacteriaceae	Corynebacterium	Corynebacterium ureicelerivorans	Corynebacterium ureicelerivorans IMMIB RIV-2301	Complete
Bacteria	2687453620	Genome Analysis (Isolate)	merA & merB-like	2		2689503552	2689503658							0	1	117alt only	117alt:2689503657									Actinobacteria	Actinobacteria	Micrococcales	Micrococcaceae	Kocuria	Kocuria turfanensis	Kocuria turfanensis HO-9042	Complete
Bacteria	2854154782	Genome Analysis (Isolate)	merA & merB-like	2		2854155597	2854156234							0	1	117alt only	117alt:2854156235									Actinobacteria	Actinobacteria	Micrococcales	Micrococcaceae	Micrococcus	Micrococcus luteus	Micrococcus luteus 1058_MLUT	Complete
Bacteria	2849592500	Genome Analysis (Isolate)	merA & merB-like	2		2849592585	2849594259							0	1	117alt only	117alt:2849592584									Actinobacteria	Actinobacteria	Micrococcales	Micrococcaceae	Micrococcus	Micrococcus luteus	Micrococcus luteus KR	Complete
Bacteria	2728369112	Genome Analysis (Isolate)	merA & merB-like	2		2729223992	2729226084							0	1	117alt only	117alt:2729226083									Actinobacteria	Actinobacteria	Micrococcales	Micrococcaceae	Micrococcus	Micrococcus luteus	Micrococcus luteus NDB3Y10	Complete
Bacteria	2576861783	Genome Analysis (Isolate)	merA & merB-like	2		2579583223	2579585384							0	1	117alt only	117alt:2579583222									Actinobacteria	Actinobacteria	Micrococcales	Micrococcaceae	Micrococcus	Micrococcus luteus	Micrococcus luteus RIT304	Complete
Bacteria	2849585072	Genome Analysis (Isolate)	merA & merB-like	2		2849586555	2849587369							0	1	117alt only	117alt:2849587370									Actinobacteria	Actinobacteria	Micrococcales	Micrococcaceae	Micrococcus	Micrococcus luteus	Micrococcus luteus UMB0038	Complete
Bacteria	2849476578	Genome Analysis (Isolate)	merA & merB-like	2		2849477795	2849478770							0	1	117alt only	117alt:2849477794									Actinobacteria	Actinobacteria	Micrococcales	Micrococcaceae	Micrococcus	Micrococcus luteus	Micrococcus luteus UMB0867	Complete
Bacteria	2623620484	Genome Analysis (Isolate)	merA & merB-like	2		2624625924	2624627600							0	1	117alt only	117alt:2624627601									Actinobacteria	Actinobacteria	Micrococcales	Micrococcaceae	Micrococcus	Micrococcus luteus	Micrococcus luteus VTM4R57	Complete
Bacteria	2636416180	Genome Analysis (Isolate)	merA & merB-like	2		2639680878	2639682523							0	1	117alt only	117alt:2639680877									Actinobacteria	Actinobacteria	Corynebacteriales	Mycobacteriaceae	Mycobacterium	Mycobacterium nebraskense	Mycobacterium nebraskense AKUC1	Complete
Bacteria	2835082451	Genome Analysis (Isolate)	merA & merB-like	2		2835083546	2835083625							0	1	117alt only	117alt:2835083545									Actinobacteria	Actinobacteria	Micrococcales	Micrococcaceae	Pseudarthrobacter	Pseudarthrobacter phenanthrenivorans	Pseudarthrobacter phenanthrenivorans J015	Complete
Bacteria	2788500076	Genome Analysis (Isolate)	merA & merB-like	2		2789446257	2789446443							0	1	117alt only	117alt:2789446256									Actinobacteria	Actinobacteria	Micrococcales	Micrococcaceae	Tersicoccus	Tersicoccus phoenicis	Tersicoccus phoenicis 1p05MA	Complete
Bacteria	2667527978	Genome Analysis (Isolate)	merA & merB-like	2		2670280755	2670282300							0	1	117alt only	117alt:2670280756									Actinobacteria	Actinobacteria	Corynebacteriales	Tsukamurellaceae	Tsukamurella	Tsukamurella tyrosinosolvens	Tsukamurella tyrosinosolvens CCUG 38499	Complete
Bacteria	2639762617	Genome Analysis (Isolate)	merA & merB-like	2		2640222274	2640227282							0	1	117alt only	117alt:2640222275									Actinobacteria	Actinobacteria	Corynebacteriales	Tsukamurellaceae	Tsukamurella	Tsukamurella tyrosinosolvens	Tsukamurella tyrosinosolvens DSM 44234	Complete
Bacteria	2724679821	Genome Analysis (Isolate)	merA & merB-like	2		2728210420	2728210480							0	1	117alt only	117alt:2728210481									Bacteroidetes	Flavobacteriia	Flavobacteriales	Flavobacteriaceae	Dokdonia	Dokdonia pacifica	Dokdonia pacifica DSM 25597	Complete
Bacteria	2836705604	Genome Analysis (Isolate)	merA & merB-like	2		2836710455	2836709950							0	1	117alt only	117alt:2836710454									Bacteroidetes	Cytophagia	Cytophagales	Cyclobacteriaceae	Echinicola	Echinicola rosea	Echinicola rosea JL3085	Complete
Bacteria	2788500484	Genome Analysis (Isolate)	merA & merB-like	2		2790839737	2790839866							0	1	117alt only	117alt:2790839867									Bacteroidetes	Flavobacteriia	Flavobacteriales	Flavobacteriaceae	Maribacter	Maribacter sp. 4G9	Maribacter sp. 4G9	Complete
Bacteria	2744054599	Genome Analysis (Isolate)	merA & merB-like	2		2744912915	2744913007							0	1	117alt only	117alt:2744912916									Bacteroidetes	Cytophagia	Cytophagales	Hymenobacteraceae	Rufibacter	Rufibacter ruber	Rufibacter ruber CCM 8646	Complete
Bacteria	645951844	Genome Analysis (Isolate)	merA & merB-like	1		646093564								0	1	117alt only	117alt:646093563									Actinobacteria	Actinobacteria	Propionibacteriales	Nocardioidaceae	Aeromicrobium	Aeromicrobium marinum	Aeromicrobium marinum DSM 15272	Complete
Bacteria	2597489936	Genome Analysis (Isolate)	merA & merB-like	1		2598033261								0	1	117alt only	117alt:2598033262									Actinobacteria	Actinobacteria	Micrococcales	Microbacteriaceae	Agrococcus	Agrococcus pavilionensis	Agrococcus pavilionensis RW1	Complete
Bacteria	2512564011	Genome Analysis (Isolate)	merA & merB-like	1		2512630708								0	1	117alt only	117alt:2512628673									Actinobacteria	Actinobacteria	Pseudonocardiales	Pseudonocardiaceae	Amycolatopsis	Amycolatopsis halophila	Amycolatopsis halophila YIM 93223, DSM 45216	Complete
Bacteria	2706795028	Genome Analysis (Isolate)	merA & merB-like	1		2708616080								0	1	117alt only	117alt:2708616081									Actinobacteria	Actinobacteria	Micrococcales	Micrococcaceae	Arthrobacter	Arthrobacter sp. VKM Ac-2550	Arthrobacter permensis VKM Ac-2550	Complete
Bacteria	2865155884	Genome Analysis (Isolate)	merA & merB-like	1		2865156285								0	1	117alt only	117alt:2865156284									Actinobacteria	Actinobacteria	Micrococcales	Micrococcaceae	Arthrobacter	Arthrobacter rhombi	Arthrobacter rhombi B Ar 00.02	Complete
Bacteria	2519103017	Genome Analysis (Isolate)	merA & merB-like	1		2519156932								0	1	117alt only	117alt:2519156931									Actinobacteria	Actinobacteria	Micrococcales	Micrococcaceae	Arthrobacter	Arthrobacter sp. Br18	Arthrobacter sp. Br18	Complete
Bacteria	2518645508	Genome Analysis (Isolate)	merA & merB-like	1		2518676515								0	1	117alt only	117alt:2518676516									Actinobacteria	Actinobacteria	Micrococcales	Micrococcaceae	Arthrobacter	Arthrobacter sp. H20	Arthrobacter sp. H20	Complete
Bacteria	2551306098	Genome Analysis (Isolate)	merA & merB-like	1		2551763843								0	1	117alt only	117alt:2551763842									Actinobacteria	Actinobacteria	Micrococcales	Micrococcaceae	Arthrobacter	Arthrobacter sp. M2012083	Arthrobacter sp. M2012083	Complete
Bacteria	2791354802	Genome Analysis (Isolate)	merA & merB-like	1		2791553424								0	1	117alt only	117alt:2791553425									Actinobacteria	Actinobacteria	Micrococcales	Micrococcaceae	Arthrobacter	Arthrobacter sp. MYb211	Arthrobacter sp. MYb211	Complete
Bacteria	2791354806	Genome Analysis (Isolate)	merA & merB-like	1		2791568080								0	1	117alt only	117alt:2791568081									Actinobacteria	Actinobacteria	Micrococcales	Micrococcaceae	Arthrobacter	Arthrobacter sp. MYb221	Arthrobacter sp. MYb221	Complete
Bacteria	2751185875	Genome Analysis (Isolate)	merA & merB-like	1		2753664186								0	1	117alt only	117alt:2753664187									Actinobacteria	Actinobacteria	Micrococcales	Micrococcaceae	Arthrobacter	Arthrobacter sp. QXT-31	Arthrobacter sp. QXT-31	Complete
Bacteria	2643221705	Genome Analysis (Isolate)	merA & merB-like	1		2644580511								0	1	117alt only	117alt:2644580512									Actinobacteria	Actinobacteria	Micrococcales	Micrococcaceae	Arthrobacter	Arthrobacter sp. Soil736	Arthrobacter sp. Soil736	Complete
Bacteria	2563366511	Genome Analysis (Isolate)	merA & merB-like	1		2563415395								0	1	117alt only	117alt:2563415394									Actinobacteria	Actinobacteria	Micrococcales	Micrococcaceae	Arthrobacter	Arthrobacter sp. UNC362MFTsu5.1	Arthrobacter sp. UNC362MFTsu5.1	Complete
Bacteria	2834564487	Genome Analysis (Isolate)	merA & merB-like	1		2834565054								0	1	117alt only	117alt:2834565053									Actinobacteria	Actinobacteria	Micrococcales	Brevibacteriaceae	Brevibacterium	Brevibacterium casei	Brevibacterium casei M40	Complete
Bacteria	2634166182	Genome Analysis (Isolate)	merA & merB-like	1		2634664942								0	1	117alt only	117alt:2634664943									Actinobacteria	Actinobacteria	Micrococcales	Brevibacteriaceae	Brevibacterium	Brevibacterium sandarakinum	Brevibacterium sandarakinum DSM 22082	Complete
Bacteria	2846697172	Genome Analysis (Isolate)	merA & merB-like	1		2846700027								0	1	117alt only	117alt:2846700026									Actinobacteria	Actinobacteria	Micrococcales	Brevibacteriaceae	Brevibacterium	Brevibacterium sp. CS2	Brevibacterium sp. CS2	Complete
Bacteria	2778260926	Genome Analysis (Isolate)	merA & merB-like	1		2778307919								0	1	117alt only	117alt:2778307920									Actinobacteria	Actinobacteria	Micrococcales	Dermacoccaceae	Calidifontibacter	Calidifontibacter indicus	Calidifontibacter indicus DSM 22967	Complete
Bacteria	2731957606	Genome Analysis (Isolate)	merA & merB-like	1		2732397424								0	1	117alt only	117alt:2732397425									Actinobacteria	Actinobacteria	Micrococcales	Promicromonosporaceae	Cellulosimicrobium	Cellulosimicrobium funkei	Cellulosimicrobium funkei NBRC 104118	Complete
Bacteria	2515154029	Genome Analysis (Isolate)	merA & merB-like	1		2515277234								0	1	117alt only	117alt:2515277235									Actinobacteria	Actinobacteria	Corynebacteriales	Corynebacteriaceae	Corynebacterium	Corynebacterium doosanense	Corynebacterium doosanense CAU 212, DSM 45436	Complete
Bacteria	2639762811	Genome Analysis (Isolate)	merA & merB-like	1		2640804027								0	1	117alt only	117alt:2640804028									Actinobacteria	Actinobacteria	Corynebacteriales	Corynebacteriaceae	Corynebacterium	Corynebacterium doosanense	Corynebacterium doosanense CAU 212, DSM 45436	Complete
Bacteria	2862061221	Genome Analysis (Isolate)	merA & merB-like	1		2862062383								0	1	117alt only	117alt:2862062382									Actinobacteria	Actinobacteria	Corynebacteriales	Corynebacteriaceae	Corynebacterium	Corynebacterium hadale	Corynebacterium hadale NML92-0415	Complete
Bacteria	2690315770	Genome Analysis (Isolate)	merA & merB-like	1		2691031034								0	1	117alt only	117alt:2691031035									Actinobacteria	Actinobacteria	Corynebacteriales	Corynebacteriaceae	Corynebacterium	Corynebacterium oculi	Corynebacterium oculi NML 130210	Complete
Bacteria	2600255151	Genome Analysis (Isolate)	merA & merB-like	1		2601098895								0	1	117alt only	117alt:2601098896									Actinobacteria	Actinobacteria	Corynebacteriales	Corynebacteriaceae	Corynebacterium	Corynebacterium otitidis	Corynebacterium otitidis ATCC 51513	Complete
Bacteria	2537561797	Genome Analysis (Isolate)	merA & merB-like	1		2538665917								0	1	117alt only	117alt:2538665918									Actinobacteria	Actinobacteria	Corynebacteriales	Corynebacteriaceae	Corynebacterium	Corynebacterium otitidis	Corynebacterium otitidis ATCC 51513	Complete
Bacteria	2623620536	Genome Analysis (Isolate)	merA & merB-like	1		2624812100								0	1	117alt only	117alt:2624812101									Actinobacteria	Actinobacteria	Corynebacteriales	Corynebacteriaceae	Corynebacterium	Corynebacterium otitidis	Corynebacterium otitidis DSM 8821 Genome sequencing	Complete
Bacteria	2865627506	Genome Analysis (Isolate)	merA & merB-like	1		2865628910								0	1	117alt only	117alt:2865628909									Actinobacteria	Actinobacteria	Corynebacteriales	Corynebacteriaceae	Corynebacterium	Corynebacterium sp. HMSC034A01	Corynebacterium sp. HMSC034A01	Complete
Bacteria	2868013923	Genome Analysis (Isolate)	merA & merB-like	1		2868015134								0	1	117alt only	117alt:2868014501									Actinobacteria	Actinobacteria	Corynebacteriales	Corynebacteriaceae	Corynebacterium	Corynebacterium sp. HMSC071B10	Corynebacterium sp. HMSC071B10	Complete
Bacteria	2751185912	Genome Analysis (Isolate)	merA & merB-like	1		2753832952								0	1	117alt only	117alt:2753832951									Actinobacteria	Actinobacteria	Corynebacteriales	Corynebacteriaceae	Corynebacterium	Corynebacterium sp. NML120713	Corynebacterium sp. NML120713	Complete
Bacteria	2718218447	Genome Analysis (Isolate)	merA & merB-like	1		2721512042								0	1	117alt only	117alt:2721512041									Actinobacteria	Actinobacteria	Corynebacteriales	Corynebacteriaceae	Corynebacterium	Corynebacterium sp. NML98-0116	Corynebacterium sp. NML98-0116	Complete
Bacteria	2667527402	Genome Analysis (Isolate)	merA & merB-like	1		2668003112								0	1	117alt only	117alt:2668003111									Actinobacteria	Actinobacteria	Micrococcales	Microbacteriaceae	Cryobacterium	Cryobacterium psychrotolerans	Cryobacterium psychrotolerans CGMCC 1.5382	Complete
Bacteria	2866038893	Genome Analysis (Isolate)	merA & merB-like	1		2866040179								0	1	117alt only	117alt:2866040178									Actinobacteria	Actinobacteria	Micrococcales	Microbacteriaceae	Cryobacterium	Cryobacterium sp. M15	Cryobacterium sp. M15	Complete
Bacteria	2868303204	Genome Analysis (Isolate)	merA & merB-like	1		2868305717								0	1	117alt only	117alt:2868305716									Actinobacteria	Actinobacteria	Micrococcales	Microbacteriaceae	Cryobacterium	Cryobacterium sp. TMT1-1	Cryobacterium sp. TMT1-1	Complete
Bacteria	2866008994	Genome Analysis (Isolate)	merA & merB-like	1		2866011451								0	1	117alt only	117alt:2866011450									Actinobacteria	Actinobacteria	Micrococcales	Microbacteriaceae	Cryobacterium	Cryobacterium sp. Y57	Cryobacterium sp. Y57	Complete
Bacteria	2832455699	Genome Analysis (Isolate)	merA & merB-like	1		2832457847								0	1	117alt only	117alt:2832457846									Actinobacteria	Actinobacteria	Micrococcales	Dermacoccaceae	Dermacoccus	Dermacoccus nishinomiyaensis	Dermacoccus nishinomiyaensis UCD-KPL2528	Complete
Bacteria	2832437313	Genome Analysis (Isolate)	merA & merB-like	1		2832439491								0	1	117alt only	117alt:2832439490									Actinobacteria	Actinobacteria	Micrococcales	Dermacoccaceae	Dermacoccus	Dermacoccus nishinomiyaensis	Dermacoccus nishinomiyaensis UCD-KPL2534	Complete
Bacteria	649989926	Genome Analysis (Isolate)	merA & merB-like	1		650228423								0	1	117alt only	117alt:650228422									Actinobacteria	Actinobacteria	Micrococcales	Dermacoccaceae	Dermacoccus	Dermacoccus sp. Ellin185	Dermacoccus sp. Ellin185	Complete
Bacteria	2744054500	Genome Analysis (Isolate)	merA & merB-like	1		2744513411								0	1	117alt only	117alt:2744513410									Actinobacteria	Actinobacteria	Corynebacteriales	Dietziaceae	Dietzia	Dietzia timorensis	Dietzia timorensis ID05-A0528	Complete
Bacteria	2802428843	Genome Analysis (Isolate)	merA & merB-like	1		2802657371								0	1	117alt only	117alt:2802657372									Actinobacteria	Actinobacteria	Micrococcales	Micrococcaceae	Glutamicibacter	unclassified	Glutamicibacter mishrai S5-52	Complete
Bacteria	2865706887	Genome Analysis (Isolate)	merA & merB-like	1		2865708960								0	1	117alt only	117alt:2865708959									Actinobacteria	Actinobacteria	Micrococcales	Micrococcaceae	Glutamicibacter	Glutamicibacter sp. BW78	Glutamicibacter sp. BW78	Complete
Bacteria	2523231046	Genome Analysis (Isolate)	merA & merB-like	1		2523394877								0	1	117alt only	117alt:2523394878									Actinobacteria	Actinobacteria	Corynebacteriales	Gordoniaceae	Gordonia	Gordonia sihwensis	Gordonia sihwensis NBRC 108236	Complete
Bacteria	2775506968	Genome Analysis (Isolate)	merA & merB-like	1		2776539029								0	1	117alt only	117alt:2776539028									Actinobacteria	Actinobacteria	Corynebacteriales	Gordoniaceae	Gordonia	Gordonia sp. YC-JH1	Gordonia sp. YC-JH1	Complete
Bacteria	2728369474	Genome Analysis (Isolate)	merA & merB-like	1		2730498849								0	1	117alt only	117alt:2730498848									Actinobacteria	Actinobacteria	Jiangellales	Jiangellaceae	Haloactinopolyspora	Haloactinopolyspora alba	Haloactinopolyspora alba DSM 45211	Complete
Bacteria	2721755827	Genome Analysis (Isolate)	merA & merB-like	1		2724122640								0	1	117alt only	117alt:2724122639									Actinobacteria	Actinobacteria	Micrococcales	Intrasporangiaceae	Janibacter	Janibacter indicus	Janibacter indicus YFY001	Complete
Bacteria	2839542879	Genome Analysis (Isolate)	merA & merB-like	1		2839545115								0	1	117alt only	117alt:2839545114									Actinobacteria	Actinobacteria	Micrococcales	Intrasporangiaceae	Janibacter	Janibacter massiliensis	Janibacter massiliensis Marseille-P4121	Complete
Bacteria	2844806747	Genome Analysis (Isolate)	merA & merB-like	1		2844811123								0	1	117alt only	117alt:2844811122									Actinobacteria	Actinobacteria	Micrococcales	Dermatophilaceae	Kineosphaera	Kineosphaera limosa	Kineosphaera limosa DSM 14548	Complete
Bacteria	2524023180	Genome Analysis (Isolate)	merA & merB-like	1		2524341139								0	1	117alt only	117alt:2524341138									Actinobacteria	Actinobacteria	Micrococcales	Dermatophilaceae	Kineosphaera	Kineosphaera limosa	Kineosphaera limosa NBRC 100340	Complete
Bacteria	2866510393	Genome Analysis (Isolate)	merA & merB-like	1		2866511721								0	1	117alt only	117alt:2866511720									Actinobacteria	Actinobacteria	Micrococcales	Micrococcaceae	Kocuria	Kocuria sp. M5W7-7	Kocuria sp. M5W7-7	Complete
Bacteria	2734482797	Genome Analysis (Isolate)	merA & merB-like	1		2737432455								0	1	117alt only	117alt:2737432456									Actinobacteria	Actinobacteria	Micrococcales	Dermacoccaceae	Kytococcus	Kytococcus aerolatus	Kytococcus aerolatus DSM 22179	Complete
Bacteria	644736380	Genome Analysis (Isolate)	merA & merB-like	1		644992786								0	1	117alt only	117alt:644992787									Actinobacteria	Actinobacteria	Micrococcales	Dermacoccaceae	Kytococcus	Kytococcus sedentarius	Kytococcus sedentarius 541, DSM 20547	Complete
Bacteria	2839721034	Genome Analysis (Isolate)	merA & merB-like	1		2839722733								0	1	117alt only	117alt:2839722732									Actinobacteria	Actinobacteria	Micrococcales	Dermacoccaceae	Kytococcus	Kytococcus sedentarius	Kytococcus sedentarius NCTC 11040	Complete
Bacteria	2602041580	Genome Analysis (Isolate)	merA & merB-like	1		2602284393								0	1	117alt only	117alt:2602284392									Actinobacteria	Actinobacteria	Micrococcales	Microbacteriaceae	Leifsonia	Leifsonia aquatica	Leifsonia aquatica ATCC 14665	Complete
Bacteria	2856442703	Genome Analysis (Isolate)	merA & merB-like	1		2856442717								0	1	117alt only	117alt:2856442718									Actinobacteria	Actinobacteria	Micrococcales	Microbacteriaceae	Leifsonia	Leifsonia shinshuensis	Leifsonia shinshuensis DSM 15165	Complete
Bacteria	2834066153	Genome Analysis (Isolate)	merA & merB-like	1		2834068470								0	1	117alt only	117alt:2834068471									Actinobacteria	Actinobacteria	Micrococcales	Microbacteriaceae	Leifsonia	Leifsonia sp. ku-ls	Leifsonia sp. ku-ls	Complete
Bacteria	2788500511	Metagenome-Assembled Genome	merA & merB-like	1		2790936702								0	1	117alt only	117alt:2790936703									Actinobacteria	Actinobacteria	Micrococcales	Microbacteriaceae	Leifsonia	Leifsonia sp.	Leifsonia sp. NAT116	Complete
Bacteria	2663762721	Genome Analysis (Isolate)	merA & merB-like	1		2664126941								0	1	117alt only	117alt:2664126942									Actinobacteria	Actinobacteria	Pseudonocardiales	Pseudonocardiaceae	Lentzea	Lentzea flaviverrucosa	Lentzea flaviverrucosa CGMCC 4.578	Complete
Bacteria	2770939509	Genome Analysis (Isolate)	merA & merB-like	1		2771585388								0	1	117alt only	117alt:2771585387									Actinobacteria	Actinobacteria	Pseudonocardiales	Pseudonocardiaceae	Lentzea	Lentzea flaviverrucosa	Lentzea flaviverrucosa DSM 44664	Complete
Bacteria	2639762569	Genome Analysis (Isolate)	merA & merB-like	1		2640031234								0	1	117alt only	117alt:2640031233									Actinobacteria	Actinobacteria	Micrococcales	Microbacteriaceae	Leucobacter	Leucobacter chromiiresistens	Leucobacter chromiiresistens DSM 22788	Complete
Bacteria	2548876797	Genome Analysis (Isolate)	merA & merB-like	1		2549885606								0	1	117alt only	117alt:2549885607									Actinobacteria	Actinobacteria	Micrococcales	Microbacteriaceae	Leucobacter	Leucobacter chromiiresistens	Leucobacter chromiiresistens JG 31	Complete
Bacteria	2868030436	Genome Analysis (Isolate)	merA & merB-like	1		2868033855								0	1	117alt only	117alt:2868033856									Actinobacteria	Actinobacteria	Micrococcales	Microbacteriaceae	Microbacterium	Microbacterium enclense	Microbacterium enclense ZYFD042	Complete
Bacteria	2671180799	Genome Analysis (Isolate)	merA & merB-like	1		2674229678								0	1	117alt only	117alt:2674229677									Actinobacteria	Actinobacteria	Micrococcales	Microbacteriaceae	Microbacterium	Microbacterium ginsengisoli	Microbacterium ginsengisoli DSM 18659	Complete
Bacteria	2721755905	Genome Analysis (Isolate)	merA & merB-like	1		2724301269								0	1	117alt only	117alt:2724301270									Actinobacteria	Actinobacteria	Micrococcales	Microbacteriaceae	Microbacterium	Microbacterium hydrothermale	Microbacterium hydrothermale CGMCC 1.12512	Complete
Bacteria	2870575989	Genome Analysis (Isolate)	merA & merB-like	1		2870578914								0	1	117alt only	117alt:2870578915									Actinobacteria	Actinobacteria	Micrococcales	Microbacteriaceae	Microbacterium	Microbacterium marinum	Microbacterium marinum DSM 24947	Complete
Bacteria	2847298977	Genome Analysis (Isolate)	merA & merB-like	1		2847299738								0	1	117alt only	117alt:2847299739									Actinobacteria	Actinobacteria	Micrococcales	Microbacteriaceae	Microbacterium	Microbacterium oxydans	Microbacterium oxydans HG3	Complete
Bacteria	2824465740	Genome Analysis (Isolate)	merA & merB-like	1		2824468941								0	1	117alt only	117alt:2824469052									Actinobacteria	Actinobacteria	Micrococcales	Microbacteriaceae	Microbacterium	Microbacterium proteolyticum	Microbacterium proteolyticum CECT 8356	Complete
Bacteria	2861965821	Genome Analysis (Isolate)	merA & merB-like	1		2861968772								0	1	117alt only	117alt:2861968773									Actinobacteria	Actinobacteria	Micrococcales	Microbacteriaceae	Microbacterium	Microbacterium sp. HMWF026	Microbacterium sp. HMWF026	Complete
Bacteria	2791355186	Metagenome-Assembled Genome	merA & merB-like	1		2793025347								0	1	117alt only	117alt:2793025346									Actinobacteria	Actinobacteria	Micrococcales	Microbacteriaceae	Microbacterium	Microbacterium sp.	Microbacterium sp. IN25	Complete
Bacteria	2643221546	Genome Analysis (Isolate)	merA & merB-like	1		2643753254								0	1	117alt only	117alt:2643753255									Actinobacteria	Actinobacteria	Micrococcales	Microbacteriaceae	Microbacterium	Microbacterium sp. Root53	Microbacterium sp. Root53	Complete
Bacteria	2547132176	Genome Analysis (Isolate)	merA & merB-like	1		2547683013								0	1	117alt only	117alt:2547683012									Actinobacteria	Actinobacteria	Micrococcales	Microbacteriaceae	Microbacterium	Microbacterium sp. UCD-TDU	Microbacterium sp. UCD-TDU	Complete
Bacteria	2703719190	Genome Analysis (Isolate)	merA & merB-like	1		2705844165								0	1	117alt only	117alt:2705844166									Actinobacteria	Actinobacteria	Micrococcales	Micrococcaceae	unclassified	Micrococcaceae bacterium JKS001869	Micrococcaceae sp. JKS001869	Complete
Bacteria	2854159512	Genome Analysis (Isolate)	merA & merB-like	1		2854162004								0	1	117alt only	117alt:2854162005									Actinobacteria	Actinobacteria	Micrococcales	Micrococcaceae	Micrococcus	Micrococcus luteus	Micrococcus luteus 773_MLUT	Complete
Bacteria	2854152301	Genome Analysis (Isolate)	merA & merB-like	1		2854154345								0	1	117alt only	117alt:2854154346									Actinobacteria	Actinobacteria	Micrococcales	Micrococcaceae	Micrococcus	Micrococcus luteus	Micrococcus luteus NCTC 7563	Complete
Bacteria	647000274	Genome Analysis (Isolate)	merA & merB-like	1		647278389								0	1	117alt only	117alt:647278381									Actinobacteria	Actinobacteria	Micrococcales	Micrococcaceae	Micrococcus	Micrococcus luteus	Micrococcus luteus SK58	Complete
Bacteria	2619619011	Genome Analysis (Isolate)	merA & merB-like	1		2620383826								0	1	117alt only	117alt:2620383828									Actinobacteria	Actinobacteria	Micromonosporales	Micromonosporaceae	Micromonospora	Micromonospora aurantiaca	Micromonospora aurantiaca DSM 45487	Complete
Bacteria	2623620567	Genome Analysis (Isolate)	merA & merB-like	1		2624951509								0	1	117alt only	117alt:2624951508									Actinobacteria	Actinobacteria	Micromonosporales	Micromonosporaceae	Micromonospora	Micromonospora echinofusca	Micromonospora echinofusca DSM 43913	Complete
Bacteria	2802428830	Genome Analysis (Isolate)	merA & merB-like	1		2802576382								0	1	117alt only	117alt:2802576379									Actinobacteria	Actinobacteria	Micromonosporales	Micromonosporaceae	Micromonospora	Micromonospora sp. CNZ297	Micromonospora sp. CNZ297	Complete
Bacteria	2808606800	Genome Analysis (Isolate)	merA & merB-like	1		2810782931								0	1	117alt only	117alt:2810782932									Actinobacteria	Actinobacteria	Corynebacteriales	Mycobacteriaceae	Mycobacterium	Mycobacterium asiaticum	Mycobacterium asiaticum 1276495.2	Complete
Bacteria	2808606776	Genome Analysis (Isolate)	merA & merB-like	1		2810673520								0	1	117alt only	117alt:2810673521									Actinobacteria	Actinobacteria	Corynebacteriales	Mycobacteriaceae	Mycolicibacterium	Mycolicibacterium chubuense	Mycobacterium chubuense NCTC 10819	Complete
Bacteria	2865757452	Genome Analysis (Isolate)	merA & merB-like	1		2865757650								0	1	117alt only	117alt:2865757651									Actinobacteria	Actinobacteria	Corynebacteriales	Mycobacteriaceae	Mycolicibacterium	Mycolicibacterium duvalii	Mycobacterium duvalii IP141180004	Complete
Bacteria	2814123378	Genome Analysis (Isolate)	merA & merB-like	1		2815811051								0	1	117alt only	117alt:2815811050									Actinobacteria	Actinobacteria	Corynebacteriales	Mycobacteriaceae	Mycolicibacterium	Mycolicibacterium fortuitum	Mycobacterium fortuitum 1242461.0	Complete
Bacteria	2808606764	Genome Analysis (Isolate)	merA & merB-like	1		2810611099								0	1	117alt only	117alt:2810611098									Actinobacteria	Actinobacteria	Corynebacteriales	Mycobacteriaceae	Mycolicibacterium	Mycolicibacterium mucogenicum	Mycobacterium mucogenicum 1127319.6	Complete
Bacteria	2808606605	Genome Analysis (Isolate)	merA & merB-like	1		2810017884								0	1	117alt only	117alt:2810017885									Actinobacteria	Actinobacteria	Corynebacteriales	Mycobacteriaceae	Mycobacterium	Mycobacterium sp. 852002-51152_SCH6134967	Mycobacterium sp. 852002-51152_SCH6134967	Complete
Bacteria	2802429210	Genome Analysis (Isolate)	merA & merB-like	1		2804524503								0	1	117alt only	117alt:2804524504									Actinobacteria	Actinobacteria	Corynebacteriales	Mycobacteriaceae	Mycobacterium	Mycobacterium sp. SWH-M1	Mycobacterium sp. SWH-M1	Complete
Bacteria	2799113187	Genome Analysis (Isolate)	merA & merB-like	1		2802017976								0	1	117alt only	117alt:2802017977									Actinobacteria	Actinobacteria	Corynebacteriales	Mycobacteriaceae	Mycobacteroides	Mycobacteroides abscessus	Mycobacteroides abscessus abscessus 1013	Complete
Bacteria	2802428922	Genome Analysis (Isolate)	merA & merB-like	1		2803060416								0	1	117alt only	117alt:2803060415									Actinobacteria	Actinobacteria	Corynebacteriales	Mycobacteriaceae	Mycobacteroides	Mycobacteroides abscessus	Mycobacteroides abscessus abscessus 1036	Complete
Bacteria	2802428915	Genome Analysis (Isolate)	merA & merB-like	1		2803024950								0	1	117alt only	117alt:2803024951									Actinobacteria	Actinobacteria	Corynebacteriales	Mycobacteriaceae	Mycobacteroides	Mycobacteroides abscessus	Mycobacteroides abscessus abscessus 1041	Complete
Bacteria	2795385692	Genome Analysis (Isolate)	merA & merB-like	1		2796903465								0	1	117alt only	117alt:2796903466									Actinobacteria	Actinobacteria	Corynebacteriales	Mycobacteriaceae	Mycobacteroides	Mycobacteroides abscessus	Mycobacteroides abscessus abscessus 1061	Complete
Bacteria	2795385911	Genome Analysis (Isolate)	merA & merB-like	1		2798032500								0	1	117alt only	117alt:2798032501									Actinobacteria	Actinobacteria	Corynebacteriales	Mycobacteriaceae	Mycobacteroides	Mycobacteroides abscessus	Mycobacteroides abscessus abscessus 1067	Complete
Bacteria	2799113194	Genome Analysis (Isolate)	merA & merB-like	1		2802054017								0	1	117alt only	117alt:2802054016									Actinobacteria	Actinobacteria	Corynebacteriales	Mycobacteriaceae	Mycobacteroides	Mycobacteroides abscessus	Mycobacteroides abscessus abscessus 1069	Complete
Bacteria	2795385912	Genome Analysis (Isolate)	merA & merB-like	1		2798037629								0	1	117alt only	117alt:2798037630									Actinobacteria	Actinobacteria	Corynebacteriales	Mycobacteriaceae	Mycobacteroides	Mycobacteroides abscessus	Mycobacteroides abscessus abscessus 1131	Complete
Bacteria	2799113216	Genome Analysis (Isolate)	merA & merB-like	1		2802163397								0	1	117alt only	117alt:2802163396									Actinobacteria	Actinobacteria	Corynebacteriales	Mycobacteriaceae	Mycobacteroides	Mycobacteroides abscessus	Mycobacteroides abscessus abscessus 172	Complete
Bacteria	2795385878	Genome Analysis (Isolate)	merA & merB-like	1		2797857439								0	1	117alt only	117alt:2797857438									Actinobacteria	Actinobacteria	Corynebacteriales	Mycobacteriaceae	Mycobacteroides	Mycobacteroides abscessus	Mycobacteroides abscessus abscessus 176	Complete
Bacteria	2799113238	Genome Analysis (Isolate)	merA & merB-like	1		2802276424								0	1	117alt only	117alt:2802276423									Actinobacteria	Actinobacteria	Corynebacteriales	Mycobacteriaceae	Mycobacteroides	Mycobacteroides abscessus	Mycobacteroides abscessus abscessus 181	Complete
Bacteria	2799113078	Genome Analysis (Isolate)	merA & merB-like	1		2801461697								0	1	117alt only	117alt:2801461696									Actinobacteria	Actinobacteria	Corynebacteriales	Mycobacteriaceae	Mycobacteroides	Mycobacteroides abscessus	Mycobacteroides abscessus abscessus 233	Complete
Bacteria	2802429120	Genome Analysis (Isolate)	merA & merB-like	1		2804068131								0	1	117alt only	117alt:2804068132									Actinobacteria	Actinobacteria	Corynebacteriales	Mycobacteriaceae	Mycobacteroides	Mycobacteroides abscessus	Mycobacteroides abscessus abscessus 235	Complete
Bacteria	2802429116	Genome Analysis (Isolate)	merA & merB-like	1		2804044997								0	1	117alt only	117alt:2804044996									Actinobacteria	Actinobacteria	Corynebacteriales	Mycobacteriaceae	Mycobacteroides	Mycobacteroides abscessus	Mycobacteroides abscessus abscessus 245	Complete
Bacteria	2802428996	Genome Analysis (Isolate)	merA & merB-like	1		2803434806								0	1	117alt only	117alt:2803434805									Actinobacteria	Actinobacteria	Corynebacteriales	Mycobacteriaceae	Mycobacteroides	Mycobacteroides abscessus	Mycobacteroides abscessus abscessus 255	Complete
Bacteria	2802429074	Genome Analysis (Isolate)	merA & merB-like	1		2803829853								0	1	117alt only	117alt:2803829852									Actinobacteria	Actinobacteria	Corynebacteriales	Mycobacteriaceae	Mycobacteroides	Mycobacteroides abscessus	Mycobacteroides abscessus abscessus 264	Complete
Bacteria	2802429095	Genome Analysis (Isolate)	merA & merB-like	1		2803942386								0	1	117alt only	117alt:2803942385									Actinobacteria	Actinobacteria	Corynebacteriales	Mycobacteriaceae	Mycobacteroides	Mycobacteroides abscessus	Mycobacteroides abscessus abscessus 384	Complete
Bacteria	2802429023	Genome Analysis (Isolate)	merA & merB-like	1		2803574451								0	1	117alt only	117alt:2803574452									Actinobacteria	Actinobacteria	Corynebacteriales	Mycobacteriaceae	Mycobacteroides	Mycobacteroides abscessus	Mycobacteroides abscessus abscessus 596	Complete
Bacteria	2802429157	Genome Analysis (Isolate)	merA & merB-like	1		2804259345								0	1	117alt only	117alt:2804259346									Actinobacteria	Actinobacteria	Corynebacteriales	Mycobacteriaceae	Mycobacteroides	Mycobacteroides abscessus	Mycobacteroides abscessus abscessus 621	Complete
Bacteria	2795386033	Genome Analysis (Isolate)	merA & merB-like	1		2798664112								0	1	117alt only	117alt:2798664113									Actinobacteria	Actinobacteria	Corynebacteriales	Mycobacteriaceae	Mycobacteroides	Mycobacteroides abscessus	Mycobacteroides abscessus abscessus 626	Complete
Bacteria	2795385688	Genome Analysis (Isolate)	merA & merB-like	1		2796882484								0	1	117alt only	117alt:2796882485									Actinobacteria	Actinobacteria	Corynebacteriales	Mycobacteriaceae	Mycobacteroides	Mycobacteroides abscessus	Mycobacteroides abscessus abscessus 640	Complete
Bacteria	2795385619	Genome Analysis (Isolate)	merA & merB-like	1		2796523927								0	1	117alt only	117alt:2796523928									Actinobacteria	Actinobacteria	Corynebacteriales	Mycobacteriaceae	Mycobacteroides	Mycobacteroides abscessus	Mycobacteroides abscessus abscessus 650	Complete
Bacteria	2799113071	Genome Analysis (Isolate)	merA & merB-like	1		2801427338								0	1	117alt only	117alt:2801427337									Actinobacteria	Actinobacteria	Corynebacteriales	Mycobacteriaceae	Mycobacteroides	Mycobacteroides abscessus	Mycobacteroides abscessus abscessus 692	Complete
Bacteria	2795385773	Genome Analysis (Isolate)	merA & merB-like	1		2797320107								0	1	117alt only	117alt:2797320106									Actinobacteria	Actinobacteria	Corynebacteriales	Mycobacteriaceae	Mycobacteroides	Mycobacteroides abscessus	Mycobacteroides abscessus abscessus 708	Complete
Bacteria	2802429020	Genome Analysis (Isolate)	merA & merB-like	1		2803558617								0	1	117alt only	117alt:2803558618									Actinobacteria	Actinobacteria	Corynebacteriales	Mycobacteriaceae	Mycobacteroides	Mycobacteroides abscessus	Mycobacteroides abscessus abscessus 714	Complete
Bacteria	2802429082	Genome Analysis (Isolate)	merA & merB-like	1		2803872351								0	1	117alt only	117alt:2803872352									Actinobacteria	Actinobacteria	Corynebacteriales	Mycobacteriaceae	Mycobacteroides	Mycobacteroides abscessus	Mycobacteroides abscessus abscessus 715	Complete
Bacteria	2799113137	Genome Analysis (Isolate)	merA & merB-like	1		2801762100								0	1	117alt only	117alt:2801762099									Actinobacteria	Actinobacteria	Corynebacteriales	Mycobacteriaceae	Mycobacteroides	Mycobacteroides abscessus	Mycobacteroides abscessus abscessus 722	Complete
Bacteria	2795386005	Genome Analysis (Isolate)	merA & merB-like	1		2798519209								0	1	117alt only	117alt:2798519208									Actinobacteria	Actinobacteria	Corynebacteriales	Mycobacteriaceae	Mycobacteroides	Mycobacteroides abscessus	Mycobacteroides abscessus abscessus 901	Complete
Bacteria	2802429128	Genome Analysis (Isolate)	merA & merB-like	1		2804108785								0	1	117alt only	117alt:2804108786									Actinobacteria	Actinobacteria	Corynebacteriales	Mycobacteriaceae	Mycobacteroides	Mycobacteroides abscessus	Mycobacteroides abscessus abscessus 910	Complete
Bacteria	2795385830	Genome Analysis (Isolate)	merA & merB-like	1		2797611964								0	1	117alt only	117alt:2797611965									Actinobacteria	Actinobacteria	Corynebacteriales	Mycobacteriaceae	Mycobacteroides	Mycobacteroides abscessus	Mycobacteroides abscessus abscessus 913	Complete
Bacteria	2795385828	Genome Analysis (Isolate)	merA & merB-like	1		2797602750								0	1	117alt only	117alt:2797602751									Actinobacteria	Actinobacteria	Corynebacteriales	Mycobacteriaceae	Mycobacteroides	Mycobacteroides abscessus	Mycobacteroides abscessus abscessus 915	Complete
Bacteria	2802429172	Genome Analysis (Isolate)	merA & merB-like	1		2804336074								0	1	117alt only	117alt:2804336075									Actinobacteria	Actinobacteria	Corynebacteriales	Mycobacteriaceae	Mycobacteroides	Mycobacteroides abscessus	Mycobacteroides abscessus abscessus 964	Complete
Bacteria	2799113186	Genome Analysis (Isolate)	merA & merB-like	1		2802012925								0	1	117alt only	117alt:2802012924									Actinobacteria	Actinobacteria	Corynebacteriales	Mycobacteriaceae	Mycobacteroides	Mycobacteroides abscessus	Mycobacteroides abscessus abscessus 987	Complete
Bacteria	2667528066	Genome Analysis (Isolate)	merA & merB-like	1		2670653973								0	1	117alt only	117alt:2670653974									Actinobacteria	Actinobacteria	Corynebacteriales	Mycobacteriaceae	Mycobacteroides	Mycobacteroides abscessus	Mycobacteroides abscessus PAP_CF_004d	Complete
Bacteria	2663763043	Genome Analysis (Isolate)	merA & merB-like	1		2665425672								0	1	117alt only	117alt:2665425673									Actinobacteria	Actinobacteria	Corynebacteriales	Mycobacteriaceae	Mycobacteroides	Mycobacteroides abscessus	Mycobacteroides abscessus PAP067	Complete
Bacteria	2695420901	Genome Analysis (Isolate)	merA & merB-like	1		2697975367								0	1	117alt only	117alt:2697975368									Actinobacteria	Actinobacteria	Corynebacteriales	Mycobacteriaceae	Mycobacteroides	Mycobacteroides abscessus	Mycobacteroides abscessus PAP068	Complete
Bacteria	2671180518	Genome Analysis (Isolate)	merA & merB-like	1		2673112768								0	1	117alt only	117alt:2673112769									Actinobacteria	Actinobacteria	Corynebacteriales	Mycobacteriaceae	Mycobacteroides	Mycobacteroides abscessus	Mycobacteroides abscessus PAP069	Complete
Bacteria	2681813215	Genome Analysis (Isolate)	merA & merB-like	1		2683338377								0	1	117alt only	117alt:2683338378									Actinobacteria	Actinobacteria	Corynebacteriales	Mycobacteriaceae	Mycobacteroides	Mycobacteroides sp. H003	Mycobacteroides sp. H003	Complete
Bacteria	2671180794	Genome Analysis (Isolate)	merA & merB-like	1		2674205268								0	1	117alt only	117alt:2674205269									Actinobacteria	Actinobacteria	Corynebacteriales	Mycobacteriaceae	Mycobacteroides	Mycobacteroides sp. H063	Mycobacteroides sp. H063	Complete
Bacteria	2698536499	Genome Analysis (Isolate)	merA & merB-like	1		2699353715								0	1	117alt only	117alt:2699353716									Actinobacteria	Actinobacteria	Corynebacteriales	Mycobacteriaceae	Mycobacteroides	Mycobacteroides sp. H079	Mycobacteroides sp. H079	Complete
Bacteria	2671180585	Genome Analysis (Isolate)	merA & merB-like	1		2673368221								0	1	117alt only	117alt:2673368220									Actinobacteria	Actinobacteria	Corynebacteriales	Mycobacteriaceae	Mycobacteroides	Mycobacteroides sp. H092	Mycobacteroides sp. H092	Complete
Bacteria	2703718744	Genome Analysis (Isolate)	merA & merB-like	1		2704209553								0	1	117alt only	117alt:2704209554									Actinobacteria	Actinobacteria	Corynebacteriales	Mycobacteriaceae	Mycobacteroides	Mycobacteroides sp. H101	Mycobacteroides sp. H101	Complete
Bacteria	2698536626	Genome Analysis (Isolate)	merA & merB-like	1		2699846940								0	1	117alt only	117alt:2699846939									Actinobacteria	Actinobacteria	Corynebacteriales	Mycobacteriaceae	Mycobacteroides	Mycobacteroides sp. H110	Mycobacteroides sp. H110	Complete
Bacteria	2703718745	Genome Analysis (Isolate)	merA & merB-like	1		2704211449								0	1	117alt only	117alt:2704211450									Actinobacteria	Actinobacteria	Corynebacteriales	Mycobacteriaceae	Mycobacteroides	Mycobacteroides sp. HXVII	Mycobacteroides sp. HXVII	Complete
Bacteria	2703718746	Genome Analysis (Isolate)	merA & merB-like	1		2704217337								0	1	117alt only	117alt:2704217338									Actinobacteria	Actinobacteria	Corynebacteriales	Mycobacteriaceae	Mycobacteroides	Mycobacteroides sp. HXXIII	Mycobacteroides sp. HXXIII	Complete
Bacteria	2775507219	Genome Analysis (Isolate)	merA & merB-like	1		2777965973								0	1	117alt only	117alt:2777965974									Actinobacteria	Actinobacteria	Corynebacteriales	Mycobacteriaceae	Mycolicibacter	Mycolicibacter icosiumassiliensis	Mycolicibacter icosiumassiliensis 8WA6	Complete
Bacteria	2865385185	Genome Analysis (Isolate)	merA & merB-like	1		2865389089								0	1	117alt only	117alt:2865389090									Actinobacteria	Actinobacteria	Corynebacteriales	Mycobacteriaceae	Mycolicibacter	Mycolicibacter longobardus	Mycolicibacter longobardus DSM 45394	Complete
Bacteria	2558309009	Genome Analysis (Isolate)	merA & merB-like	1		2558342181								0	1	117alt only	117alt:2558342182									Actinobacteria	Actinobacteria	Corynebacteriales	Mycobacteriaceae	Mycolicibacterium	Mycolicibacterium aromaticivorans	Mycolicibacterium aromaticivorans JS19b1	Complete
Bacteria	2724679285	Genome Analysis (Isolate)	merA & merB-like	1		2726231343								0	1	117alt only	117alt:2726231344									Actinobacteria	Actinobacteria	Corynebacteriales	Mycobacteriaceae	Mycolicibacterium	Mycolicibacterium canariasense	Mycolicibacterium canariasense	Complete
Bacteria	2630968674	Genome Analysis (Isolate)	merA & merB-like	1		2632777060								0	1	117alt only	117alt:2632777059									Actinobacteria	Actinobacteria	Corynebacteriales	Mycobacteriaceae	Mycolicibacterium	Mycolicibacterium chlorophenolicum	Mycolicibacterium chlorophenolicum DSM 43826	Complete
Bacteria	2731957580	Genome Analysis (Isolate)	merA & merB-like	1		2732286571								0	1	117alt only	117alt:2732286570									Actinobacteria	Actinobacteria	Corynebacteriales	Mycobacteriaceae	Mycolicibacterium	Mycolicibacterium chlorophenolicum	Mycolicibacterium chlorophenolicum NBRC 15527	Complete
Bacteria	2630968491	Genome Analysis (Isolate)	merA & merB-like	1		2632012622								0	1	117alt only	117alt:2632012621									Actinobacteria	Actinobacteria	Corynebacteriales	Mycobacteriaceae	Mycolicibacterium	Mycolicibacterium chubuense	Mycolicibacterium chubuense DSM 44219	Complete
Bacteria	640427122	Genome Analysis (Isolate)	merA & merB-like	1		640457436								0	1	117alt only	117alt:640457437									Actinobacteria	Actinobacteria	Corynebacteriales	Mycobacteriaceae	Mycolicibacterium	Mycolicibacterium gilvum	Mycolicibacterium gilvum PYR-GCK	Complete
Bacteria	649633070	Genome Analysis (Isolate)	merA & merB-like	1		649807402								0	1	117alt only	117alt:649807403									Actinobacteria	Actinobacteria	Corynebacteriales	Mycobacteriaceae	Mycolicibacterium	Mycolicibacterium gilvum	Mycolicibacterium gilvum Spyr1	Complete
Bacteria	2585427704	Genome Analysis (Isolate)	merA & merB-like	1		2586274366								0	1	117alt only	117alt:2586274367									Actinobacteria	Actinobacteria	Corynebacteriales	Mycobacteriaceae	Mycolicibacterium	Mycolicibacterium iranicum	Mycolicibacterium iranicum UM_TJL	Complete
Bacteria	2636415805	Genome Analysis (Isolate)	merA & merB-like	1		2638087381								0	1	117alt only	117alt:2638087382									Actinobacteria	Actinobacteria	Corynebacteriales	Mycobacteriaceae	Mycolicibacterium	Mycolicibacterium llatzerense	Mycolicibacterium llatzerense CLUC14	Complete
Bacteria	2869214934	Genome Analysis (Isolate)	merA & merB-like	1		2869215612								0	1	117alt only	117alt:2869215611									Actinobacteria	Actinobacteria	Corynebacteriales	Mycobacteriaceae	Mycolicibacterium	Mycolicibacterium mucogenicum	Mycolicibacterium mucogenicum CCH10-A2	Complete
Bacteria	2856201601	Genome Analysis (Isolate)	merA & merB-like	1		2856205026								0	1	117alt only	117alt:2856205025									Actinobacteria	Actinobacteria	Corynebacteriales	Mycobacteriaceae	Mycolicibacterium	Mycolicibacterium mucogenicum	Mycolicibacterium mucogenicum CCH12-A2	Complete
Bacteria	2671180853	Genome Analysis (Isolate)	merA & merB-like	1		2674461263								0	1	117alt only	117alt:2674461262									Actinobacteria	Actinobacteria	Corynebacteriales	Mycobacteriaceae	Mycolicibacterium	Mycolicibacterium novocastrense	Mycolicibacterium novocastrense GA-2613	Complete
Bacteria	2660238023	Genome Analysis (Isolate)	merA & merB-like	1		2660721493								0	1	117alt only	117alt:2660721494									Actinobacteria	Actinobacteria	Corynebacteriales	Mycobacteriaceae	Mycolicibacterium	Mycolicibacterium novocastrense	Mycolicibacterium novocastrense GA-2617	Complete
Bacteria	2695420616	Genome Analysis (Isolate)	merA & merB-like	1		2696769801								0	1	117alt only	117alt:2696769800									Actinobacteria	Actinobacteria	Corynebacteriales	Mycobacteriaceae	Mycolicibacterium	Mycolicibacterium novocastrense	Mycolicibacterium novocastrense GA-2945b	Complete
Bacteria	2506783048	Genome Analysis (Isolate)	merA & merB-like	1		2507064463								0	1	117alt only	117alt:2507064464									Actinobacteria	Actinobacteria	Corynebacteriales	Mycobacteriaceae	Mycolicibacterium	Mycolicibacterium rhodesiae	Mycolicibacterium rhodesiae JS60	Complete
Bacteria	2825202462	Genome Analysis (Isolate)	merA & merB-like	1		2825209272								0	1	117alt only	117alt:2825209273									Actinobacteria	Actinobacteria	Corynebacteriales	Mycobacteriaceae	Mycolicibacterium	Mycolicibacterium sp. BK598	Mycolicibacterium sp. BK598	Complete
Bacteria	2825215390	Genome Analysis (Isolate)	merA & merB-like	1		2825222222								0	1	117alt only	117alt:2825222221									Actinobacteria	Actinobacteria	Corynebacteriales	Mycobacteriaceae	Mycolicibacterium	Mycolicibacterium sp. BK607	Mycolicibacterium sp. BK607	Complete
Bacteria	2869190232	Genome Analysis (Isolate)	merA & merB-like	1		2869195956								0	1	117alt only	117alt:2869195955									Actinobacteria	Actinobacteria	Corynebacteriales	Mycobacteriaceae	Mycolicibacterium	Mycolicibacterium sp. (ex Dasyatis americana)	Mycolicibacterium sp. Dasyatis americana	Complete
Bacteria	2856263631	Genome Analysis (Isolate)	merA & merB-like	1		2856267875								0	1	117alt only	117alt:2856267876									Actinobacteria	Actinobacteria	Corynebacteriales	Mycobacteriaceae	Mycolicibacterium	Mycolicibacterium sp. GF69	Mycolicibacterium sp. GF69	Complete
Bacteria	2834019907	Genome Analysis (Isolate)	merA & merB-like	1		2834022795								0	1	117alt only	117alt:2834022794									Actinobacteria	Actinobacteria	Propionibacteriales	Propionibacteriaceae	Naumannella	Naumannella cuiyingiana	Naumannella cuiyingiana DSM 103164	Complete
Bacteria	2731957515	Genome Analysis (Isolate)	merA & merB-like	1		2731997265								0	1	117alt only	117alt:2731997264									Actinobacteria	Actinobacteria	Propionibacteriales	Propionibacteriaceae	Naumannella	Naumannella halotolerans	Naumannella halotolerans DSM 24323	Complete
Bacteria	651324077	Genome Analysis (Isolate)	merA & merB-like	1		651399609								0	1	117alt only	117alt:651399610									Actinobacteria	Actinobacteria	Propionibacteriales	Nocardioidaceae	unclassified	Nocardioidaceae bacterium Broad-1	Nocardioidaceae bacterium Broad-1	Complete
Bacteria	2816332112	Genome Analysis (Isolate)	merA & merB-like	1		2816388921								0	1	117alt only	117alt:2816388920									Actinobacteria	Actinobacteria	Propionibacteriales	Nocardioidaceae	Nocardioides	Nocardioides albertanoniae	Nocardioides albertanoniae DSM 25218	Complete
Bacteria	2867498717	Genome Analysis (Isolate)	merA & merB-like	1		2867501519								0	1	117alt only	117alt:2867501520									Actinobacteria	Actinobacteria	Propionibacteriales	Nocardioidaceae	Nocardioides	Nocardioides ganghwensis	Nocardioides ganghwensis CGMCC 4.6875	Complete
Bacteria	2831307866	Genome Analysis (Isolate)	merA & merB-like	1		2831308807								0	1	117alt only	117alt:2831308806									Actinobacteria	Actinobacteria	Propionibacteriales	Nocardioidaceae	Nocardioides	Nocardioides marinus	Nocardioides marinus DSM 18248	Complete
Bacteria	2844830896	Genome Analysis (Isolate)	merA & merB-like	1		2844832051								0	1	117alt only	117alt:2844832050									Actinobacteria	Actinobacteria	Propionibacteriales	Nocardioidaceae	Nocardioides	Nocardioides panaciterrulae	Nocardioides panaciterrulae DSM 21350	Complete
Bacteria	2855273060	Genome Analysis (Isolate)	merA & merB-like	1		2855273345								0	1	117alt only	117alt:2855273344									Actinobacteria	Actinobacteria	Propionibacteriales	Nocardioidaceae	Nocardioides	Nocardioides silvaticus	Nocardioides sp. CCTCC AB 2018079	Complete
Bacteria	2651870231	Metagenome-Assembled Genome	merA & merB-like	1		2654172823								0	1	117alt only	117alt:2654172824									Actinobacteria	Actinobacteria	Propionibacteriales	Nocardioidaceae	Nocardioides	unclassified	Nocardioides sp. REDSEA-S22_B2	In progress
Bacteria	2868088558	Genome Analysis (Isolate)	merA & merB-like	1		2868089404								0	1	117alt only	117alt:2868089379									Actinobacteria	Actinobacteria	Jiangellales	Jiangellaceae	Phytoactinopolyspora	Phytoactinopolyspora endophytica	Phytoactinopolyspora endophytica EGI 60009	Complete
Bacteria	643348509	Genome Analysis (Isolate)	merA & merB-like	1		643580625								0	1	117alt only	117alt:643580626									Actinobacteria	Actinobacteria	Micrococcales	Micrococcaceae	Pseudarthrobacter	Pseudarthrobacter chlorophenolicus	Pseudarthrobacter chlorophenolicus A6	Complete
Bacteria	2634166551	Genome Analysis (Isolate)	merA & merB-like	1		2636105923								0	1	117alt only	117alt:2636105924									Actinobacteria	Actinobacteria	Micrococcales	Micrococcaceae	Pseudarthrobacter	Pseudarthrobacter chlorophenolicus	Pseudarthrobacter chlorophenolicus DSM 12829	Complete
Bacteria	2630968475	Genome Analysis (Isolate)	merA & merB-like	1		2631955707								0	1	117alt only	117alt:2631955706									Actinobacteria	Actinobacteria	Micrococcales	Micrococcaceae	Pseudarthrobacter	Pseudarthrobacter chlorophenolicus	Pseudarthrobacter chlorophenolicus Mor30.16	Complete
Bacteria	2718218254	Genome Analysis (Isolate)	merA & merB-like	1		2720715653								0	1	117alt only	117alt:2720715654									Actinobacteria	Actinobacteria	Corynebacteriales	Nocardiaceae	Rhodococcus	Rhodococcus sp. 008	Rhodococcus sp. 008	Complete
Bacteria	2765235910	Genome Analysis (Isolate)	merA & merB-like	1		2765887831								0	1	117alt only	117alt:2765887830									Actinobacteria	Actinobacteria	Corynebacteriales	Nocardiaceae	Rhodococcus	Rhodococcus sp. 06-1059B-a	Rhodococcus sp. 06-1059B-a	Complete
Bacteria	2765235925	Genome Analysis (Isolate)	merA & merB-like	1		2765970503								0	1	117alt only	117alt:2765970502									Actinobacteria	Actinobacteria	Corynebacteriales	Nocardiaceae	Rhodococcus	Rhodococcus sp. 06-1460-1B	Rhodococcus sp. 06-1460-1B	Complete
Bacteria	2765235938	Genome Analysis (Isolate)	merA & merB-like	1		2766046232								0	1	117alt only	117alt:2766046233									Actinobacteria	Actinobacteria	Corynebacteriales	Nocardiaceae	Rhodococcus	Rhodococcus sp. 14-2470-1a	Rhodococcus sp. 14-2470-1a	Complete
Bacteria	2706794586	Genome Analysis (Isolate)	merA & merB-like	1		2707542352								0	1	117alt only	117alt:2707542353									Actinobacteria	Actinobacteria	Corynebacteriales	Nocardiaceae	Rhodococcus	Rhodococcus sp. 4J2A2	Rhodococcus sp. 4J2A2	Complete
Bacteria	2600255126	Genome Analysis (Isolate)	merA & merB-like	1		2601039223								0	1	117alt only	117alt:2601039222									Actinobacteria	Actinobacteria	Corynebacteriales	Nocardiaceae	Rhodococcus	Rhodococcus sp. AW25M09	Rhodococcus sp. AW25M09	Complete
Bacteria	2630968327	Genome Analysis (Isolate)	merA & merB-like	1		2631346830								0	1	117alt only	117alt:2631346829									Actinobacteria	Actinobacteria	Corynebacteriales	Nocardiaceae	Rhodococcus	Rhodococcus sp. Chr-9	Rhodococcus sp. Chr-9	Complete
Bacteria	2773857827	Genome Analysis (Isolate)	merA & merB-like	1		2774627005								0	1	117alt only	117alt:2774627006									Actinobacteria	Actinobacteria	Corynebacteriales	Nocardiaceae	Rhodococcus	Rhodococcus sp. PBTS 2	Rhodococcus sp. PBTS 2	Complete
Bacteria	2684623067	Genome Analysis (Isolate)	merA & merB-like	1		2686659616								0	1	117alt only	117alt:2686659617									Actinobacteria	Actinobacteria	Corynebacteriales	Nocardiaceae	Rhodococcus	Rhodococcus sp. PBTS 2	Rhodococcus sp. PBTS2	Complete
Bacteria	2751185734	Genome Analysis (Isolate)	merA & merB-like	1		2753074075								0	1	117alt only	117alt:2753074074									Actinobacteria	Actinobacteria	Pseudonocardiales	Pseudonocardiaceae	Saccharothrix	Saccharothrix sp. NRRL B-16314	Saccharothrix sp. NRRL B-16314	Complete
Bacteria	2784132178	Genome Analysis (Isolate)	merA & merB-like	1		2784740986								0	1	117alt only	117alt:2784740985									Actinobacteria	Actinobacteria	Pseudonocardiales	Pseudonocardiaceae	Saccharothrix	Saccharothrix texasensis	Saccharothrix texasensis DSM 44231	Complete
Bacteria	2639762745	Genome Analysis (Isolate)	merA & merB-like	1		2640561211								0	1	117alt only	117alt:2640563434									Actinobacteria	Actinobacteria	Streptomycetales	Streptomycetaceae	Streptomyces	Streptomyces roseochromogenus	Streptomyces roseochromogenes oscitans DS 12.976	Complete
Bacteria	2643221673	Genome Analysis (Isolate)	merA & merB-like	1		2644407382								0	1	117alt only	117alt:2644407329									Actinobacteria	Actinobacteria	Streptomycetales	Streptomycetaceae	Streptomyces	Streptomyces sp. Root1295	Streptomyces sp. Root1295	Complete
Bacteria	2643221578	Genome Analysis (Isolate)	merA & merB-like	1		2643901238								0	1	117alt only	117alt:2643901185									Actinobacteria	Actinobacteria	Streptomycetales	Streptomycetaceae	Streptomyces	Streptomyces sp. Root63	Streptomyces sp. Root63	Complete
Bacteria	2617270936	Genome Analysis (Isolate)	merA & merB-like	1		2618104396								0	1	117alt only	117alt:2618104397									Actinobacteria	Actinobacteria	Propionibacteriales	Propionibacteriaceae	Tessaracoccus	Tessaracoccus oleiagri	Tessaracoccus oleiagri CGMCC 1.9159	Complete
Bacteria	2585427829	Genome Analysis (Isolate)	merA & merB-like	1		2586900668								0	1	117alt only	117alt:2586900669									Actinobacteria	Actinobacteria	Corynebacteriales	unclassified	Tomitella	Tomitella biformata	Tomitella biformata AHU 1821	Complete
Bacteria	2867017614	Genome Analysis (Isolate)	merA & merB-like	1		2867019263								0	1	117alt only	117alt:2867019262									Actinobacteria	Actinobacteria	Corynebacteriales	Tsukamurellaceae	Tsukamurella	Tsukamurella paurometabola	Tsukamurella paurometabola NCTC 10741	Complete
Bacteria	2634166370	Genome Analysis (Isolate)	merA & merB-like	1		2635408386								0	1	117alt only	117alt:2635408385									Actinobacteria	Actinobacteria	Corynebacteriales	Tsukamurellaceae	Tsukamurella	Tsukamurella pulmonis	Tsukamurella pulmonis DSM 44142	Complete
Bacteria	2835265895	Genome Analysis (Isolate)	merA & merB-like	1		2835270488								0	1	117alt only	117alt:2835270489									Actinobacteria	Actinobacteria	Corynebacteriales	Tsukamurellaceae	Tsukamurella	Tsukamurella pulmonis	Tsukamurella pulmonis NCTC 13230	Complete
Bacteria	2675903619	Genome Analysis (Isolate)	merA & merB-like	1		2678643997								0	1	117alt only	117alt:2678643996									Actinobacteria	Actinobacteria	Corynebacteriales	Tsukamurellaceae	Tsukamurella	Tsukamurella pseudospumae	Tsukamurella sunchonensis JCM 15929	Complete
Bacteria	2675903051	Genome Analysis (Isolate)	merA & merB-like	1		2676439052								0	1	117alt only	117alt:2676434378									Actinobacteria	Actinobacteria	Pseudonocardiales	Pseudonocardiaceae	Yuhushiella	Yuhushiella deserti	Yuhushiella deserti CGMCC 4.5579	Complete
Bacteria	2731639259	Genome Analysis (Isolate)	merA & merB-like	1		2731942025								0	1	117alt only	117alt:2731943377									Actinobacteria	Actinobacteria	Pseudonocardiales	Pseudonocardiaceae	Yuhushiella	Yuhushiella deserti	Yuhushiella deserti DSM 45648	Complete
Bacteria	2775506836	Genome Analysis (Isolate)	merA & merB-like	1		2775997963								0	1	117alt only	117alt:2775997962									Actinobacteria	Actinobacteria	Micrococcales	Micrococcaceae	Zhihengliuella	Zhihengliuella sp. ISTPL4	Zhihengliuella sp. ISTPL4	Complete
Bacteria	2509276058	Genome Analysis (Isolate)	merA & merB-like	1		2509561789								0	1	117alt only	117alt:2509561788									Bacteroidetes	Cytophagia	Cytophagales	Cyclobacteriaceae	Belliella	Belliella baltica	Belliella baltica DSM 15883	Complete
Bacteria	2562617092	Genome Analysis (Isolate)	merA & merB-like	1		2562965380								0	1	117alt only	117alt:2562965381									Bacteroidetes	Flavobacteriia	Flavobacteriales	Flavobacteriaceae	Chryseobacterium	Chryseobacterium gleum	Chryseobacterium gleum F93, ATCC 35910	Complete
Bacteria	2847102633	Genome Analysis (Isolate)	merA & merB-like	1		2847105828								0	1	117alt only	117alt:2847105827									Bacteroidetes	Flavobacteriia	Flavobacteriales	Flavobacteriaceae	Elizabethkingia	Elizabethkingia anophelis	Elizabethkingia anophelis 12012-2 PRCM	Complete
Bacteria	2700988709	Genome Analysis (Isolate)	merA & merB-like	1		2701232570								0	1	117alt only	117alt:2701232575									Bacteroidetes	Flavobacteriia	Flavobacteriales	Flavobacteriaceae	Flavobacterium	Flavobacterium chilense	Flavobacterium chilense DSM 24724	Complete
Bacteria	2634166549	Genome Analysis (Isolate)	merA & merB-like	1		2636097819								0	1	117alt only	117alt:2636097817									Bacteroidetes	Flavobacteriia	Flavobacteriales	Flavobacteriaceae	Gillisia	Gillisia sp. Hel1_33_143	Gillisia sp. Hel1_33_143	Complete
Bacteria	2571042919	Genome Analysis (Isolate)	merA & merB-like	1		2574169751								0	1	117alt only	117alt:2574169750									Bacteroidetes	Flavobacteriia	Flavobacteriales	Flavobacteriaceae	Leeuwenhoekiella	Leeuwenhoekiella sp. MAR_2009_132	Leeuwenhoekiella sp. MAR_2009_132	Complete
Bacteria	2758568010	Genome Analysis (Isolate)	merA & merB-like	1		2758613855								0	1	117alt only	117alt:2758613854									Bacteroidetes	Flavobacteriia	Flavobacteriales	Flavobacteriaceae	Maribacter	Maribacter cobaltidurans	Maribacter cobaltidurans B1	Complete
Bacteria	2545824540	Genome Analysis (Isolate)	merA & merB-like	1		2545984182								0	1	117alt only	117alt:2545984181									Bacteroidetes	Flavobacteriia	Flavobacteriales	Flavobacteriaceae	Olleya	Olleya marilimosa	Olleya marilimosa CAM030	Complete
Bacteria	2558860973	Genome Analysis (Isolate)	merA & merB-like	1		2561434208								0	1	117alt only	117alt:2561434207									Bacteroidetes	Flavobacteriia	Flavobacteriales	Flavobacteriaceae	Polaribacter	Polaribacter sp. Hel_I_88	Polaribacter sp. Hel_I_88	Complete
Bacteria	2663762752	Genome Analysis (Isolate)	merA & merB-like	1		2664235012								0	1	117alt only	117alt:2664235011									Bacteroidetes	Flavobacteriia	Flavobacteriales	Flavobacteriaceae	Pustulibacterium	Pustulibacterium marinum	Pustulibacterium marinum CGMCC 1.12333	Complete
Bacteria	2593339291	Genome Analysis (Isolate)	merA & merB-like	1		2595643997								0	1	117alt only	117alt:2595643999									Bacteroidetes	Flavobacteriia	Flavobacteriales	Flavobacteriaceae	Salegentibacter	Salegentibacter mishustinae	Salegentibacter mishustinae DSM 23404	Complete
Bacteria	2773857615	Genome Analysis (Isolate)	merA & merB-like	1		2773912070								0	1	117alt only	117alt:2773912068									Bacteroidetes	Flavobacteriia	Flavobacteriales	Flavobacteriaceae	Salegentibacter	Salegentibacter sp. 24	Salegentibacter sp. 24	Complete
Bacteria	2582581317	Genome Analysis (Isolate)	merA & merB-like	1		2585336925								0	1	117alt only	117alt:2585336927									Bacteroidetes	Flavobacteriia	Flavobacteriales	Flavobacteriaceae	Salegentibacter	Salegentibacter sp. Hel_I_6	Salegentibacter sp. Hel_I_6	Complete
Bacteria	2718217993	Genome Analysis (Isolate)	merA & merB-like	1		2719648646								0	1	117alt only	117alt:2719648644									Bacteroidetes	Flavobacteriia	Flavobacteriales	Flavobacteriaceae	Salegentibacter	Salegentibacter sp. T436	Salegentibacter sp. T436	Complete
Bacteria	2758568018	Genome Analysis (Isolate)	merA & merB-like	1		2758651344								0	1	117alt only	117alt:2758651345									Bacteroidetes	Sphingobacteriia	Sphingobacteriales	Sphingobacteriaceae	Sphingobacterium	Sphingobacterium sp. G1-14	Sphingobacterium sp. G1-14	Complete
Bacteria	643886135	Genome Analysis (Isolate)	merA & merB-like	1		644336205								0	1	117alt only	117alt:644336206									Bacteroidetes	Sphingobacteriia	Sphingobacteriales	Sphingobacteriaceae	Sphingobacterium	Sphingobacterium spiritivorum	Sphingobacterium spiritivorum ATCC 33300	Complete
Bacteria	2788500246	Metagenome-Assembled Genome	merA & merB-like	1		2789996143								0	1	117alt only	117alt:2789996145									Bacteroidetes	Flavobacteriia	Flavobacteriales	Flavobacteriaceae	Zunongwangia	Zunongwangia sp.	Zunongwangia sp. EAC3	Complete
Bacteria	2540341237	Genome Analysis (Isolate)	merA & merB-like	1		2541002832								0	1	117alt only	117alt:2541002827									Chloroflexi	Chloroflexia	Kallotenuales	Kallotenuaceae	Kallotenue	Kallotenue papyrolyticum	Kallotenue papyrolyticum JKG1	Complete
Bacteria	2721755480	Genome Analysis (Isolate)	merA & merB-like	1		2722697364								0	1	117alt only	117alt:2722699071									Firmicutes	Bacilli	Bacillales	Staphylococcaceae	Staphylococcus	Staphylococcus pseudintermedius	Staphylococcus pseudintermedius 063228	Complete
Bacteria	649633101	Genome Analysis (Isolate)	merA & merB-like	1		649833311								0	1	117alt only	117alt:649833310									Firmicutes	Clostridia	Clostridiales	Clostridiales Family XVII. Incertae Sedis	Thermaerobacter	Thermaerobacter marianensis	Thermaerobacter marianensis 7p75a, DSM 12885	Complete
Bacteria	2651870201	Metagenome-Assembled Genome	merA & merB-like	1		2654107382								0	1	117alt only	117alt:2654107383									Proteobacteria	Alphaproteobacteria	Sphingomonadales	Sphingomonadaceae	Sphingopyxis	unclassified	Sphingopyxis sp. REDSEA-S34_B10	In progress
Bacteria	2534682290	Genome Analysis (Isolate)	merA & merB-like	1		2537260859								0	1	117alt only	117alt:2537260860									Spirochaetes	Spirochaetia	Leptospirales	Leptospiraceae	Leptospira	Leptospira wolffii	Leptospira wolffii Khorat-H2	Complete
Bacteria	2651869612	Single Cell Analysis (unscreened)	merA & merB-like	1		2652156727								0	1	117alt only	117alt:2652156718									unclassified	unclassified	unclassified	unclassified	unclassified	unclassified	Candidate division SPAM bacterium AG_278_B04	Complete
Bacteria	646311962	Genome Analysis (Isolate)	merA & merB-like	1		646440636								0	1	117alt only	117alt:646440637									unclassified	unclassified	unclassified	unclassified	Thermobaculum	Thermobaculum terrenum	Thermobaculum terrenum YNP1, ATCC BAA-798	Complete
Bacteria	2858266568	Genome Analysis (Isolate)	merB-like only	0										0	1	117alt only	117alt:2858266869									Actinobacteria	Actinobacteria	Pseudonocardiales	Pseudonocardiaceae	Amycolatopsis	Amycolatopsis sp. WAC 01376	Amycolatopsis sp. WAC 01376	Complete
Bacteria	2856912112	Genome Analysis (Isolate)	merB-like only	0										0	1	117alt only	117alt:2856915727									Actinobacteria	Actinobacteria	Pseudonocardiales	Pseudonocardiaceae	Amycolatopsis	Amycolatopsis sp. WAC 04182	Amycolatopsis sp. WAC 04182	Complete
Bacteria	2515154016	Genome Analysis (Isolate)	merB-like only	0										0	1	117alt only	117alt:2515233805									Actinobacteria	Actinobacteria	Micromonosporales	Micromonosporaceae	Catelliglobosispora	Catelliglobosispora koreensis	Catelliglobosispora koreensis DSM 44566	Complete
Bacteria	2773857939	Genome Analysis (Isolate)	merB-like only	0										0	1	117alt only	117alt:2774930746									Actinobacteria	Actinobacteria	Corynebacteriales	Corynebacteriaceae	Corynebacterium	Corynebacterium halotolerans	Corynebacterium halotolerans 307_CHAL	Complete
Bacteria	2869747592	Genome Analysis (Isolate)	merB-like only	0										0	1	117alt only	117alt:2869749542									Actinobacteria	Actinobacteria	Corynebacteriales	Corynebacteriaceae	Corynebacterium	Corynebacterium pseudotuberculosis	Corynebacterium pseudotuberculosis 04MAT	Complete
Bacteria	2648501731	Genome Analysis (Isolate)	merB-like only	0										0	1	117alt only	117alt:2651039063									Actinobacteria	Actinobacteria	Corynebacteriales	Corynebacteriaceae	Corynebacterium	Corynebacterium pseudotuberculosis	Corynebacterium pseudotuberculosis 12C	Complete
Bacteria	2645727678	Genome Analysis (Isolate)	merB-like only	0										0	1	117alt only	117alt:2646492757									Actinobacteria	Actinobacteria	Corynebacteriales	Corynebacteriaceae	Corynebacterium	Corynebacterium pseudotuberculosis	Corynebacterium pseudotuberculosis 226	Complete
Bacteria	2645727818	Genome Analysis (Isolate)	merB-like only	0										0	1	117alt only	117alt:2647100527									Actinobacteria	Actinobacteria	Corynebacteriales	Corynebacteriaceae	Corynebacterium	Corynebacterium pseudotuberculosis	Corynebacterium pseudotuberculosis 262	Complete
Bacteria	2636415463	Genome Analysis (Isolate)	merB-like only	0										0	1	117alt only	117alt:2636676441									Actinobacteria	Actinobacteria	Corynebacteriales	Corynebacteriaceae	Corynebacterium	Corynebacterium pseudotuberculosis	Corynebacterium pseudotuberculosis 29156	Complete
Bacteria	2869759688	Genome Analysis (Isolate)	merB-like only	0										0	1	117alt only	117alt:2869761637									Actinobacteria	Actinobacteria	Corynebacteriales	Corynebacteriaceae	Corynebacterium	Corynebacterium pseudotuberculosis	Corynebacterium pseudotuberculosis 87MAT	Complete
Bacteria	2848142473	Genome Analysis (Isolate)	merB-like only	0										0	1	117alt only	117alt:2848144426									Actinobacteria	Actinobacteria	Corynebacteriales	Corynebacteriaceae	Corynebacterium	Corynebacterium pseudotuberculosis	Corynebacterium pseudotuberculosis 99MAT	Complete
Bacteria	2844399035	Genome Analysis (Isolate)	merB-like only	0										0	1	117alt only	117alt:2844400990									Actinobacteria	Actinobacteria	Corynebacteriales	Corynebacteriaceae	Corynebacterium	Corynebacterium pseudotuberculosis	Corynebacterium pseudotuberculosis Cap1C	Complete
Bacteria	2844401253	Genome Analysis (Isolate)	merB-like only	0										0	1	117alt only	117alt:2844403210									Actinobacteria	Actinobacteria	Corynebacteriales	Corynebacteriaceae	Corynebacterium	Corynebacterium pseudotuberculosis	Corynebacterium pseudotuberculosis Cap1R	Complete
Bacteria	2851555451	Genome Analysis (Isolate)	merB-like only	0										0	1	117alt only	117alt:2851557403									Actinobacteria	Actinobacteria	Corynebacteriales	Corynebacteriaceae	Corynebacterium	Corynebacterium pseudotuberculosis	Corynebacterium pseudotuberculosis Cap8W	Complete
Bacteria	2848146898	Genome Analysis (Isolate)	merB-like only	0										0	1	117alt only	117alt:2848148847									Actinobacteria	Actinobacteria	Corynebacteriales	Corynebacteriaceae	Corynebacterium	Corynebacterium pseudotuberculosis	Corynebacterium pseudotuberculosis CAPMI03	Complete
Bacteria	2848144686	Genome Analysis (Isolate)	merB-like only	0										0	1	117alt only	117alt:2848146638									Actinobacteria	Actinobacteria	Corynebacteriales	Corynebacteriaceae	Corynebacterium	Corynebacterium pseudotuberculosis	Corynebacterium pseudotuberculosis CAPMI05	Complete
Bacteria	2859551338	Genome Analysis (Isolate)	merB-like only	0										0	1	117alt only	117alt:2859553284									Actinobacteria	Actinobacteria	Corynebacteriales	Corynebacteriaceae	Corynebacterium	Corynebacterium pseudotuberculosis	Corynebacterium pseudotuberculosis CAPNAT1	Complete
Bacteria	2718218466	Genome Analysis (Isolate)	merB-like only	0										0	1	117alt only	117alt:2721577150									Actinobacteria	Actinobacteria	Corynebacteriales	Corynebacteriaceae	Corynebacterium	Corynebacterium pseudotuberculosis	Corynebacterium pseudotuberculosis Cp13	Complete
Bacteria	2756170169	Genome Analysis (Isolate)	merB-like only	0										0	1	117alt only	117alt:2756407414									Actinobacteria	Actinobacteria	Corynebacteriales	Corynebacteriaceae	Corynebacterium	Corynebacterium pseudotuberculosis	Corynebacterium pseudotuberculosis DSM 20689	Complete
Bacteria	2718217737	Genome Analysis (Isolate)	merB-like only	0										0	1	117alt only	117alt:2718670294									Actinobacteria	Actinobacteria	Corynebacteriales	Corynebacteriaceae	Corynebacterium	Corynebacterium pseudotuberculosis	Corynebacterium pseudotuberculosis E55	Complete
Bacteria	2687453413	Genome Analysis (Isolate)	merB-like only	0										0	1	117alt only	117alt:2688685941									Actinobacteria	Actinobacteria	Corynebacteriales	Corynebacteriaceae	Corynebacterium	Corynebacterium pseudotuberculosis	Corynebacterium pseudotuberculosis E56	Complete
Bacteria	2718217980	Genome Analysis (Isolate)	merB-like only	0										0	1	117alt only	117alt:2719602642									Actinobacteria	Actinobacteria	Corynebacteriales	Corynebacteriaceae	Corynebacterium	Corynebacterium pseudotuberculosis	Corynebacterium pseudotuberculosis I37	Complete
Bacteria	2859572654	Genome Analysis (Isolate)	merB-like only	0										0	1	117alt only	117alt:2859574607									Actinobacteria	Actinobacteria	Corynebacteriales	Corynebacteriaceae	Corynebacterium	Corynebacterium pseudotuberculosis	Corynebacterium pseudotuberculosis MEX1	Complete
Bacteria	2687453358	Genome Analysis (Isolate)	merB-like only	0										0	1	117alt only	117alt:2688455218									Actinobacteria	Actinobacteria	Corynebacteriales	Corynebacteriaceae	Corynebacterium	Corynebacterium pseudotuberculosis	Corynebacterium pseudotuberculosis MEX25	Complete
Bacteria	2718217883	Genome Analysis (Isolate)	merB-like only	0										0	1	117alt only	117alt:2719187015									Actinobacteria	Actinobacteria	Corynebacteriales	Corynebacteriaceae	Corynebacterium	Corynebacterium pseudotuberculosis	Corynebacterium pseudotuberculosis MEX29	Complete
Bacteria	2718218465	Genome Analysis (Isolate)	merB-like only	0										0	1	117alt only	117alt:2721576130									Actinobacteria	Actinobacteria	Corynebacteriales	Corynebacteriaceae	Corynebacterium	Corynebacterium pseudotuberculosis	Corynebacterium pseudotuberculosis MEX9	Complete
Bacteria	2684623084	Genome Analysis (Isolate)	merB-like only	0										0	1	117alt only	117alt:2686730496									Actinobacteria	Actinobacteria	Corynebacteriales	Corynebacteriaceae	Corynebacterium	Corynebacterium pseudotuberculosis	Corynebacterium pseudotuberculosis N1	Complete
Bacteria	2850574254	Genome Analysis (Isolate)	merB-like only	0										0	1	117alt only	117alt:2850576203									Actinobacteria	Actinobacteria	Corynebacteriales	Corynebacteriaceae	Corynebacterium	Corynebacterium pseudotuberculosis	Corynebacterium pseudotuberculosis OVI03	Complete
Bacteria	2851562408	Genome Analysis (Isolate)	merB-like only	0										0	1	117alt only	117alt:2851564363									Actinobacteria	Actinobacteria	Corynebacteriales	Corynebacteriaceae	Corynebacterium	Corynebacterium pseudotuberculosis	Corynebacterium pseudotuberculosis OVI1FL	Complete
Bacteria	2675903590	Genome Analysis (Isolate)	merB-like only	0										0	1	117alt only	117alt:2678540408									Actinobacteria	Actinobacteria	Corynebacteriales	Corynebacteriaceae	Corynebacterium	Corynebacterium pseudotuberculosis	Corynebacterium pseudotuberculosis PA01	Complete
Bacteria	2718217733	Genome Analysis (Isolate)	merB-like only	0										0	1	117alt only	117alt:2718656085									Actinobacteria	Actinobacteria	Corynebacteriales	Corynebacteriaceae	Corynebacterium	Corynebacterium pseudotuberculosis	Corynebacterium pseudotuberculosis PA02	Complete
Bacteria	2869749802	Genome Analysis (Isolate)	merB-like only	0										0	1	117alt only	117alt:2869750583									Actinobacteria	Actinobacteria	Corynebacteriales	Corynebacteriaceae	Corynebacterium	Corynebacterium pseudotuberculosis	Corynebacterium pseudotuberculosis PA04/A11	Complete
Bacteria	2851559942	Genome Analysis (Isolate)	merB-like only	0										0	1	117alt only	117alt:2851561002									Actinobacteria	Actinobacteria	Corynebacteriales	Corynebacteriaceae	Corynebacterium	Corynebacterium pseudotuberculosis	Corynebacterium pseudotuberculosis PA05	Complete
Bacteria	2851553239	Genome Analysis (Isolate)	merB-like only	0										0	1	117alt only	117alt:2851554016									Actinobacteria	Actinobacteria	Corynebacteriales	Corynebacteriaceae	Corynebacterium	Corynebacterium pseudotuberculosis	Corynebacterium pseudotuberculosis PA07	Complete
Bacteria	2859574864	Genome Analysis (Isolate)	merB-like only	0										0	1	117alt only	117alt:2859575637									Actinobacteria	Actinobacteria	Corynebacteriales	Corynebacteriaceae	Corynebacterium	Corynebacterium pseudotuberculosis	Corynebacterium pseudotuberculosis PA08/A19	Complete
Bacteria	2848151376	Genome Analysis (Isolate)	merB-like only	0										0	1	117alt only	117alt:2848153323									Actinobacteria	Actinobacteria	Corynebacteriales	Corynebacteriaceae	Corynebacterium	Corynebacterium pseudotuberculosis	Corynebacterium pseudotuberculosis phoP	Complete
Bacteria	2671180251	Genome Analysis (Isolate)	merB-like only	0										0	1	117alt only	117alt:2672001568									Actinobacteria	Actinobacteria	Corynebacteriales	Corynebacteriaceae	Corynebacterium	Corynebacterium pseudotuberculosis	Corynebacterium pseudotuberculosis PO222/4-1	Complete
Bacteria	2675903328	Genome Analysis (Isolate)	merB-like only	0										0	1	117alt only	117alt:2677516269									Actinobacteria	Actinobacteria	Corynebacteriales	Corynebacteriaceae	Corynebacterium	Corynebacterium pseudotuberculosis	Corynebacterium pseudotuberculosis PO269-5	Complete
Bacteria	2511231067	Genome Analysis (Isolate)	merB-like only	0										0	1	117alt only	117alt:2511543088									Actinobacteria	Actinobacteria	Corynebacteriales	Corynebacteriaceae	Corynebacterium	Corynebacterium pseudotuberculosis	Corynebacterium pseudotuberculosis sv. Ovis 3/99-5	Complete
Bacteria	2718217732	Genome Analysis (Isolate)	merB-like only	0										0	1	117alt only	117alt:2718653922									Actinobacteria	Actinobacteria	Corynebacteriales	Corynebacteriaceae	Corynebacterium	Corynebacterium pseudotuberculosis	Corynebacterium pseudotuberculosis T1	Complete
Bacteria	2634166441	Genome Analysis (Isolate)	merB-like only	0										0	1	117alt only	117alt:2635685461									Actinobacteria	Actinobacteria	Corynebacteriales	Corynebacteriaceae	Corynebacterium	Corynebacterium pseudotuberculosis	Corynebacterium pseudotuberculosis VD57	Complete
Bacteria	2865304215	Genome Analysis (Isolate)	merB-like only	0										0	1	117alt only	117alt:2865306596									Actinobacteria	Actinobacteria	Corynebacteriales	Corynebacteriaceae	Corynebacterium	Corynebacterium sp. KL0182	Corynebacterium sp. KL0182	Complete
Bacteria	2867484473	Genome Analysis (Isolate)	merB-like only	0										0	1	117alt only	117alt:2867485659									Actinobacteria	Actinobacteria	Corynebacteriales	Corynebacteriaceae	Corynebacterium	Corynebacterium sp. KL0957	Corynebacterium sp. KL0957	Complete
Bacteria	2517093035	Genome Analysis (Isolate)	merB-like only	0										0	1	117alt only	117alt:2517221838									Actinobacteria	Actinobacteria	Corynebacteriales	Corynebacteriaceae	Corynebacterium	Corynebacterium ulcerans	Corynebacterium ulcerans 0102	Complete
Bacteria	2869742882	Genome Analysis (Isolate)	merB-like only	0										0	1	117alt only	117alt:2869743820									Actinobacteria	Actinobacteria	Corynebacteriales	Corynebacteriaceae	Corynebacterium	Corynebacterium ulcerans	Corynebacterium ulcerans 0102 DRS000656	Complete
Bacteria	2648501415	Genome Analysis (Isolate)	merB-like only	0										0	1	117alt only	117alt:2649824515									Actinobacteria	Actinobacteria	Corynebacteriales	Corynebacteriaceae	Corynebacterium	Corynebacterium ulcerans	Corynebacterium ulcerans 04-3911	Complete
Bacteria	2648501352	Genome Analysis (Isolate)	merB-like only	0										0	1	117alt only	117alt:2649569371									Actinobacteria	Actinobacteria	Corynebacteriales	Corynebacteriaceae	Corynebacterium	Corynebacterium ulcerans	Corynebacterium ulcerans 04-7514	Complete
Bacteria	2627853834	Genome Analysis (Isolate)	merB-like only	0										0	1	117alt only	117alt:2629155601									Actinobacteria	Actinobacteria	Corynebacteriales	Corynebacteriaceae	Corynebacterium	Corynebacterium ulcerans	Corynebacterium ulcerans 05146	Complete
Bacteria	2645727838	Genome Analysis (Isolate)	merB-like only	0										0	1	117alt only	117alt:2647192113									Actinobacteria	Actinobacteria	Corynebacteriales	Corynebacteriaceae	Corynebacterium	Corynebacterium ulcerans	Corynebacterium ulcerans 210931	Complete
Bacteria	2627854250	Genome Analysis (Isolate)	merB-like only	0										0	1	117alt only	117alt:2630801873									Actinobacteria	Actinobacteria	Corynebacteriales	Corynebacteriaceae	Corynebacterium	Corynebacterium ulcerans	Corynebacterium ulcerans 210932	Complete
Bacteria	651053019	Genome Analysis (Isolate)	merB-like only	0										0	1	117alt only	117alt:651202661									Actinobacteria	Actinobacteria	Corynebacteriales	Corynebacteriaceae	Corynebacterium	Corynebacterium ulcerans	Corynebacterium ulcerans 809	Complete
Bacteria	650716030	Genome Analysis (Isolate)	merB-like only	0										0	1	117alt only	117alt:650944683									Actinobacteria	Actinobacteria	Corynebacteriales	Corynebacteriaceae	Corynebacterium	Corynebacterium ulcerans	Corynebacterium ulcerans BR-AD22	Complete
Bacteria	2627853989	Genome Analysis (Isolate)	merB-like only	0										0	1	117alt only	117alt:2629787802									Actinobacteria	Actinobacteria	Corynebacteriales	Corynebacteriaceae	Corynebacterium	Corynebacterium ulcerans	Corynebacterium ulcerans FRC11	Complete
Bacteria	2867487146	Genome Analysis (Isolate)	merB-like only	0										0	1	117alt only	117alt:2867488441									Actinobacteria	Actinobacteria	Corynebacteriales	Corynebacteriaceae	Corynebacterium	Corynebacterium ulcerans	Corynebacterium ulcerans KL1196	Complete
Bacteria	2630968795	Genome Analysis (Isolate)	merB-like only	0										0	1	117alt only	117alt:2633276232									Actinobacteria	Actinobacteria	Corynebacteriales	Corynebacteriaceae	Corynebacterium	Corynebacterium ulcerans	Corynebacterium ulcerans LSPQ-04228	Complete
Bacteria	2563367224	Genome Analysis (Isolate)	merB-like only	0										0	1	117alt only	117alt:2565951748									Actinobacteria	Actinobacteria	Corynebacteriales	Corynebacteriaceae	Corynebacterium	Corynebacterium ulcerans	Corynebacterium ulcerans NCTC 12077	Complete
Bacteria	2862033302	Genome Analysis (Isolate)	merB-like only	0										0	1	117alt only	117alt:2862034312									Actinobacteria	Actinobacteria	Corynebacteriales	Corynebacteriaceae	Corynebacterium	Corynebacterium ulcerans	Corynebacterium ulcerans PO100/5	Complete
Bacteria	2870600976	Genome Analysis (Isolate)	merB-like only	0										0	1	117alt only	117alt:2870607308									Actinobacteria	Actinobacteria	Pseudonocardiales	Pseudonocardiaceae	Crossiella	Crossiella cryophila	Crossiella cryophila DSM 44230	Complete
Bacteria	2551306524	Genome Analysis (Isolate)	merB-like only	0										0	1	117alt only	117alt:2553420873									Actinobacteria	Actinobacteria	Micrococcales	Microbacteriaceae	Curtobacterium	Curtobacterium sp. B18	Curtobacterium sp. B18	Complete
Bacteria	2832010975	Genome Analysis (Isolate)	merB-like only	0										0	1	117alt only	117alt:2832012919									Actinobacteria	Nitriliruptoria	Euzebyales	Euzebyaceae	Euzebya	Euzebya rosea	Euzebya rosea DSW09	Complete
Bacteria	2839879690	Genome Analysis (Isolate)	merB-like only	0										0	1	117alt only	117alt:2839881128									Actinobacteria	Nitriliruptoria	Euzebyales	Euzebyaceae	Euzebya	Euzebya sp. DY32-46	Euzebya sp. DY32-46	Complete
Bacteria	2523231037	Genome Analysis (Isolate)	merB-like only	0										0	1	117alt only	117alt:2523353577									Actinobacteria	Actinobacteria	Corynebacteriales	Gordoniaceae	Gordonia	Gordonia amicalis	Gordonia amicalis IEGM	Complete
Bacteria	2814123185	Genome Analysis (Isolate)	merB-like only	0										0	1	117alt only	117alt:2815090790									Actinobacteria	Actinobacteria	Corynebacteriales	Gordoniaceae	Gordonia	Gordonia terrae	Gordonia terrae UMB0777	Complete
Bacteria	2588253842	Genome Analysis (Isolate)	merB-like only	0										0	1	117alt only	117alt:2588969080									Actinobacteria	Actinobacteria	Micrococcales	Intrasporangiaceae	Intrasporangium	Intrasporangium chromatireducens	Intrasporangium chromatireducens Q5-1	Complete
Bacteria	2866850899	Genome Analysis (Isolate)	merB-like only	0										0	1	117alt only	117alt:2866854901									Actinobacteria	Actinobacteria	Jiangellales	Jiangellaceae	Jiangella	Jiangella asiatica	Jiangella asiatica 5K138	Complete
Bacteria	2818991273	Genome Analysis (Isolate)	merB-like only	0										0	1	117alt only	117alt:2819251924									Actinobacteria	Actinobacteria	Streptomycetales	Streptomycetaceae	Kitasatospora	Kitasatospora atroaurantiaca	Kitasatospora atroaurantiaca DSM 41649	Complete
Bacteria	2751185790	Genome Analysis (Isolate)	merB-like only	0										0	1	117alt only	117alt:2753314104									Actinobacteria	Actinobacteria	Streptomycetales	Streptomycetaceae	Kitasatospora	Kitasatospora sp. NRRL B-11411	Kitasatospora sp. NRRL B-11411	Complete
Bacteria	2866673921	Genome Analysis (Isolate)	merB-like only	0										0	1	117alt only	117alt:2866681317									Actinobacteria	Actinobacteria	Propionibacteriales	Nocardioidaceae	Kribbella	Kribbella albertanoniae	Kribbella albertanoniae JCM 30547	Complete
Bacteria	646311938	Genome Analysis (Isolate)	merB-like only	0										0	1	117alt only	117alt:646487441									Actinobacteria	Actinobacteria	Propionibacteriales	Nocardioidaceae	Kribbella	Kribbella flavida	Kribbella flavida IFO 14399, DSM 17836	Complete
Bacteria	2799112253	Genome Analysis (Isolate)	merB-like only	0										0	1	117alt only	117alt:2799338281									Actinobacteria	Actinobacteria	Propionibacteriales	Nocardioidaceae	Kribbella	Kribbella sp. VKM Ac-2571	Kribbella humi VKM Ac-2571	Complete
Bacteria	2799112257	Genome Analysis (Isolate)	merB-like only	0										0	1	117alt only	117alt:2799366935									Actinobacteria	Actinobacteria	Propionibacteriales	Nocardioidaceae	Kribbella	Kribbella sp. VKM Ac-2568	Kribbella pushchinensis VKM Ac-2568	Complete
Bacteria	2802428839	Genome Analysis (Isolate)	merB-like only	0										0	1	117alt only	117alt:2802631031									Actinobacteria	Actinobacteria	Propionibacteriales	Nocardioidaceae	Kribbella	Kribbella sp. VKMAc-2574	Kribbella sp. VKMAc-2574	Complete
Bacteria	2799112258	Genome Analysis (Isolate)	merB-like only	0										0	1	117alt only	117alt:2799380357									Actinobacteria	Actinobacteria	Propionibacteriales	Nocardioidaceae	Kribbella	Kribbella sp. VKM Ac-2572	Kribbella stipae VKM Ac-2572	Complete
Bacteria	2595698253	Genome Analysis (Isolate)	merB-like only	0										0	1	117alt only	117alt:2596434726									Actinobacteria	Actinobacteria	Pseudonocardiales	Pseudonocardiaceae	Lentzea	Lentzea albidocapillata	Lentzea albidocapillata DSM 44073	Complete
Bacteria	2772190680	Genome Analysis (Isolate)	merB-like only	0										0	1	117alt only	117alt:2772504391									Actinobacteria	Actinobacteria	Pseudonocardiales	Pseudonocardiaceae	Lentzea	Lentzea albidocapillata	Lentzea albidocapillata NRRL B-24057	Complete
Bacteria	2576861795	Genome Analysis (Isolate)	merB-like only	0										0	1	117alt only	117alt:2579633298									Actinobacteria	Actinobacteria	Micrococcales	Microbacteriaceae	Microbacterium	Microbacterium sp. CH12i	Microbacterium sp. CH12i	Complete
Bacteria	2630968262	Genome Analysis (Isolate)	merB-like only	0										0	1	117alt only	117alt:2631116355									Actinobacteria	Actinobacteria	Micromonosporales	Micromonosporaceae	Micromonospora	Micromonospora cremea	Micromonospora cremea DSM 45599	Complete
Bacteria	2806310638	Genome Analysis (Isolate)	merB-like only	0										0	1	117alt only	117alt:2807040916									Actinobacteria	Actinobacteria	Micromonosporales	Micromonosporaceae	Micromonospora	Micromonospora kangleipakensis	Micromonospora kangleipakensis DSM 45612	Complete
Bacteria	2821680275	Genome Analysis (Isolate)	merB-like only	0										0	1	117alt only	117alt:2821684888									Actinobacteria	Actinobacteria	Micromonosporales	Micromonosporaceae	Micromonospora	Micromonospora sp. CNZ280	Micromonospora sp. CNZ280	Complete
Bacteria	2863091557	Genome Analysis (Isolate)	merB-like only	0										0	1	117alt only	117alt:2863093315									Actinobacteria	Actinobacteria	Micromonosporales	Micromonosporaceae	Micromonospora	Micromonospora sp. CNZ286	Micromonospora sp. CNZ286	Complete
Bacteria	2858908967	Genome Analysis (Isolate)	merB-like only	0										0	1	117alt only	117alt:2858908999									Actinobacteria	Actinobacteria	Micromonosporales	Micromonosporaceae	Micromonospora	Micromonospora sp. HM5-17	Micromonospora sp. HM5-17	Complete
Bacteria	2858855554	Genome Analysis (Isolate)	merB-like only	0										0	1	117alt only	117alt:2858861722									Actinobacteria	Actinobacteria	Micromonosporales	Micromonosporaceae	Micromonospora	Micromonospora sp. WMMB235	Micromonospora sp. WMMB235	Complete
Bacteria	2609459842	Genome Analysis (Isolate)	merB-like only	0										0	1	117alt only	117alt:2610212529									Actinobacteria	Actinobacteria	Corynebacteriales	Mycobacteriaceae	Mycobacterium	Mycobacterium gastri	Mycobacterium gastri 'Wayne'	Complete
Bacteria	2744054848	Genome Analysis (Isolate)	merB-like only	0										0	1	117alt only	117alt:2745861631									Actinobacteria	Actinobacteria	Corynebacteriales	Mycobacteriaceae	Mycobacterium	Mycobacterium kansasii	Mycobacterium kansasii 1010001454	Complete
Bacteria	2739368074	Genome Analysis (Isolate)	merB-like only	0										0	1	117alt only	117alt:2740565708									Actinobacteria	Actinobacteria	Corynebacteriales	Mycobacteriaceae	Mycobacterium	Mycobacterium kansasii	Mycobacterium kansasii 1010001458	Complete
Bacteria	2744054850	Genome Analysis (Isolate)	merB-like only	0										0	1	117alt only	117alt:2745874927									Actinobacteria	Actinobacteria	Corynebacteriales	Mycobacteriaceae	Mycobacterium	Mycobacterium kansasii	Mycobacterium kansasii 1010001493	Complete
Bacteria	2857011784	Genome Analysis (Isolate)	merB-like only	0										0	1	117alt only	117alt:2857017359									Actinobacteria	Actinobacteria	Corynebacteriales	Mycobacteriaceae	Mycobacterium	Mycobacterium kansasii	Mycobacterium kansasii 1MK	Complete
Bacteria	2565956793	Genome Analysis (Isolate)	merB-like only	0										0	1	117alt only	117alt:2567126243									Actinobacteria	Actinobacteria	Corynebacteriales	Mycobacteriaceae	Mycobacterium	Mycobacterium kansasii	Mycobacterium kansasii 732	Complete
Bacteria	2565956815	Genome Analysis (Isolate)	merB-like only	0										0	1	117alt only	117alt:2567234387									Actinobacteria	Actinobacteria	Corynebacteriales	Mycobacteriaceae	Mycobacterium	Mycobacterium kansasii	Mycobacterium kansasii 824	Complete
Bacteria	2744054851	Genome Analysis (Isolate)	merB-like only	0										0	1	117alt only	117alt:2745880253									Actinobacteria	Actinobacteria	Corynebacteriales	Mycobacteriaceae	Mycobacterium	Mycobacterium persicum	Mycobacterium persicum 1010001469	Complete
Bacteria	2862163693	Genome Analysis (Isolate)	merB-like only	0										0	1	117alt only	117alt:2862165481									Actinobacteria	Actinobacteria	Corynebacteriales	Mycobacteriaceae	Mycobacteroides	Mycobacteroides salmoniphilum	Mycobacterium salmoniphilum DE 4586	Complete
Bacteria	2862093276	Genome Analysis (Isolate)	merB-like only	0										0	1	117alt only	117alt:2862094980									Actinobacteria	Actinobacteria	Corynebacteriales	Mycobacteriaceae	Mycobacteroides	Mycobacteroides salmoniphilum	Mycobacterium salmoniphilum DE 4587	Complete
Bacteria	2861452123	Genome Analysis (Isolate)	merB-like only	0										0	1	117alt only	117alt:2861460160									Actinobacteria	Actinobacteria	Corynebacteriales	Mycobacteriaceae	Mycobacterium	Mycobacterium sp.	Mycobacterium sp. AZCC_0083	Complete
Bacteria	2775507227	Genome Analysis (Isolate)	merB-like only	0										0	1	117alt only	117alt:2778008552									Actinobacteria	Actinobacteria	Corynebacteriales	Mycobacteriaceae	Mycobacteroides	[Mycobacterium] stephanolepidis	Mycobacterium stephanolepidis NJB0901	Complete
Bacteria	2772190611	Genome Analysis (Isolate)	merB-like only	0										0	1	117alt only	117alt:2772255774									Actinobacteria	Actinobacteria	Corynebacteriales	Mycobacteriaceae	Mycobacteroides	Mycobacteroides saopaulense	Mycobacteroides sp. EPM10906	Complete
Bacteria	2734481951	Genome Analysis (Isolate)	merB-like only	0										0	1	117alt only	117alt:2734773241									Actinobacteria	Actinobacteria	Corynebacteriales	Mycobacteriaceae	Mycolicibacterium	Mycolicibacterium chlorophenolicum	Mycolicibacterium chlorophenolicum NBRC 15527	Complete
Bacteria	2508501106	Genome Analysis (Isolate)	merB-like only	0										0	1	117alt only	117alt:2509042749									Actinobacteria	Actinobacteria	Corynebacteriales	Mycobacteriaceae	Mycolicibacterium	Mycolicibacterium rhodesiae	Mycolicibacterium rhodesiae NBB3	Complete
Bacteria	2865601517	Genome Analysis (Isolate)	merB-like only	0										0	1	117alt only	117alt:2865603803									Actinobacteria	Actinobacteria	Corynebacteriales	Mycobacteriaceae	Mycolicibacterium	Mycolicibacterium tusciae	Mycolicibacterium tusciae DSM 44338	Complete
Bacteria	2602041911	Genome Analysis (Isolate)	merB-like only	0										0	1	117alt only	117alt:2603112270									Actinobacteria	Actinobacteria	Micrococcales	Micrococcaceae	Nesterenkonia	Nesterenkonia massiliensis	Nesterenkonia massiliensis NP1	Complete
Bacteria	2693429866	Genome Analysis (Isolate)	merB-like only	0										0	1	117alt only	117alt:2694915321									Actinobacteria	Actinobacteria	Corynebacteriales	Nocardiaceae	Nocardia	Nocardia asteroides	Nocardia asteroides DSM 43373	Complete
Bacteria	2563367075	Genome Analysis (Isolate)	merB-like only	0										0	1	117alt only	117alt:2565365637									Actinobacteria	Actinobacteria	Corynebacteriales	Nocardiaceae	Nocardia	Nocardia asteroides	Nocardia asteroides NBRC 15531	Complete
Bacteria	2681813555	Genome Analysis (Isolate)	merB-like only	0										0	1	117alt only	117alt:2684541203									Actinobacteria	Actinobacteria	Corynebacteriales	Nocardiaceae	Nocardia	Nocardia farcinica	Nocardia farcinica DSM 43257	Complete
Bacteria	637000198	Genome Analysis (Isolate)	merB-like only	0										0	1	117alt only	117alt:637578472									Actinobacteria	Actinobacteria	Corynebacteriales	Nocardiaceae	Nocardia	Nocardia farcinica	Nocardia farcinica IFM 10152	Complete
Bacteria	2731957735	Genome Analysis (Isolate)	merB-like only	0										0	1	117alt only	117alt:2732975410									Actinobacteria	Actinobacteria	Corynebacteriales	Nocardiaceae	Nocardia	Nocardia farcinica	Nocardia farcinica NBRC 15532	Complete
Bacteria	2663763270	Genome Analysis (Isolate)	merB-like only	0										0	1	117alt only	117alt:2666354857									Actinobacteria	Actinobacteria	Corynebacteriales	Nocardiaceae	Nocardia	Nocardia farcinica	Nocardia farcinica NCTC11134	Complete
Bacteria	2841691647	Genome Analysis (Isolate)	merB-like only	0										0	1	117alt only	117alt:2841696873									Actinobacteria	Actinobacteria	Corynebacteriales	Nocardiaceae	Nocardia	Nocardia farcinica	Nocardia farcinica W6977	Complete
Bacteria	2627854286	Genome Analysis (Isolate)	merB-like only	0										0	1	117alt only	117alt:2630934113									Actinobacteria	Actinobacteria	Corynebacteriales	Nocardiaceae	Nocardia	Nocardia fluminea	Nocardia fluminea DSM 44489	Complete
Bacteria	2770939498	Genome Analysis (Isolate)	merB-like only	0										0	1	117alt only	117alt:2771540293									Actinobacteria	Actinobacteria	Corynebacteriales	Nocardiaceae	Nocardia	Nocardia globerula	Nocardia globerula DSM 44596	Complete
Bacteria	2770939491	Genome Analysis (Isolate)	merB-like only	0										0	1	117alt only	117alt:2771509219									Actinobacteria	Actinobacteria	Corynebacteriales	Nocardiaceae	Nocardia	Nocardia ignorata	Nocardia ignorata DSM 44496	Complete
Bacteria	2731957734	Genome Analysis (Isolate)	merB-like only	0										0	1	117alt only	117alt:2732964496									Actinobacteria	Actinobacteria	Corynebacteriales	Nocardiaceae	Nocardia	Nocardia ignorata	Nocardia ignorata NBRC 108230	Complete
Bacteria	2731957741	Genome Analysis (Isolate)	merB-like only	0										0	1	117alt only	117alt:2733013467									Actinobacteria	Actinobacteria	Corynebacteriales	Nocardiaceae	Nocardia	Nocardia lijiangensis	Nocardia lijiangensis NBRC 108240	Complete
Bacteria	2551306169	Genome Analysis (Isolate)	merB-like only	0										0	1	117alt only	117alt:2552138489									Actinobacteria	Actinobacteria	Corynebacteriales	Nocardiaceae	Nocardia	Nocardia paucivorans	Nocardia paucivorans NBRC 100373	Complete
Bacteria	2731957747	Genome Analysis (Isolate)	merB-like only	0										0	1	117alt only	117alt:2733064000									Actinobacteria	Actinobacteria	Corynebacteriales	Nocardiaceae	Nocardia	Nocardia pseudovaccinii	Nocardia pseudovaccinii NBRC 100343	Complete
Bacteria	2775507007	Genome Analysis (Isolate)	merB-like only	0										0	1	117alt only	117alt:2776727417									Actinobacteria	Actinobacteria	Corynebacteriales	Nocardiaceae	Nocardia	Nocardia sp. FDAARGOS_372	Nocardia sp. FDAARGOS_372 FDAARGOS_372	Complete
Bacteria	2713896924	Genome Analysis (Isolate)	merB-like only	0										0	1	117alt only	117alt:2714888836									Actinobacteria	Actinobacteria	Corynebacteriales	Nocardiaceae	Nocardia	Nocardia speluncae	Nocardia speluncae NBRC 108251	Complete
Bacteria	2551306678	Genome Analysis (Isolate)	merB-like only	0										0	1	117alt only	117alt:2554029329									Actinobacteria	Actinobacteria	Streptosporangiales	Nocardiopsaceae	Nocardiopsis	Nocardiopsis chromatogenes	Nocardiopsis chromatogenes YIM 90109	Complete
Bacteria	2775506921	Genome Analysis (Isolate)	merB-like only	0										0	1	117alt only	117alt:2776344617									Actinobacteria	Actinobacteria	Streptosporangiales	Streptosporangiaceae	Nonomuraea	Nonomuraea candida	Nonomuraea candida NRRL B-24552	Complete
Bacteria	2751185682	Genome Analysis (Isolate)	merB-like only	0										0	1	117alt only	117alt:2752870207									Actinobacteria	Actinobacteria	Micromonosporales	Micromonosporaceae	Pilimelia	Pilimelia anulata	Pilimelia anulata NRRL B-3741	Complete
Bacteria	2627854291	Genome Analysis (Isolate)	merB-like only	0										0	1	117alt only	117alt:2630962637									Actinobacteria	Actinobacteria	Pseudonocardiales	Pseudonocardiaceae	Pseudonocardia	Pseudonocardia alni	Pseudonocardia alni DSM 44104	Complete
Bacteria	2671180038	Genome Analysis (Isolate)	merB-like only	0										0	1	117alt only	117alt:2671319569									Actinobacteria	Actinobacteria	Pseudonocardiales	Pseudonocardiaceae	Pseudonocardia	Pseudonocardia ammonioxydans	Pseudonocardia ammonioxydans CGMCC 4.1877	Complete
Bacteria	2756170255	Genome Analysis (Isolate)	merB-like only	0										0	1	117alt only	117alt:2756710264									Actinobacteria	Actinobacteria	Pseudonocardiales	Pseudonocardiaceae	Pseudonocardia	Pseudonocardia autotrophica	Pseudonocardia autotrophica DSM 535	Complete
Bacteria	2856837300	Genome Analysis (Isolate)	merB-like only	0										0	1	117alt only	117alt:2856843960									Actinobacteria	Actinobacteria	Pseudonocardiales	Pseudonocardiaceae	Pseudonocardia	Pseudonocardia autotrophica	Pseudonocardia autotrophica DSM 535	Complete
Bacteria	2856823606	Genome Analysis (Isolate)	merB-like only	0										0	1	117alt only	117alt:2856830736									Actinobacteria	Actinobacteria	Pseudonocardiales	Pseudonocardiaceae	Pseudonocardia	Pseudonocardia autotrophica	Pseudonocardia autotrophica NBRC 12743	Complete
Bacteria	2859977607	Genome Analysis (Isolate)	merB-like only	0										0	1	117alt only	117alt:2859983880									Actinobacteria	Actinobacteria	Pseudonocardiales	Pseudonocardiaceae	Pseudonocardia	Pseudonocardia sp. Ae707_Ps1	Pseudonocardia sp. Ae707_Ps1	Complete
Bacteria	2840975346	Genome Analysis (Isolate)	merB-like only	0										0	1	117alt only	117alt:2840983600									Actinobacteria	Actinobacteria	Pseudonocardiales	Pseudonocardiaceae	Pseudonocardia	Pseudonocardia sp. MH-G8	Pseudonocardia sp. MH-G8	Complete
Bacteria	2700988696	Genome Analysis (Isolate)	merB-like only	0										0	1	117alt only	117alt:2701175800									Actinobacteria	Actinobacteria	Pseudonocardiales	Pseudonocardiaceae	Pseudonocardia	Pseudonocardia thermophila	Pseudonocardia thermophila DSM 43832	Complete
Bacteria	2645727767	Genome Analysis (Isolate)	merB-like only	0										0	1	117alt only	117alt:2646883105									Actinobacteria	Actinobacteria	Corynebacteriales	Nocardiaceae	Rhodococcus	Rhodococcus jostii	Rhodococcus jostii 8	Complete
Bacteria	2675903023	Genome Analysis (Isolate)	merB-like only	0										0	1	117alt only	117alt:2676315932									Actinobacteria	Actinobacteria	Corynebacteriales	Nocardiaceae	Rhodococcus	Rhodococcus maanshanensis	Rhodococcus maanshanensis DSM 44675	Complete
Bacteria	646564564	Genome Analysis (Isolate)	merB-like only	0										0	1	117alt only	117alt:646582097									Actinobacteria	Actinobacteria	Corynebacteriales	Nocardiaceae	Rhodococcus	Rhodococcus opacus	Rhodococcus opacus B4	Complete
Bacteria	2609460172	Genome Analysis (Isolate)	merB-like only	0										0	1	117alt only	117alt:2611784590									Actinobacteria	Actinobacteria	Corynebacteriales	Nocardiaceae	Rhodococcus	Rhodococcus opacus	Rhodococcus opacus R7	Complete
Bacteria	2690315893	Genome Analysis (Isolate)	merB-like only	0										0	1	117alt only	117alt:2691471857									Actinobacteria	Actinobacteria	Corynebacteriales	Nocardiaceae	Rhodococcus	Rhodococcus sp. RD6.2	Rhodococcus sp. RD6.2	Complete
Bacteria	2751185736	Genome Analysis (Isolate)	merB-like only	0										0	1	117alt only	117alt:2753085533									Actinobacteria	Actinobacteria	Pseudonocardiales	Pseudonocardiaceae	Saccharothrix	Saccharothrix syringae	Saccharothrix syringae NRRL B-16468	Complete
Bacteria	2684623274	Single Cell Analysis (unscreened)	merB-like only	0										0	1	117alt only	117alt:2687399167									Actinobacteria	Thermoleophilia	Solirubrobacterales	unclassified	unclassified	Solirubrobacterales bacterium	Solirubrobacterales bacterium JGI 015 (unscreened)	Complete
Bacteria	2775506859	Genome Analysis (Isolate)	merB-like only	0										0	1	117alt only	117alt:2776084977									Actinobacteria	Actinobacteria	Streptosporangiales	Streptosporangiaceae	Sphaerisporangium	Sphaerisporangium viridialbum	Sphaerisporangium viridialbum NRRL B-2636	Complete
Bacteria	2767802021	Genome Analysis (Isolate)	merB-like only	0										0	1	117alt only	117alt:2767952185									Actinobacteria	Actinobacteria	Streptomycetales	Streptomycetaceae	Streptomyces	Streptomyces alboviridis	Streptomyces alboviridis NRRL B-1579	Complete
Bacteria	2718217978	Genome Analysis (Isolate)	merB-like only	0										0	1	117alt only	117alt:2719592549									Actinobacteria	Actinobacteria	Streptomycetales	Streptomycetaceae	Streptomyces	Streptomyces albus	Streptomyces albus BK3-25
Bacteria	2639762818	Genome Analysis (Isolate)	merB-like only	0										0	1	117alt only	117alt:2640832505									Actinobacteria	Actinobacteria	Streptomycetales	Streptomycetaceae	Streptomyces	Streptomyces albus	Streptomyces albus DSM 41398
Bacteria	2860684984	Genome Analysis (Isolate)	merB-like only	0										0	1	117alt only	117alt:2860686570									Actinobacteria	Actinobacteria	Streptomycetales	Streptomycetaceae	Streptomyces	Streptomyces albus	Streptomyces albus ZD11	Complete
Bacteria	2654588047	Genome Analysis (Isolate)	merB-like only	0										0	1	117alt only	117alt:2656759840									Actinobacteria	Actinobacteria	Streptomycetales	Streptomycetaceae	Streptomyces	Streptomyces anulatus	Streptomyces anulatus ATCC 11523
Bacteria	2791355433	Genome Analysis (Isolate)	merB-like only	0										0	1	117alt only	117alt:2794179200									Actinobacteria	Actinobacteria	Streptomycetales	Streptomycetaceae	Streptomyces	Streptomyces carpinensis	Streptomyces carpinensis NRRL B-16921	Complete
Bacteria	2767802113	Genome Analysis (Isolate)	merB-like only	0										0	1	117alt only	117alt:2768653221									Actinobacteria	Actinobacteria	Streptomycetales	Streptomycetaceae	Streptomyces	Streptomyces celluloflavus	Streptomyces celluloflavus NRRL B-2493	Complete
Bacteria	2791355400	Genome Analysis (Isolate)	merB-like only	0										0	1	117alt only	117alt:2793929069									Actinobacteria	Actinobacteria	Streptomycetales	Streptomycetaceae	Streptomyces	Streptomyces dengpaensis	Streptomyces dengpaensis XZHG99
Bacteria	2634166399	Genome Analysis (Isolate)	merB-like only	0										0	1	117alt only	117alt:2635522676									Actinobacteria	Actinobacteria	Streptomycetales	Streptomycetaceae	Streptomyces	Streptomyces europaeiscabiei	Streptomyces europaeiscabiei NCPPB 4064	Complete
Bacteria	2671180020	Genome Analysis (Isolate)	merB-like only	0										0	1	117alt only	117alt:2671240413									Actinobacteria	Actinobacteria	Streptomycetales	Streptomycetaceae	Streptomyces	Streptomyces glauciniger	Streptomyces glauciniger CGMCC 4.1858	Complete
Bacteria	2811995019	Genome Analysis (Isolate)	merB-like only	0										0	1	117alt only	117alt:2812834845									Actinobacteria	Actinobacteria	Streptomycetales	Streptomycetaceae	Streptomyces	Streptomyces griseochromogenes	Streptomyces griseochromogenes ATCC 14511
Bacteria	2791355430	Genome Analysis (Isolate)	merB-like only	0										0	1	117alt only	117alt:2794163983									Actinobacteria	Actinobacteria	Streptomycetales	Streptomycetaceae	Streptomyces	Streptomyces hyaluromycini	Streptomyces hyaluromycini NBRC 110483	Complete
Bacteria	2791355404	Genome Analysis (Isolate)	merB-like only	0										0	1	117alt only	117alt:2793964954									Actinobacteria	Actinobacteria	Streptomycetales	Streptomycetaceae	Streptomyces	Streptomyces lunaelactis	Streptomyces lunaelactis MM109
Bacteria	2767802054	Genome Analysis (Isolate)	merB-like only	0										0	1	117alt only	117alt:2768207126									Actinobacteria	Actinobacteria	Streptomycetales	Streptomycetaceae	Streptomyces	Streptomyces megasporus	Streptomyces megasporus NRRL B-16372	Complete
Bacteria	2791355431	Genome Analysis (Isolate)	merB-like only	0										0	1	117alt only	117alt:2794169359									Actinobacteria	Actinobacteria	Streptomycetales	Streptomycetaceae	Streptomyces	Streptomyces mutomycini	Streptomyces mutomycini NRRL B-65393	Complete
Bacteria	2740891844	Genome Analysis (Isolate)	merB-like only	0										0	1	117alt only	117alt:2741108229									Actinobacteria	Actinobacteria	Streptomycetales	Streptomycetaceae	Streptomyces	Streptomyces sp. 59	Streptomyces sp. 59	Complete
Bacteria	2728369734	Genome Analysis (Isolate)	merB-like only	0										0	1	117alt only	117alt:2731595456									Actinobacteria	Actinobacteria	Streptomycetales	Streptomycetaceae	Streptomyces	Streptomyces sp. 73	Streptomyces sp. 73	Complete
Bacteria	2627853736	Genome Analysis (Isolate)	merB-like only	0										0	1	117alt only	117alt:2628747388									Actinobacteria	Actinobacteria	Streptomycetales	Streptomycetaceae	Streptomyces	Streptomyces sp. 769	Streptomyces sp. 769
Bacteria	2785510702	Genome Analysis (Isolate)	merB-like only	0										0	1	117alt only	117alt:2785522747									Actinobacteria	Actinobacteria	Streptomycetales	Streptomycetaceae	Streptomyces	Streptomyces sp. 846.5	Streptomyces sp. 846.5	Complete
Bacteria	2728369739	Genome Analysis (Isolate)	merB-like only	0										0	1	117alt only	117alt:2731615114									Actinobacteria	Actinobacteria	Streptomycetales	Streptomycetaceae	Streptomyces	Streptomyces sp. Ag109_G2-15	Streptomyces sp. Ag109_G2-15	Complete
Bacteria	2773857634	Genome Analysis (Isolate)	merB-like only	0										0	1	117alt only	117alt:2773973889									Actinobacteria	Actinobacteria	Streptomycetales	Streptomycetaceae	Streptomyces	Streptomyces sp. Ag82_O1-9	Streptomyces sp. Ag82_O1-9	Complete
Bacteria	2785510740	Genome Analysis (Isolate)	merB-like only	0										0	1	117alt only	117alt:2785721364									Actinobacteria	Actinobacteria	Streptomycetales	Streptomycetaceae	Streptomyces	Streptomyces sp. CEV 2-1	Streptomyces sp. CEV 2-1	Complete
Bacteria	2517572166	Genome Analysis (Isolate)	merB-like only	0										0	1	117alt only	117alt:2518013807									Actinobacteria	Actinobacteria	Streptomycetales	Streptomycetaceae	Streptomyces	Streptomyces sp. CNS335	Streptomyces sp. CNS335	Complete
Bacteria	2791355408	Genome Analysis (Isolate)	merB-like only	0										0	1	117alt only	117alt:2793991613									Actinobacteria	Actinobacteria	Streptomycetales	Streptomycetaceae	Streptomyces	Streptomyces sp. CS057	Streptomyces sp. CS057	Complete
Bacteria	647533235	Genome Analysis (Isolate)	merB-like only	0										0	1	117alt only	117alt:647983346									Actinobacteria	Actinobacteria	Streptomycetales	Streptomycetaceae	Streptomyces	Streptomyces sp. e14	Streptomyces sp. e14	Complete
Bacteria	2767802039	Genome Analysis (Isolate)	merB-like only	0										0	1	117alt only	117alt:2768089661									Actinobacteria	Actinobacteria	Streptomycetales	Streptomycetaceae	Streptomyces	Streptomyces sp. H036	Streptomyces sp. H036	Complete
Bacteria	2862775503	Genome Analysis (Isolate)	merB-like only	0										0	1	117alt only	117alt:2862782363									Actinobacteria	Actinobacteria	Streptomycetales	Streptomycetaceae	Streptomyces	Streptomyces sp. IMTB 2501	Streptomyces sp. IMTB 2501	Complete
Bacteria	2597490183	Genome Analysis (Isolate)	merB-like only	0										0	1	117alt only	117alt:2598644507									Actinobacteria	Actinobacteria	Streptomycetales	Streptomycetaceae	Streptomyces	Streptomyces sp. JS01	Streptomyces sp. JS01	Complete
Bacteria	2867539192	Genome Analysis (Isolate)	merB-like only	0										0	1	117alt only	117alt:2867542412									Actinobacteria	Actinobacteria	Streptomycetales	Streptomycetaceae	Streptomyces	Streptomyces sp. KM273126	Streptomyces sp. KM273126	Complete
Bacteria	2513237109	Genome Analysis (Isolate)	merB-like only	0										0	1	117alt only	117alt:2513756628									Actinobacteria	Actinobacteria	Streptomycetales	Streptomycetaceae	Streptomyces	Streptomyces sp. Ncost-T6T-1	Streptomyces sp. Ncost-T6T-1	Complete
Bacteria	2868425537	Genome Analysis (Isolate)	merB-like only	0										0	1	117alt only	117alt:2868426718									Actinobacteria	Actinobacteria	Streptomycetales	Streptomycetaceae	Streptomyces	Streptomyces sp. NL15-2K	Streptomyces sp. NL15-2K	Complete
Bacteria	2765236027	Genome Analysis (Isolate)	merB-like only	0										0	1	117alt only	117alt:2766554360									Actinobacteria	Actinobacteria	Streptomycetales	Streptomycetaceae	Streptomyces	Streptomyces sp. NRRL B-1322	Streptomyces sp. NRRL B-1322	Complete
Bacteria	2775507113	Genome Analysis (Isolate)	merB-like only	0										0	1	117alt only	117alt:2777341174									Actinobacteria	Actinobacteria	Streptomycetales	Streptomycetaceae	Streptomyces	Streptomyces sp. NRRL B-2375	Streptomyces sp. NRRL B-2375	Complete
Bacteria	2767802086	Genome Analysis (Isolate)	merB-like only	0										0	1	117alt only	117alt:2768449645									Actinobacteria	Actinobacteria	Streptomycetales	Streptomycetaceae	Streptomyces	Streptomyces sp. NRRL B-24720	Streptomyces sp. NRRL B-24720	Complete
Bacteria	2765235987	Genome Analysis (Isolate)	merB-like only	0										0	1	117alt only	117alt:2766245366									Actinobacteria	Actinobacteria	Streptomycetales	Streptomycetaceae	Streptomyces	Streptomyces sp. NRRL F-2747	Streptomyces sp. NRRL F-2747	Complete
Bacteria	2721755846	Genome Analysis (Isolate)	merB-like only	0										0	1	117alt only	117alt:2724210306									Actinobacteria	Actinobacteria	Streptomycetales	Streptomycetaceae	Streptomyces	Streptomyces sp. OK228	Streptomyces sp. OK228	Complete
Bacteria	2862421350	Genome Analysis (Isolate)	merB-like only	0										0	1	117alt only	117alt:2862424802									Actinobacteria	Actinobacteria	Streptomycetales	Streptomycetaceae	Streptomyces	Streptomyces sp. rh34	Streptomyces sp. rh34	Complete
Bacteria	2811994917	Genome Analysis (Isolate)	merB-like only	0										0	1	117alt only	117alt:2812476682									Actinobacteria	Actinobacteria	Streptomycetales	Streptomycetaceae	Streptomyces	Streptomyces sp. SLBN-134	Streptomyces sp. SLBN-134	Complete
Bacteria	2765236015	Genome Analysis (Isolate)	merB-like only	0										0	1	117alt only	117alt:2766465818									Actinobacteria	Actinobacteria	Streptomycetales	Streptomycetaceae	Streptomyces	Streptomyces sp. XY413	Streptomyces sp. XY413	Complete
Bacteria	2767802036	Genome Analysis (Isolate)	merB-like only	0										0	1	117alt only	117alt:2768069441									Actinobacteria	Actinobacteria	Streptomycetales	Streptomycetaceae	Streptomyces	Streptomyces sp. XY511	Streptomyces sp. XY511	Complete
Bacteria	2518645610	Genome Analysis (Isolate)	merB-like only	0										0	1	117alt only	117alt:2519026024									Actinobacteria	Actinobacteria	Streptomycetales	Streptomycetaceae	Streptomyces	Streptomyces sulphureus	Streptomyces sulphureus DSM 40104	Complete
Bacteria	2698536731	Metagenome-Assembled Genome	merB-like only	0										0	1	117alt only	117alt:2700268413									Actinobacteria	Actinobacteria	Pseudonocardiales	unclassified	unclassified	unclassified	unclassified Pseudonocardiales bacterium bin9	Complete
Bacteria	2795385379	Metagenome-Assembled Genome	merB-like only	0										0	1	117alt only	117alt:2795601065									Actinobacteria	unclassified	unclassified	unclassified	unclassified	unclassified	Uncultured Actinobacteria bacterium SG1_71_7	Complete
Bacteria	638341115	Genome Analysis (Isolate)	merB-like only	0										0	1	117alt only	117alt:638936434									Bacteroidetes	Flavobacteriia	Flavobacteriales	Flavobacteriaceae	Leeuwenhoekiella	Leeuwenhoekiella blandensis	Leeuwenhoekiella blandensis MED217	Complete
Bacteria	646564591	Genome Analysis (Isolate)	merB-like only	0										0	1	117alt only	117alt:646748147									Bacteroidetes	Flavobacteriia	Flavobacteriales	Flavobacteriaceae	Zunongwangia	Zunongwangia profunda	Zunongwangia profunda SM-A87	Complete
Bacteria	2627853588	Single Cell Analysis (screened)	merB-like only	0										0	1	117alt only	117alt:2628144618									Chloroflexi	Anaerolineae	Anaerolineales	Anaerolineaceae	Anaerolinea	Anaerolinea sp. SCGC AC-711-E09	Anaerolinea sp. SCGC AC-711-E09 (contamination screened)	Complete
Bacteria	2713896823	Genome Analysis (Isolate)	merB-like only	0										0	1	117alt only	117alt:2714421756									Deinococcus-Thermus	Deinococci	Deinococcales	Deinococcaceae	Deinococcus	Deinococcus sp. UR1	Deinococcus sp. UR1	Complete
Bacteria	2622736585	Genome Analysis (Isolate)	merB-like only	0										0	1	117alt only	117alt:2623419542									Firmicutes	Bacilli	Lactobacillales	Aerococcaceae	Dolosicoccus	Dolosicoccus paucivorans	Dolosicoccus paucivorans DSM 15742	Complete
Bacteria	2808606668	Genome Analysis (Isolate)	merB-like only	0										0	1	117alt only	117alt:2810241250									Firmicutes	Bacilli	Lactobacillales	Aerococcaceae	Dolosicoccus	Dolosicoccus paucivorans	Dolosicoccus paucivorans UMB0852	Complete
Bacteria	2808606656	Genome Analysis (Isolate)	merB-like only	0										0	1	117alt only	117alt:2810199686									Firmicutes	Bacilli	Lactobacillales	Aerococcaceae	Dolosicoccus	Dolosicoccus paucivorans	Dolosicoccus paucivorans UMB0860	Complete
Bacteria	650716036	Genome Analysis (Isolate)	merB-like only	0										0	1	117alt only	117alt:650902971									Firmicutes	Erysipelotrichia	Erysipelotrichales	Erysipelotrichaceae	Erysipelothrix	Erysipelothrix rhusiopathiae	Erysipelothrix rhusiopathiae Fujisawa	Complete
Bacteria	2675903695	Genome Analysis (Isolate)	merB-like only	0										0	1	117alt only	117alt:2678967849									Firmicutes	Bacilli	Lactobacillales	Aerococcaceae	Facklamia	Facklamia miroungae	Facklamia miroungae ATCC BAA-466	Complete
Bacteria	2648501846	Genome Analysis (Isolate)	merB-like only	0										0	1	117alt only	117alt:2651516032									Firmicutes	Bacilli	Bacillales	Listeriaceae	Listeria	Listeria monocytogenes	Listeria monocytogenes LM201	Complete
Bacteria	2744054946	Genome Analysis (Isolate)	merB-like only	0										0	1	117alt only	117alt:2746275661									Firmicutes	Bacilli	Bacillales	Staphylococcaceae	Staphylococcus	Staphylococcus aureus	Staphylococcus aureus AH2	Complete
Bacteria	2740892260	Genome Analysis (Isolate)	merB-like only	0										0	1	117alt only	117alt:2742724245									Firmicutes	Bacilli	Bacillales	Staphylococcaceae	Staphylococcus	Staphylococcus aureus	Staphylococcus aureus AH3	Complete
Bacteria	2541047112	Genome Analysis (Isolate)	merB-like only	0										0	1	117alt only	117alt:2541877876									Firmicutes	Bacilli	Bacillales	Staphylococcaceae	Staphylococcus	Staphylococcus aureus	Staphylococcus aureus aureus 103564	Complete
Bacteria	2511231196	Genome Analysis (Isolate)	merB-like only	0										0	1	117alt only	117alt:2511959066									Firmicutes	Bacilli	Bacillales	Staphylococcaceae	Staphylococcus	Staphylococcus aureus	Staphylococcus aureus aureus 11819-97	Complete
Bacteria	2534681806	Genome Analysis (Isolate)	merB-like only	0										0	1	117alt only	117alt:2535546247									Firmicutes	Bacilli	Bacillales	Staphylococcaceae	Staphylococcus	Staphylococcus aureus	Staphylococcus aureus aureus 21333	Complete
Bacteria	2654587986	Genome Analysis (Isolate)	merB-like only	0										0	1	117alt only	117alt:2656497141									Firmicutes	Bacilli	Bacillales	Staphylococcaceae	Staphylococcus	Staphylococcus aureus	Staphylococcus aureus aureus GR2	Complete
Bacteria	2602041560	Genome Analysis (Isolate)	merB-like only	0										0	1	117alt variant only	117alt:2602190166									Firmicutes	Bacilli	Bacillales	Staphylococcaceae	Staphylococcus	Staphylococcus aureus	Staphylococcus aureus aureus S1800	Complete
Bacteria	2602041539	Genome Analysis (Isolate)	merB-like only	0										0	1	117alt variant only	117alt:2602124204									Firmicutes	Bacilli	Bacillales	Staphylococcaceae	Staphylococcus	Staphylococcus aureus	Staphylococcus aureus aureus S1805	Complete
Bacteria	2588254165	Genome Analysis (Isolate)	merB-like only	0										0	1	117alt variant only	117alt:2590300760									Firmicutes	Bacilli	Bacillales	Staphylococcaceae	Staphylococcus	Staphylococcus aureus	Staphylococcus aureus HST-107	Complete
Bacteria	2582581034	Genome Analysis (Isolate)	merB-like only	0										0	1	117alt variant only	117alt:2584352533									Firmicutes	Bacilli	Bacillales	Staphylococcaceae	Staphylococcus	Staphylococcus aureus	Staphylococcus aureus JS046	Complete
Bacteria	2636416162	Genome Analysis (Isolate)	merB-like only	0										0	1	117alt variant only	117alt:2639581323									Firmicutes	Bacilli	Bacillales	Staphylococcaceae	Staphylococcus	Staphylococcus aureus	Staphylococcus aureus S0924	Complete
Bacteria	2617271149	Genome Analysis (Isolate)	merB-like only	0										0	1	117alt variant only	117alt:2618940818									Firmicutes	Bacilli	Bacillales	Staphylococcaceae	Staphylococcus	Staphylococcus aureus	Staphylococcus aureus S1475	Complete
Bacteria	2609459786	Genome Analysis (Isolate)	merB-like only	0										0	1	117alt variant only	117alt:2609989041									Firmicutes	Bacilli	Bacillales	Staphylococcaceae	Staphylococcus	Staphylococcus aureus	Staphylococcus aureus SA12-LAU	Complete
Bacteria	2609459811	Genome Analysis (Isolate)	merB-like only	0										0	1	117alt variant only	117alt:2610089552									Firmicutes	Bacilli	Bacillales	Staphylococcaceae	Staphylococcus	Staphylococcus aureus	Staphylococcus aureus SA5-LAU	Complete
Bacteria	2606217121	Genome Analysis (Isolate)	merB-like only	0										0	1	117alt variant only	117alt:2606308503									Firmicutes	Bacilli	Bacillales	Staphylococcaceae	Staphylococcus	Staphylococcus aureus	Staphylococcus aureus SA6-LAU	Complete
Bacteria	2609459785	Genome Analysis (Isolate)	merB-like only	0										0	1	117alt variant only	117alt:2609986344									Firmicutes	Bacilli	Bacillales	Staphylococcaceae	Staphylococcus	Staphylococcus aureus	Staphylococcus aureus SA9-LAU	Complete
Bacteria	2740892262	Genome Analysis (Isolate)	merB-like only	0										0	1	117alt variant only	117alt:2742729605									Firmicutes	Bacilli	Bacillales	Staphylococcaceae	Staphylococcus	Staphylococcus aureus	Staphylococcus aureus SH2	Complete
Bacteria	2675903235	Genome Analysis (Isolate)	merB-like only	0										0	1	117alt variant only	117alt:2677180179									Firmicutes	Bacilli	Bacillales	Staphylococcaceae	Staphylococcus	Staphylococcus capitis	Staphylococcus capitis H36	Complete
Bacteria	2609460071	Genome Analysis (Isolate)	merB-like only	0										0	1	117alt variant only	117alt:2611301751									Firmicutes	Bacilli	Bacillales	Staphylococcaceae	Staphylococcus	Staphylococcus capitis	Staphylococcus capitis LNZR-1	Complete
Bacteria	2548877067	Genome Analysis (Isolate)	merB-like only	0										0	1	117alt variant only	117alt:2551023209									Firmicutes	Bacilli	Bacillales	Staphylococcaceae	Staphylococcus	Staphylococcus capitis	Staphylococcus capitis QN1	Complete
Bacteria	643886010	Genome Analysis (Isolate)	merB-like only	0										0	1	117alt variant only	117alt:644260287									Firmicutes	Bacilli	Bacillales	Staphylococcaceae	Staphylococcus	Staphylococcus capitis	Staphylococcus capitis SK14	Complete
Bacteria	2713897182	Genome Analysis (Isolate)	merB-like only	0										0	1	117alt variant only	117alt:2715916851									Firmicutes	Bacilli	Bacillales	Staphylococcaceae	Staphylococcus	Staphylococcus caprae	Staphylococcus caprae 9557	Complete
Bacteria	2548876978	Genome Analysis (Isolate)	merB-like only	0										0	1	117alt variant only	117alt:2550617952									Firmicutes	Bacilli	Bacillales	Staphylococcaceae	Staphylococcus	Staphylococcus delphini	Staphylococcus delphini 8086	Complete
Bacteria	2695420856	Genome Analysis (Isolate)	merB-like only	0										0	1	117alt variant only	117alt:2697771774									Firmicutes	Bacilli	Bacillales	Staphylococcaceae	Staphylococcus	Staphylococcus haemolyticus	Staphylococcus haemolyticus 131776	Complete
Bacteria	2671181024	Genome Analysis (Isolate)	merB-like only	0										0	1	117alt variant only	117alt:2675170882									Firmicutes	Bacilli	Bacillales	Staphylococcaceae	Staphylococcus	Staphylococcus haemolyticus	Staphylococcus haemolyticus 51-13	Complete
Bacteria	2681813276	Genome Analysis (Isolate)	merB-like only	0										0	1	117alt variant only	117alt:2683618043									Firmicutes	Bacilli	Bacillales	Staphylococcaceae	Staphylococcus	Staphylococcus haemolyticus	Staphylococcus haemolyticus 51-18	Complete
Bacteria	2671181046	Genome Analysis (Isolate)	merB-like only	0										0	1	117alt variant only	117alt:2675265553									Firmicutes	Bacilli	Bacillales	Staphylococcaceae	Staphylococcus	Staphylococcus haemolyticus	Staphylococcus haemolyticus 51-37	Complete
Bacteria	2728369147	Genome Analysis (Isolate)	merB-like only	0										0	1	117alt variant only	117alt:2729383948									Firmicutes	Bacilli	Bacillales	Staphylococcaceae	Staphylococcus	Staphylococcus haemolyticus	Staphylococcus haemolyticus SH1752	Complete
Bacteria	2728369148	Genome Analysis (Isolate)	merB-like only	0										0	1	117alt variant only	117alt:2729387285									Firmicutes	Bacilli	Bacillales	Staphylococcaceae	Staphylococcus	Staphylococcus haemolyticus	Staphylococcus haemolyticus SHN65	Complete
Bacteria	2548876980	Genome Analysis (Isolate)	merB-like only	0										0	1	117alt variant only	117alt:2550624225									Firmicutes	Bacilli	Bacillales	Staphylococcaceae	Staphylococcus	Staphylococcus intermedius	Staphylococcus intermedius NCTC 11048	Complete
Bacteria	2772190615	Genome Analysis (Isolate)	merB-like only	0										0	1	117alt variant only	117alt:2772277131									Firmicutes	Bacilli	Bacillales	Staphylococcaceae	Staphylococcus	Staphylococcus lutrae	Staphylococcus lutrae ATCC 700373	Complete
Bacteria	2718218200	Genome Analysis (Isolate)	merB-like only	0										0	1	117alt variant only	117alt:2720496786									Firmicutes	Bacilli	Bacillales	Staphylococcaceae	Staphylococcus	Staphylococcus pseudintermedius	Staphylococcus pseudintermedius 081661 20081661	Complete
Bacteria	2740892435	Genome Analysis (Isolate)	merB-like only	0										0	1	117alt variant only	117alt:2743437599									Firmicutes	Bacilli	Bacillales	Staphylococcaceae	Staphylococcus	Staphylococcus pseudintermedius	Staphylococcus pseudintermedius 2001-08-299-1	Complete
Bacteria	2740892437	Genome Analysis (Isolate)	merB-like only	0										0	1	117alt variant only	117alt:2743441904									Firmicutes	Bacilli	Bacillales	Staphylococcaceae	Staphylococcus	Staphylococcus pseudintermedius	Staphylococcus pseudintermedius 9841787-1	Complete
Bacteria	2740892436	Genome Analysis (Isolate)	merB-like only	0										0	1	117alt variant only	117alt:2743440080									Firmicutes	Bacilli	Bacillales	Staphylococcaceae	Staphylococcus	Staphylococcus pseudintermedius	Staphylococcus pseudintermedius 9841998-1	Complete
Bacteria	2718218201	Genome Analysis (Isolate)	merB-like only	0										0	1	117alt variant only	117alt:2720499735									Firmicutes	Bacilli	Bacillales	Staphylococcaceae	Staphylococcus	Staphylococcus pseudintermedius	Staphylococcus pseudintermedius NA45 UWMNA45	Complete
Bacteria	2582581000	Genome Analysis (Isolate)	merB-like only	0										0	1	117alt variant only	117alt:2584219227									Firmicutes	Bacilli	Bacillales	Staphylococcaceae	Staphylococcus	Staphylococcus sp. TE8	Staphylococcus sp. TE8	Complete
Bacteria	2521172648	Genome Analysis (Isolate)	merB-like only	0										0	1	117alt variant only	117alt:2521797834									Proteobacteria	Gammaproteobacteria	Pseudomonadales	Moraxellaceae	Psychrobacter	Psychrobacter lutiphocae	Psychrobacter lutiphocae DSM 21542	Complete
Archaea	2728369320	Metagenome-Assembled Genome	merB-like only	0										0	1	117alt variant only	117alt:2730021839									Candidatus Hydrothermarchaeota	unclassified	unclassified	unclassified	unclassified	Candidatus Hydrothermarchaeota archaeon JdFR-18	Candidatus Hydrothermarchaeota archaeon JdFR-18
Archaea	2795385328	Metagenome-Assembled Genome	merB-like only	0										0	1	117alt variant only	117alt:2795464071									Euryarchaeota	Halobacteria	Halobacteriales	Halobacteriaceae	unclassified	unclassified	Uncultured Halobacteriaceae archaeon SG1_68_8
Bacteria	2585427695	Genome Analysis (Isolate)	merB-like only	0										0	1	117alt variant only	117alt:2586241361									Actinobacteria	Actinobacteria	unclassified	unclassified	unclassified	actinobacterium LLX17	actinobacterium LLX17	Complete
Bacteria	2756170281	Genome Analysis (Isolate)	merB-like only	0										0	1	117alt variant only	117alt:2756818646									Actinobacteria	Actinobacteria	Pseudonocardiales	Pseudonocardiaceae	Actinomycetospora	Actinomycetospora cinnamomea	Actinomycetospora cinnamomea DSM 45771	Complete
Bacteria	2767802114	Genome Analysis (Isolate)	merB-like only	0										0	1	117alt variant only	117alt:2768662640									Actinobacteria	Actinobacteria	Streptomycetales	Streptomycetaceae	Streptomyces	Actinosporangium sp. NRRL B-3428	Actinosporangium sp. NRRL B-3428	Complete
Bacteria	2854935325	Genome Analysis (Isolate)	merB-like only	0										0	1	117alt variant only	117alt:2854938671									Actinobacteria	Actinobacteria	Pseudonocardiales	Pseudonocardiaceae	Amycolatopsis	Amycolatopsis keratiniphila	Amycolatopsis keratiniphila nogabecina FH 1893	Complete
Bacteria	2651869900	Single Cell Analysis (unscreened)	merB-like only	0										0	1	117alt variant only	117alt:2653252013									unclassified	unclassified	unclassified	unclassified	unclassified	unclassified	Candidate division SPAM bacterium AG-128-L10	Complete
Bacteria	2698536736	Metagenome-Assembled Genome	merB-like only	0										0	1	117alt variant only	117alt:2700284364									unclassified	unclassified	unclassified	unclassified	unclassified	bacterium AD3(2012)	unclassified bacterium bin14	Complete
Bacteria	2515154140	Genome Analysis (Isolate)	both mer & merB-like	1		2515770686								1	5	regular with 117alt variant	117alt:2515767294	117alt:2515767845	117alt:2515770688	117alt:2515771685	117alt:2515773212	2515771686				Actinobacteria	Actinobacteria	Propionibacteriales	Nocardioidaceae	Kribbella	Kribbella catacumbae	Kribbella catacumbae DSM 19601	Complete
Bacteria	2734482011	Genome Analysis (Isolate)	both mer & merB-like	1		2735028564								4	1	regular with 117alt variant	117alt:2735028573	2735028565	2735028570	2735028575	2735031432					Chloroflexi	Chloroflexia	Chloroflexales	Roseiflexaceae	Kouleothrix	Kouleothrix aurantiaca	Kouleothrix aurantiaca COM-B	Complete
Bacteria	2869202438	Genome Analysis (Isolate)	both mer & merB-like	3		2869203977	2869208813	2869208836						1	3	regular with 117alt variant	117alt:2869202871	117alt:2869203976	117alt:2869208814	2869208834						Actinobacteria	Actinobacteria	Corynebacteriales	Mycobacteriaceae	Mycolicibacterium	Mycolicibacterium llatzerense	Mycolicibacterium llatzerense EDP_4	Complete
Bacteria	2645727686	Genome Analysis (Isolate)	merB & merB-like	0										3	1	regular with 117alt variant	117alt:2646532819	2646530893	2646532818	2646532820						Actinobacteria	Actinobacteria	Pseudonocardiales	Pseudonocardiaceae	Kibdelosporangium	Kibdelosporangium sp. MJ126-NF4	Kibdelosporangium sp. MJ126-NF4	Complete
Bacteria	2508501052	Genome Analysis (Isolate)	both mer & merB-like	3		2508746162	2508745806	2508746246						3	1	regular with 117alt variant	117alt:2508746161	2508745808	2508746248	2508746905						Actinobacteria	Actinobacteria	Corynebacteriales	Mycobacteriaceae	Mycolicibacterium	Mycolicibacterium tusciae	Mycolicibacterium tusciae JS617	Complete
Bacteria	2515154143	Genome Analysis (Isolate)	both mer & merB-like	3		2515793728	2515793736	2515797874						3	1	regular with 117alt variant	117alt:2515797872	2515793722	2515793735	2515797871						Actinobacteria	Actinobacteria	Pseudonocardiales	Pseudonocardiaceae	Sciscionella	Sciscionella marina	Sciscionella marina DSM 45152	Complete
Bacteria	2687453533	Genome Analysis (Isolate)	both mer & merB-like	1		2689164289								1	2	regular with 117alt variant	117alt:2689164288	117alt:2689166629	2689166746							Actinobacteria	Actinobacteria	Pseudonocardiales	Pseudonocardiaceae	Alloactinosynnema	Alloactinosynnema sp. L-07	Alloactinosynnema sp. L-07	Complete
Bacteria	2639763038	Genome Analysis (Isolate)	both mer & merB-like	1		2641730040								1	2	regular with 117alt variant	117alt:2641730038	117alt:2641731194	2641731193							Actinobacteria	Actinobacteria	Jiangellales	Jiangellaceae	Jiangella	Jiangella alkaliphila	Jiangella alkaliphila KCTC 19222	Complete
Bacteria	2772190740	Genome Analysis (Isolate)	merB & merB-like	0										2	1	regular with 117alt variant	117alt:2772759574	2772758048	2772759572							Actinobacteria	Actinobacteria	Pseudonocardiales	Pseudonocardiaceae	Kibdelosporangium	Kibdelosporangium aridum	Kibdelosporangium aridum largum NRRL B-24462	Complete
Bacteria	2639762615	Genome Analysis (Isolate)	both mer & merB-like	1		2640211218								1	2	regular with 117alt variant	117alt:2640211220	117alt:2640215706	2640215707							Actinobacteria	Actinobacteria	Jiangellales	Jiangellaceae	Jiangella	Jiangella alkaliphila	Jiangella alkaliphila DSM 45079	Complete
Bacteria	2784132109	Genome Analysis (Isolate)	merA & merB-like	2		2784470769	2784471711							0	2	regular with 117alt variant	117alt:2784470770	117alt:2784471712								Actinobacteria	Actinobacteria	Micrococcales	Dermacoccaceae	Dermacoccus	Dermacoccus sp. SAI-028	Dermacoccus sp. SAI-028	Complete
Bacteria	2862867363	Genome Analysis (Isolate)	both mer & merB-like	2		2862872497	2862871844							1	1	regular with 117alt variant	117alt:2862871845	2862872499								Actinobacteria	Actinobacteria	Corynebacteriales	Mycobacteriaceae	Mycobacterium	Mycobacterium syngnathidarum	Mycobacterium syngnathidarum 24999	Complete
Bacteria	2802429085	Genome Analysis (Isolate)	both mer & merB-like	2		2803889181	2803889194							1	1	regular with 117alt variant	117alt:2803889182	2803889196								Actinobacteria	Actinobacteria	Corynebacteriales	Mycobacteriaceae	Mycobacteroides	Mycobacteroides abscessus	Mycobacteroides abscessus abscessus 720	Complete
Bacteria	2675903240	Genome Analysis (Isolate)	both mer & merB-like	2		2677197783	2677199952							1	1	regular with 117alt variant	117alt:2677197784	2677199953								Actinobacteria	Actinobacteria	Corynebacteriales	Mycobacteriaceae	Mycolicibacterium	Mycolicibacterium iranicum	Mycolicibacterium iranicum H39	Complete
Bacteria	2818991319	Genome Analysis (Isolate)	both mer & merB-like	2		2819428931	2819429032							1	1	regular with 117alt variant	117alt:2819434442	2819429034								Actinobacteria	Actinobacteria	Pseudonocardiales	Pseudonocardiaceae	Prauserella	Prauserella muralis	Prauserella muralis DSM 45305	Complete
Bacteria	651053061	Genome Analysis (Isolate)	both mer & merB-like	2		651153486	651158765							1	1	regular with 117alt variant	117alt:651153482	651153483								Actinobacteria	Actinobacteria	Pseudonocardiales	Pseudonocardiaceae	Pseudonocardia	Pseudonocardia dioxanivorans	Pseudonocardia dioxanivorans CB1190	Complete
Bacteria	2799112271	Genome Analysis (Isolate)	both mer & merB-like	1		2799440029								1	1	regular with 117alt variant	117alt:2799440026	2799444602								Actinobacteria	Actinobacteria	Pseudonocardiales	Pseudonocardiaceae	Actinocrispum	Actinocrispum wychmicini	Actinocrispum wychmicini DSM 45934	Complete
Bacteria	2627854290	Genome Analysis (Isolate)	both mer & merB-like	1		2630958412								1	1	regular with 117alt variant	117alt:2630958408	2630958409								Actinobacteria	Actinobacteria	Pseudonocardiales	Pseudonocardiaceae	Amycolatopsis	Amycolatopsis niigatensis	Amycolatopsis niigatensis DSM 45165	Complete
Bacteria	2834560794	Genome Analysis (Isolate)	both mer & merB-like	1		2834563672								1	1	regular with 117alt variant	117alt:2834563671	2834560949								Actinobacteria	Actinobacteria	Micrococcales	Brevibacteriaceae	Brevibacterium	Brevibacterium casei	Brevibacterium casei OG2	Complete
Bacteria	2799112251	Genome Analysis (Isolate)	both mer & merB-like	1		2799327020								1	1	regular with 117alt variant	117alt:2799324493	2799324494								Actinobacteria	Actinobacteria	Propionibacteriales	Nocardioidaceae	Kribbella	Kribbella sp. VKM Ac-2527	Kribbella caucasensis VKM Ac-2527	Complete
Bacteria	639633046	Genome Analysis (Isolate)	both mer & merB-like	1		639772728								1	1	regular with 117alt variant	117alt:639776798	639772724								Actinobacteria	Actinobacteria	Propionibacteriales	Nocardioidaceae	Nocardioides	Nocardioides sp. JS614	Nocardioides sp. JS614	Complete
Bacteria	2788500598	Genome Analysis (Isolate)	both mer & merB-like	1		2791254936								1	1	regular with 117alt variant	117alt:2791256761	2791254932								Actinobacteria	Actinobacteria	Propionibacteriales	Nocardioidaceae	Nocardioides	Nocardioides sp. XL1	Nocardioides sp. XL1	Complete
Bacteria	2802429610	Genome Analysis (Isolate)	both mer & merB-like	1		2805955544								1	1	regular with 117alt variant	117alt:2805955545	2805955305								Actinobacteria	Actinobacteria	Pseudonocardiales	Pseudonocardiaceae	Pseudonocardia	Pseudonocardia dioxanivorans	Pseudonocardia dioxanivorans BERK-1	Complete
Bacteria	646564571	Genome Analysis (Isolate)	both mer & merB-like	1		646679833								1	1	regular with 117alt variant	117alt:646679836	646679835								Actinobacteria	Actinobacteria	Glycomycetales	Glycomycetaceae	Stackebrandtia	Stackebrandtia nassauensis	Stackebrandtia nassauensis LLR-40K-21, DSM 44728	Complete
Bacteria	2703718891	Genome Analysis (Isolate)	both mer & merB-like	1		2704976227								1	1	regular with 117alt variant	117alt:2704976745	2704976230								Actinobacteria	Actinobacteria	Streptomycetales	Streptomycetaceae	Streptomyces	Streptomyces scabiei	Streptomyces scabiei 95-18	Complete
Bacteria	2690316277	Genome Analysis (Isolate)	both mer & merB-like	1		2692994094								1	1	regular with 117alt variant	117alt:2692994014	2692994093								Firmicutes	Bacilli	Bacillales	Staphylococcaceae	Staphylococcus	Staphylococcus haemolyticus	Staphylococcus haemolyticus 112056	Complete
Bacteria	2690316335	Genome Analysis (Isolate)	both mer & merB-like	1		2693247975								1	1	regular with 117alt variant	117alt:2693247948	2693247976								Firmicutes	Bacilli	Bacillales	Staphylococcaceae	Staphylococcus	Staphylococcus haemolyticus	Staphylococcus haemolyticus 51_17	Complete
Bacteria	2671180551	Genome Analysis (Isolate)	both mer & merB-like	1		2673236969								1	1	regular with 117alt variant	117alt:2673236854	2673236970								Firmicutes	Bacilli	Bacillales	Staphylococcaceae	Staphylococcus	Staphylococcus haemolyticus	Staphylococcus haemolyticus 51-08	Complete
Bacteria	2698536462	Genome Analysis (Isolate)	both mer & merB-like	1		2699206898								1	1	regular with 117alt variant	117alt:2699206883	2699206899								Firmicutes	Bacilli	Bacillales	Staphylococcaceae	Staphylococcus	Staphylococcus haemolyticus	Staphylococcus haemolyticus 51-20	Complete
Bacteria	2693429667	Genome Analysis (Isolate)	both mer & merB-like	1		2694142385								1	1	regular with 117alt variant	117alt:2694142255	2694142384								Firmicutes	Bacilli	Bacillales	Staphylococcaceae	Staphylococcus	Staphylococcus haemolyticus	Staphylococcus haemolyticus 51-31	Complete
Bacteria	2693429540	Genome Analysis (Isolate)	both mer & merB-like	1		2693598179								1	1	regular with 117alt variant	117alt:2693598059	2693598180								Firmicutes	Bacilli	Bacillales	Staphylococcaceae	Staphylococcus	Staphylococcus haemolyticus	Staphylococcus haemolyticus 51-32	Complete
Bacteria	2671180731	Genome Analysis (Isolate)	both mer & merB-like	1		2673974015								1	1	regular with 117alt variant	117alt:2673974020	2673974016								Firmicutes	Bacilli	Bacillales	Staphylococcaceae	Staphylococcus	Staphylococcus haemolyticus	Staphylococcus haemolyticus 51-34	Complete
Bacteria	2693429590	Genome Analysis (Isolate)	both mer & merB-like	1		2693810180								1	1	regular with 117alt variant	117alt:2693809806	2693810181								Firmicutes	Bacilli	Bacillales	Staphylococcaceae	Staphylococcus	Staphylococcus haemolyticus	Staphylococcus haemolyticus 51-35	Complete
Bacteria	2681813280	Genome Analysis (Isolate)	both mer & merB-like	1		2683628224								1	1	regular with 117alt variant	117alt:2683628215	2683628225								Firmicutes	Bacilli	Bacillales	Staphylococcaceae	Staphylococcus	Staphylococcus haemolyticus	Staphylococcus haemolyticus 51-39	Complete
Bacteria	2695420751	Genome Analysis (Isolate)	both mer & merB-like	1		2697335944								1	1	regular with 117alt variant	117alt:2697335937	2697335943								Firmicutes	Bacilli	Bacillales	Staphylococcaceae	Staphylococcus	Staphylococcus haemolyticus	Staphylococcus haemolyticus 51-42	Complete
Bacteria	2693429670	Genome Analysis (Isolate)	both mer & merB-like	1		2694153588								1	1	regular with 117alt variant	117alt:2694153483	2694153587								Firmicutes	Bacilli	Bacillales	Staphylococcaceae	Staphylococcus	Staphylococcus haemolyticus	Staphylococcus haemolyticus 51-52	Complete
Bacteria	2671180313	Genome Analysis (Isolate)	both mer & merB-like	1		2672265819								1	1	regular with 117alt variant	117alt:2672265717	2672265820								Firmicutes	Bacilli	Bacillales	Staphylococcaceae	Staphylococcus	Staphylococcus haemolyticus	Staphylococcus haemolyticus 89727	Complete
Bacteria	2695420761	Genome Analysis (Isolate)	both mer & merB-like	1		2697373041								1	1	regular with 117alt variant	117alt:2697372999	2697373042								Firmicutes	Bacilli	Bacillales	Staphylococcaceae	Staphylococcus	Staphylococcus haemolyticus	Staphylococcus haemolyticus 97208	Complete
Bacteria	2634166899	Genome Analysis (Isolate)	merB & merB-like	0										1	1	regular with 117alt variant	117alt:2636390791	2636391836								Actinobacteria	Actinobacteria	Pseudonocardiales	Pseudonocardiaceae	Amycolatopsis	Amycolatopsis tolypomycina	Amycolatopsis tolypomycina DSM 44544	Complete
Bacteria	2595698251	Genome Analysis (Isolate)	merB & merB-like	0										1	1	regular with 117alt variant	117alt:2596425367	2596424346								Actinobacteria	Actinobacteria	Pseudonocardiales	Pseudonocardiaceae	Kibdelosporangium	Kibdelosporangium aridum	Kibdelosporangium aridum DSM 43828	Complete
Bacteria	2744054957	Genome Analysis (Isolate)	merB & merB-like	0										1	1	regular with 117alt variant	117alt:2746320692	2746326395								Actinobacteria	Actinobacteria	Streptosporangiales	Streptosporangiaceae	Nonomuraea	Nonomuraea sp. SBT364	Nonomuraea sp. SBT364	Complete
Bacteria	2675903200	Genome Analysis (Isolate)	merB & merB-like	0										1	1	regular with 117alt variant	117alt:2677014017	2677014018								Actinobacteria	Actinobacteria	Pseudonocardiales	Pseudonocardiaceae	Pseudonocardia	unclassified	Pseudonocardia sp. CNS004 1kb	Complete
Bacteria	2772190761	Genome Analysis (Isolate)	merB & merB-like	0										1	1	regular with 117alt variant	117alt:2772885204	2772882513								Actinobacteria	Actinobacteria	Corynebacteriales	Nocardiaceae	Rhodococcus	Rhodococcus rhodnii	Rhodococcus rhodnii NRRL B-16535	Complete
Bacteria	2585427649	Genome Analysis (Isolate)	merB & merB-like	0										1	1	regular with 117alt variant	117alt:2586058782	2586062763								Actinobacteria	Actinobacteria	Pseudonocardiales	Pseudonocardiaceae	Amycolatopsis	Amycolatopsis japonica	Amycolatopsis japonica MG417-CF17, DSM 44213	Complete
Bacteria	2634166275	Genome Analysis (Isolate)	merB & merB-like	0										1	1	regular with 117alt variant	117alt:2635008979	2635011183								Actinobacteria	Actinobacteria	Pseudonocardiales	Pseudonocardiaceae	Amycolatopsis	Amycolatopsis keratiniphila	Amycolatopsis keratiniphila nogabecina DSM 44586	Complete
Bacteria	2767802471	Metagenome-Assembled Genome	merB & merB-like	0										1	1	regular with 117alt variant	117alt:2770332239	2770331569								unclassified	unclassified	unclassified	unclassified	unclassified	bacterium AD3(2012)	candidate division AD3 bacterium bin 3	Complete
Bacteria	2724679286	Genome Analysis (Isolate)	both mer & merB-like	2		2726237938	2726242167							1	1	regular with 117alt variant	117alt:2726242166	2726237937								Actinobacteria	Actinobacteria	Corynebacteriales	Mycobacteriaceae	Mycolicibacterium	Mycolicibacterium novocastrense	Mycolicibacterium novocastrense	Complete
Bacteria	2648501636	Genome Analysis (Isolate)	both mer & merB-like	4		2650601558	2650601696	2650601763	2650601777					8	4	regular with 99Ser variant	99Ser:2650601556	99Ser:2650601694	99Ser:2650601765	99Ser:2650601779	2650601555	2650601562	2650601693	2650601700	2650601759, 2650601766, 2650601773, 2650601780	Firmicutes	Bacilli	Bacillales	Bacillaceae	Bacillus	Bacillus cereus	Bacillus cereus #17	Complete
Bacteria	2713897250	Genome Analysis (Isolate)	both mer & merB-like	1		2716240463								1	2	regular with 99Ser variant	99Ser:2716240465	2716237410	2716240459							Firmicutes	Bacilli	Bacillales	Bacillaceae	Bacillus	Bacillus cereus	Bacillus cereus B4079	Complete
Bacteria	2744054444	Genome Analysis (Isolate)	both mer & merB-like	1		2744251375								1	2	regular with 99Ser variant	99Ser:2744251377	2744251371	2744251378							Firmicutes	Bacilli	Bacillales	Bacillaceae	Bacillus	Bacillus cereus	Bacillus cereus B4120	Complete
Bacteria	2703718890	Genome Analysis (Isolate)	both mer & merB-like	1		2704961251								1	2	regular with 99Ser variant	99Ser:2704961249	2704961248	2704961255							Firmicutes	Bacilli	Bacillales	Bacillaceae	Bacillus	Bacillus cereus	Bacillus cereus PE8-121b	Complete
Bacteria	2639762946	Genome Analysis (Isolate)	both mer & merB-like	1		2641374639								1	2	regular with 99Ser variant	99Ser:2641374637	2641374636	2641374643							Firmicutes	Bacilli	Bacillales	Bacillaceae	Bacillus	Bacillus sp. UMTAT18	Bacillus sp. UMTAT18	Complete
Bacteria	2728369074	Genome Analysis (Isolate)	both mer & merB-like	1		2729025043								1	2	regular with 99Ser variant	99Ser:2729025045	2729025039	2729025046							Firmicutes	Bacilli	Bacillales	Bacillaceae	Bacillus	Bacillus wiedmannii	Bacillus wiedmannii FSL K6-0069	Complete
Bacteria	2561511227	Genome Analysis (Isolate)	both mer & merB-like	1		2562555060								1	2	regular with 99Ser variant	99Ser:2562555062	2562555063	2562555112							Firmicutes	Bacilli	Bacillales	unclassified	Exiguobacterium	Exiguobacterium chiriqhucha	Exiguobacterium chiriqhucha GIC31	Complete
Bacteria	2690315887	Genome Analysis (Isolate)	both mer & merB-like	1		2691439425								1	2	regular with 99Ser variant	99Ser:2691439423	2691439422	2691439430							Firmicutes	Bacilli	Bacillales	Paenibacillaceae	Paenibacillus	Paenibacillus glucanolyticus	Paenibacillus glucanolyticus SLM1	Complete
Bacteria	2698536602	Genome Analysis (Isolate)	merB & merB-like	0										1	2	regular with 99Ser variant	99Ser:2699755032	2699755031	2699757343							Firmicutes	Bacilli	Bacillales	Bacillaceae	Bacillus	Bacillus cereus	Bacillus cereus PE5-132	Complete
Bacteria	2795385397	Genome Analysis (Isolate)	both mer & merB-like	1		2795657018								1	1	regular with 99Ser variant	99Ser:2795657024	2795657025								Firmicutes	Bacilli	Bacillales	Bacillaceae	Bacillus	Bacillus horneckiae	Bacillus horneckiae 1P01SC	Complete
Bacteria	2791355633	Genome Analysis (Isolate)	both mer	4		2795294874	2795296070	2795296087	2795296178					4	0		2795296072	2795296082	2795296085	2795296177						Proteobacteria	Gammaproteobacteria	Pseudomonadales	Pseudomonadaceae	Pseudomonas	Pseudomonas sp. GP01-A1	Pseudomonas sp. GP01-A1	Complete
Bacteria	2791355625	Genome Analysis (Isolate)	both mer	4		2795243249	2795243266	2795243446	2795244312					4	0		2795243251	2795243261	2795243264	2795243445						Proteobacteria	Gammaproteobacteria	Pseudomonadales	Pseudomonadaceae	Pseudomonas	Pseudomonas sp. GP01-A11	Pseudomonas sp. GP01-A11	Complete
Bacteria	2791355629	Genome Analysis (Isolate)	both mer	4		2795267034	2795268296	2795268313	2795268393					4	0		2795268298	2795268308	2795268311	2795268394						Proteobacteria	Gammaproteobacteria	Pseudomonadales	Pseudomonadaceae	Pseudomonas	Pseudomonas sp. GP01-A13	Pseudomonas sp. GP01-A13	Complete
Bacteria	2791355563	Genome Analysis (Isolate)	both mer	4		2794854620	2794854637	2794854849	2794855180					4	0		2794854622	2794854632	2794854635	2794854848						Proteobacteria	Gammaproteobacteria	Pseudomonadales	Pseudomonadaceae	Pseudomonas	Pseudomonas sp. GP01-A14	Pseudomonas sp. GP01-A14	Complete
Bacteria	2791355630	Genome Analysis (Isolate)	both mer	4		2795275345	2795275362	2795276385	2795276592					4	0		2795275347	2795275357	2795275360	2795276593						Proteobacteria	Gammaproteobacteria	Pseudomonadales	Pseudomonadaceae	Pseudomonas	Pseudomonas sp. GP01-A15	Pseudomonas sp. GP01-A15	Complete
Bacteria	2791355562	Genome Analysis (Isolate)	both mer	4		2794847031	2794849381	2794849398	2794850748					4	0		2794849383	2794849393	2794849396	2794850749						Proteobacteria	Gammaproteobacteria	Pseudomonadales	Pseudomonadaceae	Pseudomonas	Pseudomonas sp. GP01-A3	Pseudomonas sp. GP01-A3	Complete
Bacteria	2791355624	Genome Analysis (Isolate)	both mer	4		2795235768	2795236701	2795236718	2795236794					4	0		2795236703	2795236713	2795236716	2795236793						Proteobacteria	Gammaproteobacteria	Pseudomonadales	Pseudomonadaceae	Pseudomonas	Pseudomonas sp. GP01-A4	Pseudomonas sp. GP01-A4	Complete
Bacteria	2791355628	Genome Analysis (Isolate)	both mer	4		2795260777	2795261804	2795262289	2795262766					4	0		2795261805	2795262291	2795262294	2795262768						Proteobacteria	Gammaproteobacteria	Pseudomonadales	Pseudomonadaceae	Pseudomonas	Pseudomonas sp. GP01-A5	Pseudomonas sp. GP01-A5	Complete
Bacteria	2791355564	Genome Analysis (Isolate)	both mer	4		2794862479	2794863601	2794863618	2794864527					4	0		2794863603	2794863613	2794863616	2794864528						Proteobacteria	Gammaproteobacteria	Pseudomonadales	Pseudomonadaceae	Pseudomonas	Pseudomonas sp. GP01-A6	Pseudomonas sp. GP01-A6	Complete
Bacteria	2791355632	Genome Analysis (Isolate)	both mer	4		2795287234	2795287709	2795288881	2795288898					4	0		2795287235	2795288883	2795288893	2795288896						Proteobacteria	Gammaproteobacteria	Pseudomonadales	Pseudomonadaceae	Pseudomonas	Pseudomonas sp. GP01-A8	Pseudomonas sp. GP01-A8	Complete
Bacteria	2791355631	Genome Analysis (Isolate)	both mer	4		2795280597	2795282096	2795282113	2795282967					4	0		2795280598	2795282098	2795282108	2795282111						Proteobacteria	Gammaproteobacteria	Pseudomonadales	Pseudomonadaceae	Pseudomonas	Pseudomonas sp. GP01-A9	Pseudomonas sp. GP01-A9	Complete
Bacteria	2791355588	Genome Analysis (Isolate)	both mer	3		2795011114	2795011131	2795012406						4	0		2795011116	2795011126	2795011129	2795012405						Proteobacteria	Gammaproteobacteria	Pseudomonadales	Pseudomonadaceae	Pseudomonas	Pseudomonas sp. FW215-L2	Pseudomonas sp. FW215-L2	Complete
Bacteria	2850609361	Genome Analysis (Isolate)	both mer	4		2850614160	2850614196	2850614212	2850614732					3	0		2850614168	2850614198	2850614730							Proteobacteria	Alphaproteobacteria	Rhizobiales	Rhizobiaceae	Agrobacterium	Agrobacterium tumefaciens	Agrobacterium tumefaciens CFBP6626	Complete
Bacteria	2506783014	Genome Analysis (Isolate)	both mer	3		2506874620	2506874772	2506874983						3	0		2506874621	2506874771	2506874984							Actinobacteria	Actinobacteria	Corynebacteriales	Mycobacteriaceae	Mycolicibacterium	Mycolicibacterium chubuense	Mycolicibacterium chubuense NBB4	Complete
Bacteria	2765236029	Genome Analysis (Isolate)	both mer	1		2766570820								3	0		2766570394	2766570818	2766574980							Actinobacteria	Actinobacteria	Streptomycetales	Streptomycetaceae	Streptomyces	Streptomyces alboflavus	Streptomyces alboflavus NRRL B-2373	Complete
Bacteria	2802429302	Genome Analysis (Isolate)	both mer	1		2804867476								3	0		2804867478	2804870830	2804874437							Actinobacteria	Actinobacteria	Streptomycetales	Streptomycetaceae	Streptomyces	Streptomyces flaveus	Streptomyces flaveus NRRL ISP-5371	Complete
Bacteria	2767802055	Genome Analysis (Isolate)	both mer	1		2768210654								3	0		2768210656	2768210991	2768213919							Actinobacteria	Actinobacteria	Streptomycetales	Streptomycetaceae	Streptomyces	Streptomyces ruber	Streptomyces ruber NRRL B-1661	Complete
Bacteria	2802429314	Genome Analysis (Isolate)	both mer	1		2804936955								3	0		2804936953	2804939146	2804940275							Actinobacteria	Actinobacteria	Streptomycetales	Streptomycetaceae	Streptomyces	Streptomyces ruber	Streptomyces ruber NRRL ISP-5378	Complete
Bacteria	2744054445	Genome Analysis (Isolate)	both mer	1		2744258673								3	0		2744258670	2744258671	2744258677							Firmicutes	Bacilli	Bacillales	Bacillaceae	Bacillus	Bacillus cereus	Bacillus cereus B4155	Complete
Bacteria	2728369101	Genome Analysis (Isolate)	both mer	1		2729172323								3	0		2729172325	2729172326	2729172319							Firmicutes	Bacilli	Bacillales	Bacillaceae	Bacillus	Bacillus cereus	Bacillus cereus FSL W8-0932	Complete
Bacteria	2562617000	Genome Analysis (Isolate)	both mer	1		2562620334								3	0		2562620331	2562620332	2562620339							Firmicutes	Bacilli	Bacillales	unclassified	Exiguobacterium	Exiguobacterium acetylicum	Exiguobacterium acetylicum DSM 20416	Complete
Bacteria	2585427838	Genome Analysis (Isolate)	both mer	1		2586933734								3	0		2586932184	2586932185	2586932186							Proteobacteria	Gammaproteobacteria	Oceanospirillales	Halomonadaceae	Halomonas	Halomonas zincidurans	Halomonas zincidurans B6	Complete
Bacteria	2582580885	Genome Analysis (Isolate)	merB only	0										3	0		2583765063	2583765193	2583768970							Proteobacteria	Alphaproteobacteria	Sphingomonadales	Sphingomonadaceae	Sphingobium	Sphingobium lactosutens	Sphingobium lactosutens DS20	Complete
Bacteria	2636415409	Genome Analysis (Isolate)	merB only	0										3	0		2636455021	2636456659	2636457214							Proteobacteria	Alphaproteobacteria	Sphingomonadales	Sphingomonadaceae	Sphingopyxis	Sphingopyxis fribergensis	Sphingopyxis fribergensis Kp5.2	Complete
Bacteria	2842324504	Genome Analysis (Isolate)	both mer	5		2842329901	2842330800	2842330808	2842330812	2842331891				2	0		2842329900	2842330801								Proteobacteria	Betaproteobacteria	Burkholderiales	Burkholderiaceae	Paraburkholderia	Paraburkholderia fungorum	Paraburkholderia fungorum SEMIA 4007	Complete
Bacteria	2842348783	Genome Analysis (Isolate)	both mer	5		2842353737	2842354236	2842354244	2842354248	2842354633				2	0		2842354237	2842354634								Proteobacteria	Betaproteobacteria	Burkholderiales	Burkholderiaceae	Paraburkholderia	Paraburkholderia fungorum	Paraburkholderia fungorum SEMIA 4013	Complete
Bacteria	2843909154	Genome Analysis (Isolate)	both mer	3		2843909741	2843913465	2843913681						2	0		2843913683	2843913689								Proteobacteria	Gammaproteobacteria	Enterobacterales	Enterobacteriaceae	Cronobacter	Cronobacter sakazakii	Cronobacter sakazakii GZcsf-1	Complete
Bacteria	2734482401	Genome Analysis (Isolate)	both mer	3		2736088393	2736092207	2736092957						2	0		2736088395	2736088398								Proteobacteria	Gammaproteobacteria	Pseudomonadales	Pseudomonadaceae	Pseudomonas	Pseudomonas aeruginosa	Pseudomonas aeruginosa RW88	Complete
Bacteria	2576861707	Genome Analysis (Isolate)	both mer	2		2579291045	2579291996							2	0		2579291046	2579291998								Actinobacteria	Actinobacteria	Corynebacteriales	Nocardiaceae	Rhodococcus	Rhodococcus rhodochrous	Rhodococcus rhodochrous ATCC 21198	Complete
Bacteria	2554235023	Genome Analysis (Isolate)	both mer	2		2554344619	2554345412							2	0		2554344620	2554345414								Actinobacteria	Actinobacteria	Corynebacteriales	Nocardiaceae	Rhodococcus	Rhodococcus ruber	Rhodococcus ruber Chol-4	Complete
Bacteria	2675903211	Genome Analysis (Isolate)	both mer	2		2677074603	2677078811							2	0		2677074604	2677078812								Actinobacteria	Actinobacteria	Pseudonocardiales	Pseudonocardiaceae	Saccharomonospora	unclassified	Saccharomonospora sp. CUA673 1kb	Complete
Bacteria	2531839181	Genome Analysis (Isolate)	both mer	2		2532534169	2532540434							2	0		2532534171	2532540436								Actinobacteria	Actinobacteria	Streptomycetales	Streptomycetaceae	Streptomyces	Streptomyces zinciresistens	Streptomyces zinciresistens K42	Complete
Bacteria	2529292551	Single Cell Analysis (unscreened)	both mer	2		2529367584	2529367594							2	0		2529367583	2529367593								Bacteroidetes	Bacteroidia	Bacteroidales	unclassified	unclassified	Bacteroidales bacterium PSC KfJoeBact2-2	Bacteroidales bacterium PSC KfJoeBact2-2 (unscreened)	Complete
Bacteria	646862344	Genome Analysis (Isolate)	both mer	2		646992066	646994979							2	0		646992067	646994949								Firmicutes	Bacilli	Bacillales	Staphylococcaceae	Staphylococcus	Staphylococcus aureus	Staphylococcus aureus aureus TW20 0582	Complete
Bacteria	2558309057	Genome Analysis (Isolate)	both mer	2		2558526576	2558529447							2	0		2558526577	2558529446								Firmicutes	Bacilli	Bacillales	Staphylococcaceae	Staphylococcus	Staphylococcus aureus	Staphylococcus aureus aureus Z172	Complete
Bacteria	2675903414	Genome Analysis (Isolate)	both mer	2		2677876355	2677877796							2	0		2677876356	2677877797								Firmicutes	Bacilli	Bacillales	Staphylococcaceae	Staphylococcus	Staphylococcus aureus	Staphylococcus aureus CC072	Complete
Bacteria	2687453603	Genome Analysis (Isolate)	both mer	2		2689448337	2689451342							2	0		2689448338	2689451343								Firmicutes	Bacilli	Bacillales	Staphylococcaceae	Staphylococcus	Staphylococcus aureus	Staphylococcus aureus V521	Complete
Bacteria	2639762945	Genome Analysis (Isolate)	both mer	2		2641365983	2641368482							2	0		2641365986	2641368467								Nitrospirae	Nitrospira	Nitrospirales	Nitrospiraceae	Nitrospira	Nitrospira moscoviensis	Nitrospira moscoviensis NSP M-1	Complete
Bacteria	2693429897	Genome Analysis (Isolate)	both mer	2		2695047023	2695048052							2	0		2695047026	2695048051								Proteobacteria	Alphaproteobacteria	Rhodobacterales	Rhodobacteraceae	Acidimangrovimonas	Acidimangrovimonas indica	Acidimangrovimonas indica DSM 24802	Complete
Bacteria	2634166495	Genome Analysis (Isolate)	both mer	2		2635930291	2635930300							2	0		2635930289	2635930301								Proteobacteria	Gammaproteobacteria	Pseudomonadales	Moraxellaceae	Acinetobacter	Acinetobacter baumannii	Acinetobacter baumannii 269	Complete
Bacteria	2660238300	Genome Analysis (Isolate)	both mer	2		2661831850	2661831858							2	0		2661831848	2661831859								Proteobacteria	Gammaproteobacteria	Pseudomonadales	Moraxellaceae	Acinetobacter	Acinetobacter baumannii	Acinetobacter baumannii NBRC 110492	Complete
Bacteria	2565956640	Genome Analysis (Isolate)	both mer	2		2566529800	2566529975							2	0		2566529795	2566529802								Proteobacteria	Gammaproteobacteria	Pseudomonadales	Moraxellaceae	Acinetobacter	Acinetobacter bereziniae	Acinetobacter bereziniae Brisou 64, LMG 1003	Complete
Bacteria	2767802242	Genome Analysis (Isolate)	both mer	2		2769363683	2769363717							2	0		2769363685	2769363716								Proteobacteria	Gammaproteobacteria	Pseudomonadales	Moraxellaceae	Acinetobacter	Acinetobacter defluvii	Acinetobacter defluvii WCHA30	Complete
Bacteria	2816332596	Genome Analysis (Isolate)	both mer	2		2818633235	2818633242							2	0		2818633233	2818633243								Proteobacteria	Gammaproteobacteria	Pseudomonadales	Moraxellaceae	Acinetobacter	Acinetobacter johnsonii	Acinetobacter johnsonii XBB1	Complete
Bacteria	2700989281	Genome Analysis (Isolate)	both mer	2		2702014801	2702014811							2	0		2702014799	2702014812								Proteobacteria	Gammaproteobacteria	Pseudomonadales	Moraxellaceae	Acinetobacter	Acinetobacter sp. NBRC 110496	Acinetobacter sp. NBRC 110496	Complete
Bacteria	2551306146	Genome Analysis (Isolate)	both mer	2		2551987304	2551989602							2	0		2551989546	2551987305								Proteobacteria	Alphaproteobacteria	Rhizobiales	Bradyrhizobiaceae	Afipia	Afipia birgiae	Afipia birgiae 34632	Complete
Bacteria	2846780681	Genome Analysis (Isolate)	both mer	2		2846786363	2846786402							2	0		2846786365	2846786368								Proteobacteria	Alphaproteobacteria	Rhizobiales	Rhizobiaceae	Agrobacterium	Agrobacterium tumefaciens	Agrobacterium tumefaciens CFBP6625	Complete
Bacteria	2775507030	Genome Analysis (Isolate)	both mer	2		2776822354	2776829772							2	0		2776822351	2776829769								Proteobacteria	Alphaproteobacteria	Rhizobiales	Bradyrhizobiaceae	Bradyrhizobium	Bradyrhizobium sp. UASWS1016	Bradyrhizobium sp. UASWS1016	Complete
Bacteria	2814123437	Genome Analysis (Isolate)	both mer	2		2816026724	2816026733							2	0		2816026727	2816026734								Proteobacteria	Betaproteobacteria	Burkholderiales	Burkholderiaceae	Burkholderia	Burkholderia vietnamiensis	Burkholderia vietnamiensis HI3908	Complete
Bacteria	2754412711	Genome Analysis (Isolate)	both mer	2		2755804595	2755804712							2	0		2755804596	2755804713								Proteobacteria	Betaproteobacteria	Burkholderiales	Burkholderiaceae	Caballeronia	Caballeronia udeis	Caballeronia udeis ES_AL-A7	Complete
Bacteria	2561511209	Genome Analysis (Isolate)	both mer	2		2562495265	2562497567							2	0		2562495264	2562497568								Proteobacteria	Gammaproteobacteria	Thiotrichales	Piscirickettsiaceae	Cycloclasticus	Cycloclasticus zancles	Cycloclasticus zancles 7-ME	Complete
Bacteria	2576861810	Genome Analysis (Isolate)	both mer	2		2579689782	2579692867							2	0		2579689783	2579692870								Proteobacteria	Alphaproteobacteria	Rhodobacterales	Rhodobacteraceae	Defluviimonas	Defluviimonas sp. 20V17	Defluviimonas sp. 20V17	Complete
Bacteria	2698536479	Genome Analysis (Isolate)	both mer	2		2699273514	2699273560							2	0		2699273650	2699273668								Proteobacteria	Gammaproteobacteria	Enterobacterales	Enterobacteriaceae	Enterobacter	Enterobacter kobei	Enterobacter kobei ST54:941713674	Complete
Bacteria	2751185916	Genome Analysis (Isolate)	both mer	2		2753853462	2753853782							2	0		2753853473	2753853784								Proteobacteria	Gammaproteobacteria	Enterobacterales	Enterobacteriaceae	Enterobacter	Enterobacter roggenkampii	Enterobacter roggenkampii 42192	Complete
Bacteria	2775507014	Genome Analysis (Isolate)	both mer	2		2776754120	2776754251							2	0		2776754252	2776754582								Proteobacteria	Gammaproteobacteria	Oceanospirillales	Halomonadaceae	Halomonas	Halomonas sp. MES3-P3E	Halomonas sp. MES3-P3E	Complete
Bacteria	2579779004	Genome Analysis (Isolate)	both mer	2		2581894704	2581894814							2	0		2581894703	2581894815								Proteobacteria	Alphaproteobacteria	Rhizobiales	Phyllobacteriaceae	Mesorhizobium	Mesorhizobium sp. NBIMC_P2-C1	Mesorhizobium sp. NBIMC_P2-C1	Complete
Bacteria	2579778865	Genome Analysis (Isolate)	both mer	2		2581314629	2581314739							2	0		2581314628	2581314740								Proteobacteria	Alphaproteobacteria	Rhizobiales	Phyllobacteriaceae	Mesorhizobium	Mesorhizobium sp. NBIMC_P2-C2	Mesorhizobium sp. NBIMC_P2-C2	Complete
Bacteria	2582580991	Genome Analysis (Isolate)	both mer	2		2584187430	2584187540							2	0		2584187429	2584187541								Proteobacteria	Alphaproteobacteria	Rhizobiales	Phyllobacteriaceae	Mesorhizobium	Mesorhizobium sp. NBIMC_P2-C3	Mesorhizobium sp. NBIMC_P2-C3	Complete
Bacteria	2579778552	Genome Analysis (Isolate)	both mer	2		2579988051	2579988161							2	0		2579988050	2579988162								Proteobacteria	Alphaproteobacteria	Rhizobiales	Phyllobacteriaceae	Mesorhizobium	Mesorhizobium sp. NBIMC_P2-C4	Mesorhizobium sp. NBIMC_P2-C4	Complete
Bacteria	2636415771	Genome Analysis (Isolate)	both mer	2		2637956902	2637957364							2	0		2637956901	2637957363								Proteobacteria	Betaproteobacteria	Burkholderiales	Burkholderiaceae	Paraburkholderia	Paraburkholderia fungorum	Paraburkholderia fungorum ATCC BAA-463	Complete
Bacteria	2708743155	Genome Analysis (Isolate)	both mer	2		2710229721	2710231749							2	0		2710229720	2710231748								Proteobacteria	Betaproteobacteria	Burkholderiales	Burkholderiaceae	Paraburkholderia	Paraburkholderia insulsa	Paraburkholderia insulsa LMG 28183	Complete
Bacteria	2639762996	Genome Analysis (Isolate)	both mer	2		2641575329	2641575373							2	0		2641574632	2641575375								Proteobacteria	Gammaproteobacteria	Pseudomonadales	Pseudomonadaceae	Pseudomonas	Pseudomonas aeruginosa	Pseudomonas aeruginosa O400	Complete
Bacteria	2663763218	Genome Analysis (Isolate)	both mer	2		2666129966	2666129978							2	0		2666129968	2666132746								Proteobacteria	Gammaproteobacteria	Pseudomonadales	Pseudomonadaceae	Pseudomonas	Pseudomonas coronafaciens	Pseudomonas coronafaciens LMG 5060	Complete
Bacteria	2791355603	Genome Analysis (Isolate)	both mer	2		2795097635	2795097647							2	0		2795097645	2795097660								Proteobacteria	Gammaproteobacteria	Pseudomonadales	Pseudomonadaceae	Pseudomonas	Pseudomonas sp. MPBC4-3	Pseudomonas sp. MPBC4-3	Complete
Bacteria	2791355541	Genome Analysis (Isolate)	both mer	2		2794725844	2794725856							2	0		2794725854	2794725869								Proteobacteria	Gammaproteobacteria	Pseudomonadales	Pseudomonadaceae	Pseudomonas	Pseudomonas sp. MPR-R5A	Pseudomonas sp. MPR-R5A	Complete
Bacteria	2791355551	Genome Analysis (Isolate)	both mer	2		2794783341	2794783353							2	0		2794783351	2794783366								Proteobacteria	Gammaproteobacteria	Pseudomonadales	Pseudomonadaceae	Pseudomonas	Pseudomonas sp. MPR-R5B	Pseudomonas sp. MPR-R5B	Complete
Bacteria	2585427641	Genome Analysis (Isolate)	both mer	2		2586024000	2586026656							2	0		2586024001	2586026655								Proteobacteria	Gammaproteobacteria	Pseudomonadales	Pseudomonadaceae	Pseudomonas	Pseudomonas sp. WCS374	Pseudomonas sp. WCS374	Complete
Bacteria	2811995076	Genome Analysis (Isolate)	both mer	1		2813066581								2	0		2813067717	2813072543								Actinobacteria	Actinobacteria	Streptosporangiales	Thermomonosporaceae	Actinomadura	Actinomadura madurae	Actinomadura madurae NRRL B-2203	Complete
Bacteria	2667527405	Genome Analysis (Isolate)	both mer	1		2668024234								2	0		2668023375	2668024235								Actinobacteria	Actinobacteria	Pseudonocardiales	Pseudonocardiaceae	Amycolatopsis	Amycolatopsis marina	Amycolatopsis marina CGMCC 4.3568	Complete
Bacteria	2636416112	Genome Analysis (Isolate)	both mer	1		2639346950								2	0		2639346951	2639352473								Actinobacteria	Actinobacteria	Propionibacteriales	Nocardioidaceae	Mumia	Mumia flava	Mumia flava MUSC 201	Complete
Bacteria	2698536727	Metagenome-Assembled Genome	both mer	1		2700248278								2	0		2700248142	2700248279								Actinobacteria	Actinobacteria	Pseudonocardiales	unclassified	unclassified	unclassified	unclassified Pseudonocardiales bacterium bin5	Complete
Bacteria	2547132297	Genome Analysis (Isolate)	both mer	1		2548191504								2	0		2548191502	2548192275								Proteobacteria	Gammaproteobacteria	Pseudomonadales	Moraxellaceae	Acinetobacter	Acinetobacter bereziniae	Acinetobacter bereziniae Brisou 64, LMG 1003	Complete
Bacteria	2511231144	Genome Analysis (Isolate)	both mer	1		2511785995								2	0		2511785994	2511786008								Proteobacteria	Betaproteobacteria	Burkholderiales	Burkholderiaceae	Burkholderia	Burkholderia sp. YI23	Burkholderia sp. YI23	Complete
Bacteria	2630968527	Genome Analysis (Isolate)	both mer	1		2632162832								2	0		2632162834	2632162837								Proteobacteria	Betaproteobacteria	Burkholderiales	Comamonadaceae	Comamonas	Comamonas testosteroni	Comamonas testosteroni JL40	Complete
Bacteria	2869861177	Genome Analysis (Isolate)	both mer	1		2869866565								2	0		2869866557	2869866563								Proteobacteria	Gammaproteobacteria	Enterobacterales	Enterobacteriaceae	Enterobacter	Enterobacter cloacae	Enterobacter cloacae 20710	Complete
Bacteria	2765235946	Genome Analysis (Isolate)	both mer	1		2766091351								2	0		2766091353	2766091358								Proteobacteria	Gammaproteobacteria	Enterobacterales	Enterobacteriaceae	Enterobacter	Enterobacter cloacae complex sp. ECNIH7	Enterobacter cloacae sp. ABFPL	Complete
Bacteria	2619619206	Genome Analysis (Isolate)	both mer	1		2620948082								2	0		2620948081	2620948089								Proteobacteria	Betaproteobacteria	Burkholderiales	Oxalobacteraceae	Herbaspirillum	Herbaspirillum sp. RV1423	Herbaspirillum sp. RV1423	Complete
Bacteria	2660237937	Genome Analysis (Isolate)	both mer	1		2660387785								2	0		2660387789	2660388705								Proteobacteria	Gammaproteobacteria	Pseudomonadales	Pseudomonadaceae	Pseudomonas	Pseudomonas lactis	Pseudomonas lactis DSM 29142	Complete
Bacteria	2808606815	Genome Analysis (Isolate)	both mer	1		2810838871								2	0		2810841509	2810842495								Proteobacteria	Alphaproteobacteria	Sphingomonadales	Sphingomonadaceae	Sphingobium	Sphingobium herbicidovorans	Sphingobium herbicidovorans NBRC 16415	Complete
Bacteria	2684622544	Genome Analysis (Isolate)	both mer	1		2684787803								2	0		2684786631	2684787804								Proteobacteria	Gammaproteobacteria	unclassified	unclassified	Thiohalorhabdus	Thiohalorhabdus denitrificans	Thiohalorhabdus denitrificans HL 19	Complete
Plasmid:Bacteria	641210481		both mer	1		641216098								2	0		641216103	641216100								Proteobacteria	unclassified	unclassified	unclassified	unclassified	bacterium	Uncultured bacterium plasmid pTP6
Bacteria	2808606522	Genome Analysis (Isolate)	merB only	0										2	0		2809588054	2809588432								Actinobacteria	Actinobacteria	Pseudonocardiales	Pseudonocardiaceae	Amycolatopsis	Amycolatopsis sp. BJA-103	Amycolatopsis sp. BJA-103	Complete
Bacteria	2667527392	Genome Analysis (Isolate)	merB only	0										2	0		2667969894	2667974227								Actinobacteria	Actinobacteria	Micrococcales	Microbacteriaceae	Herbiconiux	Herbiconiux ginsengi	Herbiconiux ginsengi CGMCC 4.3491	Complete
Bacteria	2808606533	Genome Analysis (Isolate)	merB only	0										2	0		2809635700	2809635727								Actinobacteria	Actinobacteria	Corynebacteriales	Nocardiaceae	Rhodococcus	Rhodococcus sp. 852002-51564_SCH6189132-a	Rhodococcus sp. 852002-51564_SCH6189132-a	Complete
Bacteria	2806310695	Genome Analysis (Isolate)	merB only	0										2	0		2807259797	2807264638								Actinobacteria	Actinobacteria	Streptomycetales	Streptomycetaceae	Streptomyces	Streptomyces alboflavus	Streptomyces alboflavus MDJK44
Bacteria	2636415438	Genome Analysis (Isolate)	merB only	0										2	0		2636574346	2636577912								Firmicutes	Clostridia	Clostridiales	Peptostreptococcaceae	Paeniclostridium	Paeniclostridium sordellii	Paeniclostridium sordellii 8483	Complete
Bacteria	2832473198	Genome Analysis (Isolate)	merB only	0										2	0		2832474705	2832477158								Proteobacteria	Alphaproteobacteria	Rhizobiales	Rhizobiaceae	Kaistia	Kaistia algarum	Kaistia algarum LYH11	Complete
Bacteria	2561511175	Genome Analysis (Isolate)	merB only	0										2	0		2562347825	2562348188								Actinobacteria	Actinobacteria	Pseudonocardiales	Pseudonocardiaceae	Amycolatopsis	Amycolatopsis keratiniphila	Amycolatopsis keratiniphila HCCB10007	Complete
Bacteria	2740892368	Genome Analysis (Isolate)	both mer	4		2743195019	2743196725	2743198250	2743198487					1	0		2743198491									Proteobacteria	Betaproteobacteria	Burkholderiales	Burkholderiaceae	Cupriavidus	Cupriavidus metallidurans	Cupriavidus metallidurans NE12	Complete
Bacteria	2660238203	Genome Analysis (Isolate)	both mer	4		2661417557	2661419216	2661419734	2661419878					1	0		2661419876									Proteobacteria	Gammaproteobacteria	Pseudomonadales	Pseudomonadaceae	Pseudomonas	Pseudomonas sp. NBRC 111127	Pseudomonas sp. NBRC 111127	Complete
Bacteria	2663763303	Genome Analysis (Isolate)	both mer	4		2666486539	2666486572	2666489547	2666490110					1	0		2666489549									Proteobacteria	Gammaproteobacteria	Pseudomonadales	Pseudomonadaceae	Pseudomonas	Pseudomonas sp. NBRC 111142	Pseudomonas sp. NBRC 111142	Complete
Bacteria	2630968946	Genome Analysis (Isolate)	both mer	4		2633880470	2633880521	2633881606	2633881833					1	0		2633881610									Proteobacteria	Betaproteobacteria	Burkholderiales	Burkholderiaceae	Ralstonia	Ralstonia mannitolilytica	Ralstonia mannitolilytica SN82F48	Complete
Bacteria	2590828102	Genome Analysis (Isolate)	both mer	3		2590839882	2590840773	2590845358						1	0		2590845360									Proteobacteria	Betaproteobacteria	unclassified	unclassified	unclassified	beta proteobacterium FWI2	beta proteobacterium FWI2	Complete
Bacteria	2576861519	Genome Analysis (Isolate)	both mer	3		2578640333	2578640364	2578644027						1	0		2578640362									Proteobacteria	Gammaproteobacteria	Enterobacterales	Enterobacteriaceae	Enterobacter	Enterobacter sp. MGH 7	Enterobacter sp. MGH 7	Complete
Bacteria	2744054528	Genome Analysis (Isolate)	both mer	3		2744639012	2744639960	2744640513						1	0		2744639961									Proteobacteria	Gammaproteobacteria	Alteromonadales	Idiomarinaceae	Idiomarina	Idiomarina sp. H105	Idiomarina sp. H105	Complete
Bacteria	2851437328	Genome Analysis (Isolate)	both mer	3		2851442711	2851442736	2851442987						1	0		2851442737									Proteobacteria	Gammaproteobacteria	Enterobacterales	Enterobacteriaceae	Klebsiella	Klebsiella pneumoniae	Klebsiella pneumoniae INF163	Complete
Bacteria	2860589870	Genome Analysis (Isolate)	both mer	3		2860595256	2860595281	2860595533						1	0		2860595282									Proteobacteria	Gammaproteobacteria	Enterobacterales	Enterobacteriaceae	Klebsiella	Klebsiella pneumoniae	Klebsiella pneumoniae INF274	Complete
Bacteria	2851431590	Genome Analysis (Isolate)	both mer	3		2851436963	2851436988	2851437239						1	0		2851436989									Proteobacteria	Gammaproteobacteria	Enterobacterales	Enterobacteriaceae	Klebsiella	Klebsiella pneumoniae	Klebsiella pneumoniae INF278	Complete
Bacteria	2521172617	Genome Analysis (Isolate)	both mer	3		2521638011	2521638059	2521638130						1	0		2521638133									Proteobacteria	Alphaproteobacteria	Rhodobacterales	Rhodobacteraceae	Leisingera	Leisingera aquimarina	Leisingera aquimarina DSM 24565	Complete
Bacteria	2531839185	Genome Analysis (Isolate)	both mer	3		2532552821	2532554563	2532555017						1	0		2532555011									Proteobacteria	Gammaproteobacteria	Alteromonadales	Alteromonadaceae	Paraglaciecola	Paraglaciecola polaris	Paraglaciecola polaris LMG 21857	Complete
Bacteria	2667527211	Genome Analysis (Isolate)	both mer	3		2667575106	2667580016	2667580028						1	0		2667580026									Proteobacteria	Gammaproteobacteria	Pseudomonadales	Pseudomonadaceae	Pseudomonas	Pseudomonas abietaniphila	Pseudomonas abietaniphila LMG 20220	Complete
Bacteria	2510461033	Genome Analysis (Isolate)	both mer	3		2510641056	2510641066	2510646083						1	0		2510641064									Proteobacteria	Gammaproteobacteria	Pseudomonadales	Pseudomonadaceae	Pseudomonas	Pseudomonas aeruginosa	Pseudomonas aeruginosa Gessard, ATCC 262	Complete
Bacteria	2778261061	Metagenome-Assembled Genome	both mer	3		2778740143	2778740263	2778740941						1	0		2778740144									Proteobacteria	Betaproteobacteria	Burkholderiales	Alcaligenaceae	Pusillimonas	Pusillimonas sp.	Pusillimonas sp. EAC49	Complete
Bacteria	2522125097	Genome Analysis (Isolate)	both mer	3		2522339900	2522340260	2522340276						1	0		2522340257									Proteobacteria	Gammaproteobacteria	Xanthomonadales	Rhodanobacteraceae	Rhodanobacter	Rhodanobacter sp. OR444	Rhodanobacter sp. OR444	Complete
Bacteria	2630968880	Genome Analysis (Isolate)	both mer	3		2633608705	2633610677	2633611506						1	0		2633610678									Proteobacteria	Alphaproteobacteria	Sphingomonadales	Sphingomonadaceae	Sphingopyxis	Sphingopyxis sp. LC81	Sphingopyxis sp. LC81	Complete
Bacteria	2865992817	Genome Analysis (Isolate)	both mer	2		2865995397	2865997319							1	0		2865997320									Actinobacteria	Actinobacteria	Micrococcales	Micrococcaceae	Arthrobacter	Arthrobacter sp. 4R501	Arthrobacter sp. 4R501	Complete
Bacteria	2505679016	Genome Analysis (Isolate)	both mer	2		2505734948	2505737535							1	0		2505736441									Actinobacteria	Actinobacteria	Micrococcales	Cellulomonadaceae	Cellulomonas	Cellulomonas gilvus	Cellulomonas gilvus ATCC 13127	Complete
Bacteria	2523231036	Genome Analysis (Isolate)	both mer	2		2523351041	2523351141							1	0		2523351043									Actinobacteria	Actinobacteria	Corynebacteriales	Gordoniaceae	Gordonia	Gordonia aichiensis	Gordonia aichiensis NBRC 108223	Complete
Bacteria	2645727985	Genome Analysis (Isolate)	both mer	2		2647823775	2647823806							1	0		2647823808									Actinobacteria	Actinobacteria	Corynebacteriales	Gordoniaceae	Gordonia	Gordonia jacobaea	Gordonia jacobaea mv1	Complete
Bacteria	2522572156	Genome Analysis (Isolate)	both mer	2		2523095656	2523096121							1	0		2523094836									Actinobacteria	Actinobacteria	Propionibacteriales	Propionibacteriaceae	Granulicoccus	Granulicoccus phenolivorans	Granulicoccus phenolivorans DSM 17626	Complete
Bacteria	2731957581	Genome Analysis (Isolate)	both mer	2		2732289482	2732289938							1	0		2732286846									Actinobacteria	Actinobacteria	Propionibacteriales	Propionibacteriaceae	Granulicoccus	Granulicoccus phenolivorans	Granulicoccus phenolivorans NBRC 107789	Complete
Bacteria	2806310723	Genome Analysis (Isolate)	both mer	2		2807348589	2807348036							1	0		2807348035									Actinobacteria	Actinobacteria	Corynebacteriales	Mycobacteriaceae	Mycobacterium	Mycobacterium gordonae	Mycobacterium gordonae CTRI 14-8773	Complete
Bacteria	2795385779	Genome Analysis (Isolate)	both mer	2		2797352635	2797352930							1	0		2797352636									Actinobacteria	Actinobacteria	Corynebacteriales	Mycobacteriaceae	Mycobacteroides	Mycobacteroides abscessus	Mycobacteroides abscessus abscessus 1135	Complete
Bacteria	2731957759	Genome Analysis (Isolate)	both mer	2		2733146366	2733146509							1	0		2733146511									Actinobacteria	Actinobacteria	Propionibacteriales	Nocardioidaceae	Nocardioides	Nocardioides massiliensis	Nocardioides massiliensis GD13	Complete
Bacteria	2865233180	Genome Analysis (Isolate)	both mer	2		2865237068	2865237173							1	0		2865237175									Actinobacteria	Actinobacteria	Pseudonocardiales	Pseudonocardiaceae	Prauserella	Prauserella muralis	Prauserella muralis DSM 45305	Complete
Bacteria	2865225150	Genome Analysis (Isolate)	both mer	2		2865230450	2865232744							1	0		2865230454									Actinobacteria	Actinobacteria	Pseudonocardiales	Pseudonocardiaceae	Prauserella	Prauserella sp. YIM 121212	Prauserella sp. YIM 121212	Complete
Bacteria	2862382967	Genome Analysis (Isolate)	both mer	2		2862386645	2862386650							1	0		2862386640									Actinobacteria	Actinobacteria	Streptomycetales	Streptomycetaceae	Streptomyces	Streptomyces scabiei	Streptomyces scabiei NRRL B-2795	Complete
Bacteria	2765236022	Genome Analysis (Isolate)	both mer	2		2766519819	2766519813							1	0		2766519822									Actinobacteria	Actinobacteria	Streptomycetales	Streptomycetaceae	Streptomyces	Streptomyces sp. AS58	Streptomyces sp. AS58	Complete
Bacteria	2767802076	Genome Analysis (Isolate)	both mer	2		2768369692	2768369698							1	0		2768369689									Actinobacteria	Actinobacteria	Streptomycetales	Streptomycetaceae	Streptomyces	Streptomyces sp. NRRL B-12105	Streptomyces sp. NRRL B-12105	Complete
Bacteria	2767802013	Genome Analysis (Isolate)	both mer	2		2767891930	2767891936							1	0		2767891927									Actinobacteria	Actinobacteria	Streptomycetales	Streptomycetaceae	Streptomyces	Streptomyces sp. NRRL F-6674	Streptomyces sp. NRRL F-6674	Complete
Bacteria	2775507115	Genome Analysis (Isolate)	both mer	2		2777360541	2777360547							1	0		2777360538									Actinobacteria	Actinobacteria	Streptomycetales	Streptomycetaceae	Streptomyces	Streptomyces sp. NRRL F-6676	Streptomyces sp. NRRL F-6676	Complete
Bacteria	2767802028	Genome Analysis (Isolate)	both mer	2		2768003982	2768003988							1	0		2768003979									Actinobacteria	Actinobacteria	Streptomycetales	Streptomycetaceae	Streptomyces	Streptomyces sp. NRRL F-6677	Streptomyces sp. NRRL F-6677	Complete
Bacteria	2791355403	Genome Analysis (Isolate)	both mer	2		2793954819	2793954813							1	0		2793954822									Actinobacteria	Actinobacteria	Streptomycetales	Streptomycetaceae	Streptomyces	Streptomyces sp. P3	Streptomyces sp. P3
Bacteria	651324024	Genome Analysis (Isolate)	both mer	2		651607235	651608143							1	0		651608142									Firmicutes	Bacilli	Bacillales	Thermoactinomycetaceae	Desmospora	Desmospora sp. 8437	Desmospora sp. 8437	Complete
Bacteria	2651869670	Genome Analysis (Isolate)	both mer	2		2652357519	2652357522							1	0		2652357523									Firmicutes	Bacilli	Bacillales	Staphylococcaceae	Staphylococcus	Staphylococcus cohnii	Staphylococcus cohnii cohnii 532	Complete
Bacteria	2540341024	Genome Analysis (Isolate)	both mer	2		2540405119	2540406375							1	0		2540405120									Firmicutes	Bacilli	Bacillales	Staphylococcaceae	Staphylococcus	Staphylococcus hominis	Staphylococcus hominis VCU122	Complete
Bacteria	2784132095	Metagenome-Assembled Genome	both mer	2		2784402722	2784406007							1	0		2784402719									Nitrospirae	Nitrospira	Nitrospirales	Nitrospiraceae	unclassified	unclassified	Nitrospiraceae bacterium Mn-1	Complete
Bacteria	2751185721	Genome Analysis (Isolate)	both mer	2		2753019935	2753020131							1	0		2753020132									Proteobacteria	Gammaproteobacteria	Chromatiales	Ectothiorhodospiraceae	Acidihalobacter	Acidihalobacter ferrooxidans	Acidihalobacter ferrooxidans V8	Complete
Bacteria	2721755456	Genome Analysis (Isolate)	both mer	2		2722619160	2722619629							1	0		2722619161									Proteobacteria	Gammaproteobacteria	Chromatiales	Ectothiorhodospiraceae	Acidihalobacter	Acidihalobacter prosperus	Acidihalobacter prosperus F5	Complete
Bacteria	2811995293	Genome Analysis (Isolate)	both mer	2		2813732274	2813733011							1	0		2813732273									Proteobacteria	Acidithiobacillia	Acidithiobacillales	Acidithiobacillaceae	Acidithiobacillus	Acidithiobacillus caldus	Acidithiobacillus caldus MTH-04	Complete
Bacteria	650716003	Genome Analysis (Isolate)	both mer	2		651042329	651043003							1	0		651042328									Proteobacteria	Acidithiobacillia	Acidithiobacillales	Acidithiobacillaceae	Acidithiobacillus	Acidithiobacillus caldus	Acidithiobacillus caldus SM-1	Complete
Bacteria	2571042229	Genome Analysis (Isolate)	both mer	2		2571817810	2571818993							1	0		2571817967									Proteobacteria	Acidithiobacillia	Acidithiobacillales	Acidithiobacillaceae	Acidithiobacillus	Acidithiobacillus thiooxidans	Acidithiobacillus thiooxidans A01	Complete
Bacteria	2609460164	Genome Analysis (Isolate)	both mer	2		2611748074	2611748929							1	0		2611748073									Proteobacteria	Acidithiobacillia	Acidithiobacillales	Acidithiobacillaceae	Acidithiobacillus	Acidithiobacillus thiooxidans	Acidithiobacillus thiooxidans Licanantay	Complete
Bacteria	2639762828	Genome Analysis (Isolate)	both mer	2		2640882482	2640882820							1	0		2640882814									Proteobacteria	Gammaproteobacteria	Pseudomonadales	Moraxellaceae	Acinetobacter	Acinetobacter nosocomialis	Acinetobacter nosocomialis 28F	Complete
Bacteria	2851277247	Genome Analysis (Isolate)	both mer	2		2851279303	2851281860							1	0		2851279302									Proteobacteria	Gammaproteobacteria	Aeromonadales	Aeromonadaceae	Aeromonas	Aeromonas hydrophila	Aeromonas hydrophila ZYAH75	Complete
Bacteria	2850614736	Genome Analysis (Isolate)	both mer	2		2850619933	2850620038							1	0		2850620070									Proteobacteria	Alphaproteobacteria	Rhizobiales	Rhizobiaceae	Agrobacterium	Agrobacterium tumefaciens	Agrobacterium tumefaciens CFBP6623	Complete
Bacteria	642555105	Genome Analysis (Isolate)	both mer	2		642754843	642755479							1	0		642756397									Proteobacteria	Gammaproteobacteria	Alteromonadales	Alteromonadaceae	Alteromonas	Alteromonas mediterranea	Alteromonas mediterranea DE	Complete
Bacteria	2648501116	Genome Analysis (Isolate)	both mer	2		2648569110	2648572299							1	0		2648572298									Proteobacteria	Alphaproteobacteria	Rhizobiales	Phyllobacteriaceae	Aquamicrobium	Aquamicrobium sp. SK-2	Aquamicrobium sp. SK-2	Complete
Bacteria	2775507029	Genome Analysis (Isolate)	both mer	2		2776814539	2776814832							1	0		2776814540									Proteobacteria	Alphaproteobacteria	Rhizobiales	Bradyrhizobiaceae	Bradyrhizobium	Bradyrhizobium sp. SK17	Bradyrhizobium sp. SK17	Complete
Bacteria	2582580763	Genome Analysis (Isolate)	both mer	2		2583247056	2583247736							1	0		2583247057									Proteobacteria	Betaproteobacteria	Burkholderiales	Burkholderiaceae	Burkholderia	Burkholderia cenocepacia	Burkholderia cenocepacia S2AES	Complete
Bacteria	2791355346	Genome Analysis (Isolate)	both mer	2		2793709967	2793711602							1	0		2793711603									Proteobacteria	Betaproteobacteria	Burkholderiales	Burkholderiaceae	Burkholderia	Burkholderia sp. AU17325	Burkholderia sp. AU17325	Complete
Bacteria	2765235966	Genome Analysis (Isolate)	both mer	2		2766113965	2766114604							1	0		2766114605									Proteobacteria	Betaproteobacteria	Burkholderiales	Burkholderiaceae	Burkholderia	Burkholderia sp. CQ001	Burkholderia sp. CQ001	Complete
Bacteria	2740891879	Genome Analysis (Isolate)	both mer	2		2741230582	2741231096							1	0		2741230583									Proteobacteria	Betaproteobacteria	Burkholderiales	Burkholderiaceae	Caballeronia	Caballeronia udeis	Caballeronia udeis ES_PA-B7	Complete
Bacteria	2843969098	Genome Analysis (Isolate)	both mer	2		2843974459	2843974589							1	0		2843974173									Proteobacteria	Gammaproteobacteria	Enterobacterales	Enterobacteriaceae	Citrobacter	Citrobacter freundii	Citrobacter freundii SL151	Complete
Bacteria	2636415745	Genome Analysis (Isolate)	both mer	2		2637848638	2637848781							1	0		2637848636									Proteobacteria	Betaproteobacteria	Burkholderiales	Comamonadaceae	Comamonas	Comamonas thiooxydans	Comamonas thiooxydans DF1	Complete
Bacteria	2645727942	Genome Analysis (Isolate)	both mer	2		2647653757	2647653780							1	0		2647653755									Proteobacteria	Betaproteobacteria	Burkholderiales	Comamonadaceae	Comamonas	Comamonas thiooxydans	Comamonas thiooxydans DF2	Complete
Bacteria	2703718695	Genome Analysis (Isolate)	both mer	2		2704054381	2704060951							1	0		2704055374									Proteobacteria	Gammaproteobacteria	Enterobacterales	Enterobacteriaceae	Enterobacter	Enterobacter asburiae	Enterobacter asburiae ST252:950126202	Complete
Bacteria	2718218012	Genome Analysis (Isolate)	both mer	2		2719745357	2719745389							1	0		2719745387									Proteobacteria	Gammaproteobacteria	Enterobacterales	Enterobacteriaceae	Enterobacter	Enterobacter cloacae	Enterobacter cloacae AR_0002	Complete
Bacteria	2859671954	Genome Analysis (Isolate)	both mer	2		2859675775	2859675807							1	0		2859675805									Proteobacteria	Gammaproteobacteria	Enterobacterales	Enterobacteriaceae	Enterobacter	Enterobacter cloacae	Enterobacter cloacae AR_0053	Complete
Bacteria	2576861188	Genome Analysis (Isolate)	both mer	2		2577538244	2577542077							1	0		2577542025									Proteobacteria	Gammaproteobacteria	Enterobacterales	Enterobacteriaceae	Enterobacter	Enterobacter cloacae	Enterobacter cloacae UCI 49	Complete
Bacteria	2645728076	Genome Analysis (Isolate)	both mer	2		2648214551	2648214587							1	0		2648214585									Proteobacteria	Gammaproteobacteria	Enterobacterales	Enterobacteriaceae	Enterobacter	Enterobacter hormaechei	Enterobacter hormaechei BIDMC 33A	Complete
Bacteria	2667528073	Genome Analysis (Isolate)	both mer	2		2670681728	2670682232							1	0		2670682230									Proteobacteria	Gammaproteobacteria	Enterobacterales	Enterobacteriaceae	Enterobacter	Enterobacter hormaechei	Enterobacter hormaechei MNCRE17	Complete
Bacteria	2663763164	Genome Analysis (Isolate)	both mer	2		2665906259	2665908686							1	0		2665908684									Proteobacteria	Gammaproteobacteria	Enterobacterales	Enterobacteriaceae	Enterobacter	Enterobacter hormaechei	Enterobacter hormaechei MNCRE18	Complete
Bacteria	2660238213	Genome Analysis (Isolate)	both mer	2		2661466395	2661466679							1	0		2661466397									Proteobacteria	Gammaproteobacteria	Enterobacterales	Enterobacteriaceae	Enterobacter	Enterobacter hormaechei	Enterobacter hormaechei MNCRE19	Complete
Bacteria	2660238069	Genome Analysis (Isolate)	both mer	2		2660908279	2660909021							1	0		2660909023									Proteobacteria	Gammaproteobacteria	Enterobacterales	Enterobacteriaceae	Enterobacter	Enterobacter hormaechei	Enterobacter hormaechei MNCRE23	Complete
Bacteria	2663763503	Genome Analysis (Isolate)	both mer	2		2667300484	2667302891							1	0		2667302893									Proteobacteria	Gammaproteobacteria	Enterobacterales	Enterobacteriaceae	Enterobacter	Enterobacter hormaechei	Enterobacter hormaechei MNCRE25	Complete
Bacteria	2693429525	Genome Analysis (Isolate)	both mer	2		2693536055	2693536658							1	0		2693536660									Proteobacteria	Gammaproteobacteria	Enterobacterales	Enterobacteriaceae	Enterobacter	Enterobacter hormaechei	Enterobacter hormaechei MNCRE28	Complete
Bacteria	2663763391	Genome Analysis (Isolate)	both mer	2		2666839345	2666840446							1	0		2666840444									Proteobacteria	Gammaproteobacteria	Enterobacterales	Enterobacteriaceae	Enterobacter	Enterobacter hormaechei	Enterobacter hormaechei MNCRE29	Complete
Bacteria	2667527746	Genome Analysis (Isolate)	both mer	2		2669315624	2669315727							1	0		2669315622									Proteobacteria	Gammaproteobacteria	Enterobacterales	Enterobacteriaceae	Enterobacter	Enterobacter hormaechei	Enterobacter hormaechei MNCRE30	Complete
Bacteria	2660238592	Genome Analysis (Isolate)	both mer	2		2663003762	2663004718							1	0		2663003760									Proteobacteria	Gammaproteobacteria	Enterobacterales	Enterobacteriaceae	Enterobacter	Enterobacter hormaechei	Enterobacter hormaechei MNCRE35	Complete
Bacteria	2690316027	Genome Analysis (Isolate)	both mer	2		2691951034	2691953720							1	0		2691953718									Proteobacteria	Gammaproteobacteria	Enterobacterales	Enterobacteriaceae	Enterobacter	Enterobacter hormaechei	Enterobacter hormaechei MNCRE36	Complete
Bacteria	2700989499	Genome Analysis (Isolate)	both mer	2		2702943757	2702944185							1	0		2702943759									Proteobacteria	Gammaproteobacteria	Enterobacterales	Enterobacteriaceae	Enterobacter	Enterobacter hormaechei	Enterobacter hormaechei MNCRE37	Complete
Bacteria	2700989500	Genome Analysis (Isolate)	both mer	2		2702950925	2702951097							1	0		2702951095									Proteobacteria	Gammaproteobacteria	Enterobacterales	Enterobacteriaceae	Enterobacter	Enterobacter hormaechei	Enterobacter hormaechei MNCRE38	Complete
Bacteria	2663762639	Genome Analysis (Isolate)	both mer	2		2663910159	2663912268							1	0		2663912266									Proteobacteria	Gammaproteobacteria	Enterobacterales	Enterobacteriaceae	Enterobacter	Enterobacter hormaechei	Enterobacter hormaechei MNCRE39	Complete
Bacteria	2657245036	Genome Analysis (Isolate)	both mer	2		2657830949	2657831376							1	0		2657831378									Proteobacteria	Gammaproteobacteria	Enterobacterales	Enterobacteriaceae	Enterobacter	Enterobacter hormaechei	Enterobacter hormaechei MNCRE41	Complete
Bacteria	2660238602	Genome Analysis (Isolate)	both mer	2		2663045238	2663046890							1	0		2663046888									Proteobacteria	Gammaproteobacteria	Enterobacterales	Enterobacteriaceae	Enterobacter	Enterobacter hormaechei	Enterobacter hormaechei MNCRE42	Complete
Bacteria	2660238286	Genome Analysis (Isolate)	both mer	2		2661766446	2661766517							1	0		2661766515									Proteobacteria	Gammaproteobacteria	Enterobacterales	Enterobacteriaceae	Enterobacter	Enterobacter hormaechei	Enterobacter hormaechei MNCRE48	Complete
Bacteria	2663763403	Genome Analysis (Isolate)	both mer	2		2666884641	2666886288							1	0		2666886290									Proteobacteria	Gammaproteobacteria	Enterobacterales	Enterobacteriaceae	Enterobacter	Enterobacter hormaechei	Enterobacter hormaechei MNCRE51	Complete
Bacteria	2660238535	Genome Analysis (Isolate)	both mer	2		2662780173	2662780637							1	0		2662780175									Proteobacteria	Gammaproteobacteria	Enterobacterales	Enterobacteriaceae	Enterobacter	Enterobacter hormaechei	Enterobacter hormaechei MNCRE52	Complete
Bacteria	2663762955	Genome Analysis (Isolate)	both mer	2		2665079282	2665082664							1	0		2665079280									Proteobacteria	Gammaproteobacteria	Enterobacterales	Enterobacteriaceae	Enterobacter	Enterobacter hormaechei	Enterobacter hormaechei MNCRE56	Complete
Bacteria	2671180447	Genome Analysis (Isolate)	both mer	2		2672813075	2672815932							1	0		2672815930									Proteobacteria	Gammaproteobacteria	Enterobacterales	Enterobacteriaceae	Enterobacter	Enterobacter hormaechei	Enterobacter hormaechei MNCRE57	Complete
Bacteria	2700989497	Genome Analysis (Isolate)	both mer	2		2702936647	2702936789							1	0		2702936791									Proteobacteria	Gammaproteobacteria	Enterobacterales	Enterobacteriaceae	Enterobacter	Enterobacter hormaechei	Enterobacter hormaechei MNCRE6	Complete
Bacteria	2663763311	Genome Analysis (Isolate)	both mer	2		2666523195	2666523214							1	0		2666523193									Proteobacteria	Gammaproteobacteria	Enterobacterales	Enterobacteriaceae	Enterobacter	Enterobacter hormaechei	Enterobacter hormaechei MNCRE7	Complete
Bacteria	2690316054	Genome Analysis (Isolate)	both mer	2		2692061074	2692061231							1	0		2692061233									Proteobacteria	Gammaproteobacteria	Enterobacterales	Enterobacteriaceae	Enterobacter	Enterobacter hormaechei	Enterobacter hormaechei MNCRE71	Complete
Bacteria	2675903546	Genome Analysis (Isolate)	both mer	2		2678374287	2678374366							1	0		2678374289									Proteobacteria	Gammaproteobacteria	Enterobacterales	Enterobacteriaceae	Enterobacter	Enterobacter hormaechei	Enterobacter hormaechei MNCRE79	Complete
Bacteria	2671180661	Genome Analysis (Isolate)	both mer	2		2673682519	2673682592							1	0		2673682594									Proteobacteria	Gammaproteobacteria	Enterobacterales	Enterobacteriaceae	Enterobacter	Enterobacter hormaechei	Enterobacter hormaechei MNCRE8	Complete
Bacteria	2700989529	Genome Analysis (Isolate)	both mer	2		2703086235	2703087101							1	0		2703087099									Proteobacteria	Gammaproteobacteria	Enterobacterales	Enterobacteriaceae	Enterobacter	Enterobacter hormaechei	Enterobacter hormaechei MNCRE81	Complete
Bacteria	2660238562	Genome Analysis (Isolate)	both mer	2		2662882913	2662884213							1	0		2662884215									Proteobacteria	Gammaproteobacteria	Enterobacterales	Enterobacteriaceae	Enterobacter	Enterobacter hormaechei	Enterobacter hormaechei MNCRE83	Complete
Bacteria	2660238670	Genome Analysis (Isolate)	both mer	2		2663314577	2663314959							1	0		2663314961									Proteobacteria	Gammaproteobacteria	Enterobacterales	Enterobacteriaceae	Enterobacter	Enterobacter hormaechei	Enterobacter hormaechei MNCRE84	Complete
Bacteria	2703719350	Genome Analysis (Isolate)	both mer	2		2706468081	2706468627							1	0		2706468625									Proteobacteria	Gammaproteobacteria	Enterobacterales	Enterobacteriaceae	Enterobacter	Enterobacter hormaechei	Enterobacter hormaechei MNCRE85	Complete
Bacteria	2660238611	Genome Analysis (Isolate)	both mer	2		2663087060	2663087178							1	0		2663087062									Proteobacteria	Gammaproteobacteria	Enterobacterales	Enterobacteriaceae	Enterobacter	Enterobacter hormaechei	Enterobacter hormaechei MNCRE86	Complete
Bacteria	2700989506	Genome Analysis (Isolate)	both mer	2		2702973342	2702973691							1	0		2702973693									Proteobacteria	Gammaproteobacteria	Enterobacterales	Enterobacteriaceae	Enterobacter	Enterobacter hormaechei	Enterobacter hormaechei MNCRE9	Complete
Bacteria	2728369351	Genome Analysis (Isolate)	both mer	2		2730100337	2730100369							1	0		2730100367									Proteobacteria	Gammaproteobacteria	Enterobacterales	Enterobacteriaceae	Enterobacter	Enterobacter hormaechei	Enterobacter hormaechei oharae 34978	Complete
Bacteria	2791355284	Genome Analysis (Isolate)	both mer	2		2793449784	2793450613							1	0		2793450611									Proteobacteria	Gammaproteobacteria	Enterobacterales	Enterobacteriaceae	Enterobacter	Enterobacter hormaechei	Enterobacter hormaechei xiangfangensis 40884	Complete
Bacteria	2660238024	Genome Analysis (Isolate)	both mer	2		2660724895	2660726076							1	0		2660724893									Proteobacteria	Gammaproteobacteria	Enterobacterales	Enterobacteriaceae	Escherichia	Escherichia coli	Escherichia coli MNCRE22	Complete
Bacteria	2596583694	Genome Analysis (Isolate)	both mer	2	regular with 605F variant	605F:2597448951	2597449686							1	0		2597448950									Proteobacteria	Deltaproteobacteria	Desulfuromonadales	Geobacteraceae	Geobacter	Geobacter argillaceus	Geobacter argillaceus ATCC BAA-1139	Complete
Bacteria	2582581268	Genome Analysis (Isolate)	both mer	2		2585110221	2585110849							1	0		2585110220									Proteobacteria	Gammaproteobacteria	Oceanospirillales	Halomonadaceae	Halomonas	Halomonas ilicicola	Halomonas ilicicola DSM 19980	Complete
Bacteria	2802429416	Metagenome-Assembled Genome	both mer	2		2805329013	2805329994							1	0		2805329014									Proteobacteria	Gammaproteobacteria	Oceanospirillales	Halomonadaceae	Halomonas	Halomonas sp.	Halomonas sp. SAT58	Complete
Bacteria	2870230914	Genome Analysis (Isolate)	both mer	2		2870236337	2870236367							1	0		2870236158									Proteobacteria	Gammaproteobacteria	Enterobacterales	Enterobacteriaceae	Klebsiella	Klebsiella pneumoniae	Klebsiella pneumoniae 2-1	Complete
Bacteria	2554235220	Genome Analysis (Isolate)	both mer	2		2555199007	2555199136							1	0		2555199008									Proteobacteria	Gammaproteobacteria	Enterobacterales	Enterobacteriaceae	Klebsiella	Klebsiella pneumoniae	Klebsiella pneumoniae LCT-KP182	Complete
Bacteria	2554235223	Genome Analysis (Isolate)	both mer	2		2555215041	2555215167							1	0		2555215042									Proteobacteria	Gammaproteobacteria	Enterobacterales	Enterobacteriaceae	Klebsiella	Klebsiella pneumoniae	Klebsiella pneumoniae LCT-KP289	Complete
Bacteria	2548876915	Genome Analysis (Isolate)	both mer	2		2550317813	2550317691							1	0		2550317692									Proteobacteria	Gammaproteobacteria	Enterobacterales	Enterobacteriaceae	Klebsiella	Klebsiella pneumoniae	Klebsiella pneumoniae pneumoniae LCT-KP214	Complete
Bacteria	639633037	Genome Analysis (Isolate)	both mer	2		639809860	639810198							1	0		639810199									Proteobacteria	Gammaproteobacteria	Alteromonadales	Alteromonadaceae	Marinobacter	Marinobacter hydrocarbonoclasticus	Marinobacter aquaeolei VT8	Complete
Bacteria	2513237337	Genome Analysis (Isolate)	both mer	2		2514539842	2514540737							1	0		2514540738									Proteobacteria	Gammaproteobacteria	Alteromonadales	Alteromonadaceae	Marinobacter	Marinobacter manganoxydans	Marinobacter manganoxydans MnI7-9	Complete
Bacteria	2516653033	Genome Analysis (Isolate)	both mer	2		2516838934	2516839426							1	0		2516839427									Proteobacteria	Gammaproteobacteria	Alteromonadales	Alteromonadaceae	Marinobacter	Marinobacter salsuginis	Marinobacter salsuginis SD-14B	Complete
Bacteria	2841423562	Genome Analysis (Isolate)	both mer	2		2841425997	2841427037							1	0		2841427036									Proteobacteria	Gammaproteobacteria	Alteromonadales	Alteromonadaceae	Marinobacter	Marinobacter sp. Arc7-DN-1	Marinobacter sp. Arc7-DN-1	Complete
Bacteria	2823156881	Metagenome-Assembled Genome	both mer	2		2823157327	2823159786							1	0		2823159787									Proteobacteria	Gammaproteobacteria	Alteromonadales	Alteromonadaceae	Marinobacter	Marinobacter sp.	Marinobacter sp. CPC48	Complete
Bacteria	2619618959	Genome Analysis (Isolate)	both mer	2		2620089995	2620090978							1	0		2620090979									Proteobacteria	Gammaproteobacteria	Alteromonadales	Alteromonadaceae	Marinobacter	Marinobacter sp. DSM 26291	Marinobacter sp. DSM 26291	Complete
Bacteria	640612205	Genome Analysis (Isolate)	both mer	2		640634053	640637205							1	0		640637204									Proteobacteria	Gammaproteobacteria	Alteromonadales	Alteromonadaceae	Marinobacter	Marinobacter sp. ELB17	Marinobacter sp. ELB17	Complete
Bacteria	2823093794	Metagenome-Assembled Genome	both mer	2		2823095298	2823096917							1	0		2823095299									Proteobacteria	Gammaproteobacteria	Alteromonadales	Alteromonadaceae	Marinobacter	Marinobacter sp.	Marinobacter sp. IN6	Complete
Bacteria	2576861680	Genome Analysis (Isolate)	both mer	2		2579199273	2579199773							1	0		2579199772									Proteobacteria	Betaproteobacteria	Burkholderiales	unclassified	Methylibium	Methylibium sp. T29	Methylibium sp. T29	Complete
Bacteria	2568526636	Genome Analysis (Isolate)	both mer	2		2570642444	2570643565							1	0		2570643564									Proteobacteria	Betaproteobacteria	Burkholderiales	unclassified	Methylibium	Methylibium sp. T29-B	Methylibium sp. T29-B	Complete
Bacteria	2546826724	Genome Analysis (Isolate)	both mer	2		2547096774	2547098518							1	0		2547098517									Proteobacteria	Alphaproteobacteria	Rhizobiales	Methylobacteriaceae	Methylobacterium	Methylobacterium sp. EUR3 AL-11	Methylobacterium sp. EUR3 AL-11	Complete
Bacteria	2740892159	Genome Analysis (Isolate)	both mer	2		2742270027	2742275213							1	0		2742270028									Proteobacteria	Gammaproteobacteria	Oceanospirillales	Oceanospirillaceae	Oleibacter	Oleibacter sp. HI0075	Oleibacter sp. HI0075	Complete
Bacteria	2842970183	Genome Analysis (Isolate)	both mer	2		2842973082	2842974125							1	0		2842974127									Proteobacteria	Gammaproteobacteria	Enterobacterales	Enterobacteriaceae	Pluralibacter	Pluralibacter gergoviae	Pluralibacter gergoviae DS82E24	Complete
Bacteria	2540341041	Genome Analysis (Isolate)	both mer	2		2540472476	2540473882							1	0		2540471443									Proteobacteria	Gammaproteobacteria	Alteromonadales	Pseudoalteromonadaceae	Pseudoalteromonas	Pseudoalteromonas sp. BSi20311	Pseudoalteromonas sp. BSi20311	Complete
Bacteria	2548876758	Genome Analysis (Isolate)	both mer	2		2549716902	2549717717							1	0		2549716898									Proteobacteria	Gammaproteobacteria	Pseudomonadales	Pseudomonadaceae	Pseudomonas	Pseudomonas aeruginosa	Pseudomonas aeruginosa NCMG1179	Complete
Bacteria	2870319472	Genome Analysis (Isolate)	both mer	2		2870320802	2870322653							1	0		2870320801									Proteobacteria	Gammaproteobacteria	Pseudomonadales	Pseudomonadaceae	Pseudomonas	Pseudomonas aeruginosa	Pseudomonas aeruginosa PASGNDM345	Complete
Bacteria	2870331525	Genome Analysis (Isolate)	both mer	2		2870332856	2870334705							1	0		2870332855									Proteobacteria	Gammaproteobacteria	Pseudomonadales	Pseudomonadaceae	Pseudomonas	Pseudomonas aeruginosa	Pseudomonas aeruginosa PASGNDM699	Complete
Bacteria	2630968351	Genome Analysis (Isolate)	both mer	2		2631456333	2631457471							1	0		2631457472									Proteobacteria	Gammaproteobacteria	Pseudomonadales	Pseudomonadaceae	Pseudomonas	Pseudomonas fluorescens	Pseudomonas fluorescens AU2989	Complete
Bacteria	2636416004	Genome Analysis (Isolate)	both mer	2		2638918781	2638918796							1	0		2638918798									Proteobacteria	Gammaproteobacteria	Pseudomonadales	Pseudomonadaceae	Pseudomonas	Pseudomonas mandelii	Pseudomonas mandelii LMG 21607	Complete
Bacteria	2814123354	Genome Analysis (Isolate)	both mer	2		2815718287	2815718301							1	0		2815718285									Proteobacteria	Gammaproteobacteria	Pseudomonadales	Pseudomonadaceae	Pseudomonas	Pseudomonas mandelii	Pseudomonas mandelii NBRC 103147	Complete
Bacteria	2744054662	Genome Analysis (Isolate)	both mer	2		2745187317	2745187329							1	0		2745187319									Proteobacteria	Gammaproteobacteria	Pseudomonadales	Pseudomonadaceae	Pseudomonas	Pseudomonas monteilii	Pseudomonas monteilii CD10_2	Complete
Bacteria	2663763601	Genome Analysis (Isolate)	both mer	2		2667503153	2667503167							1	0		2667503154									Proteobacteria	Gammaproteobacteria	Pseudomonadales	Pseudomonadaceae	Pseudomonas	Pseudomonas psychrotolerans	Pseudomonas psychrotolerans LMG 21977	Complete
Bacteria	2728369127	Genome Analysis (Isolate)	both mer	2		2729285047	2729285058							1	0		2729285049									Proteobacteria	Gammaproteobacteria	Pseudomonadales	Pseudomonadaceae	Pseudomonas	Pseudomonas sp. ABFPK	Pseudomonas sp. ABFPK	Complete
Bacteria	2541047103	Genome Analysis (Isolate)	both mer	2		2541854304	2541855592							1	0		2541855591									Proteobacteria	Gammaproteobacteria	Pseudomonadales	Pseudomonadaceae	Pseudomonas	Pseudomonas sp. CFT9	Pseudomonas sp. CFT9	Complete
Bacteria	2657245614	Genome Analysis (Isolate)	both mer	2		2659673790	2659673807							1	0		2659673805									Proteobacteria	Gammaproteobacteria	Pseudomonadales	Pseudomonadaceae	Pseudomonas	Pseudomonas sp. NBRC 111118	Pseudomonas sp. NBRC 111118	Complete
Bacteria	2837349240	Genome Analysis (Isolate)	both mer	2		2837349625	2837351985							1	0		2837351984									Proteobacteria	Betaproteobacteria	Burkholderiales	Alcaligenaceae	Pusillimonas	Pusillimonas sp. L52-1-41	Pusillimonas sp. L52-1-41	Complete
Bacteria	2654588004	Genome Analysis (Isolate)	both mer	2		2656572966	2656573053							1	0		2656573052									Proteobacteria	Gammaproteobacteria	Enterobacterales	Enterobacteriaceae	Salmonella	Salmonella enterica	Salmonella enterica enterica sv. Typhimurium 33676	Complete
Bacteria	2558860434	Genome Analysis (Isolate)	both mer	2		2559831380	2559831667							1	0		2559831666									Proteobacteria	Gammaproteobacteria	Enterobacterales	Enterobacteriaceae	Salmonella	Salmonella enterica	Salmonella enterica enterica sv. Typhimurium 34502	Complete
Bacteria	2660238614	Genome Analysis (Isolate)	both mer	2		2663100853	2663101154							1	0		2663100854									Proteobacteria	Gammaproteobacteria	Enterobacterales	Enterobacteriaceae	Salmonella	Salmonella enterica	Salmonella enterica enterica sv. Typhimurium DT104 613sCH44	Complete
Bacteria	2851114255	Genome Analysis (Isolate)	both mer	2		2851118026	2851118060							1	0		2851118058									Proteobacteria	Gammaproteobacteria	Enterobacterales	Yersiniaceae	Serratia	Serratia marcescens	Serratia marcescens AR_0027	Complete
Bacteria	2537561796	Genome Analysis (Isolate)	both mer	2		2538664418	2538664426							1	0		2538664417									Proteobacteria	Alphaproteobacteria	Sphingomonadales	Sphingomonadaceae	Sphingobium	Sphingobium yanoikuyae	Sphingobium yanoikuyae ATCC 51230	Complete
Bacteria	2841440409	Genome Analysis (Isolate)	both mer	2		2841445692	2841446162							1	0		2841446163									Proteobacteria	Alphaproteobacteria	Sphingomonadales	Sphingomonadaceae	Sphingobium	Sphingobium yanoikuyae	Sphingobium yanoikuyae SJTF8	Complete
Bacteria	2829783330	Genome Analysis (Isolate)	both mer	2		2829786563	2829786909							1	0		2829786905									Proteobacteria	Alphaproteobacteria	Sphingomonadales	Sphingomonadaceae	Sphingomonas	Sphingomonas trueperi	Sphingomonas trueperi DSM 7225	Complete
Bacteria	2847528547	Genome Analysis (Isolate)	both mer	2		2847530826	2847530838							1	0		2847530827									Proteobacteria	Gammaproteobacteria	Xanthomonadales	Xanthomonadaceae	Stenotrophomonas	Stenotrophomonas maltophilia	Stenotrophomonas maltophilia SJTH1	Complete
Bacteria	2788499891	Metagenome-Assembled Genome	both mer	2		2788915173	2788916238							1	0		2788916240									Proteobacteria	Betaproteobacteria	Burkholderiales	Sutterellaceae	unclassified	Sutterellaceae bacterium	Sutterellaceae bacterium ARS112	Complete
Bacteria	2636415980	Genome Analysis (Isolate)	both mer	2		2638793324	2638793327							1	0		2638793321									Proteobacteria	Betaproteobacteria	unclassified	unclassified	unclassified	uncultured beta proteobacterium	unclassified betaproteobacterium ENR4	Complete
Archaea	2740891993	Metagenome-Assembled Genome	both mer	1		2741409064								1	0		2741405089									Candidatus Heimdallarchaeota	unclassified	unclassified	unclassified	unclassified	Candidatus Heimdallarchaeota archaeon LC_3	Candidatus Heimdallarchaeota archaeon LC_3
Archaea	2617271069	Genome Analysis (Isolate)	both mer	1		2618674905								1	0		2618674906									Euryarchaeota	Methanomicrobia	Methanosarcinales	Candidatus Methanoperedenaceae	Candidatus Methanoperedens	Candidatus Methanoperedens nitroreducens	Candidatus Methanoperedens nitroreducens ANME-2d
Archaea	2515154041	Genome Analysis (Isolate)	both mer	1		2515322140								1	0		2515322141									Euryarchaeota	Methanomicrobia	Methanosarcinales	Candidatus Methanoperedenaceae	Candidatus Methanoperedens	unclassified	Candidatus Methanoperedens nitroreducens ANME-2d (ANME_V10)
Archaea	2518645528	Genome Analysis (Isolate)	both mer	1		2518744058								1	0		2518744057									Euryarchaeota	Methanomicrobia	Methanosarcinales	Candidatus Methanoperedenaceae	Candidatus Methanoperedens	unclassified	Candidatus Methanoperedens nitroreducens ANME-2d (ANME_V9_SC)
Archaea	2515154035	Genome Analysis (Isolate)	both mer	1		2515301074								1	0		2515301075									Euryarchaeota	Methanomicrobia	Methanosarcinales	unclassified	unclassified	unclassified	Methanosarcinales
Archaea	2505313014	Genome Analysis (Isolate)	both mer	1		2505381523								1	0		2505381522									Euryarchaeota	Methanomicrobia	Methanosarcinales	unclassified	unclassified	unclassified	Methanosarcinales
Bacteria	2585428127	Genome Analysis (Isolate)	both mer	1		2587990780								1	0		2587990024									Actinobacteria	Acidimicrobiia	Acidimicrobiales	Acidimicrobiaceae	Acidithrix	Acidithrix ferrooxidans	Acidithrix ferrooxidans Py-F3	Complete
Bacteria	2675903202	Genome Analysis (Isolate)	both mer	1		2677030169								1	0		2677030171									Actinobacteria	Actinobacteria	Streptosporangiales	Thermomonosporaceae	Actinomadura	unclassified	Actinomadura sp. CNU125 q30 filtered 1kb	Complete
Bacteria	2517287026	Genome Analysis (Isolate)	both mer	1		2517396779								1	0		2517396778									Actinobacteria	Actinobacteria	Actinopolysporales	Actinopolysporaceae	Actinopolyspora	Actinopolyspora halophila	Actinopolyspora halophila DSM 43834	Complete
Bacteria	2619619031	Genome Analysis (Isolate)	both mer	1		2620460206								1	0		2620460205									Actinobacteria	Actinobacteria	Actinopolysporales	Actinopolysporaceae	Actinopolyspora	Actinopolyspora xinjiangensis	Actinopolyspora xinjiangensis DSM 46732	Complete
Bacteria	2856677671	Genome Analysis (Isolate)	both mer	1		2856679165								1	0		2856679166									Actinobacteria	Actinobacteria	Pseudonocardiales	Pseudonocardiaceae	Amycolatopsis	Amycolatopsis antarctica	Amycolatopsis antarctica AU-G6	Complete
Bacteria	2806310631	Genome Analysis (Isolate)	both mer	1		2806992978								1	0		2806992977									Actinobacteria	Actinobacteria	Pseudonocardiales	Pseudonocardiaceae	Amycolatopsis	Amycolatopsis cihanbeyliensis	Amycolatopsis cihanbeyliensis DSM 45679	Complete
Bacteria	2554235157	Genome Analysis (Isolate)	both mer	1		2554932123								1	0		2554932124									Actinobacteria	Actinobacteria	Pseudonocardiales	Pseudonocardiaceae	Amycolatopsis	Amycolatopsis orientalis	Amycolatopsis orientalis DSM 46075	Complete
Bacteria	2869322408	Genome Analysis (Isolate)	both mer	1		2869326439								1	0		2869326440									Actinobacteria	Actinobacteria	Micrococcales	Micrococcaceae	Arthrobacter	Arthrobacter humicola	Arthrobacter humicola LBUM149	Complete
Bacteria	646564520	Genome Analysis (Isolate)	both mer	1		646796537								1	0		646793296									Actinobacteria	Actinobacteria	Micrococcales	Cellulomonadaceae	Cellulomonas	Cellulomonas flavigena	Cellulomonas flavigena 134, DSM 20109	Complete
Bacteria	2515154018	Genome Analysis (Isolate)	both mer	1		2515249425								1	0		2515249139									Actinobacteria	Actinobacteria	Corynebacteriales	Corynebacteriaceae	Corynebacterium	Corynebacterium lubricantis	Corynebacterium lubricantis DSM 45231	Complete
Bacteria	2571042717	Genome Analysis (Isolate)	both mer	1		2573478181								1	0		2573478180									Actinobacteria	Actinobacteria	Corynebacteriales	Gordoniaceae	Gordonia	Gordonia alkanivorans	Gordonia alkanivorans CGMCC 6845	Complete
Bacteria	2524614765	Genome Analysis (Isolate)	both mer	1		2525736855								1	0		2525736853									Actinobacteria	Actinobacteria	Corynebacteriales	Gordoniaceae	Gordonia	Gordonia amicalis	Gordonia amicalis CCMA-559	Complete
Bacteria	646311932	Genome Analysis (Isolate)	both mer	1		646394120								1	0		646394118									Actinobacteria	Actinobacteria	Corynebacteriales	Gordoniaceae	Gordonia	Gordonia bronchialis	Gordonia bronchialis 3410, DSM 43247	Complete
Bacteria	2854968586	Genome Analysis (Isolate)	both mer	1		2854971493								1	0		2854971491									Actinobacteria	Actinobacteria	Corynebacteriales	Gordoniaceae	Gordonia	Gordonia bronchialis	Gordonia bronchialis NCTC 10667	Complete
Bacteria	2514885045	Genome Analysis (Isolate)	both mer	1		2515068429								1	0		2515068427									Actinobacteria	Actinobacteria	Corynebacteriales	Gordoniaceae	Gordonia	Gordonia otitidis	Gordonia otitidis NBRC 100426	Complete
Bacteria	2843168903	Genome Analysis (Isolate)	both mer	1		2843173616								1	0		2843173614									Actinobacteria	Actinobacteria	Corynebacteriales	Gordoniaceae	Gordonia	Gordonia rubripertincta	Gordonia rubripertincta CWB2	Complete
Bacteria	2523231045	Genome Analysis (Isolate)	both mer	1		2523390813								1	0		2523390811									Actinobacteria	Actinobacteria	Corynebacteriales	Gordoniaceae	Gordonia	Gordonia rubripertincta	Gordonia rubripertincta NBRC 101908	Complete
Bacteria	2775506969	Genome Analysis (Isolate)	both mer	1		2776542055								1	0		2776542057									Actinobacteria	Actinobacteria	Corynebacteriales	Gordoniaceae	Gordonia	Gordonia sp. 1D	Gordonia sp. 1D	Complete
Bacteria	2808606520	Genome Analysis (Isolate)	both mer	1		2809576321								1	0		2809576323									Actinobacteria	Actinobacteria	Corynebacteriales	Gordoniaceae	Gordonia	Gordonia sp. 852002-10350_SCH5691597	Gordonia sp. 852002-10350_SCH5691597	Complete
Bacteria	2808606521	Genome Analysis (Isolate)	both mer	1		2809584191								1	0		2809584193									Actinobacteria	Actinobacteria	Corynebacteriales	Gordoniaceae	Gordonia	Gordonia sp. 852002-51296_SCH5728562-b	Gordonia sp. 852002-51296_SCH5728562-b	Complete
Bacteria	2675903204	Genome Analysis (Isolate)	both mer	1		2677036887								1	0		2677036886									Actinobacteria	Actinobacteria	Corynebacteriales	Gordoniaceae	Gordonia	unclassified	Gordonia sp. CNJ863 1kb	Complete
Bacteria	2713896821	Genome Analysis (Isolate)	both mer	1		2714414640								1	0		2714414642									Actinobacteria	Actinobacteria	Corynebacteriales	Gordoniaceae	Gordonia	Gordonia sp. HS-NH1	Gordonia sp. HS-NH1	Complete
Bacteria	2834542391	Genome Analysis (Isolate)	both mer	1		2834545944								1	0		2834545946									Actinobacteria	Actinobacteria	Corynebacteriales	Gordoniaceae	Gordonia	Gordonia sp. IITR100	Gordonia sp. IITR100	Complete
Bacteria	2788500574	Metagenome-Assembled Genome	both mer	1		2791161392								1	0		2791161394									Actinobacteria	Actinobacteria	Corynebacteriales	Gordoniaceae	Gordonia	Gordonia sp.	Gordonia sp. NAT169	Complete
Bacteria	2857214389	Genome Analysis (Isolate)	both mer	1		2857219365								1	0		2857219367									Actinobacteria	Actinobacteria	Corynebacteriales	Gordoniaceae	Gordonia	Gordonia sp. SGD-V-85	Gordonia sp. SGD-V-85	Complete
Bacteria	2855006017	Genome Analysis (Isolate)	both mer	1		2855006622								1	0		2855006620									Actinobacteria	Actinobacteria	Corynebacteriales	Gordoniaceae	Gordonia	Gordonia sp. UCD-TK1	Gordonia sp. UCD-TK1	Complete
Bacteria	2615840623	Genome Analysis (Isolate)	both mer	1		2616292091								1	0		2616292093									Actinobacteria	Actinobacteria	Corynebacteriales	Gordoniaceae	Gordonia	Gordonia sp. v-85	Gordonia sp. V-85	Complete
Bacteria	2513237321	Genome Analysis (Isolate)	both mer	1		2514474483								1	0		2514474485									Actinobacteria	Actinobacteria	Corynebacteriales	Gordoniaceae	Gordonia	Gordonia sputi	Gordonia sputi NBRC 100414	Complete
Bacteria	2773857962	Genome Analysis (Isolate)	both mer	1		2774996786								1	0		2774996784									Actinobacteria	Actinobacteria	Corynebacteriales	Gordoniaceae	Gordonia	Gordonia terrae	Gordonia terrae 3612	Complete
Bacteria	2513237320	Genome Analysis (Isolate)	both mer	1		2514468583								1	0		2514468581									Actinobacteria	Actinobacteria	Corynebacteriales	Gordoniaceae	Gordonia	Gordonia terrae	Gordonia terrae NBRC 100016	Complete
Bacteria	2773857979	Genome Analysis (Isolate)	both mer	1		2775074572								1	0		2775074574									Actinobacteria	Actinobacteria	Corynebacteriales	Gordoniaceae	Gordonia	Gordonia terrae	Gordonia terrae NRRL B-16283	Complete
Bacteria	2846673470	Genome Analysis (Isolate)	both mer	1		2846676236								1	0		2846676234									Actinobacteria	Actinobacteria	Corynebacteriales	Gordoniaceae	Gordonia	Gordonia terrae	Gordonia terrae NRRL B-16283	Complete
Bacteria	2636416072	Genome Analysis (Isolate)	both mer	1		2639160371								1	0		2639160369									Actinobacteria	Actinobacteria	Corynebacteriales	Gordoniaceae	Gordonia	Gordonia westfalica	Gordonia westfalica DSM 44215	Complete
Bacteria	2524614660	Genome Analysis (Isolate)	both mer	1		2525307183								1	0		2525305688									Actinobacteria	Actinobacteria	Micrococcales	Microbacteriaceae	Gulosibacter	Gulosibacter molinativorax	Gulosibacter molinativorax DSM 13485	Complete
Bacteria	2802429658	Genome Analysis (Isolate)	both mer	1		2806156835								1	0		2806154305									Actinobacteria	Actinobacteria	Micrococcales	Microbacteriaceae	Gulosibacter	Gulosibacter molinativorax	Gulosibacter molinativorax ON4	Complete
Bacteria	2724679784	Genome Analysis (Isolate)	both mer	1		2728060606								1	0		2728060605									Actinobacteria	Actinobacteria	Pseudonocardiales	Pseudonocardiaceae	Haloechinothrix	Haloechinothrix alba	Haloechinothrix alba DSM 45207	Complete
Bacteria	2751185729	Genome Analysis (Isolate)	both mer	1		2753052311								1	0		2753052312									Actinobacteria	Actinobacteria	Propionibacteriales	Nocardioidaceae	Marmoricola	Marmoricola aequoreus	Marmoricola aequoreus NRRL B-24464	Complete
Bacteria	2791355191	Metagenome-Assembled Genome	both mer	1		2793042831								1	0		2793041189									Actinobacteria	Actinobacteria	Micrococcales	Microbacteriaceae	Microbacterium	Microbacterium sp.	Microbacterium sp. EAC103	Complete
Bacteria	2808606799	Genome Analysis (Isolate)	both mer	1		2810777342								1	0		2810777340									Actinobacteria	Actinobacteria	Corynebacteriales	Mycobacteriaceae	Mycolicibacterium	Mycolicibacterium conceptionense	Mycobacterium conceptionense 1165613.5	Complete
Bacteria	2808606772	Genome Analysis (Isolate)	both mer	1		2810653298								1	0		2810653296									Actinobacteria	Actinobacteria	Corynebacteriales	Mycobacteriaceae	Mycolicibacterium	Mycolicibacterium conceptionense	Mycobacterium conceptionense ACS1953	Complete
Bacteria	2808606718	Genome Analysis (Isolate)	both mer	1		2810426786								1	0		2810426784									Actinobacteria	Actinobacteria	Corynebacteriales	Mycobacteriaceae	Mycolicibacterium	Mycolicibacterium conceptionense	Mycobacterium conceptionense ACS2738	Complete
Bacteria	2808606745	Genome Analysis (Isolate)	both mer	1		2810530646								1	0		2810530644									Actinobacteria	Actinobacteria	Corynebacteriales	Mycobacteriaceae	Mycolicibacterium	Mycolicibacterium conceptionense	Mycobacterium conceptionense ACS2995	Complete
Bacteria	2808606733	Genome Analysis (Isolate)	both mer	1		2810474152								1	0		2810474154									Actinobacteria	Actinobacteria	Corynebacteriales	Mycobacteriaceae	Mycolicibacterium	Mycolicibacterium conceptionense	Mycobacterium conceptionense ACS2998	Complete
Bacteria	2808606773	Genome Analysis (Isolate)	both mer	1		2810663546								1	0		2810663544									Actinobacteria	Actinobacteria	Corynebacteriales	Mycobacteriaceae	Mycolicibacterium	Mycolicibacterium conceptionense	Mycobacterium conceptionense ACS4694	Complete
Bacteria	2808606790	Genome Analysis (Isolate)	both mer	1		2810744617								1	0		2810744615									Actinobacteria	Actinobacteria	Corynebacteriales	Mycobacteriaceae	Mycolicibacterium	Mycolicibacterium conceptionense	Mycobacterium conceptionense GA-1041	Complete
Bacteria	2808606758	Genome Analysis (Isolate)	both mer	1		2810588340								1	0		2810586373									Actinobacteria	Actinobacteria	Corynebacteriales	Mycobacteriaceae	Mycolicibacterium	Mycolicibacterium conceptionense	Mycobacterium conceptionense IS-2586	Complete
Bacteria	2862836763	Genome Analysis (Isolate)	both mer	1		2862838160								1	0		2862838161									Actinobacteria	Actinobacteria	Corynebacteriales	Mycobacteriaceae	Mycobacterium	Mycobacterium grossiae	Mycobacterium grossiae SCH	Complete
Bacteria	641522642	Genome Analysis (Isolate)	both mer	1		641713349								1	0		641713347									Actinobacteria	Actinobacteria	Corynebacteriales	Mycobacteriaceae	Mycobacterium	Mycobacterium marinum	Mycobacterium marinum M, ATCC BAA-535	Complete
Bacteria	2865423940	Genome Analysis (Isolate)	both mer	1		2865427136								1	0		2865427138									Actinobacteria	Actinobacteria	Corynebacteriales	Mycobacteriaceae	Mycobacterium	Mycobacterium riyadhense	Mycobacterium riyadhense DSM 45176	Complete
Bacteria	2865597299	Genome Analysis (Isolate)	both mer	1		2865600623								1	0		2865600624									Actinobacteria	Actinobacteria	Corynebacteriales	Mycobacteriaceae	Mycobacterium	Mycobacterium shinjukuense	Mycobacterium shinjukuense CCUG 53584	Complete
Bacteria	2862884324	Genome Analysis (Isolate)	both mer	1		2862889337								1	0		2862889335									Actinobacteria	Actinobacteria	Corynebacteriales	Mycobacteriaceae	Mycobacterium	Mycobacterium sp. D16Q14	Mycobacterium sp. D16Q14	Complete
Bacteria	2862928459	Genome Analysis (Isolate)	both mer	1		2862933129								1	0		2862933131									Actinobacteria	Actinobacteria	Corynebacteriales	Mycobacteriaceae	Mycobacterium	Mycobacterium sp. D16Q20	Mycobacterium sp. D16Q20	Complete
Bacteria	2862910636	Genome Analysis (Isolate)	both mer	1		2862917072								1	0		2862917074									Actinobacteria	Actinobacteria	Corynebacteriales	Mycobacteriaceae	Mycobacterium	Mycobacterium sp. shizuoka-1	Mycobacterium sp. shizuoka-1	Complete
Bacteria	2687453194	Genome Analysis (Isolate)	both mer	1		2687816268								1	0		2687816266									Actinobacteria	Actinobacteria	Corynebacteriales	Mycobacteriaceae	Mycobacterium	Mycobacterium sp. YC-RL4	Mycobacterium sp. YC-RL4	Complete
Bacteria	2862860994	Genome Analysis (Isolate)	both mer	1		2862865644								1	0		2862865646									Actinobacteria	Actinobacteria	Corynebacteriales	Mycobacteriaceae	Mycobacterium	Mycobacterium syngnathidarum	Mycobacterium syngnathidarum 27335	Complete
Bacteria	2799113099	Genome Analysis (Isolate)	both mer	1		2801573241								1	0		2801573239									Actinobacteria	Actinobacteria	Corynebacteriales	Mycobacteriaceae	Mycobacteroides	Mycobacteroides abscessus	Mycobacteroides abscessus abscessus 1023	Complete
Bacteria	2795385938	Genome Analysis (Isolate)	both mer	1		2798171776								1	0		2798171778									Actinobacteria	Actinobacteria	Corynebacteriales	Mycobacteriaceae	Mycobacteroides	Mycobacteroides abscessus	Mycobacteroides abscessus abscessus 1029	Complete
Bacteria	2802429138	Genome Analysis (Isolate)	both mer	1		2804164398								1	0		2804164396									Actinobacteria	Actinobacteria	Corynebacteriales	Mycobacteriaceae	Mycobacteroides	Mycobacteroides abscessus	Mycobacteroides abscessus abscessus 1034	Complete
Bacteria	2795385585	Genome Analysis (Isolate)	both mer	1		2796350774								1	0		2796345745									Actinobacteria	Actinobacteria	Corynebacteriales	Mycobacteriaceae	Mycobacteroides	Mycobacteroides abscessus	Mycobacteroides abscessus abscessus 1137	Complete
Bacteria	2795385906	Genome Analysis (Isolate)	both mer	1		2798005517								1	0		2798005515									Actinobacteria	Actinobacteria	Corynebacteriales	Mycobacteriaceae	Mycobacteroides	Mycobacteroides abscessus	Mycobacteroides abscessus abscessus 1146	Complete
Bacteria	2795385897	Genome Analysis (Isolate)	both mer	1		2797958005								1	0		2797958003									Actinobacteria	Actinobacteria	Corynebacteriales	Mycobacteriaceae	Mycobacteroides	Mycobacteroides abscessus	Mycobacteroides abscessus abscessus 1150	Complete
Bacteria	2802428889	Genome Analysis (Isolate)	both mer	1		2802891435								1	0		2802891433									Actinobacteria	Actinobacteria	Corynebacteriales	Mycobacteriaceae	Mycobacteroides	Mycobacteroides abscessus	Mycobacteroides abscessus abscessus 1151	Complete
Bacteria	2600255228	Genome Analysis (Isolate)	both mer	1		2601442533								1	0		2601442532									Actinobacteria	Actinobacteria	Corynebacteriales	Mycobacteriaceae	Mycobacteroides	Mycobacteroides abscessus	Mycobacteroides abscessus abscessus 21	Complete
Bacteria	2802428932	Genome Analysis (Isolate)	both mer	1		2803111092								1	0		2803111094									Actinobacteria	Actinobacteria	Corynebacteriales	Mycobacteriaceae	Mycobacteroides	Mycobacteroides abscessus	Mycobacteroides abscessus abscessus 690	Complete
Bacteria	2802428960	Genome Analysis (Isolate)	both mer	1		2803254894								1	0		2803254896									Actinobacteria	Actinobacteria	Corynebacteriales	Mycobacteriaceae	Mycobacteroides	Mycobacteroides abscessus	Mycobacteroides abscessus abscessus 776	Complete
Bacteria	2795386002	Genome Analysis (Isolate)	both mer	1		2798503686								1	0		2798503684									Actinobacteria	Actinobacteria	Corynebacteriales	Mycobacteriaceae	Mycobacteroides	Mycobacteroides abscessus	Mycobacteroides abscessus abscessus 898	Complete
Bacteria	641522641	Genome Analysis (Isolate)	both mer	1		641577667								1	0		641577669									Actinobacteria	Actinobacteria	Corynebacteriales	Mycobacteriaceae	Mycobacteroides	Mycobacteroides abscessus	Mycobacteroides abscessus abscessus ATCC 19977	Complete
Bacteria	2851865106	Genome Analysis (Isolate)	both mer	1		2851870186								1	0		2851870188									Actinobacteria	Actinobacteria	Corynebacteriales	Mycobacteriaceae	Mycobacteroides	Mycobacteroides abscessus	Mycobacteroides abscessus GZ002	Complete
Bacteria	2802429064	Genome Analysis (Isolate)	both mer	1		2803780901								1	0		2803780902									Actinobacteria	Actinobacteria	Corynebacteriales	Mycobacteriaceae	Mycobacteroides	Mycobacteroides abscessus	Mycobacteroides abscessus massiliense 347	Complete
Bacteria	2802429148	Genome Analysis (Isolate)	both mer	1		2804215668								1	0		2804215670									Actinobacteria	Actinobacteria	Corynebacteriales	Mycobacteriaceae	Mycobacteroides	Mycobacteroides abscessus	Mycobacteroides abscessus massiliense 637	Complete
Bacteria	2630968644	Genome Analysis (Isolate)	both mer	1		2632658027								1	0		2632658261									Actinobacteria	Actinobacteria	Corynebacteriales	Mycobacteriaceae	Mycolicibacterium	Mycolicibacterium conceptionense	Mycolicibacterium conceptionense MLE	Complete
Bacteria	2636415856	Genome Analysis (Isolate)	both mer	1		2638293855								1	0		2638293856									Actinobacteria	Actinobacteria	Corynebacteriales	Mycobacteriaceae	Mycolicibacterium	Mycolicibacterium obuense	Mycolicibacterium obuense UC1	Complete
Bacteria	2627853864	Genome Analysis (Isolate)	both mer	1		2629284183								1	0		2629284181									Actinobacteria	Actinobacteria	Corynebacteriales	Mycobacteriaceae	Mycolicibacterium	Mycolicibacterium senegalense	Mycolicibacterium senegalense CK1	Complete
Bacteria	2645727578	Genome Analysis (Isolate)	both mer	1		2646078359								1	0		2646078361									Actinobacteria	Actinobacteria	Corynebacteriales	Mycobacteriaceae	Mycolicibacterium	Mycolicibacterium senegalense	Mycolicibacterium senegalense CK2	Complete
Bacteria	2740892518	Genome Analysis (Isolate)	both mer	1		2743801922								1	0		2743801920									Actinobacteria	Actinobacteria	Corynebacteriales	Mycobacteriaceae	Mycolicibacterium	Mycolicibacterium wolinskyi	Mycolicibacterium wolinskyi CDC_01	Complete
Bacteria	2806310762	Genome Analysis (Isolate)	both mer	1		2807515338								1	0		2807515336									Actinobacteria	Actinobacteria	Corynebacteriales	Nocardiaceae	Nocardia	Nocardia cyriacigeorgica	Nocardia cyriacigeorgica MDA3732	Complete
Bacteria	2731957743	Genome Analysis (Isolate)	both mer	1		2733033462								1	0		2733033460									Actinobacteria	Actinobacteria	Corynebacteriales	Nocardiaceae	Nocardia	Nocardia salmonicida	Nocardia salmonicida NBRC 13393	Complete
Bacteria	2554235033	Genome Analysis (Isolate)	both mer	1		2554406710								1	0		2554405950									Actinobacteria	Actinobacteria	Streptosporangiales	Nocardiopsaceae	Nocardiopsis	Nocardiopsis gilva	Nocardiopsis gilva YIM 90087	Complete
Bacteria	2773857897	Genome Analysis (Isolate)	both mer	1		2774775894								1	0		2774773732									Actinobacteria	Actinobacteria	Streptosporangiales	Nocardiopsaceae	Nocardiopsis	Nocardiopsis gilva	Nocardiopsis gilva YIM 90087	Complete
Bacteria	2856454764	Genome Analysis (Isolate)	both mer	1		2856457237								1	0		2856457238									Actinobacteria	Actinobacteria	Streptosporangiales	Nocardiopsaceae	Nocardiopsis	Nocardiopsis metallicus	Nocardiopsis metallicus DSM 44598	Complete
Bacteria	2551306679	Genome Analysis (Isolate)	both mer	1		2554034559								1	0		2554034560									Actinobacteria	Actinobacteria	Streptosporangiales	Nocardiopsaceae	Nocardiopsis	Nocardiopsis salina	Nocardiopsis salina YIM 90010	Complete
Bacteria	2718217639	Genome Analysis (Isolate)	both mer	1		2718321885								1	0		2718321886									Actinobacteria	Actinobacteria	Pseudonocardiales	Pseudonocardiaceae	Prauserella	Prauserella shujinwangii	Prauserella shujinwangii CGMCC 4.7125	Complete
Bacteria	2524614769	Genome Analysis (Isolate)	both mer	1		2525755768								1	0		2525755767									Actinobacteria	Actinobacteria	Pseudonocardiales	Pseudonocardiaceae	Pseudonocardia	Pseudonocardia spinosispora	Pseudonocardia spinosispora DSM 44797	Complete
Bacteria	2867152395	Genome Analysis (Isolate)	both mer	1		2867154754								1	0		2867154753									Actinobacteria	Actinobacteria	Corynebacteriales	Nocardiaceae	Rhodococcus	Rhodococcus marinonascens	Rhodococcus marinonascens NBRC 14363	Complete
Bacteria	2513237387	Genome Analysis (Isolate)	both mer	1		2514710688								1	0		2514710690									Actinobacteria	Actinobacteria	Corynebacteriales	Nocardiaceae	Rhodococcus	Rhodococcus pyridinivorans	Rhodococcus pyridinivorans AK37	Complete
Bacteria	2744054618	Genome Analysis (Isolate)	both mer	1		2744999221								1	0		2744999219									Actinobacteria	Actinobacteria	Corynebacteriales	Nocardiaceae	Rhodococcus	Rhodococcus ruber	Rhodococcus ruber DSM 43338	Complete
Bacteria	2648501152	Genome Analysis (Isolate)	both mer	1		2648728426								1	0		2648728428									Actinobacteria	Actinobacteria	Corynebacteriales	Nocardiaceae	Rhodococcus	Rhodococcus ruber	Rhodococcus ruber IEGM 231	Complete
Bacteria	2814123366	Genome Analysis (Isolate)	both mer	1		2815755775								1	0		2815755777									Actinobacteria	Actinobacteria	Corynebacteriales	Nocardiaceae	Rhodococcus	Rhodococcus ruber	Rhodococcus ruber NBRC 15591	Complete
Bacteria	2634166395	Genome Analysis (Isolate)	both mer	1		2635503688								1	0		2635503690									Actinobacteria	Actinobacteria	Corynebacteriales	Nocardiaceae	Rhodococcus	Rhodococcus ruber	Rhodococcus ruber P25	Complete
Bacteria	2856994451	Genome Analysis (Isolate)	both mer	1		2856996895								1	0		2856996893									Actinobacteria	Actinobacteria	Corynebacteriales	Nocardiaceae	Rhodococcus	Rhodococcus ruber	Rhodococcus ruber SD3	Complete
Bacteria	2856988893	Genome Analysis (Isolate)	both mer	1		2856989187								1	0		2856989189									Actinobacteria	Actinobacteria	Corynebacteriales	Nocardiaceae	Rhodococcus	Rhodococcus ruber	Rhodococcus ruber YC-YT1	Complete
Bacteria	2856983180	Genome Analysis (Isolate)	both mer	1		2856988124								1	0		2856988126									Actinobacteria	Actinobacteria	Corynebacteriales	Nocardiaceae	Rhodococcus	Rhodococcus ruber	Rhodococcus ruber YYL	Complete
Bacteria	2706794589	Genome Analysis (Isolate)	both mer	1		2707554213								1	0		2707554215									Actinobacteria	Actinobacteria	Corynebacteriales	Nocardiaceae	Rhodococcus	Rhodococcus sp. 311R	Rhodococcus sp. 311R	Complete
Bacteria	2630968404	Genome Analysis (Isolate)	both mer	1		2631668811								1	0		2631668809									Actinobacteria	Actinobacteria	Corynebacteriales	Nocardiaceae	Rhodococcus	Rhodococcus sp. EsD8	Rhodococcus sp. EsD8	Complete
Bacteria	2548876977	Genome Analysis (Isolate)	both mer	1		2550616249								1	0		2550616247									Actinobacteria	Actinobacteria	Corynebacteriales	Nocardiaceae	Rhodococcus	Rhodococcus sp. P14	Rhodococcus sp. P14	Complete
Bacteria	2867022365	Genome Analysis (Isolate)	both mer	1		2867028828								1	0		2867028829									Actinobacteria	Actinobacteria	Corynebacteriales	Nocardiaceae	Rhodococcus	Rhodococcus sp. S2-17	Rhodococcus sp. S2-17	Complete
Bacteria	2508501044	Genome Analysis (Isolate)	both mer	1		2508703003								1	0		2508703001									Actinobacteria	Actinobacteria	Pseudonocardiales	Pseudonocardiaceae	Saccharomonospora	Saccharomonospora azurea	Saccharomonospora azurea NA-128, DSM 44631	Complete
Bacteria	2791355429	Genome Analysis (Isolate)	both mer	1		2794150208								1	0		2794150206									Actinobacteria	Actinobacteria	Streptomycetales	Streptomycetaceae	Streptomyces	Streptomyces barkulensis	Streptomyces barkulensis RC 1831	Complete
Bacteria	2773857974	Genome Analysis (Isolate)	both mer	1		2775049022								1	0		2775049020									Actinobacteria	Actinobacteria	Streptomycetales	Streptomycetaceae	Streptomyces	Streptomyces iakyrus	Streptomyces iakyrus NRRL ISP-5482	Complete
Bacteria	2597490034	Genome Analysis (Isolate)	both mer	1		2598194629								1	0		2598194630									Actinobacteria	Actinobacteria	Streptomycetales	Streptomycetaceae	Streptomyces	Streptomyces lividans	Streptomyces lividans 1326	Complete
Bacteria	2791355435	Genome Analysis (Isolate)	both mer	1		2794200656								1	0		2794200657									Actinobacteria	Actinobacteria	Streptomycetales	Streptomycetaceae	Streptomyces	Streptomyces oceani	Streptomyces oceani SCSIO 02100	Complete
Bacteria	2767802101	Genome Analysis (Isolate)	both mer	1		2768560808								1	0		2768558704									Actinobacteria	Actinobacteria	Streptomycetales	Streptomycetaceae	Streptomyces	Streptomyces regalis	Streptomyces regalis NRRL 3151	Complete
Bacteria	2865943535	Genome Analysis (Isolate)	both mer	1		2865944025								1	0		2865944026									Actinobacteria	Actinobacteria	Streptomycetales	Streptomycetaceae	Streptomyces	Streptomyces sp. 13-12-16	Streptomyces sp. 13-12-16	Complete
Bacteria	2654587513	Genome Analysis (Isolate)	both mer	1		2654643321								1	0		2654643319									Actinobacteria	Actinobacteria	Streptomycetales	Streptomycetaceae	Streptomyces	Streptomyces sp. CNQ-509	Streptomyces sp. CNQ-509
Bacteria	2706794553	Genome Analysis (Isolate)	both mer	1		2707375178								1	0		2707375182									Actinobacteria	Actinobacteria	Streptomycetales	Streptomycetaceae	Streptomyces	Streptomyces sp. NBRC 110030	Streptomyces sp. NBRC 110030	Complete
Bacteria	2775507259	Genome Analysis (Isolate)	both mer	1		2778142169								1	0		2778142170									Actinobacteria	Actinobacteria	Streptomycetales	Streptomycetaceae	Streptomyces	Streptomyces xinghaiensis	Streptomyces xinghaiensis S187, NRRL B24674
Bacteria	2756170164	Genome Analysis (Isolate)	both mer	1		2756394273								1	0		2756394275									Actinobacteria	Actinobacteria	Corynebacteriales	Nocardiaceae	Williamsia	Williamsia marianensis	Williamsia marianensis DSM 44944	Complete
Bacteria	2643221425	Combined Assembly Single Cell (unscreened)	both mer	1		2643329834								1	0		2643329833									Bacteroidetes	Bacteroidia	Bacteroidales	unclassified	unclassified	Bacteroidales bacterium PSC KfJoeBact2-2	co-assembly of Bacteroidales bacterium PSC KfJoeBact 2-1 and 2-2 and 2-3 (Single Cell Co-Assembly - Unscreened)	Complete
Bacteria	2747842442	Single Cell Analysis (unscreened)	both mer	1		2747969846								1	0		2747969847									Candidatus Rokubacteria	unclassified	unclassified	unclassified	unclassified	unclassified	candidate division SPAM bacterium SCGC AG-278-N20	Complete
Bacteria	650716085	Genome Analysis (Isolate)	both mer	1		650971024								1	0		650971024									Chlamydiae	Chlamydiia	Parachlamydiales	Simkaniaceae	Simkania	Simkania negevensis	Simkania negevensis Z, ATCC VR-1471	Complete
Bacteria	2506210023	Genome Analysis (Isolate)	both mer	1		2506318691								1	0		2506318494									Chloroflexi	Ktedonobacteria	Thermogemmatisporales	Thermogemmatisporaceae	Thermogemmatispora	unclassified	Thermogemmatispora sp. T81	Complete
Bacteria	2504643006	Genome Analysis (Isolate)	both mer	1		2504661630								1	0		2504661636									Deinococcus-Thermus	Deinococci	Thermales	Thermaceae	Marinithermus	Marinithermus hydrothermalis	Marinithermus hydrothermalis T1, DSM 14884	Complete
Bacteria	2861248673	Genome Analysis (Isolate)	both mer	1		2861249955								1	0		2861250178									Deinococcus-Thermus	Deinococci	Thermales	Thermaceae	Oceanithermus	Oceanithermus desulfurans	Oceanithermus desulfurans DSM 15757	Complete
Bacteria	2681813550	Genome Analysis (Isolate)	both mer	1		2684515778								1	0		2684515779									Firmicutes	Bacilli	Bacillales	Alicyclobacillaceae	Alicyclobacillus	Alicyclobacillus vulcanalis	Alicyclobacillus vulcanalis DSM 16176	Complete
Bacteria	643886032	Genome Analysis (Isolate)	both mer	1		644493733								1	0		644493737									Firmicutes	Bacilli	Bacillales	Bacillaceae	Bacillus	Bacillus cereus	Bacillus cereus R309803	Complete
Bacteria	2731957652	Genome Analysis (Isolate)	both mer	1		2732595434								1	0		2732595429									Firmicutes	Bacilli	Bacillales	Bacillaceae	Bacillus	Bacillus firmus	Bacillus firmus NBRC 15306	Complete
Bacteria	2814123191	Genome Analysis (Isolate)	both mer	1		2815111264								1	0		2815111259									Firmicutes	Bacilli	Bacillales	Bacillaceae	Bacillus	Bacillus firmus	Bacillus firmus NCTC 10335	Complete
Bacteria	2839026242	Genome Analysis (Isolate)	both mer	1		2839027690								1	0		2839027689									Firmicutes	Bacilli	Bacillales	Paenibacillaceae	Brevibacillus	Brevibacillus gelatini	Brevibacillus gelatini DSM 100115	Complete
Bacteria	2854282004	Genome Analysis (Isolate)	both mer	1		2854289368								1	0		2854289366									Firmicutes	Bacilli	Bacillales	Paenibacillaceae	Brevibacillus	Brevibacillus reuszeri	Brevibacillus reuszeri NIT02	Complete
Bacteria	2773857996	Genome Analysis (Isolate)	both mer	1		2775150287								1	0		2775150284									Firmicutes	Bacilli	Bacillales	Listeriaceae	Brochothrix	Brochothrix thermosphacta	Brochothrix thermosphacta Bth-7816	Complete
Bacteria	2770939587	Genome Analysis (Isolate)	both mer	1		2771926196								1	0		2771926197									Firmicutes	Bacilli	Bacillales	Paenibacillaceae	Cohnella	Cohnella phaseoli	Cohnella phaseoli CECT 7287	Complete
Bacteria	2558860744	Genome Analysis (Isolate)	both mer	1		2560821795								1	0		2560821796									Firmicutes	Bacilli	Lactobacillales	Enterococcaceae	Enterococcus	Enterococcus faecalis	Enterococcus faecalis CH116	Complete
Bacteria	2558860741	Genome Analysis (Isolate)	both mer	1		2560812043								1	0		2560812044									Firmicutes	Bacilli	Lactobacillales	Enterococcaceae	Enterococcus	Enterococcus faecalis	Enterococcus faecalis CH136	Complete
Bacteria	647533132	Genome Analysis (Isolate)	both mer	1		647736159								1	0		647736160									Firmicutes	Bacilli	Lactobacillales	Enterococcaceae	Enterococcus	Enterococcus faecalis	Enterococcus faecalis CH188	Complete
Bacteria	2558860724	Genome Analysis (Isolate)	both mer	1		2560760343								1	0		2560760344									Firmicutes	Bacilli	Lactobacillales	Enterococcaceae	Enterococcus	Enterococcus faecalis	Enterococcus faecalis CH19	Complete
Bacteria	2531839257	Genome Analysis (Isolate)	both mer	1		2532825719								1	0		2532825718									Firmicutes	Bacilli	Lactobacillales	Enterococcaceae	Enterococcus	Enterococcus faecalis	Enterococcus faecalis TX0645	Complete
Bacteria	2728369550	Genome Analysis (Isolate)	both mer	1		2730789189								1	0		2730791820									Firmicutes	Bacilli	Lactobacillales	Enterococcaceae	Enterococcus	Enterococcus faecium	Enterococcus faecium VRE-1503646	Complete
Bacteria	2627853986	Genome Analysis (Isolate)	both mer	1		2629777925								1	0		2629777924									Firmicutes	Bacilli	Bacillales	Bacillaceae	Geobacillus	Geobacillus sp. 12AMOR1	Geobacillus sp. 12AMOR1	Complete
Bacteria	2523533549	Genome Analysis (Isolate)	both mer	1		2523749229								1	0		2523749226									Firmicutes	Bacilli	Bacillales	Staphylococcaceae	Jeotgalicoccus	Jeotgalicoccus marinus	Jeotgalicoccus marinus DSM 19772	Complete
Bacteria	2627853623	Genome Analysis (Isolate)	both mer	1		2628268679								1	0		2628268676									Firmicutes	Bacilli	Bacillales	Listeriaceae	Listeria	Listeria innocua	Listeria innocua 12KSM	Complete
Bacteria	2816332273	Genome Analysis (Isolate)	both mer	1		2817375314								1	0		2817375311									Firmicutes	Bacilli	Bacillales	Listeriaceae	Listeria	Listeria innocua	Listeria innocua MOD1_LS888	Complete
Bacteria	2609460327	Genome Analysis (Isolate)	both mer	1		2612464721								1	0		2612464670									Firmicutes	Bacilli	Bacillales	Paenibacillaceae	Paenibacillus	Paenibacillus sp. TCA20	Paenibacillus sp. TCA20	Complete
Bacteria	2562617038	Genome Analysis (Isolate)	both mer	1		2562760741								1	0		2562761945									Firmicutes	Clostridia	Clostridiales	Peptostreptococcaceae	Peptoclostridium	Peptoclostridium acidaminophilum	Peptoclostridium acidaminophilum al-2	Complete
Bacteria	2740892434	Genome Analysis (Isolate)	both mer	1		2743436193								1	0		2743436192									Firmicutes	Bacilli	Bacillales	Staphylococcaceae	Staphylococcus	Staphylococcus aureus	Staphylococcus aureus 1680	Complete
Bacteria	2597490140	Genome Analysis (Isolate)	both mer	1		2598473184								1	0		2598473183									Firmicutes	Bacilli	Bacillales	Staphylococcaceae	Staphylococcus	Staphylococcus aureus	Staphylococcus aureus 29247	Complete
Bacteria	2851987721	Genome Analysis (Isolate)	both mer	1		2851987792								1	0		2851987793									Firmicutes	Bacilli	Bacillales	Staphylococcaceae	Staphylococcus	Staphylococcus aureus	Staphylococcus aureus 546	Complete
Bacteria	2706794646	Genome Analysis (Isolate)	both mer	1		2707788958								1	0		2707788957									Firmicutes	Bacilli	Bacillales	Staphylococcaceae	Staphylococcus	Staphylococcus aureus	Staphylococcus aureus A2	Complete
Bacteria	2534681614	Genome Analysis (Isolate)	both mer	1		2534731739								1	0		2534731738									Firmicutes	Bacilli	Bacillales	Staphylococcaceae	Staphylococcus	Staphylococcus aureus	Staphylococcus aureus aureus 21178	Complete
Bacteria	2534681607	Genome Analysis (Isolate)	both mer	1		2534712495								1	0		2534712494									Firmicutes	Bacilli	Bacillales	Staphylococcaceae	Staphylococcus	Staphylococcus aureus	Staphylococcus aureus aureus 21196	Complete
Bacteria	2541046986	Genome Analysis (Isolate)	both mer	1		2541356631								1	0		2541356632									Firmicutes	Bacilli	Bacillales	Staphylococcaceae	Staphylococcus	Staphylococcus aureus	Staphylococcus aureus aureus 21282	Complete
Bacteria	2537562050	Genome Analysis (Isolate)	both mer	1		2539624513								1	0		2539624512									Firmicutes	Bacilli	Bacillales	Staphylococcaceae	Staphylococcus	Staphylococcus aureus	Staphylococcus aureus aureus 21283	Complete
Bacteria	647533212	Genome Analysis (Isolate)	both mer	1		647949305								1	0		647949304									Firmicutes	Bacilli	Bacillales	Staphylococcaceae	Staphylococcus	Staphylococcus aureus	Staphylococcus aureus aureus 58-424	Complete
Bacteria	647533213	Genome Analysis (Isolate)	both mer	1		647794886								1	0		647794887									Firmicutes	Bacilli	Bacillales	Staphylococcaceae	Staphylococcus	Staphylococcus aureus	Staphylococcus aureus aureus 65-1322	Complete
Bacteria	647533214	Genome Analysis (Isolate)	both mer	1		647797867								1	0		647797868									Firmicutes	Bacilli	Bacillales	Staphylococcaceae	Staphylococcus	Staphylococcus aureus	Staphylococcus aureus aureus 68-397	Complete
Bacteria	648276730	Genome Analysis (Isolate)	both mer	1		648813431								1	0		648813432									Firmicutes	Bacilli	Bacillales	Staphylococcaceae	Staphylococcus	Staphylococcus aureus	Staphylococcus aureus aureus ATCC BAA-39	Complete
Bacteria	2684623146	Genome Analysis (Isolate)	both mer	1		2686969428								1	0		2686969429									Firmicutes	Bacilli	Bacillales	Staphylococcaceae	Staphylococcus	Staphylococcus aureus	Staphylococcus aureus aureus Be62	Complete
Bacteria	647533217	Genome Analysis (Isolate)	both mer	1		647902502								1	0		647902503									Firmicutes	Bacilli	Bacillales	Staphylococcaceae	Staphylococcus	Staphylococcus aureus	Staphylococcus aureus aureus C101	Complete
Bacteria	2639762984	Genome Analysis (Isolate)	both mer	1		2641530939								1	0		2641530938									Firmicutes	Bacilli	Bacillales	Staphylococcaceae	Staphylococcus	Staphylococcus aureus	Staphylococcus aureus aureus CCM5757	Complete
Bacteria	2529293169	Genome Analysis (Isolate)	both mer	1		2531456890								1	0		2531456889									Firmicutes	Bacilli	Bacillales	Staphylococcaceae	Staphylococcus	Staphylococcus aureus	Staphylococcus aureus aureus CM05	Complete
Bacteria	2687453377	Genome Analysis (Isolate)	both mer	1		2688530823								1	0		2688530824									Firmicutes	Bacilli	Bacillales	Staphylococcaceae	Staphylococcus	Staphylococcus aureus	Staphylococcus aureus aureus Gv51	Complete
Bacteria	2675903453	Genome Analysis (Isolate)	both mer	1		2678030461								1	0		2678030462									Firmicutes	Bacilli	Bacillales	Staphylococcaceae	Staphylococcus	Staphylococcus aureus	Staphylococcus aureus aureus Gv88	Complete
Bacteria	2687453282	Genome Analysis (Isolate)	both mer	1		2688173003								1	0		2688173004									Firmicutes	Bacilli	Bacillales	Staphylococcaceae	Staphylococcus	Staphylococcus aureus	Staphylococcus aureus aureus HC1335	Complete
Bacteria	2687453279	Genome Analysis (Isolate)	both mer	1		2688164155								1	0		2688164156									Firmicutes	Bacilli	Bacillales	Staphylococcaceae	Staphylococcus	Staphylococcus aureus	Staphylococcus aureus aureus HC1340	Complete
Bacteria	2537561706	Genome Analysis (Isolate)	both mer	1		2538325113								1	0		2538325112									Firmicutes	Bacilli	Bacillales	Staphylococcaceae	Staphylococcus	Staphylococcus aureus	Staphylococcus aureus aureus IS-125	Complete
Bacteria	2531839091	Genome Analysis (Isolate)	both mer	1		2532198321								1	0		2532198320									Firmicutes	Bacilli	Bacillales	Staphylococcaceae	Staphylococcus	Staphylococcus aureus	Staphylococcus aureus aureus IS-157	Complete
Bacteria	2531839089	Genome Analysis (Isolate)	both mer	1		2532192570								1	0		2532192571									Firmicutes	Bacilli	Bacillales	Staphylococcaceae	Staphylococcus	Staphylococcus aureus	Staphylococcus aureus aureus IS-189	Complete
Bacteria	647533224	Genome Analysis (Isolate)	both mer	1		647946610								1	0		647946609									Firmicutes	Bacilli	Bacillales	Staphylococcaceae	Staphylococcus	Staphylococcus aureus	Staphylococcus aureus aureus M1015	Complete
Bacteria	647533225	Genome Analysis (Isolate)	both mer	1		647969169								1	0		647969168									Firmicutes	Bacilli	Bacillales	Staphylococcaceae	Staphylococcus	Staphylococcus aureus	Staphylococcus aureus aureus M809	Complete
Bacteria	647533227	Genome Analysis (Isolate)	both mer	1		647910852								1	0		647910851									Firmicutes	Bacilli	Bacillales	Staphylococcaceae	Staphylococcus	Staphylococcus aureus	Staphylococcus aureus aureus M899	Complete
Bacteria	2541047114	Genome Analysis (Isolate)	both mer	1		2541881495								1	0		2541881496									Firmicutes	Bacilli	Bacillales	Staphylococcaceae	Staphylococcus	Staphylococcus aureus	Staphylococcus aureus aureus MRGR3	Complete
Bacteria	2617271095	Genome Analysis (Isolate)	both mer	1		2618775075								1	0		2618775076									Firmicutes	Bacilli	Bacillales	Staphylococcaceae	Staphylococcus	Staphylococcus aureus	Staphylococcus aureus aureus MRSA_E1	Complete
Bacteria	2617271096	Genome Analysis (Isolate)	both mer	1		2618777871								1	0		2618777872									Firmicutes	Bacilli	Bacillales	Staphylococcaceae	Staphylococcus	Staphylococcus aureus	Staphylococcus aureus aureus MRSA_P1	Complete
Bacteria	2617271171	Genome Analysis (Isolate)	both mer	1		2619001083								1	0		2619001084									Firmicutes	Bacilli	Bacillales	Staphylococcaceae	Staphylococcus	Staphylococcus aureus	Staphylococcus aureus aureus MRSA_P10	Complete
Bacteria	2617271117	Genome Analysis (Isolate)	both mer	1		2618843102								1	0		2618843103									Firmicutes	Bacilli	Bacillales	Staphylococcaceae	Staphylococcus	Staphylococcus aureus	Staphylococcus aureus aureus MRSA_P11	Complete
Bacteria	2617271118	Genome Analysis (Isolate)	both mer	1		2618846501								1	0		2618846502									Firmicutes	Bacilli	Bacillales	Staphylococcaceae	Staphylococcus	Staphylococcus aureus	Staphylococcus aureus aureus MRSA_P12	Complete
Bacteria	2617271119	Genome Analysis (Isolate)	both mer	1		2618848679								1	0		2618848680									Firmicutes	Bacilli	Bacillales	Staphylococcaceae	Staphylococcus	Staphylococcus aureus	Staphylococcus aureus aureus MRSA_P13	Complete
Bacteria	2617271120	Genome Analysis (Isolate)	both mer	1		2618851873								1	0		2618851872									Firmicutes	Bacilli	Bacillales	Staphylococcaceae	Staphylococcus	Staphylococcus aureus	Staphylococcus aureus aureus MRSA_P14	Complete
Bacteria	2617271121	Genome Analysis (Isolate)	both mer	1		2618856078								1	0		2618856077									Firmicutes	Bacilli	Bacillales	Staphylococcaceae	Staphylococcus	Staphylococcus aureus	Staphylococcus aureus aureus MRSA_P2	Complete
Bacteria	2617271138	Genome Analysis (Isolate)	both mer	1		2618910005								1	0		2618910004									Firmicutes	Bacilli	Bacillales	Staphylococcaceae	Staphylococcus	Staphylococcus aureus	Staphylococcus aureus aureus MRSA_P3	Complete
Bacteria	2617271139	Genome Analysis (Isolate)	both mer	1		2618912337								1	0		2618912338									Firmicutes	Bacilli	Bacillales	Staphylococcaceae	Staphylococcus	Staphylococcus aureus	Staphylococcus aureus aureus MRSA_P4	Complete
Bacteria	2617271140	Genome Analysis (Isolate)	both mer	1		2618917180								1	0		2618917181									Firmicutes	Bacilli	Bacillales	Staphylococcaceae	Staphylococcus	Staphylococcus aureus	Staphylococcus aureus aureus MRSA_P5	Complete
Bacteria	2617271141	Genome Analysis (Isolate)	both mer	1		2618919208								1	0		2618919207									Firmicutes	Bacilli	Bacillales	Staphylococcaceae	Staphylococcus	Staphylococcus aureus	Staphylococcus aureus aureus MRSA_P6	Complete
Bacteria	2617271142	Genome Analysis (Isolate)	both mer	1		2618920891								1	0		2618920890									Firmicutes	Bacilli	Bacillales	Staphylococcaceae	Staphylococcus	Staphylococcus aureus	Staphylococcus aureus aureus MRSA_P7	Complete
Bacteria	2617271143	Genome Analysis (Isolate)	both mer	1		2618925595								1	0		2618925594									Firmicutes	Bacilli	Bacillales	Staphylococcaceae	Staphylococcus	Staphylococcus aureus	Staphylococcus aureus aureus MRSA_P8	Complete
Bacteria	2617271144	Genome Analysis (Isolate)	both mer	1		2618927101								1	0		2618927100									Firmicutes	Bacilli	Bacillales	Staphylococcaceae	Staphylococcus	Staphylococcus aureus	Staphylococcus aureus aureus MRSA_P9	Complete
Bacteria	2671180486	Genome Analysis (Isolate)	both mer	1		2672974567								1	0		2672974566									Firmicutes	Bacilli	Bacillales	Staphylococcaceae	Staphylococcus	Staphylococcus aureus	Staphylococcus aureus aureus MRSA_S1	Complete
Bacteria	2671180783	Genome Analysis (Isolate)	both mer	1		2674167433								1	0		2674167434									Firmicutes	Bacilli	Bacillales	Staphylococcaceae	Staphylococcus	Staphylococcus aureus	Staphylococcus aureus aureus MRSA_S1	Complete
Bacteria	2675903527	Genome Analysis (Isolate)	both mer	1		2678306710								1	0		2678306709									Firmicutes	Bacilli	Bacillales	Staphylococcaceae	Staphylococcus	Staphylococcus aureus	Staphylococcus aureus aureus MRSA_S11	Complete
Bacteria	2675903651	Genome Analysis (Isolate)	both mer	1		2678778885								1	0		2678778886									Firmicutes	Bacilli	Bacillales	Staphylococcaceae	Staphylococcus	Staphylococcus aureus	Staphylococcus aureus aureus MRSA_S13	Complete
Bacteria	2700989533	Genome Analysis (Isolate)	both mer	1		2703102065								1	0		2703102064									Firmicutes	Bacilli	Bacillales	Staphylococcaceae	Staphylococcus	Staphylococcus aureus	Staphylococcus aureus aureus MRSA_S14	Complete
Bacteria	2657245611	Genome Analysis (Isolate)	both mer	1		2659660728								1	0		2659660727									Firmicutes	Bacilli	Bacillales	Staphylococcaceae	Staphylococcus	Staphylococcus aureus	Staphylococcus aureus aureus MRSA_S17	Complete
Bacteria	2667527689	Genome Analysis (Isolate)	both mer	1		2669072476								1	0		2669072477									Firmicutes	Bacilli	Bacillales	Staphylococcaceae	Staphylococcus	Staphylococcus aureus	Staphylococcus aureus aureus MRSA_S2	Complete
Bacteria	2617271145	Genome Analysis (Isolate)	both mer	1		2618929747								1	0		2618929746									Firmicutes	Bacilli	Bacillales	Staphylococcaceae	Staphylococcus	Staphylococcus aureus	Staphylococcus aureus aureus MRSA_S2	Complete
Bacteria	2663763177	Genome Analysis (Isolate)	both mer	1		2665966832								1	0		2665966831									Firmicutes	Bacilli	Bacillales	Staphylococcaceae	Staphylococcus	Staphylococcus aureus	Staphylococcus aureus aureus MRSA_S24	Complete
Bacteria	2617271146	Genome Analysis (Isolate)	both mer	1		2618933073								1	0		2618933072									Firmicutes	Bacilli	Bacillales	Staphylococcaceae	Staphylococcus	Staphylococcus aureus	Staphylococcus aureus aureus MRSA_S3	Complete
Bacteria	2713897214	Genome Analysis (Isolate)	both mer	1		2716060201								1	0		2716060200									Firmicutes	Bacilli	Bacillales	Staphylococcaceae	Staphylococcus	Staphylococcus aureus	Staphylococcus aureus aureus MRSA_S7	Complete
Bacteria	2667527629	Genome Analysis (Isolate)	both mer	1		2668862205								1	0		2668862204									Firmicutes	Bacilli	Bacillales	Staphylococcaceae	Staphylococcus	Staphylococcus aureus	Staphylococcus aureus aureus MRSA_S9	Complete
Bacteria	2531839347	Genome Analysis (Isolate)	both mer	1		2533152721								1	0		2533152720									Firmicutes	Bacilli	Bacillales	Staphylococcaceae	Staphylococcus	Staphylococcus aureus	Staphylococcus aureus aureus MRSA177	Complete
Bacteria	2554235115	Genome Analysis (Isolate)	both mer	1		2554740645								1	0		2554740644									Firmicutes	Bacilli	Bacillales	Staphylococcaceae	Staphylococcus	Staphylococcus aureus	Staphylococcus aureus aureus PS187	Complete
Bacteria	2563366767	Genome Analysis (Isolate)	both mer	1		2563997800								1	0		2563997801									Firmicutes	Bacilli	Bacillales	Staphylococcaceae	Staphylococcus	Staphylococcus aureus	Staphylococcus aureus aureus PSP1996	Complete
Bacteria	2609460037	Genome Analysis (Isolate)	both mer	1		2611159502								1	0		2611159501									Firmicutes	Bacilli	Bacillales	Staphylococcaceae	Staphylococcus	Staphylococcus aureus	Staphylococcus aureus aureus S2395	Complete
Bacteria	2609460040	Genome Analysis (Isolate)	both mer	1		2611169867								1	0		2611169868									Firmicutes	Bacilli	Bacillales	Staphylococcaceae	Staphylococcus	Staphylococcus aureus	Staphylococcus aureus aureus S2396	Complete
Bacteria	2606217122	Genome Analysis (Isolate)	both mer	1		2606311193								1	0		2606311194									Firmicutes	Bacilli	Bacillales	Staphylococcaceae	Staphylococcus	Staphylococcus aureus	Staphylococcus aureus aureus SK1585	Complete
Bacteria	2706794647	Genome Analysis (Isolate)	both mer	1		2707791744								1	0		2707791743									Firmicutes	Bacilli	Bacillales	Staphylococcaceae	Staphylococcus	Staphylococcus aureus	Staphylococcus aureus B8	Complete
Bacteria	2563366584	Genome Analysis (Isolate)	both mer	1		2563646226								1	0		2563646227									Firmicutes	Bacilli	Bacillales	Staphylococcaceae	Staphylococcus	Staphylococcus aureus	Staphylococcus aureus Bmb9393	Complete
Bacteria	2639763181	Genome Analysis (Isolate)	both mer	1		2642322298								1	0		2642322299									Firmicutes	Bacilli	Bacillales	Staphylococcaceae	Staphylococcus	Staphylococcus aureus	Staphylococcus aureus C1058	Complete
Bacteria	2648501879	Genome Analysis (Isolate)	both mer	1		2651647809								1	0		2651647808									Firmicutes	Bacilli	Bacillales	Staphylococcaceae	Staphylococcus	Staphylococcus aureus	Staphylococcus aureus C123	Complete
Bacteria	2636415860	Genome Analysis (Isolate)	both mer	1		2638311166								1	0		2638311167									Firmicutes	Bacilli	Bacillales	Staphylococcaceae	Staphylococcus	Staphylococcus aureus	Staphylococcus aureus C1667	Complete
Bacteria	2639762968	Genome Analysis (Isolate)	both mer	1		2641463800								1	0		2641463799									Firmicutes	Bacilli	Bacillales	Staphylococcaceae	Staphylococcus	Staphylococcus aureus	Staphylococcus aureus C1675	Complete
Bacteria	2636415794	Genome Analysis (Isolate)	both mer	1		2638042803								1	0		2638042802									Firmicutes	Bacilli	Bacillales	Staphylococcaceae	Staphylococcus	Staphylococcus aureus	Staphylococcus aureus C186	Complete
Bacteria	2630968430	Genome Analysis (Isolate)	both mer	1		2631773563								1	0		2631773562									Firmicutes	Bacilli	Bacillales	Staphylococcaceae	Staphylococcus	Staphylococcus aureus	Staphylococcus aureus C329	Complete
Bacteria	2724679325	Genome Analysis (Isolate)	both mer	1		2726418700								1	0		2726418699									Firmicutes	Bacilli	Bacillales	Staphylococcaceae	Staphylococcus	Staphylococcus aureus	Staphylococcus aureus C6	Complete
Bacteria	2630968723	Genome Analysis (Isolate)	both mer	1		2632988409								1	0		2632988408									Firmicutes	Bacilli	Bacillales	Staphylococcaceae	Staphylococcus	Staphylococcus aureus	Staphylococcus aureus C679	Complete
Bacteria	2636415591	Genome Analysis (Isolate)	both mer	1		2637187990								1	0		2637187989									Firmicutes	Bacilli	Bacillales	Staphylococcaceae	Staphylococcus	Staphylococcus aureus	Staphylococcus aureus CA12 GCA_001045795.1	Complete
Bacteria	2648501430	Genome Analysis (Isolate)	both mer	1		2649885756								1	0		2649885757									Firmicutes	Bacilli	Bacillales	Staphylococcaceae	Staphylococcus	Staphylococcus aureus	Staphylococcus aureus CA17	Complete
Bacteria	2706794626	Genome Analysis (Isolate)	both mer	1		2707714806								1	0		2707714805									Firmicutes	Bacilli	Bacillales	Staphylococcaceae	Staphylococcus	Staphylococcus aureus	Staphylococcus aureus CC6	Complete
Bacteria	2609460269	Genome Analysis (Isolate)	both mer	1		2612239461								1	0		2612239462									Firmicutes	Bacilli	Bacillales	Staphylococcaceae	Staphylococcus	Staphylococcus aureus	Staphylococcus aureus CUHK_HK1997	Complete
Bacteria	2609460284	Genome Analysis (Isolate)	both mer	1		2612287240								1	0		2612287241									Firmicutes	Bacilli	Bacillales	Staphylococcaceae	Staphylococcus	Staphylococcus aureus	Staphylococcus aureus CUHK_HK2007	Complete
Bacteria	2734482433	Genome Analysis (Isolate)	both mer	1		2736188808								1	0		2736188807									Firmicutes	Bacilli	Bacillales	Staphylococcaceae	Staphylococcus	Staphylococcus aureus	Staphylococcus aureus D71	Complete
Bacteria	2684622797	Genome Analysis (Isolate)	both mer	1		2685708659								1	0		2685708658									Firmicutes	Bacilli	Bacillales	Staphylococcaceae	Staphylococcus	Staphylococcus aureus	Staphylococcus aureus D90	Complete
Bacteria	2603879924	Genome Analysis (Isolate)	both mer	1		2605260692								1	0		2605260691									Firmicutes	Bacilli	Bacillales	Staphylococcaceae	Staphylococcus	Staphylococcus aureus	Staphylococcus aureus DAR116	Complete
Bacteria	2603879705	Genome Analysis (Isolate)	both mer	1		2604552260								1	0		2604552259									Firmicutes	Bacilli	Bacillales	Staphylococcaceae	Staphylococcus	Staphylococcus aureus	Staphylococcus aureus DAR133	Complete
Bacteria	2603879903	Genome Analysis (Isolate)	both mer	1		2605199053								1	0		2605199052									Firmicutes	Bacilli	Bacillales	Staphylococcaceae	Staphylococcus	Staphylococcus aureus	Staphylococcus aureus DAR3143	Complete
Bacteria	2603879787	Genome Analysis (Isolate)	both mer	1		2604831168								1	0		2604831167									Firmicutes	Bacilli	Bacillales	Staphylococcaceae	Staphylococcus	Staphylococcus aureus	Staphylococcus aureus DAR3148	Complete
Bacteria	2602041743	Genome Analysis (Isolate)	both mer	1		2602757633								1	0		2602757632									Firmicutes	Bacilli	Bacillales	Staphylococcaceae	Staphylococcus	Staphylococcus aureus	Staphylococcus aureus DAR3150	Complete
Bacteria	2603879681	Genome Analysis (Isolate)	both mer	1		2604481396								1	0		2604481397									Firmicutes	Bacilli	Bacillales	Staphylococcaceae	Staphylococcus	Staphylococcus aureus	Staphylococcus aureus DAR3152	Complete
Bacteria	2602041744	Genome Analysis (Isolate)	both mer	1		2602760494								1	0		2602760493									Firmicutes	Bacilli	Bacillales	Staphylococcaceae	Staphylococcus	Staphylococcus aureus	Staphylococcus aureus DAR3153	Complete
Bacteria	2603879682	Genome Analysis (Isolate)	both mer	1		2604484252								1	0		2604484253									Firmicutes	Bacilli	Bacillales	Staphylococcaceae	Staphylococcus	Staphylococcus aureus	Staphylococcus aureus DAR3175	Complete
Bacteria	2602041836	Genome Analysis (Isolate)	both mer	1		2602995338								1	0		2602995337									Firmicutes	Bacilli	Bacillales	Staphylococcaceae	Staphylococcus	Staphylococcus aureus	Staphylococcus aureus DAR3236	Complete
Bacteria	2571042028	Genome Analysis (Isolate)	both mer	1		2571165617								1	0		2571165618									Firmicutes	Bacilli	Bacillales	Staphylococcaceae	Staphylococcus	Staphylococcus aureus	Staphylococcus aureus DAR5789	Complete
Bacteria	2600254959	Genome Analysis (Isolate)	both mer	1		2600464279								1	0		2600464280									Firmicutes	Bacilli	Bacillales	Staphylococcaceae	Staphylococcus	Staphylococcus aureus	Staphylococcus aureus DAR5790	Complete
Bacteria	2602041766	Genome Analysis (Isolate)	both mer	1		2602817839								1	0		2602817838									Firmicutes	Bacilli	Bacillales	Staphylococcaceae	Staphylococcus	Staphylococcus aureus	Staphylococcus aureus DAR5791	Complete
Bacteria	2602041848	Genome Analysis (Isolate)	both mer	1		2603028590								1	0		2603028591									Firmicutes	Bacilli	Bacillales	Staphylococcaceae	Staphylococcus	Staphylococcus aureus	Staphylococcus aureus DAR5792	Complete
Bacteria	2603879591	Genome Analysis (Isolate)	both mer	1		2604184918								1	0		2604184919									Firmicutes	Bacilli	Bacillales	Staphylococcaceae	Staphylococcus	Staphylococcus aureus	Staphylococcus aureus DAR5793	Complete
Bacteria	2602041683	Genome Analysis (Isolate)	both mer	1		2602617894								1	0		2602617895									Firmicutes	Bacilli	Bacillales	Staphylococcaceae	Staphylococcus	Staphylococcus aureus	Staphylococcus aureus DAR5794	Complete
Bacteria	2603879592	Genome Analysis (Isolate)	both mer	1		2604187712								1	0		2604187711									Firmicutes	Bacilli	Bacillales	Staphylococcaceae	Staphylococcus	Staphylococcus aureus	Staphylococcus aureus DAR5795	Complete
Bacteria	2602041767	Genome Analysis (Isolate)	both mer	1		2602820639								1	0		2602820638									Firmicutes	Bacilli	Bacillales	Staphylococcaceae	Staphylococcus	Staphylococcus aureus	Staphylococcus aureus DAR5796	Complete
Bacteria	2582581122	Genome Analysis (Isolate)	both mer	1		2584593865								1	0		2584593866									Firmicutes	Bacilli	Bacillales	Staphylococcaceae	Staphylococcus	Staphylococcus aureus	Staphylococcus aureus DAR5797	Complete
Bacteria	2603879928	Genome Analysis (Isolate)	both mer	1		2605271383								1	0		2605271384									Firmicutes	Bacilli	Bacillales	Staphylococcaceae	Staphylococcus	Staphylococcus aureus	Staphylococcus aureus DAR5799	Complete
Bacteria	2568526039	Genome Analysis (Isolate)	both mer	1		2568694482								1	0		2568694481									Firmicutes	Bacilli	Bacillales	Staphylococcaceae	Staphylococcus	Staphylococcus aureus	Staphylococcus aureus DAR5800	Complete
Bacteria	2568526526	Genome Analysis (Isolate)	both mer	1		2570282717								1	0		2570282718									Firmicutes	Bacilli	Bacillales	Staphylococcaceae	Staphylococcus	Staphylococcus aureus	Staphylococcus aureus DAR5803	Complete
Bacteria	2602041854	Genome Analysis (Isolate)	both mer	1		2603042355								1	0		2603042356									Firmicutes	Bacilli	Bacillales	Staphylococcaceae	Staphylococcus	Staphylococcus aureus	Staphylococcus aureus DAR5804	Complete
Bacteria	2568526290	Genome Analysis (Isolate)	both mer	1		2569517190								1	0		2569517191									Firmicutes	Bacilli	Bacillales	Staphylococcaceae	Staphylococcus	Staphylococcus aureus	Staphylococcus aureus DAR5805	Complete
Bacteria	2568526364	Genome Analysis (Isolate)	both mer	1		2569761169								1	0		2569761168									Firmicutes	Bacilli	Bacillales	Staphylococcaceae	Staphylococcus	Staphylococcus aureus	Staphylococcus aureus DAR5807	Complete
Bacteria	2576861271	Genome Analysis (Isolate)	both mer	1		2577835475								1	0		2577835476									Firmicutes	Bacilli	Bacillales	Staphylococcaceae	Staphylococcus	Staphylococcus aureus	Staphylococcus aureus DAR5808	Complete
Bacteria	2603879819	Genome Analysis (Isolate)	both mer	1		2604923043								1	0		2604923042									Firmicutes	Bacilli	Bacillales	Staphylococcaceae	Staphylococcus	Staphylococcus aureus	Staphylococcus aureus DAR5809	Complete
Bacteria	2568526615	Genome Analysis (Isolate)	both mer	1		2570572813								1	0		2570572812									Firmicutes	Bacilli	Bacillales	Staphylococcaceae	Staphylococcus	Staphylococcus aureus	Staphylococcus aureus DAR5811	Complete
Bacteria	2571042562	Genome Analysis (Isolate)	both mer	1		2572956876								1	0		2572956877									Firmicutes	Bacilli	Bacillales	Staphylococcaceae	Staphylococcus	Staphylococcus aureus	Staphylococcus aureus DAR5812	Complete
Bacteria	2603879929	Genome Analysis (Isolate)	both mer	1		2605274160								1	0		2605274161									Firmicutes	Bacilli	Bacillales	Staphylococcaceae	Staphylococcus	Staphylococcus aureus	Staphylococcus aureus DAR5813	Complete
Bacteria	2602041777	Genome Analysis (Isolate)	both mer	1		2602848037								1	0		2602848038									Firmicutes	Bacilli	Bacillales	Staphylococcaceae	Staphylococcus	Staphylococcus aureus	Staphylococcus aureus DAR5815	Complete
Bacteria	2602041855	Genome Analysis (Isolate)	both mer	1		2603045136								1	0		2603045135									Firmicutes	Bacilli	Bacillales	Staphylococcaceae	Staphylococcus	Staphylococcus aureus	Staphylococcus aureus DAR5817	Complete
Bacteria	2574179817	Genome Analysis (Isolate)	both mer	1		2574633332								1	0		2574633333									Firmicutes	Bacilli	Bacillales	Staphylococcaceae	Staphylococcus	Staphylococcus aureus	Staphylococcus aureus DAR5820	Complete
Bacteria	2603880040	Genome Analysis (Isolate)	both mer	1		2605626825								1	0		2605626824									Firmicutes	Bacilli	Bacillales	Staphylococcaceae	Staphylococcus	Staphylococcus aureus	Staphylococcus aureus DAR5823	Complete
Bacteria	2602041856	Genome Analysis (Isolate)	both mer	1		2603047874								1	0		2603047873									Firmicutes	Bacilli	Bacillales	Staphylococcaceae	Staphylococcus	Staphylococcus aureus	Staphylococcus aureus DAR5824	Complete
Bacteria	2576861117	Genome Analysis (Isolate)	both mer	1		2577302094								1	0		2577302093									Firmicutes	Bacilli	Bacillales	Staphylococcaceae	Staphylococcus	Staphylococcus aureus	Staphylococcus aureus DAR5825	Complete
Bacteria	2603880041	Genome Analysis (Isolate)	both mer	1		2605629625								1	0		2605629624									Firmicutes	Bacilli	Bacillales	Staphylococcaceae	Staphylococcus	Staphylococcus aureus	Staphylococcus aureus DAR5826	Complete
Bacteria	2571042162	Genome Analysis (Isolate)	both mer	1		2571593870								1	0		2571593871									Firmicutes	Bacilli	Bacillales	Staphylococcaceae	Staphylococcus	Staphylococcus aureus	Staphylococcus aureus DAR5827	Complete
Bacteria	2603879821	Genome Analysis (Isolate)	both mer	1		2604928683								1	0		2604928682									Firmicutes	Bacilli	Bacillales	Staphylococcaceae	Staphylococcus	Staphylococcus aureus	Staphylococcus aureus DAR5828	Complete
Bacteria	2576861393	Genome Analysis (Isolate)	both mer	1		2578244731								1	0		2578244732									Firmicutes	Bacilli	Bacillales	Staphylococcaceae	Staphylococcus	Staphylococcus aureus	Staphylococcus aureus DAR5829	Complete
Bacteria	2603879597	Genome Analysis (Isolate)	both mer	1		2604201636								1	0		2604201635									Firmicutes	Bacilli	Bacillales	Staphylococcaceae	Staphylococcus	Staphylococcus aureus	Staphylococcus aureus DAR5830	Complete
Bacteria	2603879822	Genome Analysis (Isolate)	both mer	1		2604931481								1	0		2604931480									Firmicutes	Bacilli	Bacillales	Staphylococcaceae	Staphylococcus	Staphylococcus aureus	Staphylococcus aureus DAR5831	Complete
Bacteria	2603879598	Genome Analysis (Isolate)	both mer	1		2604204303								1	0		2604204302									Firmicutes	Bacilli	Bacillales	Staphylococcaceae	Staphylococcus	Staphylococcus aureus	Staphylococcus aureus DAR5832	Complete
Bacteria	2568526223	Genome Analysis (Isolate)	both mer	1		2569295704								1	0		2569295705									Firmicutes	Bacilli	Bacillales	Staphylococcaceae	Staphylococcus	Staphylococcus aureus	Staphylococcus aureus DAR5833	Complete
Bacteria	2602041688	Genome Analysis (Isolate)	both mer	1		2602631288								1	0		2602631287									Firmicutes	Bacilli	Bacillales	Staphylococcaceae	Staphylococcus	Staphylococcus aureus	Staphylococcus aureus DAR5834	Complete
Bacteria	2602041778	Genome Analysis (Isolate)	both mer	1		2602850795								1	0		2602850796									Firmicutes	Bacilli	Bacillales	Staphylococcaceae	Staphylococcus	Staphylococcus aureus	Staphylococcus aureus DAR5835	Complete
Bacteria	2582581032	Genome Analysis (Isolate)	both mer	1		2584347109								1	0		2584347108									Firmicutes	Bacilli	Bacillales	Staphylococcaceae	Staphylococcus	Staphylococcus aureus	Staphylococcus aureus DAR5836	Complete
Bacteria	2603879930	Genome Analysis (Isolate)	both mer	1		2605276914								1	0		2605276915									Firmicutes	Bacilli	Bacillales	Staphylococcaceae	Staphylococcus	Staphylococcus aureus	Staphylococcus aureus DAR5837	Complete
Bacteria	2568526490	Genome Analysis (Isolate)	both mer	1		2570165890								1	0		2570165889									Firmicutes	Bacilli	Bacillales	Staphylococcaceae	Staphylococcus	Staphylococcus aureus	Staphylococcus aureus DAR5838	Complete
Bacteria	2582581050	Genome Analysis (Isolate)	both mer	1		2584396714								1	0		2584396713									Firmicutes	Bacilli	Bacillales	Staphylococcaceae	Staphylococcus	Staphylococcus aureus	Staphylococcus aureus DAR5839	Complete
Bacteria	2576861303	Genome Analysis (Isolate)	both mer	1		2577944540								1	0		2577944539									Firmicutes	Bacilli	Bacillales	Staphylococcaceae	Staphylococcus	Staphylococcus aureus	Staphylococcus aureus DAR5840	Complete
Bacteria	2603879599	Genome Analysis (Isolate)	both mer	1		2604207131								1	0		2604207130									Firmicutes	Bacilli	Bacillales	Staphylococcaceae	Staphylococcus	Staphylococcus aureus	Staphylococcus aureus DAR5841	Complete
Bacteria	2603880037	Genome Analysis (Isolate)	both mer	1		2605618403								1	0		2605618404									Firmicutes	Bacilli	Bacillales	Staphylococcaceae	Staphylococcus	Staphylococcus aureus	Staphylococcus aureus DAR5842	Complete
Bacteria	2574180362	Genome Analysis (Isolate)	both mer	1		2576542466								1	0		2576542465									Firmicutes	Bacilli	Bacillales	Staphylococcaceae	Staphylococcus	Staphylococcus aureus	Staphylococcus aureus DAR5843	Complete
Bacteria	2571042084	Genome Analysis (Isolate)	both mer	1		2571346301								1	0		2571346300									Firmicutes	Bacilli	Bacillales	Staphylococcaceae	Staphylococcus	Staphylococcus aureus	Staphylococcus aureus DAR5844	Complete
Bacteria	2603879593	Genome Analysis (Isolate)	both mer	1		2604190509								1	0		2604190510									Firmicutes	Bacilli	Bacillales	Staphylococcaceae	Staphylococcus	Staphylococcus aureus	Staphylococcus aureus DAR5845	Complete
Bacteria	2568526102	Genome Analysis (Isolate)	both mer	1		2568902606								1	0		2568902607									Firmicutes	Bacilli	Bacillales	Staphylococcaceae	Staphylococcus	Staphylococcus aureus	Staphylococcus aureus DAR5847	Complete
Bacteria	2602041768	Genome Analysis (Isolate)	both mer	1		2602823464								1	0		2602823463									Firmicutes	Bacilli	Bacillales	Staphylococcaceae	Staphylococcus	Staphylococcus aureus	Staphylococcus aureus DAR5848	Complete
Bacteria	2582581108	Genome Analysis (Isolate)	both mer	1		2584555468								1	0		2584555469									Firmicutes	Bacilli	Bacillales	Staphylococcaceae	Staphylococcus	Staphylococcus aureus	Staphylococcus aureus DAR5849	Complete
Bacteria	2571042266	Genome Analysis (Isolate)	both mer	1		2571935590								1	0		2571935589									Firmicutes	Bacilli	Bacillales	Staphylococcaceae	Staphylococcus	Staphylococcus aureus	Staphylococcus aureus DAR5850	Complete
Bacteria	2568526468	Genome Analysis (Isolate)	both mer	1		2570094834								1	0		2570094835									Firmicutes	Bacilli	Bacillales	Staphylococcaceae	Staphylococcus	Staphylococcus aureus	Staphylococcus aureus DAR5851	Complete
Bacteria	2571042036	Genome Analysis (Isolate)	both mer	1		2571188464								1	0		2571188465									Firmicutes	Bacilli	Bacillales	Staphylococcaceae	Staphylococcus	Staphylococcus aureus	Staphylococcus aureus DAR5853	Complete
Bacteria	2602041849	Genome Analysis (Isolate)	both mer	1		2603031395								1	0		2603031396									Firmicutes	Bacilli	Bacillales	Staphylococcaceae	Staphylococcus	Staphylococcus aureus	Staphylococcus aureus DAR5854	Complete
Bacteria	2571042305	Genome Analysis (Isolate)	both mer	1		2572061981								1	0		2572061982									Firmicutes	Bacilli	Bacillales	Staphylococcaceae	Staphylococcus	Staphylococcus aureus	Staphylococcus aureus DAR5855	Complete
Bacteria	2602041850	Genome Analysis (Isolate)	both mer	1		2603034163								1	0		2603034164									Firmicutes	Bacilli	Bacillales	Staphylococcaceae	Staphylococcus	Staphylococcus aureus	Staphylococcus aureus DAR5856	Complete
Bacteria	2582581103	Genome Analysis (Isolate)	both mer	1		2584541497								1	0		2584541496									Firmicutes	Bacilli	Bacillales	Staphylococcaceae	Staphylococcus	Staphylococcus aureus	Staphylococcus aureus DAR5857	Complete
Bacteria	2576861207	Genome Analysis (Isolate)	both mer	1		2577609730								1	0		2577609729									Firmicutes	Bacilli	Bacillales	Staphylococcaceae	Staphylococcus	Staphylococcus aureus	Staphylococcus aureus DAR5858	Complete
Bacteria	2603879811	Genome Analysis (Isolate)	both mer	1		2604901327								1	0		2604901326									Firmicutes	Bacilli	Bacillales	Staphylococcaceae	Staphylococcus	Staphylococcus aureus	Staphylococcus aureus DAR5859	Complete
Bacteria	2603880038	Genome Analysis (Isolate)	both mer	1		2605621209								1	0		2605621208									Firmicutes	Bacilli	Bacillales	Staphylococcaceae	Staphylococcus	Staphylococcus aureus	Staphylococcus aureus DAR5860	Complete
Bacteria	2571042606	Genome Analysis (Isolate)	both mer	1		2573094362								1	0		2573094361									Firmicutes	Bacilli	Bacillales	Staphylococcaceae	Staphylococcus	Staphylococcus aureus	Staphylococcus aureus DAR5861	Complete
Bacteria	2574180423	Genome Analysis (Isolate)	both mer	1		2576751546								1	0		2576751547									Firmicutes	Bacilli	Bacillales	Staphylococcaceae	Staphylococcus	Staphylococcus aureus	Staphylococcus aureus DAR5862	Complete
Bacteria	2571042065	Genome Analysis (Isolate)	both mer	1		2571291478								1	0		2571291479									Firmicutes	Bacilli	Bacillales	Staphylococcaceae	Staphylococcus	Staphylococcus aureus	Staphylococcus aureus DAR5863	Complete
Bacteria	2574180417	Genome Analysis (Isolate)	both mer	1		2576730993								1	0		2576730994									Firmicutes	Bacilli	Bacillales	Staphylococcaceae	Staphylococcus	Staphylococcus aureus	Staphylococcus aureus DAR5866	Complete
Bacteria	2602041763	Genome Analysis (Isolate)	both mer	1		2602812157								1	0		2602812158									Firmicutes	Bacilli	Bacillales	Staphylococcaceae	Staphylococcus	Staphylococcus aureus	Staphylococcus aureus DAR5868	Complete
Bacteria	2602041842	Genome Analysis (Isolate)	both mer	1		2603012010								1	0		2603012011									Firmicutes	Bacilli	Bacillales	Staphylococcaceae	Staphylococcus	Staphylococcus aureus	Staphylococcus aureus DAR5869	Complete
Bacteria	2602041764	Genome Analysis (Isolate)	both mer	1		2602815090								1	0		2602815089									Firmicutes	Bacilli	Bacillales	Staphylococcaceae	Staphylococcus	Staphylococcus aureus	Staphylococcus aureus DAR5873	Complete
Bacteria	2603880145	Genome Analysis (Isolate)	both mer	1		2605964795								1	0		2605964796									Firmicutes	Bacilli	Bacillales	Staphylococcaceae	Staphylococcus	Staphylococcus aureus	Staphylococcus aureus DAR5874	Complete
Bacteria	2571042142	Genome Analysis (Isolate)	both mer	1		2571526898								1	0		2571526899									Firmicutes	Bacilli	Bacillales	Staphylococcaceae	Staphylococcus	Staphylococcus aureus	Staphylococcus aureus DAR5876	Complete
Bacteria	2603879802	Genome Analysis (Isolate)	both mer	1		2604872632								1	0		2604872631									Firmicutes	Bacilli	Bacillales	Staphylococcaceae	Staphylococcus	Staphylococcus aureus	Staphylococcus aureus DAR5878	Complete
Bacteria	2603879918	Genome Analysis (Isolate)	both mer	1		2605239937								1	0		2605239936									Firmicutes	Bacilli	Bacillales	Staphylococcaceae	Staphylococcus	Staphylococcus aureus	Staphylococcus aureus DAR5880	Complete
Bacteria	2602041843	Genome Analysis (Isolate)	both mer	1		2603014960								1	0		2603014959									Firmicutes	Bacilli	Bacillales	Staphylococcaceae	Staphylococcus	Staphylococcus aureus	Staphylococcus aureus DAR5881	Complete
Bacteria	2568526487	Genome Analysis (Isolate)	both mer	1		2570154675								1	0		2570154674									Firmicutes	Bacilli	Bacillales	Staphylococcaceae	Staphylococcus	Staphylococcus aureus	Staphylococcus aureus DAR5882	Complete
Bacteria	2603879803	Genome Analysis (Isolate)	both mer	1		2604875493								1	0		2604875492									Firmicutes	Bacilli	Bacillales	Staphylococcaceae	Staphylococcus	Staphylococcus aureus	Staphylococcus aureus DAR5884	Complete
Bacteria	2602041844	Genome Analysis (Isolate)	both mer	1		2603017919								1	0		2603017918									Firmicutes	Bacilli	Bacillales	Staphylococcaceae	Staphylococcus	Staphylococcus aureus	Staphylococcus aureus DAR5885	Complete
Bacteria	2603880025	Genome Analysis (Isolate)	both mer	1		2605583624								1	0		2605583625									Firmicutes	Bacilli	Bacillales	Staphylococcaceae	Staphylococcus	Staphylococcus aureus	Staphylococcus aureus DAR5886	Complete
Bacteria	2602041845	Genome Analysis (Isolate)	both mer	1		2603020749								1	0		2603020748									Firmicutes	Bacilli	Bacillales	Staphylococcaceae	Staphylococcus	Staphylococcus aureus	Staphylococcus aureus DAR5887	Complete
Bacteria	2603879693	Genome Analysis (Isolate)	both mer	1		2604514622								1	0		2604514623									Firmicutes	Bacilli	Bacillales	Staphylococcaceae	Staphylococcus	Staphylococcus aureus	Staphylococcus aureus DAR5888	Complete
Bacteria	2603879805	Genome Analysis (Isolate)	both mer	1		2604881174								1	0		2604881175									Firmicutes	Bacilli	Bacillales	Staphylococcaceae	Staphylococcus	Staphylococcus aureus	Staphylococcus aureus DAR5891	Complete
Bacteria	2603880039	Genome Analysis (Isolate)	both mer	1		2605624064								1	0		2605624065									Firmicutes	Bacilli	Bacillales	Staphylococcaceae	Staphylococcus	Staphylococcus aureus	Staphylococcus aureus DAR5892	Complete
Bacteria	2602041774	Genome Analysis (Isolate)	both mer	1		2602839675								1	0		2602839674									Firmicutes	Bacilli	Bacillales	Staphylococcaceae	Staphylococcus	Staphylococcus aureus	Staphylococcus aureus DAR5894	Complete
Bacteria	2568526583	Genome Analysis (Isolate)	both mer	1		2570461947								1	0		2570461948									Firmicutes	Bacilli	Bacillales	Staphylococcaceae	Staphylococcus	Staphylococcus aureus	Staphylococcus aureus DAR5895	Complete
Bacteria	2571042252	Genome Analysis (Isolate)	both mer	1		2571894211								1	0		2571894210									Firmicutes	Bacilli	Bacillales	Staphylococcaceae	Staphylococcus	Staphylococcus aureus	Staphylococcus aureus DAR5898	Complete
Bacteria	2684622533	Genome Analysis (Isolate)	both mer	1		2684747126								1	0		2684747127									Firmicutes	Bacilli	Bacillales	Staphylococcaceae	Staphylococcus	Staphylococcus aureus	Staphylococcus aureus DD1	Complete
Bacteria	647533221	Genome Analysis (Isolate)	both mer	1		647800298								1	0		647800299									Firmicutes	Bacilli	Bacillales	Staphylococcaceae	Staphylococcus	Staphylococcus aureus	Staphylococcus aureus E1410	Complete
Bacteria	2636415660	Genome Analysis (Isolate)	both mer	1		2637472598								1	0		2637472599									Firmicutes	Bacilli	Bacillales	Staphylococcaceae	Staphylococcus	Staphylococcus aureus	Staphylococcus aureus E396	Complete
Bacteria	2630968916	Genome Analysis (Isolate)	both mer	1		2633756164								1	0		2633756163									Firmicutes	Bacilli	Bacillales	Staphylococcaceae	Staphylococcus	Staphylococcus aureus	Staphylococcus aureus E404	Complete
Bacteria	2684622806	Genome Analysis (Isolate)	both mer	1		2685733793								1	0		2685733794									Firmicutes	Bacilli	Bacillales	Staphylococcaceae	Staphylococcus	Staphylococcus aureus	Staphylococcus aureus ES26	Complete
Bacteria	2574180280	Genome Analysis (Isolate)	both mer	1		2576259306								1	0		2576259305									Firmicutes	Bacilli	Bacillales	Staphylococcaceae	Staphylococcus	Staphylococcus aureus	Staphylococcus aureus F22893	Complete
Bacteria	2734482432	Genome Analysis (Isolate)	both mer	1		2736185662								1	0		2736185661									Firmicutes	Bacilli	Bacillales	Staphylococcaceae	Staphylococcus	Staphylococcus aureus	Staphylococcus aureus FRICAR	Complete
Bacteria	2571042224	Genome Analysis (Isolate)	both mer	1		2571804054								1	0		2571804053									Firmicutes	Bacilli	Bacillales	Staphylococcaceae	Staphylococcus	Staphylococcus aureus	Staphylococcus aureus FVRH6002	Complete
Bacteria	2734482450	Genome Analysis (Isolate)	both mer	1		2736236668								1	0		2736236667									Firmicutes	Bacilli	Bacillales	Staphylococcaceae	Staphylococcus	Staphylococcus aureus	Staphylococcus aureus H202	Complete
Bacteria	2734482422	Genome Analysis (Isolate)	both mer	1		2736157676								1	0		2736157675									Firmicutes	Bacilli	Bacillales	Staphylococcaceae	Staphylococcus	Staphylococcus aureus	Staphylococcus aureus H211	Complete
Bacteria	2734482446	Genome Analysis (Isolate)	both mer	1		2736225941								1	0		2736225942									Firmicutes	Bacilli	Bacillales	Staphylococcaceae	Staphylococcus	Staphylococcus aureus	Staphylococcus aureus H216	Complete
Bacteria	2734482418	Genome Analysis (Isolate)	both mer	1		2736146307								1	0		2736146308									Firmicutes	Bacilli	Bacillales	Staphylococcaceae	Staphylococcus	Staphylococcus aureus	Staphylococcus aureus H24	Complete
Bacteria	2588254168	Genome Analysis (Isolate)	both mer	1		2590308842								1	0		2590308841									Firmicutes	Bacilli	Bacillales	Staphylococcaceae	Staphylococcus	Staphylococcus aureus	Staphylococcus aureus HST-077	Complete
Bacteria	2630968923	Genome Analysis (Isolate)	both mer	1		2633785215								1	0		2633785216									Firmicutes	Bacilli	Bacillales	Staphylococcaceae	Staphylococcus	Staphylococcus aureus	Staphylococcus aureus HUV01	Complete
Bacteria	2630968900	Genome Analysis (Isolate)	both mer	1		2633691244								1	0		2633691245									Firmicutes	Bacilli	Bacillales	Staphylococcaceae	Staphylococcus	Staphylococcus aureus	Staphylococcus aureus HUV03	Complete
Bacteria	2636415465	Genome Analysis (Isolate)	both mer	1		2636684179								1	0		2636684178									Firmicutes	Bacilli	Bacillales	Staphylococcaceae	Staphylococcus	Staphylococcus aureus	Staphylococcus aureus HUV07	Complete
Bacteria	2654588032	Genome Analysis (Isolate)	both mer	1		2656691318								1	0		2656691317									Firmicutes	Bacilli	Bacillales	Staphylococcaceae	Staphylococcus	Staphylococcus aureus	Staphylococcus aureus JS395	Complete
Bacteria	2568526120	Genome Analysis (Isolate)	both mer	1		2568960560								1	0		2568960559									Firmicutes	Bacilli	Bacillales	Staphylococcaceae	Staphylococcus	Staphylococcus aureus	Staphylococcus aureus KINW6048	Complete
Bacteria	2593338864	Genome Analysis (Isolate)	both mer	1		2594343193								1	0		2594343192									Firmicutes	Bacilli	Bacillales	Staphylococcaceae	Staphylococcus	Staphylococcus aureus	Staphylococcus aureus LAMC0011	Complete
Bacteria	2734482449	Genome Analysis (Isolate)	both mer	1		2736234324								1	0		2736234325									Firmicutes	Bacilli	Bacillales	Staphylococcaceae	Staphylococcus	Staphylococcus aureus	Staphylococcus aureus LIT68	Complete
Bacteria	2734482447	Genome Analysis (Isolate)	both mer	1		2736228743								1	0		2736228744									Firmicutes	Bacilli	Bacillales	Staphylococcaceae	Staphylococcus	Staphylococcus aureus	Staphylococcus aureus LIT76	Complete
Bacteria	2571042571	Genome Analysis (Isolate)	both mer	1		2572990107								1	0		2572990108									Firmicutes	Bacilli	Bacillales	Staphylococcaceae	Staphylococcus	Staphylococcus aureus	Staphylococcus aureus M0037	Complete
Bacteria	2636415560	Genome Analysis (Isolate)	both mer	1		2637061995								1	0		2637061996									Firmicutes	Bacilli	Bacillales	Staphylococcaceae	Staphylococcus	Staphylococcus aureus	Staphylococcus aureus M109	Complete
Bacteria	2634166490	Genome Analysis (Isolate)	both mer	1		2635906562								1	0		2635906561									Firmicutes	Bacilli	Bacillales	Staphylococcaceae	Staphylococcus	Staphylococcus aureus	Staphylococcus aureus M120	Complete
Bacteria	2648501757	Genome Analysis (Isolate)	both mer	1		2651146489								1	0		2651146490									Firmicutes	Bacilli	Bacillales	Staphylococcaceae	Staphylococcus	Staphylococcus aureus	Staphylococcus aureus M121	Complete
Bacteria	2734482438	Genome Analysis (Isolate)	both mer	1		2736203042								1	0		2736203041									Firmicutes	Bacilli	Bacillales	Staphylococcaceae	Staphylococcus	Staphylococcus aureus	Staphylococcus aureus M1229	Complete
Bacteria	2734482530	Genome Analysis (Isolate)	both mer	1		2736627905								1	0		2736627904									Firmicutes	Bacilli	Bacillales	Staphylococcaceae	Staphylococcus	Staphylococcus aureus	Staphylococcus aureus M170	Complete
Bacteria	2684622805	Genome Analysis (Isolate)	both mer	1		2685730888								1	0		2685730887									Firmicutes	Bacilli	Bacillales	Staphylococcaceae	Staphylococcus	Staphylococcus aureus	Staphylococcus aureus M278	Complete
Bacteria	2734482441	Genome Analysis (Isolate)	both mer	1		2736211538								1	0		2736211537									Firmicutes	Bacilli	Bacillales	Staphylococcaceae	Staphylococcus	Staphylococcus aureus	Staphylococcus aureus M418	Complete
Bacteria	2734482442	Genome Analysis (Isolate)	both mer	1		2736214152								1	0		2736214151									Firmicutes	Bacilli	Bacillales	Staphylococcaceae	Staphylococcus	Staphylococcus aureus	Staphylococcus aureus M592	Complete
Bacteria	647533226	Genome Analysis (Isolate)	both mer	1		647802950								1	0		647802951									Firmicutes	Bacilli	Bacillales	Staphylococcaceae	Staphylococcus	Staphylococcus aureus	Staphylococcus aureus M876	Complete
Bacteria	2684622798	Genome Analysis (Isolate)	both mer	1		2685711446								1	0		2685711447									Firmicutes	Bacilli	Bacillales	Staphylococcaceae	Staphylococcus	Staphylococcus aureus	Staphylococcus aureus M996	Complete
Bacteria	2734482436	Genome Analysis (Isolate)	both mer	1		2736197156								1	0		2736197155									Firmicutes	Bacilli	Bacillales	Staphylococcaceae	Staphylococcus	Staphylococcus aureus	Staphylococcus aureus MAL1	Complete
Bacteria	2734482437	Genome Analysis (Isolate)	both mer	1		2736200270								1	0		2736200269									Firmicutes	Bacilli	Bacillales	Staphylococcaceae	Staphylococcus	Staphylococcus aureus	Staphylococcus aureus MAL11	Complete
Bacteria	2734482424	Genome Analysis (Isolate)	both mer	1		2736163251								1	0		2736163252									Firmicutes	Bacilli	Bacillales	Staphylococcaceae	Staphylococcus	Staphylococcus aureus	Staphylococcus aureus MAL119	Complete
Bacteria	2734482421	Genome Analysis (Isolate)	both mer	1		2736154763								1	0		2736154764									Firmicutes	Bacilli	Bacillales	Staphylococcaceae	Staphylococcus	Staphylococcus aureus	Staphylococcus aureus MAL3	Complete
Bacteria	2734482425	Genome Analysis (Isolate)	both mer	1		2736166298								1	0		2736166297									Firmicutes	Bacilli	Bacillales	Staphylococcaceae	Staphylococcus	Staphylococcus aureus	Staphylococcus aureus MAL9	Complete
Bacteria	2740892195	Genome Analysis (Isolate)	both mer	1		2742437856								1	0		2742437855									Firmicutes	Bacilli	Bacillales	Staphylococcaceae	Staphylococcus	Staphylococcus aureus	Staphylococcus aureus MRSA-OC3	Complete
Bacteria	2684622799	Genome Analysis (Isolate)	both mer	1		2685714319								1	0		2685714320									Firmicutes	Bacilli	Bacillales	Staphylococcaceae	Staphylococcus	Staphylococcus aureus	Staphylococcus aureus Na21	Complete
Bacteria	2684622800	Genome Analysis (Isolate)	both mer	1		2685717232								1	0		2685717233									Firmicutes	Bacilli	Bacillales	Staphylococcaceae	Staphylococcus	Staphylococcus aureus	Staphylococcus aureus NA32	Complete
Bacteria	2744054835	Genome Analysis (Isolate)	both mer	1		2745820087								1	0		2745820086									Firmicutes	Bacilli	Bacillales	Staphylococcaceae	Staphylococcus	Staphylococcus aureus	Staphylococcus aureus NMR02	Complete
Bacteria	2744054836	Genome Analysis (Isolate)	both mer	1		2745823167								1	0		2745823166									Firmicutes	Bacilli	Bacillales	Staphylococcaceae	Staphylococcus	Staphylococcus aureus	Staphylococcus aureus NMR05	Complete
Bacteria	2695420319	Genome Analysis (Isolate)	both mer	1		2695491688								1	0		2695491689									Firmicutes	Bacilli	Bacillales	Staphylococcaceae	Staphylococcus	Staphylococcus aureus	Staphylococcus aureus NRS105	Complete
Bacteria	2690315968	Genome Analysis (Isolate)	both mer	1		2691708532								1	0		2691708533									Firmicutes	Bacilli	Bacillales	Staphylococcaceae	Staphylococcus	Staphylococcus aureus	Staphylococcus aureus NRS137 GCA_001018735.1	Complete
Bacteria	2690315740	Genome Analysis (Isolate)	both mer	1		2690926294								1	0		2690926293									Firmicutes	Bacilli	Bacillales	Staphylococcaceae	Staphylococcus	Staphylococcus aureus	Staphylococcus aureus NRS178	Complete
Bacteria	2734482444	Genome Analysis (Isolate)	both mer	1		2736220002								1	0		2736220001									Firmicutes	Bacilli	Bacillales	Staphylococcaceae	Staphylococcus	Staphylococcus aureus	Staphylococcus aureus RA3	Complete
Bacteria	2734482445	Genome Analysis (Isolate)	both mer	1		2736222913								1	0		2736222914									Firmicutes	Bacilli	Bacillales	Staphylococcaceae	Staphylococcus	Staphylococcus aureus	Staphylococcus aureus RA6	Complete
Bacteria	2734482428	Genome Analysis (Isolate)	both mer	1		2736174787								1	0		2736174786									Firmicutes	Bacilli	Bacillales	Staphylococcaceae	Staphylococcus	Staphylococcus aureus	Staphylococcus aureus RA7	Complete
Bacteria	2593338909	Genome Analysis (Isolate)	both mer	1		2594468245								1	0		2594468246									Firmicutes	Bacilli	Bacillales	Staphylococcaceae	Staphylococcus	Staphylococcus aureus	Staphylococcus aureus SJOS6053	Complete
Bacteria	2568526420	Genome Analysis (Isolate)	both mer	1		2569937316								1	0		2569937317									Firmicutes	Bacilli	Bacillales	Staphylococcaceae	Staphylococcus	Staphylococcus aureus	Staphylococcus aureus SJOS6072	Complete
Bacteria	2526164721	Genome Analysis (Isolate)	both mer	1		2527101032								1	0		2527101031									Firmicutes	Bacilli	Bacillales	Staphylococcaceae	Staphylococcus	Staphylococcus aureus	Staphylococcus aureus ST228/10388	Complete
Bacteria	2526164701	Genome Analysis (Isolate)	both mer	1		2527034000								1	0		2527033999									Firmicutes	Bacilli	Bacillales	Staphylococcaceae	Staphylococcus	Staphylococcus aureus	Staphylococcus aureus ST228/10497	Complete
Bacteria	2526164700	Genome Analysis (Isolate)	both mer	1		2527031940								1	0		2527031939									Firmicutes	Bacilli	Bacillales	Staphylococcaceae	Staphylococcus	Staphylococcus aureus	Staphylococcus aureus ST228/15532	Complete
Bacteria	2526164718	Genome Analysis (Isolate)	both mer	1		2527094078								1	0		2527094077									Firmicutes	Bacilli	Bacillales	Staphylococcaceae	Staphylococcus	Staphylococcus aureus	Staphylococcus aureus ST228/16035	Complete
Bacteria	2526164722	Genome Analysis (Isolate)	both mer	1		2527103087								1	0		2527103086									Firmicutes	Bacilli	Bacillales	Staphylococcaceae	Staphylococcus	Staphylococcus aureus	Staphylococcus aureus ST228/18341	Complete
Bacteria	2861112540	Genome Analysis (Isolate)	both mer	1		2861115274								1	0		2861115275									Firmicutes	Bacilli	Bacillales	Staphylococcaceae	Staphylococcus	Staphylococcus aureus	Staphylococcus aureus sv. SED CFSAN007850	Complete
Bacteria	2724679507	Genome Analysis (Isolate)	both mer	1		2727068803								1	0		2727068802									Firmicutes	Bacilli	Bacillales	Staphylococcaceae	Staphylococcus	Staphylococcus aureus	Staphylococcus aureus TW20	Complete
Bacteria	2724679002	Genome Analysis (Isolate)	both mer	1		2725003100								1	0		2725003101									Firmicutes	Bacilli	Bacillales	Staphylococcaceae	Staphylococcus	Staphylococcus aureus	Staphylococcus aureus UC50	Complete
Bacteria	2593338941	Genome Analysis (Isolate)	both mer	1		2594557424								1	0		2594557423									Firmicutes	Bacilli	Bacillales	Staphylococcaceae	Staphylococcus	Staphylococcus aureus	Staphylococcus aureus UCIM6015	Complete
Bacteria	2571042550	Genome Analysis (Isolate)	both mer	1		2572913192								1	0		2572913191									Firmicutes	Bacilli	Bacillales	Staphylococcaceae	Staphylococcus	Staphylococcus aureus	Staphylococcus aureus UCIM6042	Complete
Bacteria	2734482453	Genome Analysis (Isolate)	both mer	1		2736245704								1	0		2736245703									Firmicutes	Bacilli	Bacillales	Staphylococcaceae	Staphylococcus	Staphylococcus aureus	Staphylococcus aureus United Kingdom102	Complete
Bacteria	2636415415	Genome Analysis (Isolate)	both mer	1		2636480689								1	0		2636480690									Firmicutes	Bacilli	Bacillales	Staphylococcaceae	Staphylococcus	Staphylococcus aureus	Staphylococcus aureus V1859	Complete
Bacteria	2687453427	Genome Analysis (Isolate)	both mer	1		2688744360								1	0		2688744361									Firmicutes	Bacilli	Bacillales	Staphylococcaceae	Staphylococcus	Staphylococcus aureus	Staphylococcus aureus V605	Complete
Bacteria	2740892500	Genome Analysis (Isolate)	both mer	1		2743726504								1	0		2743726505									Firmicutes	Bacilli	Bacillales	Staphylococcaceae	Staphylococcus	Staphylococcus aureus	Staphylococcus aureus V808	Complete
Bacteria	2576861063	Genome Analysis (Isolate)	both mer	1		2577109999								1	0		2577109998									Firmicutes	Bacilli	Bacillales	Staphylococcaceae	Staphylococcus	Staphylococcus aureus	Staphylococcus aureus WAMC6102	Complete
Bacteria	2740892376	Genome Analysis (Isolate)	both mer	1		2743233460								1	0		2743233459									Firmicutes	Bacilli	Bacillales	Staphylococcaceae	Staphylococcus	Staphylococcus epidermidis	Staphylococcus epidermidis 1057	Complete
Bacteria	2561511068	Genome Analysis (Isolate)	both mer	1		2561973045								1	0		2561973046									Firmicutes	Bacilli	Bacillales	Staphylococcaceae	Staphylococcus	Staphylococcus epidermidis	Staphylococcus epidermidis AG42	Complete
Bacteria	2503982030	Genome Analysis (Isolate)	both mer	1		2504072782								1	0		2504072781									Firmicutes	Bacilli	Bacillales	Staphylococcaceae	Staphylococcus	Staphylococcus epidermidis	Staphylococcus epidermidis LM127	Complete
Bacteria	2503982031	Genome Analysis (Isolate)	both mer	1		2504075457								1	0		2504075458									Firmicutes	Bacilli	Bacillales	Staphylococcaceae	Staphylococcus	Staphylococcus epidermidis	Staphylococcus epidermidis LM129	Complete
Bacteria	2744055001	Genome Analysis (Isolate)	both mer	1		2746507621								1	0		2746507622									Firmicutes	Bacilli	Bacillales	Staphylococcaceae	Staphylococcus	Staphylococcus epidermidis	Staphylococcus epidermidis MTCC 3382	Complete
Bacteria	2534681880	Genome Analysis (Isolate)	both mer	1		2535840510								1	0		2535840509									Firmicutes	Bacilli	Bacillales	Staphylococcaceae	Staphylococcus	Staphylococcus epidermidis	Staphylococcus epidermidis NIH04008	Complete
Bacteria	2534681881	Genome Analysis (Isolate)	both mer	1		2535843145								1	0		2535843146									Firmicutes	Bacilli	Bacillales	Staphylococcaceae	Staphylococcus	Staphylococcus epidermidis	Staphylococcus epidermidis NIH05001	Complete
Bacteria	2540341004	Genome Analysis (Isolate)	both mer	1		2540352643								1	0		2540352642									Firmicutes	Bacilli	Bacillales	Staphylococcaceae	Staphylococcus	Staphylococcus epidermidis	Staphylococcus epidermidis NIH051475	Complete
Bacteria	2540341003	Genome Analysis (Isolate)	both mer	1		2540350138								1	0		2540350139									Firmicutes	Bacilli	Bacillales	Staphylococcaceae	Staphylococcus	Staphylococcus epidermidis	Staphylococcus epidermidis NIH051668	Complete
Bacteria	2554235118	Genome Analysis (Isolate)	both mer	1		2554747920								1	0		2554747921									Firmicutes	Bacilli	Bacillales	Staphylococcaceae	Staphylococcus	Staphylococcus epidermidis	Staphylococcus epidermidis UC7032	Complete
Bacteria	2582580756	Genome Analysis (Isolate)	both mer	1		2583229758								1	0		2583229757									Firmicutes	Bacilli	Bacillales	Staphylococcaceae	Staphylococcus	Staphylococcus epidermidis	Staphylococcus epidermidis VCU013	Complete
Bacteria	2582580757	Genome Analysis (Isolate)	both mer	1		2583231496								1	0		2583231497									Firmicutes	Bacilli	Bacillales	Staphylococcaceae	Staphylococcus	Staphylococcus epidermidis	Staphylococcus epidermidis VCU014	Complete
Bacteria	2582580758	Genome Analysis (Isolate)	both mer	1		2583233082								1	0		2583233083									Firmicutes	Bacilli	Bacillales	Staphylococcaceae	Staphylococcus	Staphylococcus epidermidis	Staphylococcus epidermidis VCU036	Complete
Bacteria	2576861341	Genome Analysis (Isolate)	both mer	1		2578071134								1	0		2578071133									Firmicutes	Bacilli	Bacillales	Staphylococcaceae	Staphylococcus	Staphylococcus epidermidis	Staphylococcus epidermidis VCU050	Complete
Bacteria	2537561791	Genome Analysis (Isolate)	both mer	1		2538642984								1	0		2538642985									Firmicutes	Bacilli	Bacillales	Staphylococcaceae	Staphylococcus	Staphylococcus epidermidis	Staphylococcus epidermidis VCU065	Complete
Bacteria	2648501332	Genome Analysis (Isolate)	both mer	1		2649489097								1	0		2649489098									Firmicutes	Bacilli	Bacillales	Staphylococcaceae	Staphylococcus	Staphylococcus haemolyticus	Staphylococcus haemolyticus 1HT3	Complete
Bacteria	2675903446	Genome Analysis (Isolate)	both mer	1		2678003030								1	0		2678003031									Firmicutes	Bacilli	Bacillales	Staphylococcaceae	Staphylococcus	Staphylococcus haemolyticus	Staphylococcus haemolyticus 8074328	Complete
Bacteria	2698536429	Genome Analysis (Isolate)	both mer	1		2699069892								1	0		2699069891									Firmicutes	Bacilli	Bacillales	Staphylococcaceae	Staphylococcus	Staphylococcus haemolyticus	Staphylococcus haemolyticus 95671	Complete
Bacteria	2675903582	Genome Analysis (Isolate)	both mer	1		2678513582								1	0		2678513583									Firmicutes	Bacilli	Bacillales	Staphylococcaceae	Staphylococcus	Staphylococcus haemolyticus	Staphylococcus haemolyticus 96671	Complete
Bacteria	2681813281	Genome Analysis (Isolate)	both mer	1		2683630667								1	0		2683630668									Firmicutes	Bacilli	Bacillales	Staphylococcaceae	Staphylococcus	Staphylococcus haemolyticus	Staphylococcus haemolyticus CN1138	Complete
Bacteria	2816332343	Genome Analysis (Isolate)	both mer	1		2817642553								1	0		2817642410									Firmicutes	Bacilli	Bacillales	Staphylococcaceae	Staphylococcus	Staphylococcus simulans	Staphylococcus simulans FDAARGOS_383	Complete
Bacteria	2639762722	Genome Analysis (Isolate)	both mer	1		2640480022								1	0		2640480021									Firmicutes	Bacilli	Bacillales	Staphylococcaceae	Staphylococcus	Staphylococcus warneri	Staphylococcus warneri 1DB1	Complete
Bacteria	2651869947	Genome Analysis (Isolate)	both mer	1		2653420902								1	0		2653422634									Firmicutes	Tissierellia	Tissierellales	Tissierellaceae	Tissierella	Tissierella creatinophila	Tissierella creatinophila KRE4	Complete
Bacteria	2786546399	Metagenome-Assembled Genome	both mer	1		2787214924								1	0		2787214923									Nitrospirae	unclassified	unclassified	unclassified	unclassified	Nitrospirae bacterium CG_4_10_14_3_um_filter_53_41	Nitrospirae bacterium CG_4_10_14_3_um_filter_53_41	Complete
Bacteria	2786546405	Metagenome-Assembled Genome	both mer	1		2787229321								1	0		2787229320									Nitrospirae	unclassified	unclassified	unclassified	unclassified	Nitrospirae bacterium CG_4_8_14_3_um_filter_50_41	Nitrospirae bacterium CG_4_8_14_3_um_filter_50_41	Complete
Bacteria	2786546396	Metagenome-Assembled Genome	both mer	1		2787209435								1	0		2787209434									Nitrospirae	unclassified	unclassified	unclassified	unclassified	Nitrospirae bacterium CG08_land_8_20_14_0_20_52_24	Nitrospirae bacterium CG08_land_8_20_14_0_20_52_24	Complete
Bacteria	2786546408	Metagenome-Assembled Genome	both mer	1		2787239266								1	0		2787239265									Nitrospirae	unclassified	unclassified	unclassified	unclassified	Nitrospirae bacterium CG17_big_fil_post_rev_8_21_14_2_50_50_9	Nitrospirae bacterium CG17_big_fil_post_rev_8_21_14_2_50_50_9	Complete
Bacteria	2718218021	Genome Analysis (Isolate)	both mer	1		2719775901								1	0		2719775902									Proteobacteria	Gammaproteobacteria	Chromatiales	Ectothiorhodospiraceae	Acidihalobacter	Acidihalobacter prosperus	Acidihalobacter prosperus V6	Complete
Bacteria	2844301416	Genome Analysis (Isolate)	both mer	1		2844302674								1	0		2844302673									Proteobacteria	Betaproteobacteria	Burkholderiales	Comamonadaceae	Acidovorax	Acidovorax cavernicola	Acidovorax cavernicola 1011MAR4D40.2	Complete
Bacteria	2667527623	Genome Analysis (Isolate)	both mer	1		2668833251								1	0		2668833252									Proteobacteria	Gammaproteobacteria	Pseudomonadales	Moraxellaceae	Acinetobacter	Acinetobacter baumannii	Acinetobacter baumannii ABBL142	Complete
Bacteria	2690316226	Genome Analysis (Isolate)	both mer	1		2692770736								1	0		2692770735									Proteobacteria	Gammaproteobacteria	Pseudomonadales	Moraxellaceae	Acinetobacter	Acinetobacter baumannii	Acinetobacter baumannii ABBL143	Complete
Bacteria	2663762643	Genome Analysis (Isolate)	both mer	1		2663928131								1	0		2663928129									Proteobacteria	Gammaproteobacteria	Pseudomonadales	Moraxellaceae	Acinetobacter	Acinetobacter bereziniae	Acinetobacter bereziniae KCTC 23199	Complete
Bacteria	2767802239	Genome Analysis (Isolate)	both mer	1		2769350285								1	0		2769350279									Proteobacteria	Gammaproteobacteria	Pseudomonadales	Moraxellaceae	Acinetobacter	Acinetobacter idrijaensis	Acinetobacter idrijaensis MII	Complete
Bacteria	2808606687	Genome Analysis (Isolate)	both mer	1		2810310004								1	0		2810310005									Proteobacteria	Gammaproteobacteria	Pseudomonadales	Moraxellaceae	Acinetobacter	Acinetobacter sp. WCHA55	Acinetobacter sp. WCHA55	Complete
Bacteria	2847827230	Genome Analysis (Isolate)	both mer	1		2847828517								1	0		2847828516									Proteobacteria	Gammaproteobacteria	Aeromonadales	Aeromonadaceae	Aeromonas	Aeromonas caviae	Aeromonas caviae R25-2	Complete
Bacteria	2852464720	Genome Analysis (Isolate)	both mer	1		2852468466								1	0		2852468467									Proteobacteria	Gammaproteobacteria	Aeromonadales	Aeromonadaceae	Aeromonas	Aeromonas caviae	Aeromonas caviae R25-6	Complete
Bacteria	2852473627	Genome Analysis (Isolate)	both mer	1		2852477930								1	0		2852477931									Proteobacteria	Gammaproteobacteria	Aeromonadales	Aeromonadaceae	Aeromonas	Aeromonas caviae	Aeromonas caviae T25-39	Complete
Bacteria	2844059735	Genome Analysis (Isolate)	both mer	1		2844064630								1	0		2844064629									Proteobacteria	Gammaproteobacteria	Aeromonadales	Aeromonadaceae	Aeromonas	Aeromonas hydrophila	Aeromonas hydrophila 23-C-23	Complete
Bacteria	2847845980	Genome Analysis (Isolate)	both mer	1		2847850323								1	0		2847850324									Proteobacteria	Gammaproteobacteria	Aeromonadales	Aeromonadaceae	Aeromonas	Aeromonas hydrophila	Aeromonas hydrophila WCX23	Complete
Bacteria	2740892425	Genome Analysis (Isolate)	both mer	1		2743393315								1	0		2743393314									Proteobacteria	Gammaproteobacteria	Aeromonadales	Aeromonadaceae	Aeromonas	Aeromonas salmonicida	Aeromonas salmonicida salmonicida 2004-05MF26	Complete
Bacteria	2571042730	Genome Analysis (Isolate)	both mer	1		2573519600								1	0		2573519602									Proteobacteria	Alphaproteobacteria	Rhizobiales	Bradyrhizobiaceae	Afipia	Afipia sp. OHSU_I-C4	Afipia sp. OHSU_I-C4	Complete
Bacteria	2579778826	Genome Analysis (Isolate)	both mer	1		2581143182								1	0		2581143180									Proteobacteria	Alphaproteobacteria	Rhizobiales	Bradyrhizobiaceae	Afipia	Afipia sp. OHSU_I-C6	Afipia sp. OHSU_I-C6	Complete
Bacteria	2568526514	Genome Analysis (Isolate)	both mer	1		2570243792								1	0		2570243790									Proteobacteria	Alphaproteobacteria	Rhizobiales	Bradyrhizobiaceae	Afipia	Afipia sp. OHSU_II-C1	Afipia sp. OHSU_II-C1	Complete
Bacteria	2582580976	Genome Analysis (Isolate)	both mer	1		2584113040								1	0		2584113042									Proteobacteria	Alphaproteobacteria	Rhizobiales	Bradyrhizobiaceae	Afipia	Afipia sp. OHSU_II-C2	Afipia sp. OHSU_II-C2	Complete
Bacteria	2568526096	Genome Analysis (Isolate)	both mer	1		2568881201								1	0		2568881203									Proteobacteria	Alphaproteobacteria	Rhizobiales	Bradyrhizobiaceae	Afipia	Afipia sp. OHSU_II-uncloned	Afipia sp. OHSU_II-uncloned	Complete
Bacteria	2568526295	Genome Analysis (Isolate)	both mer	1		2569532489								1	0		2569532491									Proteobacteria	Alphaproteobacteria	Rhizobiales	Bradyrhizobiaceae	Afipia	Afipia sp. OHSU_I-uncloned	Afipia sp. OHSU_I-uncloned	Complete
Bacteria	2788500088	Metagenome-Assembled Genome	both mer	1		2789489287								1	0		2789489286									Proteobacteria	Gammaproteobacteria	Alteromonadales	Alteromonadaceae	unclassified	Alteromonadaceae bacterium	Alteromonadaceae bacterium CPC69	Complete
Bacteria	2775506997	Genome Analysis (Isolate)	both mer	1		2776680480								1	0		2776680343									Proteobacteria	Gammaproteobacteria	Alteromonadales	Alteromonadaceae	Alteromonas	Alteromonas sp. MB-3u-76	Alteromonas sp. MB-3u-76	Complete
Bacteria	2802429362	Metagenome-Assembled Genome	both mer	1		2805168374								1	0		2805168372									Proteobacteria	Oligoflexia	Bdellovibrionales	Bdellovibrionaceae	unclassified	Bdellovibrionaceae bacterium	Bdellovibrionaceae bacterium ARS45	Complete
Bacteria	2623620456	Genome Analysis (Isolate)	both mer	1		2624538440								1	0		2624538443									Proteobacteria	Alphaproteobacteria	Rhodospirillales	Acetobacteraceae	Belnapia	Belnapia rosea	Belnapia rosea MJ22	Complete
Bacteria	2713896887	Genome Analysis (Isolate)	both mer	1		2714726173								1	0		2714726172									Proteobacteria	Alphaproteobacteria	Rhizobiales	Bradyrhizobiaceae	Bosea	Bosea thiooxidans	Bosea thiooxidans CGMCC 9174	Complete
Bacteria	2595698224	Genome Analysis (Isolate)	both mer	1		2596307562								1	0		2596307561									Proteobacteria	Alphaproteobacteria	Rhizobiales	Bradyrhizobiaceae	Bosea	Bosea thiooxidans	Bosea thiooxidans DSM 9653	Complete
Bacteria	2654587694	Genome Analysis (Isolate)	both mer	1		2655429814								1	0		2655429815									Proteobacteria	Alphaproteobacteria	Rhizobiales	Bradyrhizobiaceae	Bosea	Bosea vaviloviae	Bosea vaviloviae SD260	Complete
Bacteria	2734481923	Genome Analysis (Isolate)	both mer	1		2734608436								1	0		2734608432									Proteobacteria	Alphaproteobacteria	Rhizobiales	Bradyrhizobiaceae	Bradyrhizobium	Bradyrhizobium sp. 17-4	Bradyrhizobium sp. JCM 18382	Complete
Bacteria	2554235754	Genome Analysis (Isolate)	both mer	1		2556791244								1	0		2556791243									Proteobacteria	Alphaproteobacteria	Rhizobiales	Bradyrhizobiaceae	Bradyrhizobium	Bradyrhizobium sp. OHSU_III	Bradyrhizobium sp. OHSU_III	Complete
Bacteria	2579778817	Genome Analysis (Isolate)	both mer	1		2581105854								1	0		2581105853									Proteobacteria	Betaproteobacteria	Burkholderiales	Burkholderiaceae	Burkholderia	Burkholderia cenocepacia	Burkholderia cenocepacia PT15	Complete
Bacteria	2681812996	Genome Analysis (Isolate)	both mer	1		2682450117								1	0		2682450116									Proteobacteria	Betaproteobacteria	Burkholderiales	Burkholderiaceae	Burkholderia	Burkholderia contaminans	Burkholderia contaminans LMG 23361	Complete
Bacteria	2791355352	Genome Analysis (Isolate)	both mer	1		2793750324								1	0		2793750329									Proteobacteria	Betaproteobacteria	Burkholderiales	Burkholderiaceae	Trinickia	Burkholderia dabaoshanensis	Burkholderia dabaoshanensis GIMN1.004	Complete
Bacteria	2617271008	Genome Analysis (Isolate)	both mer	1		2618423695								1	0		2618423696									Proteobacteria	Betaproteobacteria	Burkholderiales	Burkholderiaceae	Burkholderia	Burkholderia gladioli	Burkholderia gladioli ATCC 25417	Complete
Bacteria	2597490133	Genome Analysis (Isolate)	both mer	1		2598438727								1	0		2598438726									Proteobacteria	Betaproteobacteria	Burkholderiales	Burkholderiaceae	Burkholderia	Burkholderia multivorans	Burkholderia multivorans DDS 15A-1	Complete
Bacteria	2630968368	Genome Analysis (Isolate)	both mer	1		2631525970								1	0		2631525969									Proteobacteria	Betaproteobacteria	Burkholderiales	Burkholderiaceae	Burkholderia	Burkholderia sp. ABCPW 111	Burkholderia pseudomallei ABCPW 111	Complete
Bacteria	2773857669	Genome Analysis (Isolate)	both mer	1		2774117572								1	0		2774117571									Proteobacteria	Betaproteobacteria	Burkholderiales	Burkholderiaceae	Burkholderia	Burkholderia sp. 28_3	Burkholderia sp. 28_3	Complete
Bacteria	2791355341	Genome Analysis (Isolate)	both mer	1		2793676661								1	0		2793676662									Proteobacteria	Betaproteobacteria	Burkholderiales	Burkholderiaceae	Burkholderia	Burkholderia sp. AU27893	Burkholderia sp. AU27893	Complete
Bacteria	2791355340	Genome Analysis (Isolate)	both mer	1		2793667013								1	0		2793667014									Proteobacteria	Betaproteobacteria	Burkholderiales	Burkholderiaceae	Burkholderia	Burkholderia sp. AU33647	Burkholderia sp. AU33647	Complete
Bacteria	2754412364	Genome Analysis (Isolate)	both mer	1		2754789663								1	0		2754789662									Proteobacteria	Betaproteobacteria	Burkholderiales	Burkholderiaceae	Burkholderia	Burkholderia sp. BDU18	Burkholderia sp. BDU18	Complete
Bacteria	2765235973	Genome Analysis (Isolate)	both mer	1		2766160195								1	0		2766160196									Proteobacteria	Betaproteobacteria	Burkholderiales	Burkholderiaceae	Burkholderia	Burkholderia sp. BDU19	Burkholderia sp. BDU19	Complete
Bacteria	2734482269	Metagenome-Assembled Genome	both mer	1		2735853924								1	0		2735853923									Proteobacteria	Betaproteobacteria	Burkholderiales	Burkholderiaceae	Burkholderia	unclassified	Burkholderia sp. bin4_M5	Complete
Bacteria	2687453788	Genome Analysis (Isolate)	both mer	1		2690188334								1	0		2690188333									Proteobacteria	Betaproteobacteria	Burkholderiales	Burkholderiaceae	Burkholderia	Burkholderia sp. D7	Burkholderia sp. D7	Complete
Bacteria	2791355339	Genome Analysis (Isolate)	both mer	1		2793658655								1	0		2793658654									Proteobacteria	Betaproteobacteria	Burkholderiales	Burkholderiaceae	Burkholderia	Burkholderia sp. HI4860	Burkholderia sp. HI4860	Complete
Bacteria	2860472259	Genome Analysis (Isolate)	both mer	1		2860479542								1	0		2860479543									Proteobacteria	Betaproteobacteria	Burkholderiales	Burkholderiaceae	Burkholderia	Burkholderia sp. IDO3	Burkholderia sp. IDO3	Complete
Bacteria	2775507275	Genome Analysis (Isolate)	both mer	1		2778206766								1	0		2778206767									Proteobacteria	Betaproteobacteria	Burkholderiales	Burkholderiaceae	Burkholderia	Burkholderia sp. MSMB0852	Burkholderia sp. MSMB0852	Complete
Bacteria	2754412369	Genome Analysis (Isolate)	both mer	1		2754823011								1	0		2754823010									Proteobacteria	Betaproteobacteria	Burkholderiales	Burkholderiaceae	Burkholderia	Burkholderia sp. MSMB1498	Burkholderia sp. MSMB1498	Complete
Bacteria	2775507281	Genome Analysis (Isolate)	both mer	1		2778233999								1	0		2778233998									Proteobacteria	Betaproteobacteria	Burkholderiales	Burkholderiaceae	Burkholderia	Burkholderia sp. MSMB617WGS	Burkholderia sp. MSMB617WGS	Complete
Bacteria	2531839682	Genome Analysis (Isolate)	both mer	1		2534459647								1	0		2534459648									Proteobacteria	Betaproteobacteria	Burkholderiales	Burkholderiaceae	Burkholderia	Burkholderia sp. SJ98	Burkholderia sp. SJ98	Complete
Bacteria	2814123434	Genome Analysis (Isolate)	both mer	1		2816005273								1	0		2816005272									Proteobacteria	Betaproteobacteria	Burkholderiales	Burkholderiaceae	Burkholderia	Burkholderia vietnamiensis	Burkholderia vietnamiensis AU15829	Complete
Bacteria	2576861805	Genome Analysis (Isolate)	both mer	1		2579668918								1	0		2579668917									Proteobacteria	Betaproteobacteria	Burkholderiales	Burkholderiaceae	Caballeronia	Caballeronia jiangsuensis	Caballeronia jiangsuensis MP-1	Complete
Bacteria	2627853681	Genome Analysis (Isolate)	both mer	1		2628513954								1	0		2628513955									Proteobacteria	Betaproteobacteria	Burkholderiales	Burkholderiaceae	Caballeronia	Caballeronia mineralivorans	Caballeronia mineralivorans PML1(12)	Complete
Bacteria	2757320494	Genome Analysis (Isolate)	both mer	1		2758012203								1	0		2758012202									Proteobacteria	Betaproteobacteria	Burkholderiales	Burkholderiaceae	Caballeronia	Caballeronia sordidicola	Caballeronia sordidicola ES_PA-B12	Complete
Bacteria	2744055288	Genome Analysis (Isolate)	both mer	1		2747842168								1	0		2747842169									Proteobacteria	Betaproteobacteria	Burkholderiales	Burkholderiaceae	Caballeronia	Caballeronia sordidicola	Caballeronia sordidicola ES_PA-C8	Complete
Bacteria	2757320534	Genome Analysis (Isolate)	both mer	1		2758208477								1	0		2758208476									Proteobacteria	Betaproteobacteria	Burkholderiales	Burkholderiaceae	Caballeronia	Caballeronia udeis	Caballeronia udeis ES_AL-E11	Complete
Bacteria	2744055058	Genome Analysis (Isolate)	both mer	1		2746761233								1	0		2746761232									Proteobacteria	Betaproteobacteria	Burkholderiales	Burkholderiaceae	Caballeronia	Caballeronia udeis	Caballeronia udeis ES_FE-B12	Complete
Bacteria	2754412539	Genome Analysis (Isolate)	both mer	1		2755415802								1	0		2755415803									Proteobacteria	Betaproteobacteria	Burkholderiales	Burkholderiaceae	Caballeronia	Caballeronia udeis	Caballeronia udeis ES_FE-H11	Complete
Bacteria	2636415628	Genome Analysis (Isolate)	both mer	1		2637344686								1	0		2637344687									Proteobacteria	Betaproteobacteria	Burkholderiales	Burkholderiaceae	Caballeronia	Caballeronia zhejiangensis	Caballeronia zhejiangensis CEIB S4-3	Complete
Bacteria	2744054558	Genome Analysis (Isolate)	both mer	1		2744770252								1	0		2744770251									Proteobacteria	Betaproteobacteria	Neisseriales	Chromobacteriaceae	Chromobacterium	Chromobacterium sp. F49	Chromobacterium sp. F49	Complete
Bacteria	2630968630	Genome Analysis (Isolate)	both mer	1		2632593952								1	0		2632593951									Proteobacteria	Betaproteobacteria	Neisseriales	Chromobacteriaceae	Chromobacterium	Chromobacterium subtsugae	Chromobacterium subtsugae F49	Complete
Bacteria	2728368973	Genome Analysis (Isolate)	both mer	1		2728636267								1	0		2728636268									Proteobacteria	Betaproteobacteria	Neisseriales	Chromobacteriaceae	Chromobacterium	Chromobacterium violaceum	Chromobacterium violaceum Cv017	Complete
Bacteria	2850998136	Genome Analysis (Isolate)	both mer	1		2851003273								1	0		2851003274									Proteobacteria	Gammaproteobacteria	Enterobacterales	Enterobacteriaceae	Citrobacter	Citrobacter freundii	Citrobacter freundii ERS2650695	Complete
Bacteria	2582580689	Metagenome-Assembled Genome	both mer	1		2583007942								1	0		2583011486									Proteobacteria	unclassified	unclassified	unclassified	unclassified	unclassified	Composite genome from Trout Bog Hypolimnion pan-assembly TBhypo.metabat.4645	In progress
Bacteria	2597489864	Genome Analysis (Isolate)	both mer	1		2597780417								1	0		2597780416									Proteobacteria	Gammaproteobacteria	Cellvibrionales	Halieaceae	Congregibacter	Congregibacter litoralis	Congregibacter litoralis KT71	Complete
Bacteria	2523533522	Genome Analysis (Isolate)	both mer	1	605F variant only	605F:2523631807								1	0		2523631803									Proteobacteria	Deltaproteobacteria	Desulfovibrionales	Desulfovibrionaceae	Desulfovibrio	Desulfovibrio longus	Desulfovibrio longus DSM 6739	Complete
Bacteria	2684623108	Genome Analysis (Isolate)	both mer	1	605F variant only	605F:2686822271								1	0		2686822272									Proteobacteria	Deltaproteobacteria	Desulfuromonadales	Desulfuromonadaceae	Desulfuromonas	Desulfuromonas sp. DDH964	Desulfuromonas sp. DDH964	Complete
Bacteria	2811995367	Genome Analysis (Isolate)	both mer	1		2814088989								1	0		2814088988									Proteobacteria	Gammaproteobacteria	Enterobacterales	Hafniaceae	Edwardsiella	Edwardsiella piscicida	Edwardsiella piscicida ETW41	Complete
Bacteria	2852067712	Genome Analysis (Isolate)	both mer	1		2852070711								1	0		2852070710									Proteobacteria	Gammaproteobacteria	Enterobacterales	Hafniaceae	Edwardsiella	Edwardsiella piscicida	Edwardsiella piscicida JF1411	Complete
Bacteria	645951810	Genome Analysis (Isolate)	both mer	1		646167865								1	0		646167864									Proteobacteria	Alphaproteobacteria	Rhodospirillales	unclassified	Enhydrobacter	Enhydrobacter aerosaccus	Enhydrobacter aerosaccus SK60	Complete
Bacteria	2648501434	Genome Analysis (Isolate)	both mer	1		2649900055								1	0		2649900034									Proteobacteria	Gammaproteobacteria	Enterobacterales	Enterobacteriaceae	Enterobacter	Enterobacter hormaechei	Enterobacter hormaechei oharae CCBH10892	Complete
Bacteria	2775507052	Genome Analysis (Isolate)	both mer	1		2776928668								1	0		2776928819									Proteobacteria	Gammaproteobacteria	Enterobacterales	Enterobacteriaceae	Enterobacter	Enterobacter sp. CRENT-193	Enterobacter sp. CRENT-193	Complete
Bacteria	2571042753	Genome Analysis (Isolate)	both mer	1		2573600847								1	0		2573601241									Proteobacteria	Gammaproteobacteria	Enterobacterales	Enterobacteriaceae	Enterobacter	Enterobacter sp. MGH 15	Enterobacter sp. MGH 15	Complete
Bacteria	2778261069	Genome Analysis (Isolate)	both mer	1		2778777666								1	0		2778777667									Proteobacteria	Gammaproteobacteria	Enterobacterales	Enterobacteriaceae	Escherichia	Escherichia albertii	Escherichia albertii MOD1-EC1723	Complete
Bacteria	2713896779	Genome Analysis (Isolate)	both mer	1		2714216963								1	0		2714216962									Proteobacteria	Gammaproteobacteria	Enterobacterales	Enterobacteriaceae	Escherichia	Escherichia coli	Escherichia coli 03-4064	Complete
Bacteria	2534682109	Genome Analysis (Isolate)	both mer	1		2536624481								1	0		2536624482									Proteobacteria	Gammaproteobacteria	Enterobacterales	Enterobacteriaceae	Escherichia	Escherichia coli	Escherichia coli 3.488	Complete
Bacteria	2667527584	Genome Analysis (Isolate)	both mer	1		2668670603								1	0		2668670604									Proteobacteria	Gammaproteobacteria	Enterobacterales	Enterobacteriaceae	Escherichia	Escherichia coli	Escherichia coli 50639799	Complete
Bacteria	2663763428	Genome Analysis (Isolate)	both mer	1		2666977269								1	0		2666977270									Proteobacteria	Gammaproteobacteria	Enterobacterales	Enterobacteriaceae	Escherichia	Escherichia coli	Escherichia coli 50739822	Complete
Bacteria	2660238507	Genome Analysis (Isolate)	both mer	1		2662664520								1	0		2662664519									Proteobacteria	Gammaproteobacteria	Enterobacterales	Enterobacteriaceae	Escherichia	Escherichia coli	Escherichia coli 50822286	Complete
Bacteria	2737471865	Genome Analysis (Isolate)	both mer	1		2738110144								1	0		2738110145									Proteobacteria	Gammaproteobacteria	Enterobacterales	Enterobacteriaceae	Escherichia	Escherichia coli	Escherichia coli CVM N33653PS	Complete
Bacteria	2737471839	Genome Analysis (Isolate)	both mer	1		2737981541								1	0		2737981540									Proteobacteria	Gammaproteobacteria	Enterobacterales	Enterobacteriaceae	Escherichia	Escherichia coli	Escherichia coli CVM N33707PS	Complete
Bacteria	2737471828	Genome Analysis (Isolate)	both mer	1		2737925149								1	0		2737925148									Proteobacteria	Gammaproteobacteria	Enterobacterales	Enterobacteriaceae	Escherichia	Escherichia coli	Escherichia coli CVM N34352PS	Complete
Bacteria	2737471853	Genome Analysis (Isolate)	both mer	1		2738052011								1	0		2738052010									Proteobacteria	Gammaproteobacteria	Enterobacterales	Enterobacteriaceae	Escherichia	Escherichia coli	Escherichia coli CVM N36210PS	Complete
Bacteria	2734482777	Genome Analysis (Isolate)	both mer	1		2737349664								1	0		2737349665									Proteobacteria	Gammaproteobacteria	Enterobacterales	Enterobacteriaceae	Escherichia	Escherichia coli	Escherichia coli CVM N38795PS	Complete
Bacteria	2734482773	Genome Analysis (Isolate)	both mer	1		2737329666								1	0		2737329665									Proteobacteria	Gammaproteobacteria	Enterobacterales	Enterobacteriaceae	Escherichia	Escherichia coli	Escherichia coli CVM N38834PS	Complete
Bacteria	2687453585	Genome Analysis (Isolate)	both mer	1		2689367742								1	0		2689367741									Proteobacteria	Gammaproteobacteria	Enterobacterales	Enterobacteriaceae	Escherichia	Escherichia coli	Escherichia coli Ecol_732	Complete
Bacteria	2778261315	Genome Analysis (Isolate)	both mer	1		2779669875								1	0		2779669876									Proteobacteria	Gammaproteobacteria	Enterobacterales	Enterobacteriaceae	Escherichia	Escherichia coli	Escherichia coli MOD1-EC5982	Complete
Bacteria	2778261641	Genome Analysis (Isolate)	both mer	1		2780849843								1	0		2780849842									Proteobacteria	Gammaproteobacteria	Enterobacterales	Enterobacteriaceae	Escherichia	Escherichia coli	Escherichia coli MOD1-EC6519	Complete
Bacteria	648276656	Genome Analysis (Isolate)	both mer	1		648541644								1	0		648541643									Proteobacteria	Gammaproteobacteria	Enterobacterales	Enterobacteriaceae	Escherichia	Escherichia coli	Escherichia coli MS 182-1	Complete
Bacteria	2519899563	Genome Analysis (Isolate)	both mer	1		2520138861								1	0		2520141261									Proteobacteria	Gammaproteobacteria	Enterobacterales	Enterobacteriaceae	Escherichia	Escherichia coli	Escherichia coli O111 CVM9455	Complete
Bacteria	2519899560	Genome Analysis (Isolate)	both mer	1		2520119819								1	0		2520120319									Proteobacteria	Gammaproteobacteria	Enterobacterales	Enterobacteriaceae	Escherichia	Escherichia coli	Escherichia coli O111:H8 CVM9634	Complete
Bacteria	2657245131	Genome Analysis (Isolate)	both mer	1		2658208579								1	0		2658208578									Proteobacteria	Gammaproteobacteria	Enterobacterales	Enterobacteriaceae	Escherichia	Escherichia coli	Escherichia coli OLC-791	Complete
Bacteria	2667527987	Genome Analysis (Isolate)	both mer	1		2670323019								1	0		2670323018									Proteobacteria	Gammaproteobacteria	Enterobacterales	Enterobacteriaceae	Escherichia	Escherichia coli	Escherichia coli TTU2014-120BME	Complete
Bacteria	2660238128	Genome Analysis (Isolate)	both mer	1		2661146399								1	0		2661146398									Proteobacteria	Gammaproteobacteria	Enterobacterales	Enterobacteriaceae	Escherichia	Escherichia coli	Escherichia coli TTU2014-121AME	Complete
Bacteria	2675903580	Genome Analysis (Isolate)	both mer	1		2678504545								1	0		2678504544									Proteobacteria	Gammaproteobacteria	Enterobacterales	Enterobacteriaceae	Escherichia	Escherichia coli	Escherichia coli TTU2014-148AME	Complete
Bacteria	2561511241	Genome Analysis (Isolate)	both mer	1		2562595588								1	0		2562595587									Proteobacteria	Gammaproteobacteria	Enterobacterales	Enterobacteriaceae	Escherichia	Escherichia coli	Escherichia coli UMNK88	Complete
Bacteria	2657245664	Genome Analysis (Isolate)	both mer	1		2659876588								1	0		2659876589									Proteobacteria	Gammaproteobacteria	Enterobacterales	Enterobacteriaceae	Escherichia	Escherichia coli	Escherichia coli UMNturkey3	Complete
Bacteria	2667527770	Genome Analysis (Isolate)	both mer	1		2669409887								1	0		2669409888									Proteobacteria	Gammaproteobacteria	Enterobacterales	Enterobacteriaceae	Escherichia	Escherichia coli	Escherichia coli UMNturkey4	Complete
Bacteria	642555129	Genome Analysis (Isolate)	both mer	1		642766613								1	0		642766288									Proteobacteria	Deltaproteobacteria	Desulfuromonadales	Geobacteraceae	Geobacter	Geobacter bemidjiensis	Geobacter bemidjiensis Bem, DSM 16622	Complete
Bacteria	2524023206	Genome Analysis (Isolate)	both mer	1		2524445057								1	0		2524446739									Proteobacteria	Deltaproteobacteria	Desulfuromonadales	Geobacteraceae	Geobacter	Geobacter bremensis	Geobacter bremensis R1	Complete
Bacteria	2856162434	Genome Analysis (Isolate)	both mer	1		2856163342								1	0		2856163341									Proteobacteria	Gammaproteobacteria	Oceanospirillales	Halomonadaceae	Halomonas	Halomonas sp. CSM-2	Halomonas sp. CSM-2	Complete
Bacteria	2844110416	Genome Analysis (Isolate)	both mer	1		2844113642								1	0		2844113645									Proteobacteria	Betaproteobacteria	Burkholderiales	Oxalobacteraceae	Herbaspirillum	Herbaspirillum sp. VT-16-41	Herbaspirillum sp. VT-16-41	Complete
Bacteria	640753030	Genome Analysis (Isolate)	both mer	1		640817200								1	0		640817204									Proteobacteria	Betaproteobacteria	Burkholderiales	Oxalobacteraceae	Janthinobacterium	Janthinobacterium sp. Marseille	Janthinobacterium sp. Marseille	Complete
Bacteria	2718218007	Genome Analysis (Isolate)	both mer	1		2719721812								1	0		2719721813									Proteobacteria	Gammaproteobacteria	Enterobacterales	Enterobacteriaceae	Klebsiella	Klebsiella pneumoniae	Klebsiella pneumoniae Kp_Goe_149473	Complete
Bacteria	2718218001	Genome Analysis (Isolate)	both mer	1		2719684479								1	0		2719684480									Proteobacteria	Gammaproteobacteria	Enterobacterales	Enterobacteriaceae	Klebsiella	Klebsiella pneumoniae	Klebsiella pneumoniae Kp_Goe_149832	Complete
Bacteria	2718218006	Genome Analysis (Isolate)	both mer	1		2719716055								1	0		2719716054									Proteobacteria	Gammaproteobacteria	Enterobacterales	Enterobacteriaceae	Klebsiella	Klebsiella pneumoniae	Klebsiella pneumoniae Kp_Goe_152021	Complete
Bacteria	2728369383	Genome Analysis (Isolate)	both mer	1		2730235775								1	0		2730235776									Proteobacteria	Gammaproteobacteria	Enterobacterales	Enterobacteriaceae	Klebsiella	Klebsiella pneumoniae	Klebsiella pneumoniae Kp_Goe_822579	Complete
Bacteria	2728369405	Genome Analysis (Isolate)	both mer	1		2730330916								1	0		2730330917									Proteobacteria	Gammaproteobacteria	Enterobacterales	Enterobacteriaceae	Klebsiella	Klebsiella pneumoniae	Klebsiella pneumoniae Kp_Goe_827024	Complete
Bacteria	2721755830	Genome Analysis (Isolate)	both mer	1		2724137443								1	0		2724137442									Proteobacteria	Gammaproteobacteria	Enterobacterales	Enterobacteriaceae	Klebsiella	Klebsiella pneumoniae	Klebsiella pneumoniae Kp_Goe_827026	Complete
Bacteria	2718218149	Genome Analysis (Isolate)	both mer	1		2720300920								1	0		2720300921									Proteobacteria	Gammaproteobacteria	Enterobacterales	Enterobacteriaceae	Klebsiella	Klebsiella pneumoniae	Klebsiella pneumoniae KP_Goe_828304	Complete
Bacteria	2744054523	Genome Analysis (Isolate)	both mer	1		2744614703								1	0		2744614704									Proteobacteria	Gammaproteobacteria	Enterobacterales	Enterobacteriaceae	Klebsiella	Klebsiella pneumoniae	Klebsiella pneumoniae OC511	Complete
Bacteria	2744054522	Genome Analysis (Isolate)	both mer	1		2744609144								1	0		2744609143									Proteobacteria	Gammaproteobacteria	Enterobacterales	Enterobacteriaceae	Klebsiella	Klebsiella pneumoniae	Klebsiella pneumoniae OC648	Complete
Bacteria	2713897162	Genome Analysis (Isolate)	both mer	1		2715827397								1	0		2715827398									Proteobacteria	Gammaproteobacteria	Enterobacterales	Enterobacteriaceae	Klebsiella	Klebsiella pneumoniae	Klebsiella pneumoniae ST147	Complete
Bacteria	2684622549	Genome Analysis (Isolate)	both mer	1		2684809311								1	0		2684809312									Proteobacteria	Gammaproteobacteria	Enterobacterales	Enterobacteriaceae	Klebsiella	Klebsiella pneumoniae	Klebsiella pneumoniae SY-B	Complete
Bacteria	2671180367	Genome Analysis (Isolate)	both mer	1		2672492985								1	0		2672492986									Proteobacteria	Gammaproteobacteria	Enterobacterales	Enterobacteriaceae	Klebsiella	Klebsiella pneumoniae	Klebsiella pneumoniae SY-B2	Complete
Bacteria	2778261197	Genome Analysis (Isolate)	both mer	1		2779243776								1	0		2779243777									Proteobacteria	Gammaproteobacteria	Enterobacterales	Enterobacteriaceae	Klebsiella	Klebsiella pneumoniae	Klebsiella pneumoniae WCHKP13F4	Complete
Bacteria	2778261192	Genome Analysis (Isolate)	both mer	1		2779216825								1	0		2779216826									Proteobacteria	Gammaproteobacteria	Enterobacterales	Enterobacteriaceae	Klebsiella	Klebsiella pneumoniae	Klebsiella pneumoniae WCHKP8D7	Complete
Bacteria	2718218255	Genome Analysis (Isolate)	both mer	1		2720721731								1	0		2720721805									Proteobacteria	Gammaproteobacteria	Enterobacterales	Enterobacteriaceae	Klebsiella	Klebsiella sp. LTGPAF-6F	Klebsiella sp. LTGPAF-6F	Complete
Bacteria	2547132370	Genome Analysis (Isolate)	both mer	1		2548483026								1	0		2548483027									Proteobacteria	Alphaproteobacteria	Rhodospirillales	Acetobacteraceae	Komagataeibacter	Komagataeibacter europaeus	Komagataeibacter europaeus LMG 18890	Complete
Bacteria	2513237191	Genome Analysis (Isolate)	both mer	1		2514136838								1	0		2514136837									Proteobacteria	Alphaproteobacteria	Rhodospirillales	Acetobacteraceae	Komagataeibacter	Komagataeibacter medellinensis	Komagataeibacter medellinensis NBRC 3288	Complete
Bacteria	2757320355	Genome Analysis (Isolate)	both mer	1		2757421592								1	0		2757421593									Proteobacteria	Alphaproteobacteria	Rhodobacterales	Hyphomonadaceae	Maricaulis	Maricaulis maris	Maricaulis maris DSM 4734	Complete
Bacteria	637000157	Genome Analysis (Isolate)	both mer	1		638141832								1	0		638141833									Proteobacteria	Alphaproteobacteria	Rhodobacterales	Hyphomonadaceae	Maricaulis	Maricaulis maris	Maricaulis maris MCS10	Complete
Bacteria	2788500277	Metagenome-Assembled Genome	both mer	1		2790117211								1	0		2790117210									Proteobacteria	Alphaproteobacteria	Rhodobacterales	Hyphomonadaceae	Maricaulis	Maricaulis sp.	Maricaulis sp. CPC25	Complete
Bacteria	2791355103	Genome Analysis (Isolate)	both mer	1		2792669190								1	0		2792669189									Proteobacteria	Gammaproteobacteria	Alteromonadales	Alteromonadaceae	Marinobacter	Marinobacter aromaticivorans	Marinobacter aromaticivorans D15-8P	Complete
Bacteria	2844259987	Genome Analysis (Isolate)	both mer	1		2844263552								1	0		2844263551									Proteobacteria	Gammaproteobacteria	Alteromonadales	Alteromonadaceae	Marinobacter	Marinobacter sp. PWS21	Marinobacter sp. PWS21	Complete
Bacteria	2710724146	Genome Analysis (Isolate)	both mer	1		2711614979								1	0		2711614980									Proteobacteria	Gammaproteobacteria	Alteromonadales	Alteromonadaceae	Marinobacter	unclassified	Marinobacter sp. SUR-4	Complete
Bacteria	2724679736	Genome Analysis (Isolate)	both mer	1		2727943545								1	0		2727943546									Proteobacteria	Zetaproteobacteria	Mariprofundales	Mariprofundaceae	Mariprofundus	Mariprofundus micogutta	Mariprofundus micogutta ET2	Complete
Bacteria	2844764314	Genome Analysis (Isolate)	both mer	1		2844768153								1	0		2844768154									Proteobacteria	Alphaproteobacteria	Rhizobiales	Phyllobacteriaceae	Mesorhizobium	Mesorhizobium sp. YL-MPnR-2016	Mesorhizobium sp. YL-MPnR-2016	Complete
Bacteria	2842063143	Genome Analysis (Isolate)	both mer	1		2842069428								1	0		2842069429									Proteobacteria	Alphaproteobacteria	Rhizobiales	Methylobacteriaceae	Methylobacterium	Methylobacterium brachiatum	Methylobacterium brachiatum TX0642	Complete
Bacteria	2841517901	Genome Analysis (Isolate)	both mer	1		2841525239								1	0		2841525238									Proteobacteria	Alphaproteobacteria	Rhizobiales	Methylobacteriaceae	Methylobacterium	Methylobacterium currus	Methylobacterium currus PR1016A	Complete
Bacteria	2855920048	Genome Analysis (Isolate)	both mer	1		2855926953								1	0		2855926954									Proteobacteria	Alphaproteobacteria	Rhizobiales	Methylobacteriaceae	Methylobacterium	Methylobacterium radiotolerans	Methylobacterium radiotolerans MAMP 4754	Complete
Bacteria	2671180325	Genome Analysis (Isolate)	both mer	1		2672320140								1	0		2672320141									Proteobacteria	Alphaproteobacteria	Rhizobiales	Methylobacteriaceae	Methylobacterium	Methylobacterium sp. ME121	Methylobacterium sp. ME121	Complete
Bacteria	2814123148	Metagenome-Assembled Genome	both mer	1		2814962084								1	0		2814962083									Proteobacteria	Alphaproteobacteria	Rhizobiales	Methylobacteriaceae	Methylobacterium	Methylobacterium sp.	Methylobacterium sp. NP6	Complete
Bacteria	2636415936	Genome Analysis (Isolate)	both mer	1		2638630228								1	0		2638630227									Proteobacteria	Alphaproteobacteria	Rhizobiales	Methylobacteriaceae	Methylobacterium	Methylobacterium variabile	Methylobacterium variabile DSM 16961	Complete
Bacteria	2806310756	Metagenome-Assembled Genome	both mer	1		2807498194								1	0		2807498193									Proteobacteria	Gammaproteobacteria	Thiotrichales	Piscirickettsiaceae	Methylophaga	Methylophaga sp.	Methylophaga sp. IN12	Complete
Bacteria	2744054652	Genome Analysis (Isolate)	both mer	1		2745149124								1	0		2745149123									Proteobacteria	Alphaproteobacteria	Rhizobiales	Methylobacteriaceae	Methylorubrum	Methylorubrum populi	Methylorubrum populi CD11_7	Complete
Bacteria	2841268274	Genome Analysis (Isolate)	both mer	1		2841268848								1	0		2841268849									Proteobacteria	Gammaproteobacteria	Pseudomonadales	Moraxellaceae	Moraxella	Moraxella osloensis	Moraxella osloensis MOXF1	Complete
Bacteria	2802429336	Genome Analysis (Isolate)	both mer	1		2805062297								1	0		2805062298									Proteobacteria	Gammaproteobacteria	Pseudomonadales	Moraxellaceae	Moraxella	Moraxella osloensis	Moraxella osloensis NP7	Complete
Bacteria	641380442	Genome Analysis (Isolate)	both mer	1		641431352								1	0		641431353									Proteobacteria	Alphaproteobacteria	unclassified	unclassified	unclassified	alpha proteobacterium BAL199	Nisaea sp BAL199	Complete
Bacteria	2718217687	Genome Analysis (Isolate)	both mer	1		2718474441								1	0		2718474442									Proteobacteria	Alphaproteobacteria	Sphingomonadales	Sphingomonadaceae	Novosphingobium	Novosphingobium kunmingense	Novosphingobium kunmingense CGMCC 1.12274	Complete
Bacteria	2834748349	Genome Analysis (Isolate)	both mer	1		2834748841								1	0		2834748842									Proteobacteria	Alphaproteobacteria	Sphingomonadales	Sphingomonadaceae	Novosphingobium	Novosphingobium sp. HII-3	Novosphingobium sp. HII-3	Complete
Bacteria	2788500406	Metagenome-Assembled Genome	both mer	1		2790562774								1	0		2790562775									Proteobacteria	Alphaproteobacteria	Rhodobacterales	Hyphomonadaceae	Oceanicaulis	Oceanicaulis sp.	Oceanicaulis sp. CPC46	Complete
Bacteria	2744055042	Genome Analysis (Isolate)	both mer	1		2746674287								1	0		2746674286									Proteobacteria	Alphaproteobacteria	Rhodobacterales	Hyphomonadaceae	Oceanicaulis	Oceanicaulis sp. PT13A	Oceanicaulis sp. PT13A	Complete
Bacteria	2788500408	Metagenome-Assembled Genome	both mer	1		2790568611								1	0		2790568610									Proteobacteria	Alphaproteobacteria	Rhodobacterales	Hyphomonadaceae	Oceanicaulis	Oceanicaulis sp.	Oceanicaulis sp. SP73	Complete
Bacteria	2811995063	Genome Analysis (Isolate)	both mer	1		2813010520								1	0		2813010519									Proteobacteria	Betaproteobacteria	Burkholderiales	Burkholderiaceae	Paraburkholderia	Paraburkholderia fungorum	Paraburkholderia fungorum FDAARGOS_245	Complete
Bacteria	2579778615	Genome Analysis (Isolate)	both mer	1		2580260908								1	0		2580260909									Proteobacteria	Betaproteobacteria	Burkholderiales	Burkholderiaceae	Paraburkholderia	Paraburkholderia fungorum	Paraburkholderia fungorum NBRC 102489	Complete
Bacteria	2842454564	Genome Analysis (Isolate)	both mer	1		2842460082								1	0		2842460083									Proteobacteria	Betaproteobacteria	Burkholderiales	Burkholderiaceae	Paraburkholderia	Paraburkholderia fungorum	Paraburkholderia fungorum SEMIA 4056	Complete
Bacteria	2791355137	Genome Analysis (Isolate)	both mer	1		2792839009								1	0		2792839008									Proteobacteria	Betaproteobacteria	Burkholderiales	Burkholderiaceae	Paraburkholderia	Paraburkholderia piptadeniae	Paraburkholderia piptadeniae STM7183	Complete
Bacteria	2778261321	Metagenome-Assembled Genome	both mer	1		2779694620								1	0		2779694622									Proteobacteria	Alphaproteobacteria	Rhizobiales	Rhodobiaceae	Parvibaculum	Parvibaculum sp.	Parvibaculum sp. CPC32	Complete
Bacteria	2858333323	Genome Analysis (Isolate)	both mer	1		2858335651								1	0		2858335650									Proteobacteria	Gammaproteobacteria	Enterobacterales	Morganellaceae	Proteus	Proteus mirabilis	Proteus mirabilis PM005	Complete
Bacteria	2711768305	Metagenome-Assembled Genome	both mer	1		2712823950								1	0		2712823949									Proteobacteria	Gammaproteobacteria	Pseudomonadales	unclassified	unclassified	Pseudomonadales bacterium RIFCSPLOWO2_12_60_38	Pseudomonadales bacterium RIFCSPLOWO2_12_60_38	Complete
Bacteria	2711768411	Metagenome-Assembled Genome	both mer	1		2713031832								1	0		2713031831									Proteobacteria	Gammaproteobacteria	Pseudomonadales	unclassified	unclassified	Pseudomonadales bacterium RIFCSPLOWO2_12_FULL_59_450	Pseudomonadales bacterium RIFCSPLOWO2_12_FULL_59_450	Complete
Bacteria	2660238266	Genome Analysis (Isolate)	both mer	1		2661683278								1	0		2661683277									Proteobacteria	Gammaproteobacteria	Pseudomonadales	Pseudomonadaceae	Pseudomonas	Pseudomonas aeruginosa	Pseudomonas aeruginosa BTP038	Complete
Bacteria	2579778887	Genome Analysis (Isolate)	both mer	1		2581405068								1	0		2581406464									Proteobacteria	Gammaproteobacteria	Pseudomonadales	Pseudomonadaceae	Pseudomonas	Pseudomonas aeruginosa	Pseudomonas aeruginosa BWHPSA037	Complete
Bacteria	2510461031	Genome Analysis (Isolate)	both mer	1		2510626473								1	0		2510626481									Proteobacteria	Gammaproteobacteria	Pseudomonadales	Pseudomonadaceae	Pseudomonas	Pseudomonas aeruginosa	Pseudomonas aeruginosa LC IV, ATCC 260	Complete
Bacteria	2510461034	Genome Analysis (Isolate)	both mer	1		2510648026								1	0		2510648034									Proteobacteria	Gammaproteobacteria	Pseudomonadales	Pseudomonadaceae	Pseudomonas	Pseudomonas aeruginosa	Pseudomonas aeruginosa R. Hugh 813, ATCC 97	Complete
Bacteria	2579778897	Genome Analysis (Isolate)	both mer	1		2581451705								1	0		2581451704									Proteobacteria	Gammaproteobacteria	Pseudomonadales	Pseudomonadaceae	Pseudomonas	Pseudomonas aeruginosa	Pseudomonas aeruginosa VRFPA08	Complete
Bacteria	2718218421	Genome Analysis (Isolate)	both mer	1		2721394801								1	0		2721394797									Proteobacteria	Gammaproteobacteria	Pseudomonadales	Pseudomonadaceae	Pseudomonas	Pseudomonas azotoformans	Pseudomonas azotoformans S4	Complete
Bacteria	2639762981	Genome Analysis (Isolate)	both mer	1		2641508662								1	0		2641508661									Proteobacteria	Gammaproteobacteria	Pseudomonadales	Pseudomonadaceae	Pseudomonas	Pseudomonas fluorescens	Pseudomonas fluorescens AU14440	Complete
Bacteria	649633086	Genome Analysis (Isolate)	both mer	1		649633426								1	0		649633425									Proteobacteria	Gammaproteobacteria	Pseudomonadales	Pseudomonadaceae	Pseudomonas	Pseudomonas fluorescens	Pseudomonas fluorescens SBW25	Complete
Bacteria	2667527928	Genome Analysis (Isolate)	both mer	1		2670059805								1	0		2670059804									Proteobacteria	Gammaproteobacteria	Pseudomonadales	Pseudomonadaceae	Pseudomonas	Pseudomonas poae	Pseudomonas poae DSM 14936	Complete
Bacteria	2639762637	Genome Analysis (Isolate)	both mer	1		2640299634								1	0		2640299633									Proteobacteria	Gammaproteobacteria	Pseudomonadales	Pseudomonadaceae	Pseudomonas	Pseudomonas poae	Pseudomonas poae LMG 21465	Complete
Bacteria	2548876715	Genome Analysis (Isolate)	both mer	1		2549514341								1	0		2549514345									Proteobacteria	Gammaproteobacteria	Pseudomonadales	Pseudomonadaceae	Pseudomonas	Pseudomonas putida	Pseudomonas putida B6-2	Complete
Bacteria	2571042232	Genome Analysis (Isolate)	both mer	1		2571829010								1	0		2571831278									Proteobacteria	Gammaproteobacteria	Pseudomonadales	Pseudomonadaceae	Pseudomonas	Pseudomonas putida	Pseudomonas putida OUS82	Complete
Bacteria	641522646	Genome Analysis (Isolate)	both mer	1		641622133								1	0		641622119									Proteobacteria	Gammaproteobacteria	Pseudomonadales	Pseudomonadaceae	Pseudomonas	Pseudomonas putida	Pseudomonas putida W619	Complete
Bacteria	2639763190	Genome Analysis (Isolate)	both mer	1		2642370883								1	0		2642370882									Proteobacteria	Gammaproteobacteria	Pseudomonadales	Pseudomonadaceae	Pseudomonas	Pseudomonas rhodesiae	Pseudomonas rhodesiae LMG 17764	Complete
Bacteria	2519899622	Genome Analysis (Isolate)	both mer	1		2520391101								1	0		2520391100									Proteobacteria	Gammaproteobacteria	Pseudomonadales	Pseudomonadaceae	Pseudomonas	Pseudomonas sp. Ag1	Pseudomonas sp. Ag1	Complete
Bacteria	2562617043	Genome Analysis (Isolate)	both mer	1		2562783400								1	0		2562784228									Proteobacteria	Gammaproteobacteria	Pseudomonadales	Pseudomonadaceae	Pseudomonas	Pseudomonas sp. EGD-AK9	Pseudomonas sp. EGD-AK9	Complete
Bacteria	2565956706	Genome Analysis (Isolate)	both mer	1		2566766729								1	0		2566766726									Proteobacteria	Gammaproteobacteria	Pseudomonadales	Pseudomonadaceae	Pseudomonas	Pseudomonas sp. G5(2012)	Pseudomonas sp. G5(2012)	Complete
Bacteria	2695420601	Genome Analysis (Isolate)	both mer	1		2696701899								1	0		2696701898									Proteobacteria	Gammaproteobacteria	Pseudomonadales	Pseudomonadaceae	Pseudomonas	Pseudomonas sp. NBRC 111137	Pseudomonas sp. NBRC 111137	Complete
Bacteria	2518285516	Genome Analysis (Isolate)	both mer	1		2518320903								1	0		2518320904									Proteobacteria	Gammaproteobacteria	Pseudomonadales	Pseudomonadaceae	Pseudomonas	Pseudomonas synxantha	Pseudomonas synxantha DSM 13080	Complete
Bacteria	2660238513	Genome Analysis (Isolate)	both mer	1		2662688730								1	0		2662688729									Proteobacteria	Gammaproteobacteria	Pseudomonadales	Pseudomonadaceae	Pseudomonas	Pseudomonas synxantha	Pseudomonas synxantha DSM 18928	Complete
Bacteria	2788499840	Genome Analysis (Isolate)	both mer	1		2788699294								1	0		2788699295									Proteobacteria	Gammaproteobacteria	Pseudomonadales	Pseudomonadaceae	Pseudomonas	Pseudomonas synxantha	Pseudomonas synxantha finPsuedoS	Complete
Bacteria	2667527385	Genome Analysis (Isolate)	both mer	1		2667945421								1	0		2667945420									Proteobacteria	Gammaproteobacteria	Pseudomonadales	Pseudomonadaceae	Pseudomonas	Pseudomonas synxantha	Pseudomonas synxantha LMG 2190	Complete
Bacteria	2541047479	Genome Analysis (Isolate)	both mer	1		2543171128								1	0		2543171127									Proteobacteria	Gammaproteobacteria	Pseudomonadales	Pseudomonadaceae	Pseudomonas	Pseudomonas syringae	Pseudomonas syringae BRIP34876	Complete
Bacteria	2541047481	Genome Analysis (Isolate)	both mer	1		2543180171								1	0		2543180170									Proteobacteria	Gammaproteobacteria	Pseudomonadales	Pseudomonadaceae	Pseudomonas	Pseudomonas syringae	Pseudomonas syringae BRIP34881	Complete
Bacteria	2548876749	Genome Analysis (Isolate)	both mer	1		2549662283								1	0		2549662284									Proteobacteria	Gammaproteobacteria	Pseudomonadales	Pseudomonadaceae	Pseudomonas	Pseudomonas syringae	Pseudomonas syringae pv. actinidiae PA459	Complete
Bacteria	2713897252	Genome Analysis (Isolate)	both mer	1		2716249617								1	0		2716249616									Proteobacteria	Gammaproteobacteria	Pseudomonadales	Pseudomonadaceae	Pseudomonas	Pseudomonas syringae	Pseudomonas syringae pv. atrofaciens ICMP 4394	Complete
Bacteria	642555151	Genome Analysis (Isolate)	both mer	1		642625351								1	0		642625353									Proteobacteria	Betaproteobacteria	Burkholderiales	Burkholderiaceae	Ralstonia	Ralstonia pickettii	Ralstonia pickettii 12J	Complete
Bacteria	2788499837	Genome Analysis (Isolate)	both mer	1		2788675050								1	0		2788675051									Proteobacteria	Alphaproteobacteria	Rhizobiales	Rhizobiaceae	Rhizobium	Rhizobium sp. WW_1	Rhizobium sp. WW_1	Complete
Bacteria	2585427595	Genome Analysis (Isolate)	both mer	1		2585849348								1	0		2585849349									Proteobacteria	Alphaproteobacteria	Rhizobiales	Rhizobiaceae	Rhizobium	Rhizobium tropici	Rhizobium tropici PTD1	Complete
Bacteria	2739367714	Single Cell Analysis (screened)	both mer	1		2739745440								1	0		2739745446									Proteobacteria	Alphaproteobacteria	Rhodospirillales	Rhodospirillaceae	unclassified	Rhodospirillaceae bacterium JGI 01_G16_4000m	Rhodospirillaceae bacterium JGI 01_G16_4000m (contamination screened)	Complete
Bacteria	2788500502	Metagenome-Assembled Genome	both mer	1		2790907354								1	0		2790907355									Proteobacteria	Alphaproteobacteria	Rhodobacterales	Rhodobacteraceae	Roseobacter	Roseobacter sp.	Roseobacter sp. NP10	Complete
Bacteria	2788500509	Metagenome-Assembled Genome	both mer	1		2790927583								1	0		2790927582									Proteobacteria	Alphaproteobacteria	Rhodobacterales	Rhodobacteraceae	Roseobacter	Roseobacter sp.	Roseobacter sp. SP159	Complete
Bacteria	2788500467	Metagenome-Assembled Genome	both mer	1		2790776631								1	0		2790776630									Proteobacteria	Alphaproteobacteria	Rhodobacterales	Rhodobacteraceae	Roseovarius	Roseovarius sp.	Roseovarius sp. EAC48	Complete
Bacteria	2744054905	Genome Analysis (Isolate)	both mer	1		2746113309								1	0		2746113308									Proteobacteria	Gammaproteobacteria	Enterobacterales	Enterobacteriaceae	Salmonella	Salmonella enterica	Salmonella enterica CU013109	Complete
Bacteria	2579779146	Genome Analysis (Isolate)	both mer	1		2582484617								1	0		2582484618									Proteobacteria	Gammaproteobacteria	Enterobacterales	Enterobacteriaceae	Salmonella	Salmonella enterica	Salmonella enterica enterica sv. Agona 0292	Complete
Bacteria	2579778559	Genome Analysis (Isolate)	both mer	1		2580018916								1	0		2580018915									Proteobacteria	Gammaproteobacteria	Enterobacterales	Enterobacteriaceae	Salmonella	Salmonella enterica	Salmonella enterica enterica sv. Agona 0322	Complete
Bacteria	2687453150	Genome Analysis (Isolate)	both mer	1		2687657770								1	0		2687657771									Proteobacteria	Gammaproteobacteria	Enterobacterales	Enterobacteriaceae	Salmonella	Salmonella enterica	Salmonella enterica enterica sv. Anatum USDA-ARS-USMARC-1736	Complete
Bacteria	2850576466	Genome Analysis (Isolate)	both mer	1		2850577967								1	0		2850577968									Proteobacteria	Gammaproteobacteria	Enterobacterales	Enterobacteriaceae	Salmonella	Salmonella enterica	Salmonella enterica enterica sv. Dublin USMARC-69838	Complete
Bacteria	2744054669	Genome Analysis (Isolate)	both mer	1		2745218270								1	0		2745218271									Proteobacteria	Gammaproteobacteria	Enterobacterales	Enterobacteriaceae	Salmonella	Salmonella enterica	Salmonella enterica enterica sv. Heidelberg 163	Complete
Bacteria	2588253813	Genome Analysis (Isolate)	both mer	1		2588829160								1	0		2588829161									Proteobacteria	Gammaproteobacteria	Enterobacterales	Enterobacteriaceae	Salmonella	Salmonella enterica	Salmonella enterica enterica sv. Heidelberg 21381	Complete
Bacteria	2588253806	Genome Analysis (Isolate)	both mer	1		2588795674								1	0		2588796645									Proteobacteria	Gammaproteobacteria	Enterobacterales	Enterobacteriaceae	Salmonella	Salmonella enterica	Salmonella enterica Enterica sv. Heidelberg N26457	Complete
Bacteria	2609460023	Genome Analysis (Isolate)	both mer	1		2611110733								1	0		2611110732									Proteobacteria	Gammaproteobacteria	Enterobacterales	Enterobacteriaceae	Salmonella	Salmonella enterica	Salmonella enterica enterica sv. Heidelberg N418	Complete
Bacteria	2588253803	Genome Analysis (Isolate)	both mer	1		2588784266								1	0		2588782781									Proteobacteria	Gammaproteobacteria	Enterobacterales	Enterobacteriaceae	Salmonella	Salmonella enterica	Salmonella enterica enterica sv. Heidelberg SARA 39	Complete
Bacteria	2537561643	Genome Analysis (Isolate)	both mer	1		2538084255								1	0		2538084256									Proteobacteria	Gammaproteobacteria	Enterobacterales	Enterobacteriaceae	Salmonella	Salmonella enterica	Salmonella enterica enterica sv. Newport CVM 21538 GCA_000272755	Complete
Bacteria	2537561642	Genome Analysis (Isolate)	both mer	1		2538079590								1	0		2538079589									Proteobacteria	Gammaproteobacteria	Enterobacterales	Enterobacteriaceae	Salmonella	Salmonella enterica	Salmonella enterica enterica sv. Newport CVM 22425	Complete
Bacteria	2537561641	Genome Analysis (Isolate)	both mer	1		2538076952								1	0		2538076951									Proteobacteria	Gammaproteobacteria	Enterobacterales	Enterobacteriaceae	Salmonella	Salmonella enterica	Salmonella enterica enterica sv. Newport CVM 22462	Complete
Bacteria	2537561639	Genome Analysis (Isolate)	both mer	1		2538065715								1	0		2538065716									Proteobacteria	Gammaproteobacteria	Enterobacterales	Enterobacteriaceae	Salmonella	Salmonella enterica	Salmonella enterica enterica sv. Newport CVM N1543 GCA_000272835	Complete
Bacteria	2558860435	Genome Analysis (Isolate)	both mer	1		2559835368								1	0		2559835369									Proteobacteria	Gammaproteobacteria	Enterobacterales	Enterobacteriaceae	Salmonella	Salmonella enterica	Salmonella enterica enterica sv. Typhimurium 35423	Complete
Bacteria	2687453519	Genome Analysis (Isolate)	both mer	1		2689101389								1	0		2689101388									Proteobacteria	Gammaproteobacteria	Enterobacterales	Enterobacteriaceae	Salmonella	Salmonella enterica	Salmonella enterica enterica sv. Typhimurium USDA-ARS-USMARC-1896	Complete
Bacteria	2740892416	Genome Analysis (Isolate)	both mer	1		2743346538								1	0		2743346537									Proteobacteria	Gammaproteobacteria	Enterobacterales	Enterobacteriaceae	Salmonella	Salmonella enterica	Salmonella enterica sv. Bardo CRJJGF_00099	Complete
Bacteria	642555157	Genome Analysis (Isolate)	both mer	1		642572462								1	0		642572461									Proteobacteria	Gammaproteobacteria	Enterobacterales	Enterobacteriaceae	Salmonella	Salmonella enterica	Salmonella enterica sv. Newport SL254	Complete
Bacteria	2546826727	Genome Analysis (Isolate)	both mer	1		2547113498								1	0		2547113497									Proteobacteria	Gammaproteobacteria	Alteromonadales	Shewanellaceae	Shewanella	Shewanella algae	Shewanella algae BRY	Draft
Bacteria	2849008052	Genome Analysis (Isolate)	both mer	1		2849012772								1	0		2849012771									Proteobacteria	Gammaproteobacteria	Alteromonadales	Shewanellaceae	Shewanella	Shewanella algae	Shewanella algae KC-Na-R1	Complete
Bacteria	2675903423	Genome Analysis (Isolate)	both mer	1		2677913538								1	0		2677913539									Proteobacteria	Alphaproteobacteria	Sphingomonadales	Sphingomonadaceae	Sphingobium	Sphingobium baderi	Sphingobium baderi DE-13	Complete
Bacteria	2731957705	Genome Analysis (Isolate)	both mer	1		2732798988								1	0		2732799696									Proteobacteria	Alphaproteobacteria	Sphingomonadales	Sphingomonadaceae	Sphingobium	Sphingobium herbicidovorans	Sphingobium herbicidovorans NBRC 16415	Complete
Bacteria	2830069742	Genome Analysis (Isolate)	both mer	1		2830074222								1	0		2830074218									Proteobacteria	Alphaproteobacteria	Sphingomonadales	Sphingomonadaceae	Sphingobium	Sphingobium scionense	Sphingobium scionense DSM 19371	Complete
Bacteria	2828301124	Genome Analysis (Isolate)	both mer	1		2828305710								1	0		2828305711									Proteobacteria	Alphaproteobacteria	Sphingomonadales	Sphingomonadaceae	Sphingomonas	Sphingomonas leidyi	Sphingomonas leidyi DSM 4733	Complete
Bacteria	2645727960	Genome Analysis (Isolate)	both mer	1		2647724059								1	0		2647724058									Proteobacteria	Alphaproteobacteria	Sphingomonadales	Sphingomonadaceae	Sphingomonas	Sphingomonas sp. Ant H11	Sphingomonas sp. Ant H11	Complete
Bacteria	2654588046	Genome Analysis (Isolate)	both mer	1		2656751867								1	0		2656751699									Proteobacteria	Alphaproteobacteria	Sphingomonadales	Sphingomonadaceae	Sphingopyxis	Sphingopyxis macrogoltabida	Sphingopyxis macrogoltabida 203	Complete
Bacteria	2687453580	Genome Analysis (Isolate)	both mer	1		2689352093								1	0		2689350382									Proteobacteria	Alphaproteobacteria	Sphingomonadales	Sphingomonadaceae	Sphingopyxis	Sphingopyxis macrogoltabida	Sphingopyxis macrogoltabida 203N	Complete
Bacteria	2619619004	Genome Analysis (Isolate)	both mer	1		2620357154								1	0		2620357155									Proteobacteria	Alphaproteobacteria	Rhodobacterales	Rhodobacteraceae	Sulfitobacter	Sulfitobacter brevis	Sulfitobacter brevis DSM 11443	Complete
Bacteria	2622736527	Genome Analysis (Isolate)	both mer	1		2623265147								1	0		2623265148									Proteobacteria	Alphaproteobacteria	Rhodobacterales	Rhodobacteraceae	Sulfitobacter	Sulfitobacter litoralis	Sulfitobacter litoralis DSM 17584	Complete
Bacteria	2788499826	Genome Analysis (Isolate)	both mer	1		2788624163								1	0		2788625372									Proteobacteria	Betaproteobacteria	Nitrosomonadales	Gallionellaceae	Sulfurirhabdus	Sulfurirhabdus autotrophica	Sulfurirhabdus autotrophica DSM 100309	Complete
Bacteria	2627853545	Metagenome-Assembled Genome	both mer	1		2628006979								1	0		2628005518									Proteobacteria	Betaproteobacteria	Nitrosomonadales	Thiobacillaceae	Thiobacillus	unclassified	Thiobacillus sp. Bin4_E1B	Complete
Bacteria	2515154076	Genome Analysis (Isolate)	both mer	1		2515446990								1	0		2515446554									Proteobacteria	Betaproteobacteria	Nitrosomonadales	Thiobacillaceae	Thiobacillus	Thiobacillus thioparus	Thiobacillus thioparus DSM 505	Complete
Bacteria	2596583511	Genome Analysis (Isolate)	both mer	1		2596636231								1	0		2596636232									Proteobacteria	Gammaproteobacteria	unclassified	unclassified	Thiohalorhabdus	Thiohalorhabdus denitrificans	Thiohalorhabdus denitrificans HL19	Complete
Bacteria	2713896719	Metagenome-Assembled Genome	both mer	1		2713956318								1	0		2713956321									Proteobacteria	Deltaproteobacteria	Myxococcales	Kofleriaceae	unclassified	unclassified	Unclassified Kofleriaceae PNA_bin4	Complete
Bacteria	2836451291	Metagenome-Assembled Genome	both mer	1		2836452818								1	0		2836452817									Proteobacteria	Zetaproteobacteria	unclassified	unclassified	unclassified	unclassified	Unclassified Zetaproteobacteria bacterium 664-SC8_FULL_No.8_1.0_78	Complete
Bacteria	2802429317	Genome Analysis (Isolate)	both mer	1		2804954601								1	0		2804954600									Proteobacteria	Betaproteobacteria	Burkholderiales	Comamonadaceae	Variovorax	Variovorax boronicumulans	Variovorax boronicumulans J1	Complete
Bacteria	2731957649	Genome Analysis (Isolate)	both mer	1		2732579620								1	0		2732579619									Proteobacteria	Betaproteobacteria	Burkholderiales	Comamonadaceae	Variovorax	Variovorax soli	Variovorax soli NBRC 106424	Complete
Bacteria	2839303116	Genome Analysis (Isolate)	both mer	1		2839307147								1	0		2839307148									Proteobacteria	Betaproteobacteria	Burkholderiales	Comamonadaceae	Variovorax	Variovorax sp. JS1663	Variovorax sp. JS1663	Complete
Bacteria	2636415517	Genome Analysis (Isolate)	both mer	1		2636896412								1	0		2636896411									Proteobacteria	Gammaproteobacteria	Vibrionales	Vibrionaceae	Vibrio	Vibrio cholerae	Vibrio cholerae 2012EL-2176	Complete
Bacteria	2651869891	Single Cell Analysis (unscreened)	both mer	1		2653244496								1	0		2653244497									unclassified	unclassified	unclassified	unclassified	unclassified	unclassified	Candidate division SPAM bacterium AG_278_N11	Complete
Plasmid:Bacteria	640048476		both mer	1		640052193								1	0		640052194									Proteobacteria	Alphaproteobacteria	Rhizobiales	Rhizobiaceae	Ensifer	meliloti	Ensifer meliloti FP2 plasmid pSB102
Plasmid:Bacteria	645047325		both mer	1		645049594								1	0		645049593									Proteobacteria	Gammaproteobacteria	Enterobacteriales	Enterobacteriaceae	Escherichia	coli	Escherichia coli AR060302 plasmid pAR060302
Plasmid:Bacteria	645047334		both mer	1		645049405								1	0		645049404									Proteobacteria	Gammaproteobacteria	Enterobacteriales	Enterobacteriaceae	Escherichia	coli	Escherichia coli H4H plasmid peH4H
Plasmid:Bacteria	645047375		both mer	1		645049773								1	0		645049772									Proteobacteria	Gammaproteobacteria	Enterobacteriales	Enterobacteriaceae	Salmonella	enterica	Salmonella enterica AM04528 plasmid pAM04528
Bacteria	2582581013	Single Cell Analysis (unscreened)	merB only	0										1	0		2584273414									Actinobacteria	Actinobacteria	Pseudonocardiales	Pseudonocardiaceae	Amycolatopsis	Amycolatopsis mediterranei	Amycolatopsis mediterranei DSM 40773 (unscreened)	Complete
Bacteria	2609460149	Single Cell Analysis (screened)	merB only	0										1	0		2611685809									Actinobacteria	Actinobacteria	Pseudonocardiales	Pseudonocardiaceae	Amycolatopsis	Amycolatopsis mediterranei	Amycolatopsis mediterranei DSM 46096 (contamination screened)	Complete
Bacteria	2816332283	Genome Analysis (Isolate)	merB only	0										1	0		2817431912									Actinobacteria	Actinobacteria	Pseudonocardiales	Pseudonocardiaceae	Amycolatopsis	Amycolatopsis mediterranei	Amycolatopsis mediterranei HP-130	Complete
Bacteria	2554235376	Genome Analysis (Isolate)	merB only	0										1	0		2555785512									Actinobacteria	Actinobacteria	Pseudonocardiales	Pseudonocardiaceae	Amycolatopsis	Amycolatopsis mediterranei	Amycolatopsis mediterranei RB	Complete
Bacteria	2517093034	Genome Analysis (Isolate)	merB only	0										1	0		2517213947									Actinobacteria	Actinobacteria	Pseudonocardiales	Pseudonocardiaceae	Amycolatopsis	Amycolatopsis mediterranei	Amycolatopsis mediterranei S699	Complete
Bacteria	2511231181	Genome Analysis (Isolate)	merB only	0										1	0		2511916837									Actinobacteria	Actinobacteria	Pseudonocardiales	Pseudonocardiaceae	Amycolatopsis	Amycolatopsis mediterranei	Amycolatopsis mediterranei S699, ATCC 13685	Complete
Bacteria	2554235102	Genome Analysis (Isolate)	merB only	0										1	0		2554682153									Actinobacteria	Actinobacteria	Pseudonocardiales	Pseudonocardiaceae	Amycolatopsis	Amycolatopsis orientalis	Amycolatopsis orientalis DSM 40040	Complete
Bacteria	2675903153	Genome Analysis (Isolate)	merB only	0										1	0		2676873262									Actinobacteria	Actinobacteria	Pseudonocardiales	Pseudonocardiaceae	Amycolatopsis	Amycolatopsis pretoriensis	Amycolatopsis pretoriensis DSM 44654	Complete
Bacteria	2634166327	Genome Analysis (Isolate)	merB only	0										1	0		2635210004									Actinobacteria	Actinobacteria	Pseudonocardiales	Pseudonocardiaceae	Amycolatopsis	Amycolatopsis regifaucium	Amycolatopsis regifaucium DSM 45072	Complete
Bacteria	2728369078	Genome Analysis (Isolate)	merB only	0										1	0		2729052002									Actinobacteria	Actinobacteria	Pseudonocardiales	Pseudonocardiaceae	Amycolatopsis	Amycolatopsis regifaucium	Amycolatopsis regifaucium GY080	Complete
Bacteria	2744054546	Genome Analysis (Isolate)	merB only	0										1	0		2744722322									Actinobacteria	Actinobacteria	Pseudonocardiales	Pseudonocardiaceae	Amycolatopsis	Amycolatopsis regifaucium	Amycolatopsis regifaucium GY080	Complete
Bacteria	2582581014	Single Cell Analysis (unscreened)	merB only	0										1	0		2584280617									Actinobacteria	Actinobacteria	Pseudonocardiales	Pseudonocardiaceae	Amycolatopsis	Amycolatopsis rifamycinica	Amycolatopsis rifamycinica 46095 (unscreened)	Complete
Bacteria	2634166333	Genome Analysis (Isolate)	merB only	0										1	0		2635241468									Actinobacteria	Actinobacteria	Pseudonocardiales	Pseudonocardiaceae	Amycolatopsis	Amycolatopsis saalfeldensis	Amycolatopsis saalfeldensis DSM 44993	Complete
Bacteria	2648501782	Genome Analysis (Isolate)	merB only	0										1	0		2651241503									Actinobacteria	Actinobacteria	Pseudonocardiales	Pseudonocardiaceae	Amycolatopsis	Amycolatopsis sp. MJM2582	Amycolatopsis sp. MJM2582	Complete
Bacteria	2545824680	Genome Analysis (Isolate)	merB only	0										1	0		2546374985									Actinobacteria	Actinobacteria	Pseudonocardiales	Pseudonocardiaceae	Amycolatopsis	Amycolatopsis vancoresmycina	Amycolatopsis vancoresmycina DSM 44592	Complete
Bacteria	2772190728	Genome Analysis (Isolate)	merB only	0										1	0		2772696476									Actinobacteria	Actinobacteria	Pseudonocardiales	Pseudonocardiaceae	Amycolatopsis	Amycolatopsis vancoresmycina	Amycolatopsis vancoresmycina NRRL B-24208	Complete
Bacteria	2675903050	Genome Analysis (Isolate)	merB only	0										1	0		2676431831									Actinobacteria	Actinobacteria	Pseudonocardiales	Pseudonocardiaceae	Amycolatopsis	Amycolatopsis xylanica	Amycolatopsis xylanica CPCC 202699	Complete
Bacteria	2571042744	Genome Analysis (Isolate)	merB only	0										1	0		2573563049									Actinobacteria	Actinobacteria	Corynebacteriales	Corynebacteriaceae	Corynebacterium	Corynebacterium falsenii	Corynebacterium falsenii BL 8171, DSM 44353	Complete
Bacteria	2869738452	Genome Analysis (Isolate)	merB only	0										1	0		2869738559									Actinobacteria	Actinobacteria	Corynebacteriales	Corynebacteriaceae	Corynebacterium	Corynebacterium geronticis	Corynebacterium geronticis W8	Complete
Bacteria	2862085873	Genome Analysis (Isolate)	merB only	0										1	0		2862086456									Actinobacteria	Actinobacteria	Corynebacteriales	Corynebacteriaceae	Corynebacterium	Corynebacterium heidelbergense	Corynebacterium heidelbergense DSM 104638	Complete
Bacteria	2623620534	Genome Analysis (Isolate)	merB only	0										1	0		2624805573									Actinobacteria	Actinobacteria	Corynebacteriales	Corynebacteriaceae	Corynebacterium	Corynebacterium sphenisci	Corynebacterium sphenisci DSM 44792 Genome Sequencing	Complete
Bacteria	2590828100	Genome Analysis (Isolate)	merB only	0										1	0		2590829948									Actinobacteria	Actinobacteria	Corynebacteriales	Corynebacteriaceae	unclassified	Corynebacterium-like bacterium B27	Corynebacterium-like bacterium B27	Complete
Bacteria	2837183177	Genome Analysis (Isolate)	merB only	0										1	0		2837186391									Actinobacteria	Nitriliruptoria	Egibacterales	Egibacteraceae	Egibacter	Egibacter rhizosphaerae	Egibacter rhizosphaerae EGI 80759	Complete
Bacteria	2509887025	Genome Analysis (Isolate)	merB only	0										1	0		2510035460									Actinobacteria	Actinobacteria	Frankiales	Frankiaceae	Frankia	Frankia sp. QA3	Frankia sp. QA3	Complete
Bacteria	2524614536	Genome Analysis (Isolate)	merB only	0										1	0		2524829790									Actinobacteria	Actinobacteria	Micrococcales	Microbacteriaceae	Glaciibacter	Glaciibacter superstes	Glaciibacter superstes DSM 21135	Complete
Bacteria	2818991318	Genome Analysis (Isolate)	merB only	0										1	0		2819426097									Actinobacteria	Actinobacteria	Micrococcales	Intrasporangiaceae	Humibacillus	Humibacillus xanthopallidus	Humibacillus xanthopallidus SLBN-155	Complete
Bacteria	2654587679	Genome Analysis (Isolate)	merB only	0										1	0		2655366995									Actinobacteria	Actinobacteria	Pseudonocardiales	Pseudonocardiaceae	Kibdelosporangium	Kibdelosporangium phytohabitans	Kibdelosporangium phytohabitans KLBMP1111	Complete
Bacteria	2711768086	Genome Analysis (Isolate)	merB only	0										1	0		2712189840									Actinobacteria	Actinobacteria	Streptomycetales	Streptomycetaceae	Kitasatospora	Kitasatospora sp. MBT63	Kitasatospora sp. MBT63	Complete
Bacteria	2643221631	Genome Analysis (Isolate)	merB only	0										1	0		2644180262									Actinobacteria	Actinobacteria	Streptomycetales	Streptomycetaceae	Kitasatospora	Kitasatospora sp. Root107	Kitasatospora sp. Root107	Complete
Bacteria	2643221601	Genome Analysis (Isolate)	merB only	0										1	0		2644019848									Actinobacteria	Actinobacteria	Streptomycetales	Streptomycetaceae	Kitasatospora	Kitasatospora sp. Root187	Kitasatospora sp. Root187	Complete
Bacteria	2630968646	Genome Analysis (Isolate)	merB only	0										1	0		2632664181									Actinobacteria	Actinobacteria	Micrococcales	Intrasporangiaceae	Knoellia	Knoellia sinensis	Knoellia sinensis KCTC 19936	Complete
Bacteria	2806310635	Genome Analysis (Isolate)	merB only	0										1	0		2807024643									Actinobacteria	Actinobacteria	Propionibacteriales	Nocardioidaceae	Kribbella	Kribbella jejuensis	Kribbella jejuensis DSM 17305	Complete
Bacteria	2791355004	Genome Analysis (Isolate)	merB only	0										1	0		2792287795									Actinobacteria	Actinobacteria	Micrococcales	Microbacteriaceae	Leucobacter	Leucobacter massiliensis	Leucobacter massiliensis 122RC15	Complete
Bacteria	2596583518	Genome Analysis (Isolate)	merB only	0										1	0		2596668769									Actinobacteria	Actinobacteria	Actinomycetales	Nocardioidaceae	unclassified	unclassified	Marmoricola sp. CNJ780
Bacteria	2799112233	Genome Analysis (Isolate)	merB only	0										1	0		2799241898									Actinobacteria	Actinobacteria	Micrococcales	Microbacteriaceae	Microbacterium	Microbacterium sp. BK668	Microbacterium sp. BK668	Complete
Bacteria	2609459760	Genome Analysis (Isolate)	merB only	0										1	0		2609908379									Actinobacteria	Actinobacteria	Micrococcales	Microbacteriaceae	Microbacterium	Microbacterium sp. cf046	Microbacterium sp. CF046	Complete
Bacteria	2643221919	Genome Analysis (Isolate)	merB only	0										1	0		2645526996									Actinobacteria	Actinobacteria	Micrococcales	Microbacteriaceae	Microbacterium	Microbacterium sp. Leaf347	Microbacterium sp. Leaf347	Complete
Bacteria	2643221811	Genome Analysis (Isolate)	merB only	0										1	0		2645066421									Actinobacteria	Actinobacteria	Micrococcales	Microbacteriaceae	Microbacterium	Microbacterium sp. Leaf351	Microbacterium sp. Leaf351	Complete
Bacteria	2623620569	Genome Analysis (Isolate)	merB only	0										1	0		2624966815									Actinobacteria	Actinobacteria	Micromonosporales	Micromonosporaceae	Micromonospora	Micromonospora citrea	Micromonospora citrea DSM 43903	Complete
Bacteria	2806310509	Genome Analysis (Isolate)	merB only	0										1	0		2806630423									Actinobacteria	Actinobacteria	Micrococcales	Microbacteriaceae	Microterricola	Microterricola gilva	Microterricola gilva DSM 18319	Complete
Bacteria	2795385486	Genome Analysis (Isolate)	merB only	0										1	0		2795851088									Actinobacteria	Actinobacteria	Micrococcales	Microbacteriaceae	Microterricola	Microterricola pindariensis	Microterricola pindariensis PON 10	Complete
Bacteria	2634166341	Genome Analysis (Isolate)	merB only	0										1	0		2635284780									Actinobacteria	Actinobacteria	Micrococcales	Microbacteriaceae	Microterricola	Microterricola viridarii	Microterricola viridarii DSM 21772	Complete
Bacteria	2731957516	Genome Analysis (Isolate)	merB only	0										1	0		2732003427									Actinobacteria	Actinobacteria	Propionibacteriales	Nocardioidaceae	Mumia	Mumia flava	Mumia flava DSM 27763	Complete
Bacteria	2728369519	Genome Analysis (Isolate)	merB only	0										1	0		2730699546									Actinobacteria	Actinobacteria	Streptosporangiales	Nocardiopsaceae	Murinocardiopsis	Murinocardiopsis flavida	Murinocardiopsis flavida DSM 45312	Complete
Bacteria	2667527394	Genome Analysis (Isolate)	merB only	0										1	0		2667979181									Actinobacteria	Actinobacteria	Micrococcales	Microbacteriaceae	Mycetocola	Mycetocola miduiensis	Mycetocola miduiensis CGMCC 1.11101	Complete
Bacteria	2751185657	Genome Analysis (Isolate)	merB only	0										1	0		2752762070									Actinobacteria	Actinobacteria	Micrococcales	Microbacteriaceae	Mycetocola	Mycetocola saprophilus	Mycetocola saprophilus	Complete
Bacteria	2751185700	Genome Analysis (Isolate)	merB only	0										1	0		2752947682									Actinobacteria	Actinobacteria	Micrococcales	Microbacteriaceae	Mycetocola	Mycetocola saprophilus	Mycetocola saprophilus NRRL B-24119	Complete
Bacteria	2724679022	Genome Analysis (Isolate)	merB only	0										1	0		2725106710									Actinobacteria	Actinobacteria	Corynebacteriales	Mycobacteriaceae	Mycobacterium	Mycobacterium avium	Mycobacterium avium hominissuis MAH-E-2514	Complete
Bacteria	2724679023	Genome Analysis (Isolate)	merB only	0										1	0		2725113631									Actinobacteria	Actinobacteria	Corynebacteriales	Mycobacteriaceae	Mycobacterium	Mycobacterium avium	Mycobacterium avium hominissuis MAH-E-3044	Complete
Bacteria	2865532394	Genome Analysis (Isolate)	merB only	0										1	0		2865534413									Actinobacteria	Actinobacteria	Corynebacteriales	Mycobacteriaceae	Mycobacterium	Mycobacterium branderi	Mycobacterium branderi DSM 44624	Complete
Bacteria	2645727597	Genome Analysis (Isolate)	merB only	0										1	0		2646145536									Actinobacteria	Actinobacteria	Corynebacteriales	Mycobacteriaceae	Mycobacterium	Mycobacterium celatum	Mycobacterium celatum ATCC 51131	Complete
Bacteria	2713896884	Genome Analysis (Isolate)	merB only	0										1	0		2714710745									Actinobacteria	Actinobacteria	Corynebacteriales	Mycobacteriaceae	Mycobacterium	Mycobacterium kyorinense	Mycobacterium kyorinense HF1629	Complete
Bacteria	2630968205	Genome Analysis (Isolate)	merB only	0										1	0		2630994100									Actinobacteria	Actinobacteria	Corynebacteriales	Mycobacteriaceae	Mycobacterium	Mycobacterium kyorinense	Mycobacterium kyorinense KUM 060204	Complete
Bacteria	2865380423	Genome Analysis (Isolate)	merB only	0										1	0		2865380543									Actinobacteria	Actinobacteria	Corynebacteriales	Mycobacteriaceae	Mycobacterium	Mycobacterium lacus	Mycobacterium lacus DSM 44577	Complete
Bacteria	2808606598	Genome Analysis (Isolate)	merB only	0										1	0		2809973466									Actinobacteria	Actinobacteria	Corynebacteriales	Mycobacteriaceae	Mycobacterium	Mycobacterium sp. 1100029.7	Mycobacterium sp. 1100029.7	Complete
Bacteria	2862807302	Genome Analysis (Isolate)	merB only	0										1	0		2862809580									Actinobacteria	Actinobacteria	Corynebacteriales	Mycobacteriaceae	Mycobacterium	Mycobacterium sp. QGD 101	Mycobacterium sp. QGD 101	Complete
Bacteria	2551306463	Genome Analysis (Isolate)	merB only	0										1	0		2553162580									Actinobacteria	Actinobacteria	Corynebacteriales	Mycobacteriaceae	Mycobacteroides	Mycobacteroides abscessus	Mycobacteroides abscessus 9808	Complete
Bacteria	2795385706	Genome Analysis (Isolate)	merB only	0										1	0		2796971995									Actinobacteria	Actinobacteria	Corynebacteriales	Mycobacteriaceae	Mycobacteroides	Mycobacteroides abscessus	Mycobacteroides abscessus abscessus 1003	Complete
Bacteria	2802429059	Genome Analysis (Isolate)	merB only	0										1	0		2803754629									Actinobacteria	Actinobacteria	Corynebacteriales	Mycobacteriaceae	Mycobacteroides	Mycobacteroides abscessus	Mycobacteroides abscessus abscessus 1020	Complete
Bacteria	2795385571	Genome Analysis (Isolate)	merB only	0										1	0		2796274905									Actinobacteria	Actinobacteria	Corynebacteriales	Mycobacteriaceae	Mycobacteroides	Mycobacteroides abscessus	Mycobacteroides abscessus abscessus 1030	Complete
Bacteria	2795385695	Genome Analysis (Isolate)	merB only	0										1	0		2796914802									Actinobacteria	Actinobacteria	Corynebacteriales	Mycobacteriaceae	Mycobacteroides	Mycobacteroides abscessus	Mycobacteroides abscessus abscessus 1031	Complete
Bacteria	2802428919	Genome Analysis (Isolate)	merB only	0										1	0		2803043135									Actinobacteria	Actinobacteria	Corynebacteriales	Mycobacteriaceae	Mycobacteroides	Mycobacteroides abscessus	Mycobacteroides abscessus abscessus 1037	Complete
Bacteria	2795385909	Genome Analysis (Isolate)	merB only	0										1	0		2798020726									Actinobacteria	Actinobacteria	Corynebacteriales	Mycobacteriaceae	Mycobacteroides	Mycobacteroides abscessus	Mycobacteroides abscessus abscessus 1039	Complete
Bacteria	2795385908	Genome Analysis (Isolate)	merB only	0										1	0		2798012678									Actinobacteria	Actinobacteria	Corynebacteriales	Mycobacteriaceae	Mycobacteroides	Mycobacteroides abscessus	Mycobacteroides abscessus abscessus 1040	Complete
Bacteria	2795385647	Genome Analysis (Isolate)	merB only	0										1	0		2796668066									Actinobacteria	Actinobacteria	Corynebacteriales	Mycobacteriaceae	Mycobacteroides	Mycobacteroides abscessus	Mycobacteroides abscessus abscessus 1058	Complete
Bacteria	2795385579	Genome Analysis (Isolate)	merB only	0										1	0		2796313878									Actinobacteria	Actinobacteria	Corynebacteriales	Mycobacteriaceae	Mycobacteroides	Mycobacteroides abscessus	Mycobacteroides abscessus abscessus 1060	Complete
Bacteria	2799113247	Genome Analysis (Isolate)	merB only	0										1	0		2802322542									Actinobacteria	Actinobacteria	Corynebacteriales	Mycobacteriaceae	Mycobacteroides	Mycobacteroides abscessus	Mycobacteroides abscessus abscessus 1065	Complete
Bacteria	2799113193	Genome Analysis (Isolate)	merB only	0										1	0		2802048339									Actinobacteria	Actinobacteria	Corynebacteriales	Mycobacteriaceae	Mycobacteroides	Mycobacteroides abscessus	Mycobacteroides abscessus abscessus 1075	Complete
Bacteria	2795385890	Genome Analysis (Isolate)	merB only	0										1	0		2797917708									Actinobacteria	Actinobacteria	Corynebacteriales	Mycobacteriaceae	Mycobacteroides	Mycobacteroides abscessus	Mycobacteroides abscessus abscessus 1096	Complete
Bacteria	2795385756	Genome Analysis (Isolate)	merB only	0										1	0		2797228759									Actinobacteria	Actinobacteria	Corynebacteriales	Mycobacteriaceae	Mycobacteroides	Mycobacteroides abscessus	Mycobacteroides abscessus abscessus 1097	Complete
Bacteria	2795385772	Genome Analysis (Isolate)	merB only	0										1	0		2797313843									Actinobacteria	Actinobacteria	Corynebacteriales	Mycobacteriaceae	Mycobacteroides	Mycobacteroides abscessus	Mycobacteroides abscessus abscessus 1098	Complete
Bacteria	2795385581	Genome Analysis (Isolate)	merB only	0										1	0		2796325423									Actinobacteria	Actinobacteria	Corynebacteriales	Mycobacteriaceae	Mycobacteroides	Mycobacteroides abscessus	Mycobacteroides abscessus abscessus 1099	Complete
Bacteria	2795385609	Genome Analysis (Isolate)	merB only	0										1	0		2796470714									Actinobacteria	Actinobacteria	Corynebacteriales	Mycobacteriaceae	Mycobacteroides	Mycobacteroides abscessus	Mycobacteroides abscessus abscessus 1100	Complete
Bacteria	2795385984	Genome Analysis (Isolate)	merB only	0										1	0		2798407152									Actinobacteria	Actinobacteria	Corynebacteriales	Mycobacteriaceae	Mycobacteroides	Mycobacteroides abscessus	Mycobacteroides abscessus abscessus 1101	Complete
Bacteria	2795385614	Genome Analysis (Isolate)	merB only	0										1	0		2796494713									Actinobacteria	Actinobacteria	Corynebacteriales	Mycobacteriaceae	Mycobacteroides	Mycobacteroides abscessus	Mycobacteroides abscessus abscessus 1102	Complete
Bacteria	2795385980	Genome Analysis (Isolate)	merB only	0										1	0		2798384337									Actinobacteria	Actinobacteria	Corynebacteriales	Mycobacteriaceae	Mycobacteroides	Mycobacteroides abscessus	Mycobacteroides abscessus abscessus 1103	Complete
Bacteria	2795385606	Genome Analysis (Isolate)	merB only	0										1	0		2796454472									Actinobacteria	Actinobacteria	Corynebacteriales	Mycobacteriaceae	Mycobacteroides	Mycobacteroides abscessus	Mycobacteroides abscessus abscessus 1104	Complete
Bacteria	2795385582	Genome Analysis (Isolate)	merB only	0										1	0		2796330501									Actinobacteria	Actinobacteria	Corynebacteriales	Mycobacteriaceae	Mycobacteroides	Mycobacteroides abscessus	Mycobacteroides abscessus abscessus 1105	Complete
Bacteria	2795385610	Genome Analysis (Isolate)	merB only	0										1	0		2796475991									Actinobacteria	Actinobacteria	Corynebacteriales	Mycobacteriaceae	Mycobacteroides	Mycobacteroides abscessus	Mycobacteroides abscessus abscessus 1116	Complete
Bacteria	2802428883	Genome Analysis (Isolate)	merB only	0										1	0		2802858417									Actinobacteria	Actinobacteria	Corynebacteriales	Mycobacteriaceae	Mycobacteroides	Mycobacteroides abscessus	Mycobacteroides abscessus abscessus 1143	Complete
Bacteria	2799113031	Genome Analysis (Isolate)	merB only	0										1	0		2801221839									Actinobacteria	Actinobacteria	Corynebacteriales	Mycobacteriaceae	Mycobacteroides	Mycobacteroides abscessus	Mycobacteroides abscessus abscessus 1153	Complete
Bacteria	2795385608	Genome Analysis (Isolate)	merB only	0										1	0		2796467785									Actinobacteria	Actinobacteria	Corynebacteriales	Mycobacteriaceae	Mycobacteroides	Mycobacteroides abscessus	Mycobacteroides abscessus abscessus 1163	Complete
Bacteria	2795385790	Genome Analysis (Isolate)	merB only	0										1	0		2797406473									Actinobacteria	Actinobacteria	Corynebacteriales	Mycobacteriaceae	Mycobacteroides	Mycobacteroides abscessus	Mycobacteroides abscessus abscessus 120	Complete
Bacteria	2799113021	Genome Analysis (Isolate)	merB only	0										1	0		2801169413									Actinobacteria	Actinobacteria	Corynebacteriales	Mycobacteriaceae	Mycobacteroides	Mycobacteroides abscessus	Mycobacteroides abscessus abscessus 125	Complete
Bacteria	2795385747	Genome Analysis (Isolate)	merB only	0										1	0		2797182924									Actinobacteria	Actinobacteria	Corynebacteriales	Mycobacteriaceae	Mycobacteroides	Mycobacteroides abscessus	Mycobacteroides abscessus abscessus 126	Complete
Bacteria	2795385785	Genome Analysis (Isolate)	merB only	0										1	0		2797380794									Actinobacteria	Actinobacteria	Corynebacteriales	Mycobacteriaceae	Mycobacteroides	Mycobacteroides abscessus	Mycobacteroides abscessus abscessus 127	Complete
Bacteria	2799113022	Genome Analysis (Isolate)	merB only	0										1	0		2801176693									Actinobacteria	Actinobacteria	Corynebacteriales	Mycobacteriaceae	Mycobacteroides	Mycobacteroides abscessus	Mycobacteroides abscessus abscessus 128	Complete
Bacteria	2799113076	Genome Analysis (Isolate)	merB only	0										1	0		2801450654									Actinobacteria	Actinobacteria	Corynebacteriales	Mycobacteriaceae	Mycobacteroides	Mycobacteroides abscessus	Mycobacteroides abscessus abscessus 13	Complete
Bacteria	2795386016	Genome Analysis (Isolate)	merB only	0										1	0		2798572313									Actinobacteria	Actinobacteria	Corynebacteriales	Mycobacteriaceae	Mycobacteroides	Mycobacteroides abscessus	Mycobacteroides abscessus abscessus 134	Complete
Bacteria	2795385853	Genome Analysis (Isolate)	merB only	0										1	0		2797726841									Actinobacteria	Actinobacteria	Corynebacteriales	Mycobacteriaceae	Mycobacteroides	Mycobacteroides abscessus	Mycobacteroides abscessus abscessus 140	Complete
Bacteria	2802429055	Genome Analysis (Isolate)	merB only	0										1	0		2803731352									Actinobacteria	Actinobacteria	Corynebacteriales	Mycobacteriaceae	Mycobacteroides	Mycobacteroides abscessus	Mycobacteroides abscessus abscessus 143	Complete
Bacteria	2795385879	Genome Analysis (Isolate)	merB only	0										1	0		2797861363									Actinobacteria	Actinobacteria	Corynebacteriales	Mycobacteriaceae	Mycobacteroides	Mycobacteroides abscessus	Mycobacteroides abscessus abscessus 166	Complete
Bacteria	2799113240	Genome Analysis (Isolate)	merB only	0										1	0		2802285520									Actinobacteria	Actinobacteria	Corynebacteriales	Mycobacteriaceae	Mycobacteroides	Mycobacteroides abscessus	Mycobacteroides abscessus abscessus 170	Complete
Bacteria	2795385883	Genome Analysis (Isolate)	merB only	0										1	0		2797881020									Actinobacteria	Actinobacteria	Corynebacteriales	Mycobacteriaceae	Mycobacteroides	Mycobacteroides abscessus	Mycobacteroides abscessus abscessus 175	Complete
Bacteria	2799113239	Genome Analysis (Isolate)	merB only	0										1	0		2802282362									Actinobacteria	Actinobacteria	Corynebacteriales	Mycobacteriaceae	Mycobacteroides	Mycobacteroides abscessus	Mycobacteroides abscessus abscessus 180	Complete
Bacteria	2795385880	Genome Analysis (Isolate)	merB only	0										1	0		2797867912									Actinobacteria	Actinobacteria	Corynebacteriales	Mycobacteriaceae	Mycobacteroides	Mycobacteroides abscessus	Mycobacteroides abscessus abscessus 188	Complete
Bacteria	2795385885	Genome Analysis (Isolate)	merB only	0										1	0		2797891936									Actinobacteria	Actinobacteria	Corynebacteriales	Mycobacteriaceae	Mycobacteroides	Mycobacteroides abscessus	Mycobacteroides abscessus abscessus 189	Complete
Bacteria	2795385679	Genome Analysis (Isolate)	merB only	0										1	0		2796835390									Actinobacteria	Actinobacteria	Corynebacteriales	Mycobacteriaceae	Mycobacteroides	Mycobacteroides abscessus	Mycobacteroides abscessus abscessus 19	Complete
Bacteria	2802429025	Genome Analysis (Isolate)	merB only	0										1	0		2803582596									Actinobacteria	Actinobacteria	Corynebacteriales	Mycobacteriaceae	Mycobacteroides	Mycobacteroides abscessus	Mycobacteroides abscessus abscessus 194	Complete
Bacteria	2802429075	Genome Analysis (Isolate)	merB only	0										1	0		2803833528									Actinobacteria	Actinobacteria	Corynebacteriales	Mycobacteriaceae	Mycobacteroides	Mycobacteroides abscessus	Mycobacteroides abscessus abscessus 195	Complete
Bacteria	2802428986	Genome Analysis (Isolate)	merB only	0										1	0		2803385126									Actinobacteria	Actinobacteria	Corynebacteriales	Mycobacteriaceae	Mycobacteroides	Mycobacteroides abscessus	Mycobacteroides abscessus abscessus 196	Complete
Bacteria	2795385595	Genome Analysis (Isolate)	merB only	0										1	0		2796399962									Actinobacteria	Actinobacteria	Corynebacteriales	Mycobacteriaceae	Mycobacteroides	Mycobacteroides abscessus	Mycobacteroides abscessus abscessus 199	Complete
Bacteria	2795385969	Genome Analysis (Isolate)	merB only	0										1	0		2798330194									Actinobacteria	Actinobacteria	Corynebacteriales	Mycobacteriaceae	Mycobacteroides	Mycobacteroides abscessus	Mycobacteroides abscessus abscessus 2	Complete
Bacteria	2799113083	Genome Analysis (Isolate)	merB only	0										1	0		2801488013									Actinobacteria	Actinobacteria	Corynebacteriales	Mycobacteriaceae	Mycobacteroides	Mycobacteroides abscessus	Mycobacteroides abscessus abscessus 210	Complete
Bacteria	2799113245	Genome Analysis (Isolate)	merB only	0										1	0		2802314057									Actinobacteria	Actinobacteria	Corynebacteriales	Mycobacteriaceae	Mycobacteroides	Mycobacteroides abscessus	Mycobacteroides abscessus abscessus 214	Complete
Bacteria	2799113243	Genome Analysis (Isolate)	merB only	0										1	0		2802303428									Actinobacteria	Actinobacteria	Corynebacteriales	Mycobacteriaceae	Mycobacteroides	Mycobacteroides abscessus	Mycobacteroides abscessus abscessus 215	Complete
Bacteria	2802429113	Genome Analysis (Isolate)	merB only	0										1	0		2804032487									Actinobacteria	Actinobacteria	Corynebacteriales	Mycobacteriaceae	Mycobacteroides	Mycobacteroides abscessus	Mycobacteroides abscessus abscessus 217	Complete
Bacteria	2799113081	Genome Analysis (Isolate)	merB only	0										1	0		2801476639									Actinobacteria	Actinobacteria	Corynebacteriales	Mycobacteriaceae	Mycobacteroides	Mycobacteroides abscessus	Mycobacteroides abscessus abscessus 223	Complete
Bacteria	2802429117	Genome Analysis (Isolate)	merB only	0										1	0		2804053291									Actinobacteria	Actinobacteria	Corynebacteriales	Mycobacteriaceae	Mycobacteroides	Mycobacteroides abscessus	Mycobacteroides abscessus abscessus 229	Complete
Bacteria	2799113084	Genome Analysis (Isolate)	merB only	0										1	0		2801491849									Actinobacteria	Actinobacteria	Corynebacteriales	Mycobacteriaceae	Mycobacteroides	Mycobacteroides abscessus	Mycobacteroides abscessus abscessus 230	Complete
Bacteria	2802429122	Genome Analysis (Isolate)	merB only	0										1	0		2804076490									Actinobacteria	Actinobacteria	Corynebacteriales	Mycobacteriaceae	Mycobacteroides	Mycobacteroides abscessus	Mycobacteroides abscessus abscessus 231	Complete
Bacteria	2799113077	Genome Analysis (Isolate)	merB only	0										1	0		2801458007									Actinobacteria	Actinobacteria	Corynebacteriales	Mycobacteriaceae	Mycobacteroides	Mycobacteroides abscessus	Mycobacteroides abscessus abscessus 232	Complete
Bacteria	2795385680	Genome Analysis (Isolate)	merB only	0										1	0		2796839338									Actinobacteria	Actinobacteria	Corynebacteriales	Mycobacteriaceae	Mycobacteroides	Mycobacteroides abscessus	Mycobacteroides abscessus abscessus 24	Complete
Bacteria	2795385714	Genome Analysis (Isolate)	merB only	0										1	0		2797014278									Actinobacteria	Actinobacteria	Corynebacteriales	Mycobacteriaceae	Mycobacteroides	Mycobacteroides abscessus	Mycobacteroides abscessus abscessus 242	Complete
Bacteria	2795385654	Genome Analysis (Isolate)	merB only	0										1	0		2796701296									Actinobacteria	Actinobacteria	Corynebacteriales	Mycobacteriaceae	Mycobacteroides	Mycobacteroides abscessus	Mycobacteroides abscessus abscessus 25	Complete
Bacteria	2802429114	Genome Analysis (Isolate)	merB only	0										1	0		2804037410									Actinobacteria	Actinobacteria	Corynebacteriales	Mycobacteriaceae	Mycobacteroides	Mycobacteroides abscessus	Mycobacteroides abscessus abscessus 250	Complete
Bacteria	2799113037	Genome Analysis (Isolate)	merB only	0										1	0		2801253521									Actinobacteria	Actinobacteria	Corynebacteriales	Mycobacteriaceae	Mycobacteroides	Mycobacteroides abscessus	Mycobacteroides abscessus abscessus 251	Complete
Bacteria	2802429115	Genome Analysis (Isolate)	merB only	0										1	0		2804040918									Actinobacteria	Actinobacteria	Corynebacteriales	Mycobacteriaceae	Mycobacteroides	Mycobacteroides abscessus	Mycobacteroides abscessus abscessus 252	Complete
Bacteria	2802429123	Genome Analysis (Isolate)	merB only	0										1	0		2804085103									Actinobacteria	Actinobacteria	Corynebacteriales	Mycobacteriaceae	Mycobacteroides	Mycobacteroides abscessus	Mycobacteroides abscessus abscessus 253	Complete
Bacteria	2802428998	Genome Analysis (Isolate)	merB only	0										1	0		2803447162									Actinobacteria	Actinobacteria	Corynebacteriales	Mycobacteriaceae	Mycobacteroides	Mycobacteroides abscessus	Mycobacteroides abscessus abscessus 258	Complete
Bacteria	2799113055	Genome Analysis (Isolate)	merB only	0										1	0		2801346095									Actinobacteria	Actinobacteria	Corynebacteriales	Mycobacteriaceae	Mycobacteroides	Mycobacteroides abscessus	Mycobacteroides abscessus abscessus 267	Complete
Bacteria	2802428991	Genome Analysis (Isolate)	merB only	0										1	0		2803412787									Actinobacteria	Actinobacteria	Corynebacteriales	Mycobacteriaceae	Mycobacteroides	Mycobacteroides abscessus	Mycobacteroides abscessus abscessus 272	Complete
Bacteria	2802428990	Genome Analysis (Isolate)	merB only	0										1	0		2803406845									Actinobacteria	Actinobacteria	Corynebacteriales	Mycobacteriaceae	Mycobacteroides	Mycobacteroides abscessus	Mycobacteroides abscessus abscessus 273	Complete
Bacteria	2799113165	Genome Analysis (Isolate)	merB only	0										1	0		2801904241									Actinobacteria	Actinobacteria	Corynebacteriales	Mycobacteriaceae	Mycobacteroides	Mycobacteroides abscessus	Mycobacteroides abscessus abscessus 28	Complete
Bacteria	2802428988	Genome Analysis (Isolate)	merB only	0										1	0		2803396517									Actinobacteria	Actinobacteria	Corynebacteriales	Mycobacteriaceae	Mycobacteroides	Mycobacteroides abscessus	Mycobacteroides abscessus abscessus 281	Complete
Bacteria	2802428992	Genome Analysis (Isolate)	merB only	0										1	0		2803417132									Actinobacteria	Actinobacteria	Corynebacteriales	Mycobacteriaceae	Mycobacteroides	Mycobacteroides abscessus	Mycobacteroides abscessus abscessus 283	Complete
Bacteria	2795385769	Genome Analysis (Isolate)	merB only	0										1	0		2797298500									Actinobacteria	Actinobacteria	Corynebacteriales	Mycobacteriaceae	Mycobacteroides	Mycobacteroides abscessus	Mycobacteroides abscessus abscessus 285	Complete
Bacteria	2802428959	Genome Analysis (Isolate)	merB only	0										1	0		2803249445									Actinobacteria	Actinobacteria	Corynebacteriales	Mycobacteriaceae	Mycobacteroides	Mycobacteroides abscessus	Mycobacteroides abscessus abscessus 293	Complete
Bacteria	2802428938	Genome Analysis (Isolate)	merB only	0										1	0		2803137240									Actinobacteria	Actinobacteria	Corynebacteriales	Mycobacteriaceae	Mycobacteroides	Mycobacteroides abscessus	Mycobacteroides abscessus abscessus 296	Complete
Bacteria	2802428941	Genome Analysis (Isolate)	merB only	0										1	0		2803154318									Actinobacteria	Actinobacteria	Corynebacteriales	Mycobacteriaceae	Mycobacteroides	Mycobacteroides abscessus	Mycobacteroides abscessus abscessus 297	Complete
Bacteria	2795385770	Genome Analysis (Isolate)	merB only	0										1	0		2797301143									Actinobacteria	Actinobacteria	Corynebacteriales	Mycobacteriaceae	Mycobacteroides	Mycobacteroides abscessus	Mycobacteroides abscessus abscessus 298	Complete
Bacteria	2802428961	Genome Analysis (Isolate)	merB only	0										1	0		2803255928									Actinobacteria	Actinobacteria	Corynebacteriales	Mycobacteriaceae	Mycobacteroides	Mycobacteroides abscessus	Mycobacteroides abscessus abscessus 299	Complete
Bacteria	2795385956	Genome Analysis (Isolate)	merB only	0										1	0		2798264762									Actinobacteria	Actinobacteria	Corynebacteriales	Mycobacteriaceae	Mycobacteroides	Mycobacteroides abscessus	Mycobacteroides abscessus abscessus 30	Complete
Bacteria	2795385771	Genome Analysis (Isolate)	merB only	0										1	0		2797308112									Actinobacteria	Actinobacteria	Corynebacteriales	Mycobacteriaceae	Mycobacteroides	Mycobacteroides abscessus	Mycobacteroides abscessus abscessus 302	Complete
Bacteria	2802428956	Genome Analysis (Isolate)	merB only	0										1	0		2803228545									Actinobacteria	Actinobacteria	Corynebacteriales	Mycobacteriaceae	Mycobacteroides	Mycobacteroides abscessus	Mycobacteroides abscessus abscessus 310	Complete
Bacteria	2795385766	Genome Analysis (Isolate)	merB only	0										1	0		2797284396									Actinobacteria	Actinobacteria	Corynebacteriales	Mycobacteriaceae	Mycobacteroides	Mycobacteroides abscessus	Mycobacteroides abscessus abscessus 314	Complete
Bacteria	2795385764	Genome Analysis (Isolate)	merB only	0										1	0		2797273996									Actinobacteria	Actinobacteria	Corynebacteriales	Mycobacteriaceae	Mycobacteroides	Mycobacteroides abscessus	Mycobacteroides abscessus abscessus 315	Complete
Bacteria	2802428954	Genome Analysis (Isolate)	merB only	0										1	0		2803219092									Actinobacteria	Actinobacteria	Corynebacteriales	Mycobacteriaceae	Mycobacteroides	Mycobacteroides abscessus	Mycobacteroides abscessus abscessus 318	Complete
Bacteria	2795385957	Genome Analysis (Isolate)	merB only	0										1	0		2798270462									Actinobacteria	Actinobacteria	Corynebacteriales	Mycobacteriaceae	Mycobacteroides	Mycobacteroides abscessus	Mycobacteroides abscessus abscessus 32	Complete
Bacteria	2802429000	Genome Analysis (Isolate)	merB only	0										1	0		2803457516									Actinobacteria	Actinobacteria	Corynebacteriales	Mycobacteriaceae	Mycobacteroides	Mycobacteroides abscessus	Mycobacteroides abscessus abscessus 320	Complete
Bacteria	2795385724	Genome Analysis (Isolate)	merB only	0										1	0		2797068806									Actinobacteria	Actinobacteria	Corynebacteriales	Mycobacteriaceae	Mycobacteroides	Mycobacteroides abscessus	Mycobacteroides abscessus abscessus 323	Complete
Bacteria	2799113254	Genome Analysis (Isolate)	merB only	0										1	0		2802358943									Actinobacteria	Actinobacteria	Corynebacteriales	Mycobacteriaceae	Mycobacteroides	Mycobacteroides abscessus	Mycobacteroides abscessus abscessus 33	Complete
Bacteria	2795385726	Genome Analysis (Isolate)	merB only	0										1	0		2797077000									Actinobacteria	Actinobacteria	Corynebacteriales	Mycobacteriaceae	Mycobacteroides	Mycobacteroides abscessus	Mycobacteroides abscessus abscessus 332	Complete
Bacteria	2795385762	Genome Analysis (Isolate)	merB only	0										1	0		2797264200									Actinobacteria	Actinobacteria	Corynebacteriales	Mycobacteriaceae	Mycobacteroides	Mycobacteroides abscessus	Mycobacteroides abscessus abscessus 336	Complete
Bacteria	2802429027	Genome Analysis (Isolate)	merB only	0										1	0		2803594531									Actinobacteria	Actinobacteria	Corynebacteriales	Mycobacteriaceae	Mycobacteroides	Mycobacteroides abscessus	Mycobacteroides abscessus abscessus 338	Complete
Bacteria	2795386043	Genome Analysis (Isolate)	merB only	0										1	0		2798716867									Actinobacteria	Actinobacteria	Corynebacteriales	Mycobacteriaceae	Mycobacteroides	Mycobacteroides abscessus	Mycobacteroides abscessus abscessus 339	Complete
Bacteria	2795385676	Genome Analysis (Isolate)	merB only	0										1	0		2796817896									Actinobacteria	Actinobacteria	Corynebacteriales	Mycobacteriaceae	Mycobacteroides	Mycobacteroides abscessus	Mycobacteroides abscessus abscessus 34	Complete
Bacteria	2795386047	Genome Analysis (Isolate)	merB only	0										1	0		2798734956									Actinobacteria	Actinobacteria	Corynebacteriales	Mycobacteriaceae	Mycobacteroides	Mycobacteroides abscessus	Mycobacteroides abscessus abscessus 340	Complete
Bacteria	2799113049	Genome Analysis (Isolate)	merB only	0										1	0		2801314024									Actinobacteria	Actinobacteria	Corynebacteriales	Mycobacteriaceae	Mycobacteroides	Mycobacteroides abscessus	Mycobacteroides abscessus abscessus 341	Complete
Bacteria	2802429183	Genome Analysis (Isolate)	merB only	0										1	0		2804390906									Actinobacteria	Actinobacteria	Corynebacteriales	Mycobacteriaceae	Mycobacteroides	Mycobacteroides abscessus	Mycobacteroides abscessus abscessus 349	Complete
Bacteria	2802428896	Genome Analysis (Isolate)	merB only	0										1	0		2802924496									Actinobacteria	Actinobacteria	Corynebacteriales	Mycobacteriaceae	Mycobacteroides	Mycobacteroides abscessus	Mycobacteroides abscessus abscessus 35	Complete
Bacteria	2795385663	Genome Analysis (Isolate)	merB only	0										1	0		2796748619									Actinobacteria	Actinobacteria	Corynebacteriales	Mycobacteriaceae	Mycobacteroides	Mycobacteroides abscessus	Mycobacteroides abscessus abscessus 351	Complete
Bacteria	2795386044	Genome Analysis (Isolate)	merB only	0										1	0		2798718142									Actinobacteria	Actinobacteria	Corynebacteriales	Mycobacteriaceae	Mycobacteroides	Mycobacteroides abscessus	Mycobacteroides abscessus abscessus 365	Complete
Bacteria	2802429069	Genome Analysis (Isolate)	merB only	0										1	0		2803803784									Actinobacteria	Actinobacteria	Corynebacteriales	Mycobacteriaceae	Mycobacteroides	Mycobacteroides abscessus	Mycobacteroides abscessus abscessus 370	Complete
Bacteria	2795386048	Genome Analysis (Isolate)	merB only	0										1	0		2798738742									Actinobacteria	Actinobacteria	Corynebacteriales	Mycobacteriaceae	Mycobacteroides	Mycobacteroides abscessus	Mycobacteroides abscessus abscessus 371	Complete
Bacteria	2802429062	Genome Analysis (Isolate)	merB only	0										1	0		2803770446									Actinobacteria	Actinobacteria	Corynebacteriales	Mycobacteriaceae	Mycobacteroides	Mycobacteroides abscessus	Mycobacteroides abscessus abscessus 372	Complete
Bacteria	2795386051	Genome Analysis (Isolate)	merB only	0										1	0		2798754968									Actinobacteria	Actinobacteria	Corynebacteriales	Mycobacteriaceae	Mycobacteroides	Mycobacteroides abscessus	Mycobacteroides abscessus abscessus 373	Complete
Bacteria	2795386007	Genome Analysis (Isolate)	merB only	0										1	0		2798525628									Actinobacteria	Actinobacteria	Corynebacteriales	Mycobacteriaceae	Mycobacteroides	Mycobacteroides abscessus	Mycobacteroides abscessus abscessus 374	Complete
Bacteria	2795385893	Genome Analysis (Isolate)	merB only	0										1	0		2797934591									Actinobacteria	Actinobacteria	Corynebacteriales	Mycobacteriaceae	Mycobacteroides	Mycobacteroides abscessus	Mycobacteroides abscessus abscessus 376	Complete
Bacteria	2802429094	Genome Analysis (Isolate)	merB only	0										1	0		2803936777									Actinobacteria	Actinobacteria	Corynebacteriales	Mycobacteriaceae	Mycobacteroides	Mycobacteroides abscessus	Mycobacteroides abscessus abscessus 378	Complete
Bacteria	2795386052	Genome Analysis (Isolate)	merB only	0										1	0		2798761657									Actinobacteria	Actinobacteria	Corynebacteriales	Mycobacteriaceae	Mycobacteroides	Mycobacteroides abscessus	Mycobacteroides abscessus abscessus 379	Complete
Bacteria	2802429190	Genome Analysis (Isolate)	merB only	0										1	0		2804426178									Actinobacteria	Actinobacteria	Corynebacteriales	Mycobacteriaceae	Mycobacteroides	Mycobacteroides abscessus	Mycobacteroides abscessus abscessus 381	Complete
Bacteria	2795386050	Genome Analysis (Isolate)	merB only	0										1	0		2798751905									Actinobacteria	Actinobacteria	Corynebacteriales	Mycobacteriaceae	Mycobacteroides	Mycobacteroides abscessus	Mycobacteroides abscessus abscessus 385	Complete
Bacteria	2802428892	Genome Analysis (Isolate)	merB only	0										1	0		2802906689									Actinobacteria	Actinobacteria	Corynebacteriales	Mycobacteriaceae	Mycobacteroides	Mycobacteroides abscessus	Mycobacteroides abscessus abscessus 386	Complete
Bacteria	2795386027	Genome Analysis (Isolate)	merB only	0										1	0		2798631083									Actinobacteria	Actinobacteria	Corynebacteriales	Mycobacteriaceae	Mycobacteroides	Mycobacteroides abscessus	Mycobacteroides abscessus abscessus 387	Complete
Bacteria	2799113109	Genome Analysis (Isolate)	merB only	0										1	0		2801623437									Actinobacteria	Actinobacteria	Corynebacteriales	Mycobacteriaceae	Mycobacteroides	Mycobacteroides abscessus	Mycobacteroides abscessus abscessus 388	Complete
Bacteria	2802429058	Genome Analysis (Isolate)	merB only	0										1	0		2803749793									Actinobacteria	Actinobacteria	Corynebacteriales	Mycobacteriaceae	Mycobacteroides	Mycobacteroides abscessus	Mycobacteroides abscessus abscessus 389	Complete
Bacteria	2799113106	Genome Analysis (Isolate)	merB only	0										1	0		2801607700									Actinobacteria	Actinobacteria	Corynebacteriales	Mycobacteriaceae	Mycobacteroides	Mycobacteroides abscessus	Mycobacteroides abscessus abscessus 399	Complete
Bacteria	2799113107	Genome Analysis (Isolate)	merB only	0										1	0		2801612795									Actinobacteria	Actinobacteria	Corynebacteriales	Mycobacteriaceae	Mycobacteroides	Mycobacteroides abscessus	Mycobacteroides abscessus abscessus 400	Complete
Bacteria	2802428971	Genome Analysis (Isolate)	merB only	0										1	0		2803308413									Actinobacteria	Actinobacteria	Corynebacteriales	Mycobacteriaceae	Mycobacteroides	Mycobacteroides abscessus	Mycobacteroides abscessus abscessus 401	Complete
Bacteria	2795385873	Genome Analysis (Isolate)	merB only	0										1	0		2797833432									Actinobacteria	Actinobacteria	Corynebacteriales	Mycobacteriaceae	Mycobacteroides	Mycobacteroides abscessus	Mycobacteroides abscessus abscessus 406	Complete
Bacteria	2795385847	Genome Analysis (Isolate)	merB only	0										1	0		2797698807									Actinobacteria	Actinobacteria	Corynebacteriales	Mycobacteriaceae	Mycobacteroides	Mycobacteroides abscessus	Mycobacteroides abscessus abscessus 407	Complete
[truncated: 6,149 more rows]
