# Supplementary material for: Expanded Diversity and Phylogeny of mer Genes Broadens Mercury Resistance Paradigms and Reveals an Origin for MerA Among Thermophilic Archaea
Source: Front Microbiol. 2021 Jun 23;12:682605. doi: 10.3389/fmicb.2021.682605 (PMC8261052; doi:10.3389/fmicb.2021.682605)
Supplement: Supplementary file 1 [file Data_Sheet_1.ZIP › Supplementary Table S2_MerA_variants.xlsx]

## Sheet: Supp Table S2
Supplementary Table S2. Description, taxonomy, and accession numbers of variant MerA proteins identified in the genome database.
MerA variant	Description	IMG Gene ID	IMG Genome ID	Domain	Phylum	Class	Order	Family	Genus	Species	Genome Name / Sample Name	GOLD Analysis Project Type
605F	At position 605 the MerA homolog features a phenylalanine(F) instead of a tyrosine (Y)	2597448951	2596583694	Bacteria	Proteobacteria	Deltaproteobacteria	Desulfuromonadales	Geobacteraceae	Geobacter	Geobacter argillaceus	Geobacter argillaceus ATCC BAA-1139	Genome Analysis (Isolate)
605F	At position 605 the MerA homolog features a phenylalanine(F) instead of a tyrosine (Y)	2523631807	2523533522	Bacteria	Proteobacteria	Deltaproteobacteria	Desulfovibrionales	Desulfovibrionaceae	Desulfovibrio	Desulfovibrio longus	Desulfovibrio longus DSM 6739	Genome Analysis (Isolate)
605F	At position 605 the MerA homolog features a phenylalanine(F) instead of a tyrosine (Y)	2686822271	2684623108	Bacteria	Proteobacteria	Deltaproteobacteria	Desulfuromonadales	Desulfuromonadaceae	Desulfuromonas	Desulfuromonas sp. DDH964	Desulfuromonas sp. DDH964	Genome Analysis (Isolate)
605F	At position 605 the MerA homolog features a phenylalanine(F) instead of a tyrosine (Y)	2755932708	2754412765	Bacteria	Candidatus Atribacteria	unclassified	unclassified	unclassified	unclassified	unclassified	Atribacteria bacterium MT.SAG.1	Single Cell Analysis (screened)
605F	At position 605 the MerA homolog features a phenylalanine(F) instead of a tyrosine (Y)	2627613327	2626542200	Bacteria	Candidatus Azambacteria	unclassified	unclassified	unclassified	unclassified	Candidatus Azambacteria bacterium GW2011_GWC2_45_7b	Parcubacteria (Azambacteria) bacterium GW2011_GWC2_45_7b	Metagenome-Assembled Genome
605F	At position 605 the MerA homolog features a phenylalanine(F) instead of a tyrosine (Y)	2710019391	2708743020	Bacteria	Candidatus Blackburnbacteria	unclassified	unclassified	unclassified	unclassified	Candidatus Blackburnbacteria bacterium RIFCSPHIGHO2_01_FULL_43_15b	Candidatus Blackburnbacteria bacterium RIFCSPHIGHO2_01_FULL_43_15b	Metagenome-Assembled Genome
605F	At position 605 the MerA homolog features a phenylalanine(F) instead of a tyrosine (Y)	2710014975	2708743016	Bacteria	Candidatus Daviesbacteria	unclassified	unclassified	unclassified	unclassified	Candidatus Daviesbacteria bacterium RIFCSPHIGHO2_01_FULL_40_24	Candidatus Daviesbacteria bacterium RIFCSPHIGHO2_01_FULL_40_24	Metagenome-Assembled Genome
605F	At position 605 the MerA homolog features a phenylalanine(F) instead of a tyrosine (Y)	2710352879	2710264565	Bacteria	Candidatus Daviesbacteria	unclassified	unclassified	unclassified	unclassified	Candidatus Daviesbacteria bacterium RIFCSPHIGHO2_02_FULL_39_12	Candidatus Daviesbacteria bacterium RIFCSPHIGHO2_02_FULL_39_12	Metagenome-Assembled Genome
605F	At position 605 the MerA homolog features a phenylalanine(F) instead of a tyrosine (Y)	2710355512	2710264568	Bacteria	Candidatus Daviesbacteria	unclassified	unclassified	unclassified	unclassified	Candidatus Daviesbacteria bacterium RIFCSPHIGHO2_02_FULL_40_16	Candidatus Daviesbacteria bacterium RIFCSPHIGHO2_02_FULL_40_16	Metagenome-Assembled Genome
605F	At position 605 the MerA homolog features a phenylalanine(F) instead of a tyrosine (Y)	2711151208	2710723856	Bacteria	Candidatus Daviesbacteria	unclassified	unclassified	unclassified	unclassified	Candidatus Daviesbacteria bacterium RIFCSPLOWO2_01_FULL_39_23	Candidatus Daviesbacteria bacterium RIFCSPLOWO2_01_FULL_39_23	Metagenome-Assembled Genome
605F	At position 605 the MerA homolog features a phenylalanine(F) instead of a tyrosine (Y)	2712775045	2711768280	Bacteria	Candidatus Daviesbacteria	unclassified	unclassified	unclassified	unclassified	Candidatus Daviesbacteria bacterium RIFCSPLOWO2_02_FULL_39_13	Candidatus Daviesbacteria bacterium RIFCSPLOWO2_02_FULL_39_13	Metagenome-Assembled Genome
605F	At position 605 the MerA homolog features a phenylalanine(F) instead of a tyrosine (Y)	2627676549	2626542278	Bacteria	Candidatus Daviesbacteria	unclassified	unclassified	unclassified	unclassified	Candidatus Daviesbacteria bacterium GW2011_GWA2_39_33	Microgenomates (Daviesbacteria) bacterium GW2011_GWA2_39_33	Metagenome-Assembled Genome
605F	At position 605 the MerA homolog features a phenylalanine(F) instead of a tyrosine (Y)	2627846790	2626542482	Bacteria	Candidatus Daviesbacteria	unclassified	unclassified	unclassified	unclassified	Candidatus Daviesbacteria bacterium GW2011_GWC2_40_12	Microgenomates (Daviesbacteria) bacterium GW2011_GWC2_40_12	Metagenome-Assembled Genome
605F	At position 605 the MerA homolog features a phenylalanine(F) instead of a tyrosine (Y)	2709239332	2708742605	Bacteria	Candidatus Giovannonibacteria	unclassified	unclassified	unclassified	unclassified	Candidatus Giovannonibacteria bacterium GWA2_45_15	Candidatus Giovannonibacteria bacterium GWA2_45_15	Metagenome-Assembled Genome
605F	At position 605 the MerA homolog features a phenylalanine(F) instead of a tyrosine (Y)	2709847242	2708742855	Bacteria	Candidatus Giovannonibacteria	unclassified	unclassified	unclassified	unclassified	Candidatus Giovannonibacteria bacterium RIFCSPHIGHO2_01_45_12	Candidatus Giovannonibacteria bacterium RIFCSPHIGHO2_01_45_12	Metagenome-Assembled Genome
605F	At position 605 the MerA homolog features a phenylalanine(F) instead of a tyrosine (Y)	2709892280	2708742894	Bacteria	Candidatus Giovannonibacteria	unclassified	unclassified	unclassified	unclassified	Candidatus Giovannonibacteria bacterium RIFCSPHIGHO2_01_FULL_44_100	Candidatus Giovannonibacteria bacterium RIFCSPHIGHO2_01_FULL_44_100	Metagenome-Assembled Genome
605F	At position 605 the MerA homolog features a phenylalanine(F) instead of a tyrosine (Y)	2710331892	2710264544	Bacteria	Candidatus Giovannonibacteria	unclassified	unclassified	unclassified	unclassified	Candidatus Giovannonibacteria bacterium RIFCSPHIGHO2_02_FULL_45_40	Candidatus Giovannonibacteria bacterium RIFCSPHIGHO2_02_FULL_45_40	Metagenome-Assembled Genome
605F	At position 605 the MerA homolog features a phenylalanine(F) instead of a tyrosine (Y)	2710853888	2710723579	Bacteria	Candidatus Giovannonibacteria	unclassified	unclassified	unclassified	unclassified	Candidatus Giovannonibacteria bacterium RIFCSPHIGHO2_12_FULL_45_19	Candidatus Giovannonibacteria bacterium RIFCSPHIGHO2_12_FULL_45_19	Metagenome-Assembled Genome
605F	At position 605 the MerA homolog features a phenylalanine(F) instead of a tyrosine (Y)	2711121404	2710723822	Bacteria	Candidatus Giovannonibacteria	unclassified	unclassified	unclassified	unclassified	Candidatus Giovannonibacteria bacterium RIFCSPLOWO2_01_FULL_45_140	Candidatus Giovannonibacteria bacterium RIFCSPLOWO2_01_FULL_45_140	Metagenome-Assembled Genome
605F	At position 605 the MerA homolog features a phenylalanine(F) instead of a tyrosine (Y)	2711481562	2710724098	Bacteria	Candidatus Giovannonibacteria	unclassified	unclassified	unclassified	unclassified	Candidatus Giovannonibacteria bacterium RIFCSPLOWO2_02_FULL_45_28	Candidatus Giovannonibacteria bacterium RIFCSPLOWO2_02_FULL_45_28	Metagenome-Assembled Genome
605F	At position 605 the MerA homolog features a phenylalanine(F) instead of a tyrosine (Y)	2713013576	2711768394	Bacteria	Candidatus Giovannonibacteria	unclassified	unclassified	unclassified	unclassified	Candidatus Giovannonibacteria bacterium RIFCSPLOWO2_12_FULL_44_25	Candidatus Giovannonibacteria bacterium RIFCSPLOWO2_12_FULL_44_25	Metagenome-Assembled Genome
605F	At position 605 the MerA homolog features a phenylalanine(F) instead of a tyrosine (Y)	2627722686	2626542334	Bacteria	Candidatus Giovannonibacteria	unclassified	unclassified	unclassified	unclassified	Candidatus Giovannonibacteria bacterium GW2011_GWA1_44_25	Parcubacteria (Giovannonibacteria) bacterium GW2011_GWA1_44_25	Metagenome-Assembled Genome
605F	At position 605 the MerA homolog features a phenylalanine(F) instead of a tyrosine (Y)	2627591904	2626542175	Bacteria	Candidatus Giovannonibacteria	unclassified	unclassified	unclassified	unclassified	Candidatus Giovannonibacteria bacterium GW2011_GWB1_46_20	Parcubacteria (Giovannonibacteria) bacterium GW2011_GWB1_46_20	Metagenome-Assembled Genome
605F	At position 605 the MerA homolog features a phenylalanine(F) instead of a tyrosine (Y)	2627219367	2626541731	Bacteria	Candidatus Gottesmanbacteria	unclassified	unclassified	unclassified	unclassified	Candidatus Gottesmanbacteria bacterium GW2011_GWA2_43_14	Microgenomates (Gottesmanbacteria) bacterium GW2011_GWA2_43_14	Metagenome-Assembled Genome
605F	At position 605 the MerA homolog features a phenylalanine(F) instead of a tyrosine (Y)	2787012734	2786546246	Bacteria	Candidatus Kaiserbacteria	unclassified	unclassified	unclassified	unclassified	Candidatus Kaiserbacteria bacterium CG_4_8_14_3_um_filter_38_9	Candidatus Kaiserbacteria bacterium CG_4_8_14_3_um_filter_38_9	Metagenome-Assembled Genome
605F	At position 605 the MerA homolog features a phenylalanine(F) instead of a tyrosine (Y)	2599792761	2599185253	Bacteria	Candidatus Kryptonia	unclassified	unclassified	unclassified	Candidatus Thermokryptus	Candidatus Thermokryptus mobilis	Candidatus Thermokryptus mobilis GFM JGI-1	Metagenome-Assembled Genome
605F	At position 605 the MerA homolog features a phenylalanine(F) instead of a tyrosine (Y)	2265023592	2264867153	Bacteria	Candidatus Microgenomates	unclassified	unclassified	unclassified	unclassified	Microgenomates bacterium SCGC AAA011-L05	Microgenomates bacterium SCGC AAA011-L05 (contamination screened)	Single Cell Analysis (screened)
605F	At position 605 the MerA homolog features a phenylalanine(F) instead of a tyrosine (Y)	2657191144	2654588189	Bacteria	Candidatus Microgenomates	unclassified	unclassified	unclassified	unclassified	unclassified	Woesebacteria archaeum AG-138-B17 (unscreened)	Single Cell Analysis (unscreened)
605F	At position 605 the MerA homolog features a phenylalanine(F) instead of a tyrosine (Y)	2786141368	2785511075	Bacteria	Candidatus Pacebacteria	unclassified	unclassified	unclassified	unclassified	Candidatus Pacebacteria bacterium CG10_big_fil_rev_8_21_14_0_10_56_10	Candidatus Pacebacteria bacterium CG10_big_fil_rev_8_21_14_0_10_56_10	Metagenome-Assembled Genome
605F	At position 605 the MerA homolog features a phenylalanine(F) instead of a tyrosine (Y)	2265014888	2264867138	Bacteria	Candidatus Parcubacteria	unclassified	unclassified	unclassified	unclassified	Parcubacteria bacterium SCGC AAA011-A09	Parcubacteria bacterium SCGC AAA011-A09 (contamination screened)	Single Cell Analysis (screened)
605F	At position 605 the MerA homolog features a phenylalanine(F) instead of a tyrosine (Y)	2658414776	2657245202	Bacteria	Candidatus Parcubacteria	unclassified	unclassified	unclassified	unclassified	unclassified	Wolfe bacterium AG-138-K03 (unscreened)	Single Cell Analysis (unscreened)
605F	At position 605 the MerA homolog features a phenylalanine(F) instead of a tyrosine (Y)	2787044222	2786546273	Bacteria	Candidatus Peregrinibacteria	unclassified	unclassified	unclassified	unclassified	Candidatus Peregrinibacteria bacterium CG_4_9_14_3_um_filter_49_12	Candidatus Peregrinibacteria bacterium CG_4_9_14_3_um_filter_49_12	Metagenome-Assembled Genome
605F	At position 605 the MerA homolog features a phenylalanine(F) instead of a tyrosine (Y)	2787033622	2786546264	Bacteria	Candidatus Peregrinibacteria	unclassified	unclassified	unclassified	unclassified	Candidatus Peregrinibacteria bacterium CG1_02_54_53	Candidatus Peregrinibacteria bacterium CG1_02_54_53	Metagenome-Assembled Genome
605F	At position 605 the MerA homolog features a phenylalanine(F) instead of a tyrosine (Y)	2787050410	2786546278	Bacteria	Candidatus Peregrinibacteria	unclassified	unclassified	unclassified	unclassified	Candidatus Peregrinibacteria bacterium CG10_big_fil_rev_8_21_14_0_10_49_10	Candidatus Peregrinibacteria bacterium CG10_big_fil_rev_8_21_14_0_10_49_10	Metagenome-Assembled Genome
605F	At position 605 the MerA homolog features a phenylalanine(F) instead of a tyrosine (Y)	2787037870	2786546268	Bacteria	Candidatus Peregrinibacteria	unclassified	unclassified	unclassified	unclassified	Candidatus Peregrinibacteria bacterium CG10_big_fil_rev_8_21_14_0_10_49_24	Candidatus Peregrinibacteria bacterium CG10_big_fil_rev_8_21_14_0_10_49_24	Metagenome-Assembled Genome
605F	At position 605 the MerA homolog features a phenylalanine(F) instead of a tyrosine (Y)	2787033232	2786546263	Bacteria	Candidatus Peregrinibacteria	unclassified	unclassified	unclassified	unclassified	Candidatus Peregrinibacteria bacterium CG11_big_fil_rev_8_21_14_0_20_49_14	Candidatus Peregrinibacteria bacterium CG11_big_fil_rev_8_21_14_0_20_49_14	Metagenome-Assembled Genome
605F	At position 605 the MerA homolog features a phenylalanine(F) instead of a tyrosine (Y)	2658416241	2657245207	Bacteria	Candidatus Roizmanbacteria	unclassified	unclassified	unclassified	unclassified	Candidatus Roizmanbacteria bacterium	Roizmanbacteria bacterium AG-138-M08 (contamination screened)	Single Cell Analysis (screened)
605F	At position 605 the MerA homolog features a phenylalanine(F) instead of a tyrosine (Y)	2658415824	2657245206	Bacteria	Candidatus Roizmanbacteria	unclassified	unclassified	unclassified	unclassified	Candidatus Roizmanbacteria bacterium	Roizmanbacteria bacterium AG-138-M08 (unscreened)	Single Cell Analysis (unscreened)
605F	At position 605 the MerA homolog features a phenylalanine(F) instead of a tyrosine (Y)	2708976872	2708742480	Bacteria	Chloroflexi	Dehalococcoidia	unclassified	unclassified	unclassified	Dehalococcoidia bacterium SCGC AG-205-C19	Dehalococcoidia bacterium SCGC AG-205-C19 (contamination screened)	Single Cell Analysis (screened)
605F	At position 605 the MerA homolog features a phenylalanine(F) instead of a tyrosine (Y)	2711584116	2710724127	Bacteria	Chloroflexi	Dehalococcoidia	unclassified	unclassified	unclassified	Dehalococcoidia bacterium SCGC AG-205-F21	Dehalococcoidia bacterium SCGC AG-205-F21 (contamination screened)	Single Cell Analysis (screened)
605F	At position 605 the MerA homolog features a phenylalanine(F) instead of a tyrosine (Y)	2708980428	2708742482	Bacteria	Chloroflexi	Dehalococcoidia	unclassified	unclassified	unclassified	Dehalococcoidia bacterium SCGC AG-205-I03	Dehalococcoidia bacterium SCGC AG-205-I03 (contamination screened)	Single Cell Analysis (screened)
605F	At position 605 the MerA homolog features a phenylalanine(F) instead of a tyrosine (Y)	2708563277	2706794984	Bacteria	Chloroflexi	Dehalococcoidia	unclassified	unclassified	unclassified	Dehalococcoidia bacterium SCGC AG-205-J23	Dehalococcoidia bacterium SCGC AG-205-J23 (contamination screened)	Single Cell Analysis (screened)
605F	At position 605 the MerA homolog features a phenylalanine(F) instead of a tyrosine (Y)	2708574899	2706794990	Bacteria	Chloroflexi	Dehalococcoidia	unclassified	unclassified	unclassified	Dehalococcoidia bacterium SCGC AG-205-K17	Dehalococcoidia bacterium SCGC AG-205-K17 (contamination screened)	Single Cell Analysis (screened)
605F	At position 605 the MerA homolog features a phenylalanine(F) instead of a tyrosine (Y)	2708535759	2706794968	Bacteria	Chloroflexi	Dehalococcoidia	unclassified	unclassified	unclassified	Dehalococcoidia bacterium SCGC AG-205-N19	Dehalococcoidia bacterium SCGC AG-205-N19 (contamination screened)	Single Cell Analysis (screened)
605F	At position 605 the MerA homolog features a phenylalanine(F) instead of a tyrosine (Y)	2708543762	2706794974	Bacteria	Chloroflexi	Dehalococcoidia	unclassified	unclassified	unclassified	Dehalococcoidia bacterium SCGC AG-206-G16	Dehalococcoidia bacterium SCGC AG-206-G16 (contamination screened)	Single Cell Analysis (screened)
605F	At position 605 the MerA homolog features a phenylalanine(F) instead of a tyrosine (Y)	2517272356	2517093047	Bacteria	Proteobacteria	Deltaproteobacteria	unclassified	unclassified	Deferrisoma	Deferrisoma camini	Deferrisoma camini S3R1	Genome Analysis (Isolate)
605Y	At position 605 the MerA homolog features a tyrosine (Y) instead of a phenylalanine(F)	2730032875	2728369326	Archaea	Euryarchaeota	Archaeoglobi	Archaeoglobales	Archaeoglobaceae	Archaeoglobus	Archaeoglobus sp. JdFR-24	Archaeoglobus sp. JdFR-24	Metagenome-Assembled Genome
605Y	At position 605 the MerA homolog features a tyrosine (Y) instead of a phenylalanine(F)	2730005537	2728369308	Archaea	Euryarchaeota	Archaeoglobi	Archaeoglobales	Archaeoglobaceae	Archaeoglobus	Archaeoglobus sp. JdFR-37	Archaeoglobus sp. JdFR-37	Metagenome-Assembled Genome
