# Supplementary material for: Expanded Diversity and Phylogeny of mer Genes Broadens Mercury Resistance Paradigms and Reveals an Origin for MerA Among Thermophilic Archaea
Source: Front Microbiol. 2021 Jun 23;12:682605. doi: 10.3389/fmicb.2021.682605 (PMC8261052; doi:10.3389/fmicb.2021.682605)
Supplement: Supplementary file 1 [file Data_Sheet_1.ZIP › Supplementary Table S3_MerB_variants.xlsx]

## Sheet: Supp. Table S3
Supplementary Table S3. Description, taxonomy, and accession numbers of variant MerB proteins identified in the genome database.
MerB variant	Description	IMG Gene ID	IMG Genome ID	Domain	Phylum	Class	Order	Family	Genus	Species	Genome Name / Sample Name	GOLD Analysis Project Type
117alt	At position 117 the MerB-like homolog features an alternative to cysteine (Cys) aminoacid	2730021839	2728369320	Archaea	Candidatus Hydrothermarchaeota	unclassified	unclassified	unclassified	unclassified	Candidatus Hydrothermarchaeota archaeon JdFR-18	Candidatus Hydrothermarchaeota archaeon JdFR-18	Metagenome-Assembled Genome
117alt	At position 117 the MerB-like homolog features an alternative to cysteine (Cys) aminoacid	2795464071	2795385328	Archaea	Euryarchaeota	Halobacteria	Halobacteriales	Halobacteriaceae	unclassified	unclassified	Uncultured Halobacteriaceae archaeon SG1_68_8	Metagenome-Assembled Genome
117alt	At position 117 the MerB-like homolog features an alternative to cysteine (Cys) aminoacid	2515767294	2515154140	Bacteria	Actinobacteria	Actinobacteria	Propionibacteriales	Nocardioidaceae	Kribbella	Kribbella catacumbae	Kribbella catacumbae DSM 19601	Genome Analysis (Isolate)
117alt	At position 117 the MerB-like homolog features an alternative to cysteine (Cys) aminoacid	2515767845	2515154140	Bacteria	Actinobacteria	Actinobacteria	Propionibacteriales	Nocardioidaceae	Kribbella	Kribbella catacumbae	Kribbella catacumbae DSM 19601	Genome Analysis (Isolate)
117alt	At position 117 the MerB-like homolog features an alternative to cysteine (Cys) aminoacid	2515770688	2515154140	Bacteria	Actinobacteria	Actinobacteria	Propionibacteriales	Nocardioidaceae	Kribbella	Kribbella catacumbae	Kribbella catacumbae DSM 19601	Genome Analysis (Isolate)
117alt	At position 117 the MerB-like homolog features an alternative to cysteine (Cys) aminoacid	2515771685	2515154140	Bacteria	Actinobacteria	Actinobacteria	Propionibacteriales	Nocardioidaceae	Kribbella	Kribbella catacumbae	Kribbella catacumbae DSM 19601	Genome Analysis (Isolate)
117alt	At position 117 the MerB-like homolog features an alternative to cysteine (Cys) aminoacid	2515773212	2515154140	Bacteria	Actinobacteria	Actinobacteria	Propionibacteriales	Nocardioidaceae	Kribbella	Kribbella catacumbae	Kribbella catacumbae DSM 19601	Genome Analysis (Isolate)
117alt	At position 117 the MerB-like homolog features an alternative to cysteine (Cys) aminoacid	2735028573	2734482011	Bacteria	Chloroflexi	Chloroflexia	Chloroflexales	Roseiflexaceae	Kouleothrix	Kouleothrix aurantiaca	Kouleothrix aurantiaca COM-B	Genome Analysis (Isolate)
117alt	At position 117 the MerB-like homolog features an alternative to cysteine (Cys) aminoacid	2869202871	2869202438	Bacteria	Actinobacteria	Actinobacteria	Corynebacteriales	Mycobacteriaceae	Mycolicibacterium	Mycolicibacterium llatzerense	Mycolicibacterium llatzerense EDP_4	Genome Analysis (Isolate)
117alt	At position 117 the MerB-like homolog features an alternative to cysteine (Cys) aminoacid	2869203976	2869202438	Bacteria	Actinobacteria	Actinobacteria	Corynebacteriales	Mycobacteriaceae	Mycolicibacterium	Mycolicibacterium llatzerense	Mycolicibacterium llatzerense EDP_4	Genome Analysis (Isolate)
117alt	At position 117 the MerB-like homolog features an alternative to cysteine (Cys) aminoacid	2869208814	2869202438	Bacteria	Actinobacteria	Actinobacteria	Corynebacteriales	Mycobacteriaceae	Mycolicibacterium	Mycolicibacterium llatzerense	Mycolicibacterium llatzerense EDP_4	Genome Analysis (Isolate)
117alt	At position 117 the MerB-like homolog features an alternative to cysteine (Cys) aminoacid	2516915739	2516653049	Bacteria	Actinobacteria	Actinobacteria	Sporichthyales	Sporichthyaceae	Sporichthya	Sporichthya polymorpha	Sporichthya polymorpha DSM 43042	Genome Analysis (Isolate)
117alt	At position 117 the MerB-like homolog features an alternative to cysteine (Cys) aminoacid	2516917023	2516653049	Bacteria	Actinobacteria	Actinobacteria	Sporichthyales	Sporichthyaceae	Sporichthya	Sporichthya polymorpha	Sporichthya polymorpha DSM 43042	Genome Analysis (Isolate)
117alt	At position 117 the MerB-like homolog features an alternative to cysteine (Cys) aminoacid	2516917104	2516653049	Bacteria	Actinobacteria	Actinobacteria	Sporichthyales	Sporichthyaceae	Sporichthya	Sporichthya polymorpha	Sporichthya polymorpha DSM 43042	Genome Analysis (Isolate)
117alt	At position 117 the MerB-like homolog features an alternative to cysteine (Cys) aminoacid	2516917114	2516653049	Bacteria	Actinobacteria	Actinobacteria	Sporichthyales	Sporichthyaceae	Sporichthya	Sporichthya polymorpha	Sporichthya polymorpha DSM 43042	Genome Analysis (Isolate)
117alt	At position 117 the MerB-like homolog features an alternative to cysteine (Cys) aminoacid	2646532819	2645727686	Bacteria	Actinobacteria	Actinobacteria	Pseudonocardiales	Pseudonocardiaceae	Kibdelosporangium	Kibdelosporangium sp. MJ126-NF4	Kibdelosporangium sp. MJ126-NF4	Genome Analysis (Isolate)
117alt	At position 117 the MerB-like homolog features an alternative to cysteine (Cys) aminoacid	2821243890	2821241899	Bacteria	Actinobacteria	Actinobacteria	Micrococcales	Microbacteriaceae	Leifsonia	Leifsonia aquatica	Leifsonia aquatica DSM 20146	Genome Analysis (Isolate)
117alt	At position 117 the MerB-like homolog features an alternative to cysteine (Cys) aminoacid	2821244586	2821241899	Bacteria	Actinobacteria	Actinobacteria	Micrococcales	Microbacteriaceae	Leifsonia	Leifsonia aquatica	Leifsonia aquatica DSM 20146	Genome Analysis (Isolate)
117alt	At position 117 the MerB-like homolog features an alternative to cysteine (Cys) aminoacid	2821245942	2821241899	Bacteria	Actinobacteria	Actinobacteria	Micrococcales	Microbacteriaceae	Leifsonia	Leifsonia aquatica	Leifsonia aquatica DSM 20146	Genome Analysis (Isolate)
117alt	At position 117 the MerB-like homolog features an alternative to cysteine (Cys) aminoacid	2689164288	2687453533	Bacteria	Actinobacteria	Actinobacteria	Pseudonocardiales	Pseudonocardiaceae	Alloactinosynnema	Alloactinosynnema sp. L-07	Alloactinosynnema sp. L-07	Genome Analysis (Isolate)
117alt	At position 117 the MerB-like homolog features an alternative to cysteine (Cys) aminoacid	2689166629	2687453533	Bacteria	Actinobacteria	Actinobacteria	Pseudonocardiales	Pseudonocardiaceae	Alloactinosynnema	Alloactinosynnema sp. L-07	Alloactinosynnema sp. L-07	Genome Analysis (Isolate)
117alt	At position 117 the MerB-like homolog features an alternative to cysteine (Cys) aminoacid	2641730038	2639763038	Bacteria	Actinobacteria	Actinobacteria	Jiangellales	Jiangellaceae	Jiangella	Jiangella alkaliphila	Jiangella alkaliphila KCTC 19222	Genome Analysis (Isolate)
117alt	At position 117 the MerB-like homolog features an alternative to cysteine (Cys) aminoacid	2641731194	2639763038	Bacteria	Actinobacteria	Actinobacteria	Jiangellales	Jiangellaceae	Jiangella	Jiangella alkaliphila	Jiangella alkaliphila KCTC 19222	Genome Analysis (Isolate)
117alt	At position 117 the MerB-like homolog features an alternative to cysteine (Cys) aminoacid	2772759574	2772190740	Bacteria	Actinobacteria	Actinobacteria	Pseudonocardiales	Pseudonocardiaceae	Kibdelosporangium	Kibdelosporangium aridum	Kibdelosporangium aridum largum NRRL B-24462	Genome Analysis (Isolate)
117alt	At position 117 the MerB-like homolog features an alternative to cysteine (Cys) aminoacid	2739678106	2739367682	Bacteria	Actinobacteria	Actinobacteria	unclassified	unclassified	unclassified	Actinobacteria bacterium	Actinobacteria bacterium JGI 01_K18_4000m (contamination screened)	Single Cell Analysis (screened)
117alt	At position 117 the MerB-like homolog features an alternative to cysteine (Cys) aminoacid	2739678862	2739367682	Bacteria	Actinobacteria	Actinobacteria	unclassified	unclassified	unclassified	Actinobacteria bacterium	Actinobacteria bacterium JGI 01_K18_4000m (contamination screened)	Single Cell Analysis (screened)
117alt	At position 117 the MerB-like homolog features an alternative to cysteine (Cys) aminoacid	2739678941	2739367682	Bacteria	Actinobacteria	Actinobacteria	unclassified	unclassified	unclassified	Actinobacteria bacterium	Actinobacteria bacterium JGI 01_K18_4000m (contamination screened)	Single Cell Analysis (screened)
117alt	At position 117 the MerB-like homolog features an alternative to cysteine (Cys) aminoacid	2784470770	2784132109	Bacteria	Actinobacteria	Actinobacteria	Micrococcales	Dermacoccaceae	Dermacoccus	Dermacoccus sp. SAI-028	Dermacoccus sp. SAI-028	Genome Analysis (Isolate)
117alt	At position 117 the MerB-like homolog features an alternative to cysteine (Cys) aminoacid	2784471712	2784132109	Bacteria	Actinobacteria	Actinobacteria	Micrococcales	Dermacoccaceae	Dermacoccus	Dermacoccus sp. SAI-028	Dermacoccus sp. SAI-028	Genome Analysis (Isolate)
117alt	At position 117 the MerB-like homolog features an alternative to cysteine (Cys) aminoacid	2733656833	2731957893	Bacteria	Actinobacteria	Actinobacteria	Micrococcales	Microbacteriaceae	Microbacterium	Microbacterium testaceum	Microbacterium testaceum NS220	Genome Analysis (Isolate)
117alt	At position 117 the MerB-like homolog features an alternative to cysteine (Cys) aminoacid	2733658079	2731957893	Bacteria	Actinobacteria	Actinobacteria	Micrococcales	Microbacteriaceae	Microbacterium	Microbacterium testaceum	Microbacterium testaceum NS220	Genome Analysis (Isolate)
117alt	At position 117 the MerB-like homolog features an alternative to cysteine (Cys) aminoacid	2862871845	2862867363	Bacteria	Actinobacteria	Actinobacteria	Corynebacteriales	Mycobacteriaceae	Mycobacterium	Mycobacterium syngnathidarum	Mycobacterium syngnathidarum 24999	Genome Analysis (Isolate)
117alt	At position 117 the MerB-like homolog features an alternative to cysteine (Cys) aminoacid	2803889182	2802429085	Bacteria	Actinobacteria	Actinobacteria	Corynebacteriales	Mycobacteriaceae	Mycobacteroides	Mycobacteroides abscessus	Mycobacteroides abscessus abscessus 720	Genome Analysis (Isolate)
117alt	At position 117 the MerB-like homolog features an alternative to cysteine (Cys) aminoacid	2677197784	2675903240	Bacteria	Actinobacteria	Actinobacteria	Corynebacteriales	Mycobacteriaceae	Mycolicibacterium	Mycolicibacterium iranicum	Mycolicibacterium iranicum H39	Genome Analysis (Isolate)
117alt	At position 117 the MerB-like homolog features an alternative to cysteine (Cys) aminoacid	2691138210	2690315802	Bacteria	Actinobacteria	Actinobacteria	Corynebacteriales	Mycobacteriaceae	Mycolicibacterium	Mycolicibacterium mucogenicum	Mycolicibacterium mucogenicum CSUR P2099	Genome Analysis (Isolate)
117alt	At position 117 the MerB-like homolog features an alternative to cysteine (Cys) aminoacid	2691138246	2690315802	Bacteria	Actinobacteria	Actinobacteria	Corynebacteriales	Mycobacteriaceae	Mycolicibacterium	Mycolicibacterium mucogenicum	Mycolicibacterium mucogenicum CSUR P2099	Genome Analysis (Isolate)
117alt	At position 117 the MerB-like homolog features an alternative to cysteine (Cys) aminoacid	2833999483	2833997711	Bacteria	Actinobacteria	Actinobacteria	Propionibacteriales	Nocardioidaceae	Nocardioides	Nocardioides panzhihuensis	Nocardioides panzhihuensis DSM 26487	Genome Analysis (Isolate)
117alt	At position 117 the MerB-like homolog features an alternative to cysteine (Cys) aminoacid	2834003683	2833997711	Bacteria	Actinobacteria	Actinobacteria	Propionibacteriales	Nocardioidaceae	Nocardioides	Nocardioides panzhihuensis	Nocardioides panzhihuensis DSM 26487	Genome Analysis (Isolate)
117alt	At position 117 the MerB-like homolog features an alternative to cysteine (Cys) aminoacid	2819434442	2818991319	Bacteria	Actinobacteria	Actinobacteria	Pseudonocardiales	Pseudonocardiaceae	Prauserella	Prauserella muralis	Prauserella muralis DSM 45305	Genome Analysis (Isolate)
117alt	At position 117 the MerB-like homolog features an alternative to cysteine (Cys) aminoacid	651153482	651053061	Bacteria	Actinobacteria	Actinobacteria	Pseudonocardiales	Pseudonocardiaceae	Pseudonocardia	Pseudonocardia dioxanivorans	Pseudonocardia dioxanivorans CB1190	Genome Analysis (Isolate)
117alt	At position 117 the MerB-like homolog features an alternative to cysteine (Cys) aminoacid	2616304868	2615840625	Bacteria	Actinobacteria	Actinobacteria	Corynebacteriales	Nocardiaceae	Rhodococcus	Rhodococcus enclensis	Rhodococcus enclensis NIO-1009	Genome Analysis (Isolate)
117alt	At position 117 the MerB-like homolog features an alternative to cysteine (Cys) aminoacid	2616305566	2615840625	Bacteria	Actinobacteria	Actinobacteria	Corynebacteriales	Nocardiaceae	Rhodococcus	Rhodococcus enclensis	Rhodococcus enclensis NIO-1009	Genome Analysis (Isolate)
117alt	At position 117 the MerB-like homolog features an alternative to cysteine (Cys) aminoacid	2804817499	2802429286	Bacteria	Actinobacteria	Actinobacteria	Corynebacteriales	Nocardiaceae	Rhodococcus	Rhodococcus enclensis	Rhodococcus enclensis NIO-1009	Genome Analysis (Isolate)
117alt	At position 117 the MerB-like homolog features an alternative to cysteine (Cys) aminoacid	2804818201	2802429286	Bacteria	Actinobacteria	Actinobacteria	Corynebacteriales	Nocardiaceae	Rhodococcus	Rhodococcus enclensis	Rhodococcus enclensis NIO-1009	Genome Analysis (Isolate)
117alt	At position 117 the MerB-like homolog features an alternative to cysteine (Cys) aminoacid	2578256090	2576861397	Bacteria	Bacteroidetes	Flavobacteriia	Flavobacteriales	Flavobacteriaceae	Gillisia	Gillisia sp. Hel_I_29	Gillisia sp. Hel_I_29	Genome Analysis (Isolate)
117alt	At position 117 the MerB-like homolog features an alternative to cysteine (Cys) aminoacid	2578256091	2576861397	Bacteria	Bacteroidetes	Flavobacteriia	Flavobacteriales	Flavobacteriaceae	Gillisia	Gillisia sp. Hel_I_29	Gillisia sp. Hel_I_29	Genome Analysis (Isolate)
117alt	At position 117 the MerB-like homolog features an alternative to cysteine (Cys) aminoacid	2839528175	2839527574	Bacteria	Bacteroidetes	Flavobacteriia	Flavobacteriales	Flavobacteriaceae	Salegentibacter	Salegentibacter mishustinae	Salegentibacter mishustinae DSM 23404	Genome Analysis (Isolate)
117alt	At position 117 the MerB-like homolog features an alternative to cysteine (Cys) aminoacid	2839530805	2839527574	Bacteria	Bacteroidetes	Flavobacteriia	Flavobacteriales	Flavobacteriaceae	Salegentibacter	Salegentibacter mishustinae	Salegentibacter mishustinae DSM 23404	Genome Analysis (Isolate)
117alt	At position 117 the MerB-like homolog features an alternative to cysteine (Cys) aminoacid	2799440026	2799112271	Bacteria	Actinobacteria	Actinobacteria	Pseudonocardiales	Pseudonocardiaceae	Actinocrispum	Actinocrispum wychmicini	Actinocrispum wychmicini DSM 45934	Genome Analysis (Isolate)
117alt	At position 117 the MerB-like homolog features an alternative to cysteine (Cys) aminoacid	2630958408	2627854290	Bacteria	Actinobacteria	Actinobacteria	Pseudonocardiales	Pseudonocardiaceae	Amycolatopsis	Amycolatopsis niigatensis	Amycolatopsis niigatensis DSM 45165	Genome Analysis (Isolate)
117alt	At position 117 the MerB-like homolog features an alternative to cysteine (Cys) aminoacid	2834563671	2834560794	Bacteria	Actinobacteria	Actinobacteria	Micrococcales	Brevibacteriaceae	Brevibacterium	Brevibacterium casei	Brevibacterium casei OG2	Genome Analysis (Isolate)
117alt	At position 117 the MerB-like homolog features an alternative to cysteine (Cys) aminoacid	2799324493	2799112251	Bacteria	Actinobacteria	Actinobacteria	Propionibacteriales	Nocardioidaceae	Kribbella	Kribbella sp. VKM Ac-2527	Kribbella caucasensis VKM Ac-2527	Genome Analysis (Isolate)
117alt	At position 117 the MerB-like homolog features an alternative to cysteine (Cys) aminoacid	2772262986	2772190613	Bacteria	Actinobacteria	Actinobacteria	Corynebacteriales	Mycobacteriaceae	Mycobacterium	Mycobacterium dioxanotrophicus	Mycobacterium dioxanotrophicus PH-06	Genome Analysis (Isolate)
117alt	At position 117 the MerB-like homolog features an alternative to cysteine (Cys) aminoacid	2772263169	2772190613	Bacteria	Actinobacteria	Actinobacteria	Corynebacteriales	Mycobacteriaceae	Mycobacterium	Mycobacterium dioxanotrophicus	Mycobacterium dioxanotrophicus PH-06	Genome Analysis (Isolate)
117alt	At position 117 the MerB-like homolog features an alternative to cysteine (Cys) aminoacid	2745864897	2744054849	Bacteria	Actinobacteria	Actinobacteria	Corynebacteriales	Mycobacteriaceae	Mycobacterium	Mycobacterium kansasii	Mycobacterium kansasii 1010001468	Genome Analysis (Isolate)
117alt	At position 117 the MerB-like homolog features an alternative to cysteine (Cys) aminoacid	2745864950	2744054849	Bacteria	Actinobacteria	Actinobacteria	Corynebacteriales	Mycobacteriaceae	Mycobacterium	Mycobacterium kansasii	Mycobacterium kansasii 1010001468	Genome Analysis (Isolate)
117alt	At position 117 the MerB-like homolog features an alternative to cysteine (Cys) aminoacid	2810550626	2808606750	Bacteria	Actinobacteria	Actinobacteria	Corynebacteriales	Mycobacteriaceae	Mycolicibacterium	Mycolicibacterium mucogenicum	Mycobacterium mucogenicum 1199456.5	Genome Analysis (Isolate)
117alt	At position 117 the MerB-like homolog features an alternative to cysteine (Cys) aminoacid	2810554689	2808606750	Bacteria	Actinobacteria	Actinobacteria	Corynebacteriales	Mycobacteriaceae	Mycolicibacterium	Mycolicibacterium mucogenicum	Mycobacterium mucogenicum 1199456.5	Genome Analysis (Isolate)
117alt	At position 117 the MerB-like homolog features an alternative to cysteine (Cys) aminoacid	2769643771	2767802298	Bacteria	Actinobacteria	Actinobacteria	Corynebacteriales	Mycobacteriaceae	Mycobacterium	Mycobacterium sp. SWH-M3	Mycobacterium sp. SWH-M3	Genome Analysis (Isolate)
117alt	At position 117 the MerB-like homolog features an alternative to cysteine (Cys) aminoacid	2769649402	2767802298	Bacteria	Actinobacteria	Actinobacteria	Corynebacteriales	Mycobacteriaceae	Mycobacterium	Mycobacterium sp. SWH-M3	Mycobacterium sp. SWH-M3	Genome Analysis (Isolate)
117alt	At position 117 the MerB-like homolog features an alternative to cysteine (Cys) aminoacid	639776798	639633046	Bacteria	Actinobacteria	Actinobacteria	Propionibacteriales	Nocardioidaceae	Nocardioides	Nocardioides sp. JS614	Nocardioides sp. JS614	Genome Analysis (Isolate)
117alt	At position 117 the MerB-like homolog features an alternative to cysteine (Cys) aminoacid	2791256761	2788500598	Bacteria	Actinobacteria	Actinobacteria	Propionibacteriales	Nocardioidaceae	Nocardioides	Nocardioides sp. XL1	Nocardioides sp. XL1	Genome Analysis (Isolate)
117alt	At position 117 the MerB-like homolog features an alternative to cysteine (Cys) aminoacid	2805955545	2802429610	Bacteria	Actinobacteria	Actinobacteria	Pseudonocardiales	Pseudonocardiaceae	Pseudonocardia	Pseudonocardia dioxanivorans	Pseudonocardia dioxanivorans BERK-1	Genome Analysis (Isolate)
117alt	At position 117 the MerB-like homolog features an alternative to cysteine (Cys) aminoacid	2633903636	2630968954	Bacteria	Actinobacteria	Actinobacteria	Corynebacteriales	Nocardiaceae	Rhodococcus	Rhodococcus erythropolis	Rhodococcus erythropolis CAS922i	Genome Analysis (Isolate)
117alt	At position 117 the MerB-like homolog features an alternative to cysteine (Cys) aminoacid	2633904268	2630968954	Bacteria	Actinobacteria	Actinobacteria	Corynebacteriales	Nocardiaceae	Rhodococcus	Rhodococcus erythropolis	Rhodococcus erythropolis CAS922i	Genome Analysis (Isolate)
117alt	At position 117 the MerB-like homolog features an alternative to cysteine (Cys) aminoacid	2745609724	2744054776	Bacteria	Actinobacteria	Actinobacteria	Corynebacteriales	Nocardiaceae	Rhodococcus	Rhodococcus sp. EPR-134	Rhodococcus sp. EPR-134	Genome Analysis (Isolate)
117alt	At position 117 the MerB-like homolog features an alternative to cysteine (Cys) aminoacid	2745611116	2744054776	Bacteria	Actinobacteria	Actinobacteria	Corynebacteriales	Nocardiaceae	Rhodococcus	Rhodococcus sp. EPR-134	Rhodococcus sp. EPR-134	Genome Analysis (Isolate)
117alt	At position 117 the MerB-like homolog features an alternative to cysteine (Cys) aminoacid	638036565	637000248	Bacteria	Actinobacteria	Rubrobacteria	Rubrobacterales	Rubrobacteraceae	Rubrobacter	Rubrobacter xylanophilus	Rubrobacter xylanophilus DSM 9941	Genome Analysis (Isolate)
117alt	At position 117 the MerB-like homolog features an alternative to cysteine (Cys) aminoacid	638036566	637000248	Bacteria	Actinobacteria	Rubrobacteria	Rubrobacterales	Rubrobacteraceae	Rubrobacter	Rubrobacter xylanophilus	Rubrobacter xylanophilus DSM 9941	Genome Analysis (Isolate)
117alt	At position 117 the MerB-like homolog features an alternative to cysteine (Cys) aminoacid	646679836	646564571	Bacteria	Actinobacteria	Actinobacteria	Glycomycetales	Glycomycetaceae	Stackebrandtia	Stackebrandtia nassauensis	Stackebrandtia nassauensis LLR-40K-21, DSM 44728	Genome Analysis (Isolate)
117alt	At position 117 the MerB-like homolog features an alternative to cysteine (Cys) aminoacid	2704976745	2703718891	Bacteria	Actinobacteria	Actinobacteria	Streptomycetales	Streptomycetaceae	Streptomyces	Streptomyces scabiei	Streptomyces scabiei 95-18	Genome Analysis (Isolate)
117alt	At position 117 the MerB-like homolog features an alternative to cysteine (Cys) aminoacid	2582525937	2579779158	Bacteria	Deinococcus-Thermus	Deinococci	Deinococcales	Deinococcaceae	Deinococcus	Deinococcus sp. YIM 77859	Deinococcus sp. YIM 77859	Genome Analysis (Isolate)
117alt	At position 117 the MerB-like homolog features an alternative to cysteine (Cys) aminoacid	2582525938	2579779158	Bacteria	Deinococcus-Thermus	Deinococci	Deinococcales	Deinococcaceae	Deinococcus	Deinococcus sp. YIM 77859	Deinococcus sp. YIM 77859	Genome Analysis (Isolate)
117alt	At position 117 the MerB-like homolog features an alternative to cysteine (Cys) aminoacid	2692994014	2690316277	Bacteria	Firmicutes	Bacilli	Bacillales	Staphylococcaceae	Staphylococcus	Staphylococcus haemolyticus	Staphylococcus haemolyticus 112056	Genome Analysis (Isolate)
117alt	At position 117 the MerB-like homolog features an alternative to cysteine (Cys) aminoacid	2693247948	2690316335	Bacteria	Firmicutes	Bacilli	Bacillales	Staphylococcaceae	Staphylococcus	Staphylococcus haemolyticus	Staphylococcus haemolyticus 51_17	Genome Analysis (Isolate)
117alt	At position 117 the MerB-like homolog features an alternative to cysteine (Cys) aminoacid	2673236854	2671180551	Bacteria	Firmicutes	Bacilli	Bacillales	Staphylococcaceae	Staphylococcus	Staphylococcus haemolyticus	Staphylococcus haemolyticus 51-08	Genome Analysis (Isolate)
117alt	At position 117 the MerB-like homolog features an alternative to cysteine (Cys) aminoacid	2699206883	2698536462	Bacteria	Firmicutes	Bacilli	Bacillales	Staphylococcaceae	Staphylococcus	Staphylococcus haemolyticus	Staphylococcus haemolyticus 51-20	Genome Analysis (Isolate)
117alt	At position 117 the MerB-like homolog features an alternative to cysteine (Cys) aminoacid	2694142255	2693429667	Bacteria	Firmicutes	Bacilli	Bacillales	Staphylococcaceae	Staphylococcus	Staphylococcus haemolyticus	Staphylococcus haemolyticus 51-31	Genome Analysis (Isolate)
117alt	At position 117 the MerB-like homolog features an alternative to cysteine (Cys) aminoacid	2693598059	2693429540	Bacteria	Firmicutes	Bacilli	Bacillales	Staphylococcaceae	Staphylococcus	Staphylococcus haemolyticus	Staphylococcus haemolyticus 51-32	Genome Analysis (Isolate)
117alt	At position 117 the MerB-like homolog features an alternative to cysteine (Cys) aminoacid	2673974020	2671180731	Bacteria	Firmicutes	Bacilli	Bacillales	Staphylococcaceae	Staphylococcus	Staphylococcus haemolyticus	Staphylococcus haemolyticus 51-34	Genome Analysis (Isolate)
117alt	At position 117 the MerB-like homolog features an alternative to cysteine (Cys) aminoacid	2693809806	2693429590	Bacteria	Firmicutes	Bacilli	Bacillales	Staphylococcaceae	Staphylococcus	Staphylococcus haemolyticus	Staphylococcus haemolyticus 51-35	Genome Analysis (Isolate)
117alt	At position 117 the MerB-like homolog features an alternative to cysteine (Cys) aminoacid	2683628215	2681813280	Bacteria	Firmicutes	Bacilli	Bacillales	Staphylococcaceae	Staphylococcus	Staphylococcus haemolyticus	Staphylococcus haemolyticus 51-39	Genome Analysis (Isolate)
117alt	At position 117 the MerB-like homolog features an alternative to cysteine (Cys) aminoacid	2697335937	2695420751	Bacteria	Firmicutes	Bacilli	Bacillales	Staphylococcaceae	Staphylococcus	Staphylococcus haemolyticus	Staphylococcus haemolyticus 51-42	Genome Analysis (Isolate)
117alt	At position 117 the MerB-like homolog features an alternative to cysteine (Cys) aminoacid	2694153483	2693429670	Bacteria	Firmicutes	Bacilli	Bacillales	Staphylococcaceae	Staphylococcus	Staphylococcus haemolyticus	Staphylococcus haemolyticus 51-52	Genome Analysis (Isolate)
117alt	At position 117 the MerB-like homolog features an alternative to cysteine (Cys) aminoacid	2672265717	2671180313	Bacteria	Firmicutes	Bacilli	Bacillales	Staphylococcaceae	Staphylococcus	Staphylococcus haemolyticus	Staphylococcus haemolyticus 89727	Genome Analysis (Isolate)
117alt	At position 117 the MerB-like homolog features an alternative to cysteine (Cys) aminoacid	2697372999	2695420761	Bacteria	Firmicutes	Bacilli	Bacillales	Staphylococcaceae	Staphylococcus	Staphylococcus haemolyticus	Staphylococcus haemolyticus 97208	Genome Analysis (Isolate)
117alt	At position 117 the MerB-like homolog features an alternative to cysteine (Cys) aminoacid	2636390791	2634166899	Bacteria	Actinobacteria	Actinobacteria	Pseudonocardiales	Pseudonocardiaceae	Amycolatopsis	Amycolatopsis tolypomycina	Amycolatopsis tolypomycina DSM 44544	Genome Analysis (Isolate)
117alt	At position 117 the MerB-like homolog features an alternative to cysteine (Cys) aminoacid	2596425367	2595698251	Bacteria	Actinobacteria	Actinobacteria	Pseudonocardiales	Pseudonocardiaceae	Kibdelosporangium	Kibdelosporangium aridum	Kibdelosporangium aridum DSM 43828	Genome Analysis (Isolate)
117alt	At position 117 the MerB-like homolog features an alternative to cysteine (Cys) aminoacid	2623587036	2622736626	Bacteria	Actinobacteria	Actinobacteria	Micromonosporales	Micromonosporaceae	Micromonospora	Micromonospora rhizosphaerae	Micromonospora rhizosphaerae DSM 45431	Genome Analysis (Isolate)
117alt	At position 117 the MerB-like homolog features an alternative to cysteine (Cys) aminoacid	2623589304	2622736626	Bacteria	Actinobacteria	Actinobacteria	Micromonosporales	Micromonosporaceae	Micromonospora	Micromonospora rhizosphaerae	Micromonospora rhizosphaerae DSM 45431	Genome Analysis (Isolate)
117alt	At position 117 the MerB-like homolog features an alternative to cysteine (Cys) aminoacid	2746320692	2744054957	Bacteria	Actinobacteria	Actinobacteria	Streptosporangiales	Streptosporangiaceae	Nonomuraea	Nonomuraea sp. SBT364	Nonomuraea sp. SBT364	Genome Analysis (Isolate)
117alt	At position 117 the MerB-like homolog features an alternative to cysteine (Cys) aminoacid	2677014017	2675903200	Bacteria	Actinobacteria	Actinobacteria	Pseudonocardiales	Pseudonocardiaceae	Pseudonocardia	unclassified	Pseudonocardia sp. CNS004 1kb	Genome Analysis (Isolate)
117alt	At position 117 the MerB-like homolog features an alternative to cysteine (Cys) aminoacid	2772885204	2772190761	Bacteria	Actinobacteria	Actinobacteria	Corynebacteriales	Nocardiaceae	Rhodococcus	Rhodococcus rhodnii	Rhodococcus rhodnii NRRL B-16535	Genome Analysis (Isolate)
117alt	At position 117 the MerB-like homolog features an alternative to cysteine (Cys) aminoacid	2768458697	2767802087	Bacteria	Actinobacteria	Actinobacteria	Streptomycetales	Streptomycetaceae	Streptomyces	Streptomyces mediolani	Streptomyces mediolani NRRL WC-3934	Genome Analysis (Isolate)
117alt	At position 117 the MerB-like homolog features an alternative to cysteine (Cys) aminoacid	2768459157	2767802087	Bacteria	Actinobacteria	Actinobacteria	Streptomycetales	Streptomycetaceae	Streptomyces	Streptomyces mediolani	Streptomyces mediolani NRRL WC-3934	Genome Analysis (Isolate)
117alt	At position 117 the MerB-like homolog features an alternative to cysteine (Cys) aminoacid	2794192255	2791355434	Bacteria	Actinobacteria	Actinobacteria	Streptomycetales	Streptomycetaceae	Streptomyces	Streptomyces nanshensis	Streptomyces nanshensis SCSIO M10372	Genome Analysis (Isolate)
117alt	At position 117 the MerB-like homolog features an alternative to cysteine (Cys) aminoacid	2794192847	2791355434	Bacteria	Actinobacteria	Actinobacteria	Streptomycetales	Streptomycetaceae	Streptomyces	Streptomyces nanshensis	Streptomyces nanshensis SCSIO M10372	Genome Analysis (Isolate)
117alt	At position 117 the MerB-like homolog features an alternative to cysteine (Cys) aminoacid	2586058782	2585427649	Bacteria	Actinobacteria	Actinobacteria	Pseudonocardiales	Pseudonocardiaceae	Amycolatopsis	Amycolatopsis japonica	Amycolatopsis japonica MG417-CF17, DSM 44213	Genome Analysis (Isolate)
117alt	At position 117 the MerB-like homolog features an alternative to cysteine (Cys) aminoacid	2635008979	2634166275	Bacteria	Actinobacteria	Actinobacteria	Pseudonocardiales	Pseudonocardiaceae	Amycolatopsis	Amycolatopsis keratiniphila	Amycolatopsis keratiniphila nogabecina DSM 44586	Genome Analysis (Isolate)
117alt	At position 117 the MerB-like homolog features an alternative to cysteine (Cys) aminoacid	2770332239	2767802471	Bacteria	unclassified	unclassified	unclassified	unclassified	unclassified	bacterium AD3(2012)	candidate division AD3 bacterium bin 3	Metagenome-Assembled Genome
117alt	At position 117 the MerB-like homolog features an alternative to cysteine (Cys) aminoacid	2601987057	2600255381	Bacteria	Actinobacteria	Actinobacteria	Micrococcales	Brevibacteriaceae	Brevibacterium	Brevibacterium casei	Brevibacterium casei CIP 102111	Genome Analysis (Isolate)
117alt	At position 117 the MerB-like homolog features an alternative to cysteine (Cys) aminoacid	2505903375	2505679057	Bacteria	Actinobacteria	Actinobacteria	Micrococcales	Micrococcaceae	Micrococcus	Micrococcus luteus	Micrococcus luteus J28	Genome Analysis (Isolate)
117alt	At position 117 the MerB-like homolog features an alternative to cysteine (Cys) aminoacid	2517449200	2517434006	Bacteria	Actinobacteria	Actinobacteria	Micrococcales	Brevibacteriaceae	Brevibacterium	Brevibacterium casei	Brevibacterium casei S18	Genome Analysis (Isolate)
117alt	At position 117 the MerB-like homolog features an alternative to cysteine (Cys) aminoacid	2547521956	2547132136	Bacteria	Actinobacteria	Actinobacteria	Micrococcales	Brevibacteriaceae	Brevibacterium	Brevibacterium senegalense	Brevibacterium senegalense JC43	Genome Analysis (Isolate)
117alt	At position 117 the MerB-like homolog features an alternative to cysteine (Cys) aminoacid	2600863419	2600255077	Bacteria	Actinobacteria	Actinobacteria	Geodermatophilales	Geodermatophilaceae	Blastococcus	Candidatus Blastococcus massiliensis	Candidatus Blastococcus massiliensis AP3	Genome Analysis (Isolate)
117alt	At position 117 the MerB-like homolog features an alternative to cysteine (Cys) aminoacid	2776907437	2775507047	Bacteria	Actinobacteria	Actinobacteria	Corynebacteriales	Corynebacteriaceae	Corynebacterium	Corynebacterium bouchesdurhonense	Corynebacterium bouchesdurhonense SN14	Genome Analysis (Isolate)
117alt	At position 117 the MerB-like homolog features an alternative to cysteine (Cys) aminoacid	2810140364	2808606636	Bacteria	Actinobacteria	Actinobacteria	Corynebacteriales	Corynebacteriaceae	Corynebacterium	Corynebacterium riegelii	Corynebacterium riegelii UMB0243	Genome Analysis (Isolate)
117alt	At position 117 the MerB-like homolog features an alternative to cysteine (Cys) aminoacid	2598724523	2597490209	Bacteria	Actinobacteria	Actinobacteria	Corynebacteriales	Corynebacteriaceae	Corynebacterium	Corynebacterium ureicelerivorans	Corynebacterium ureicelerivorans IMMIB RIV-2301	Genome Analysis (Isolate)
117alt	At position 117 the MerB-like homolog features an alternative to cysteine (Cys) aminoacid	2689503657	2687453620	Bacteria	Actinobacteria	Actinobacteria	Micrococcales	Micrococcaceae	Kocuria	Kocuria turfanensis	Kocuria turfanensis HO-9042	Genome Analysis (Isolate)
117alt	At position 117 the MerB-like homolog features an alternative to cysteine (Cys) aminoacid	2854156235	2854154782	Bacteria	Actinobacteria	Actinobacteria	Micrococcales	Micrococcaceae	Micrococcus	Micrococcus luteus	Micrococcus luteus 1058_MLUT	Genome Analysis (Isolate)
117alt	At position 117 the MerB-like homolog features an alternative to cysteine (Cys) aminoacid	2849592584	2849592500	Bacteria	Actinobacteria	Actinobacteria	Micrococcales	Micrococcaceae	Micrococcus	Micrococcus luteus	Micrococcus luteus KR	Genome Analysis (Isolate)
117alt	At position 117 the MerB-like homolog features an alternative to cysteine (Cys) aminoacid	2729226083	2728369112	Bacteria	Actinobacteria	Actinobacteria	Micrococcales	Micrococcaceae	Micrococcus	Micrococcus luteus	Micrococcus luteus NDB3Y10	Genome Analysis (Isolate)
117alt	At position 117 the MerB-like homolog features an alternative to cysteine (Cys) aminoacid	2579583222	2576861783	Bacteria	Actinobacteria	Actinobacteria	Micrococcales	Micrococcaceae	Micrococcus	Micrococcus luteus	Micrococcus luteus RIT304	Genome Analysis (Isolate)
117alt	At position 117 the MerB-like homolog features an alternative to cysteine (Cys) aminoacid	2849587370	2849585072	Bacteria	Actinobacteria	Actinobacteria	Micrococcales	Micrococcaceae	Micrococcus	Micrococcus luteus	Micrococcus luteus UMB0038	Genome Analysis (Isolate)
117alt	At position 117 the MerB-like homolog features an alternative to cysteine (Cys) aminoacid	2849477794	2849476578	Bacteria	Actinobacteria	Actinobacteria	Micrococcales	Micrococcaceae	Micrococcus	Micrococcus luteus	Micrococcus luteus UMB0867	Genome Analysis (Isolate)
117alt	At position 117 the MerB-like homolog features an alternative to cysteine (Cys) aminoacid	2624627601	2623620484	Bacteria	Actinobacteria	Actinobacteria	Micrococcales	Micrococcaceae	Micrococcus	Micrococcus luteus	Micrococcus luteus VTM4R57	Genome Analysis (Isolate)
117alt	At position 117 the MerB-like homolog features an alternative to cysteine (Cys) aminoacid	2639680877	2636416180	Bacteria	Actinobacteria	Actinobacteria	Corynebacteriales	Mycobacteriaceae	Mycobacterium	Mycobacterium nebraskense	Mycobacterium nebraskense AKUC1	Genome Analysis (Isolate)
117alt	At position 117 the MerB-like homolog features an alternative to cysteine (Cys) aminoacid	2835083545	2835082451	Bacteria	Actinobacteria	Actinobacteria	Micrococcales	Micrococcaceae	Pseudarthrobacter	Pseudarthrobacter phenanthrenivorans	Pseudarthrobacter phenanthrenivorans J015	Genome Analysis (Isolate)
117alt	At position 117 the MerB-like homolog features an alternative to cysteine (Cys) aminoacid	2789446256	2788500076	Bacteria	Actinobacteria	Actinobacteria	Micrococcales	Micrococcaceae	Tersicoccus	Tersicoccus phoenicis	Tersicoccus phoenicis 1p05MA	Genome Analysis (Isolate)
117alt	At position 117 the MerB-like homolog features an alternative to cysteine (Cys) aminoacid	2670280756	2667527978	Bacteria	Actinobacteria	Actinobacteria	Corynebacteriales	Tsukamurellaceae	Tsukamurella	Tsukamurella tyrosinosolvens	Tsukamurella tyrosinosolvens CCUG 38499	Genome Analysis (Isolate)
117alt	At position 117 the MerB-like homolog features an alternative to cysteine (Cys) aminoacid	2640222275	2639762617	Bacteria	Actinobacteria	Actinobacteria	Corynebacteriales	Tsukamurellaceae	Tsukamurella	Tsukamurella tyrosinosolvens	Tsukamurella tyrosinosolvens DSM 44234	Genome Analysis (Isolate)
117alt	At position 117 the MerB-like homolog features an alternative to cysteine (Cys) aminoacid	2728210481	2724679821	Bacteria	Bacteroidetes	Flavobacteriia	Flavobacteriales	Flavobacteriaceae	Dokdonia	Dokdonia pacifica	Dokdonia pacifica DSM 25597	Genome Analysis (Isolate)
117alt	At position 117 the MerB-like homolog features an alternative to cysteine (Cys) aminoacid	2836710454	2836705604	Bacteria	Bacteroidetes	Cytophagia	Cytophagales	Cyclobacteriaceae	Echinicola	Echinicola rosea	Echinicola rosea JL3085	Genome Analysis (Isolate)
117alt	At position 117 the MerB-like homolog features an alternative to cysteine (Cys) aminoacid	2790839867	2788500484	Bacteria	Bacteroidetes	Flavobacteriia	Flavobacteriales	Flavobacteriaceae	Maribacter	Maribacter sp. 4G9	Maribacter sp. 4G9	Genome Analysis (Isolate)
117alt	At position 117 the MerB-like homolog features an alternative to cysteine (Cys) aminoacid	2744912916	2744054599	Bacteria	Bacteroidetes	Cytophagia	Cytophagales	Hymenobacteraceae	Rufibacter	Rufibacter ruber	Rufibacter ruber CCM 8646	Genome Analysis (Isolate)
117alt	At position 117 the MerB-like homolog features an alternative to cysteine (Cys) aminoacid	646093563	645951844	Bacteria	Actinobacteria	Actinobacteria	Propionibacteriales	Nocardioidaceae	Aeromicrobium	Aeromicrobium marinum	Aeromicrobium marinum DSM 15272	Genome Analysis (Isolate)
117alt	At position 117 the MerB-like homolog features an alternative to cysteine (Cys) aminoacid	2598033262	2597489936	Bacteria	Actinobacteria	Actinobacteria	Micrococcales	Microbacteriaceae	Agrococcus	Agrococcus pavilionensis	Agrococcus pavilionensis RW1	Genome Analysis (Isolate)
117alt	At position 117 the MerB-like homolog features an alternative to cysteine (Cys) aminoacid	2512628673	2512564011	Bacteria	Actinobacteria	Actinobacteria	Pseudonocardiales	Pseudonocardiaceae	Amycolatopsis	Amycolatopsis halophila	Amycolatopsis halophila YIM 93223, DSM 45216	Genome Analysis (Isolate)
117alt	At position 117 the MerB-like homolog features an alternative to cysteine (Cys) aminoacid	2708616081	2706795028	Bacteria	Actinobacteria	Actinobacteria	Micrococcales	Micrococcaceae	Arthrobacter	Arthrobacter sp. VKM Ac-2550	Arthrobacter permensis VKM Ac-2550	Genome Analysis (Isolate)
117alt	At position 117 the MerB-like homolog features an alternative to cysteine (Cys) aminoacid	2865156284	2865155884	Bacteria	Actinobacteria	Actinobacteria	Micrococcales	Micrococcaceae	Arthrobacter	Arthrobacter rhombi	Arthrobacter rhombi B Ar 00.02	Genome Analysis (Isolate)
117alt	At position 117 the MerB-like homolog features an alternative to cysteine (Cys) aminoacid	2519156931	2519103017	Bacteria	Actinobacteria	Actinobacteria	Micrococcales	Micrococcaceae	Arthrobacter	Arthrobacter sp. Br18	Arthrobacter sp. Br18	Genome Analysis (Isolate)
117alt	At position 117 the MerB-like homolog features an alternative to cysteine (Cys) aminoacid	2518676516	2518645508	Bacteria	Actinobacteria	Actinobacteria	Micrococcales	Micrococcaceae	Arthrobacter	Arthrobacter sp. H20	Arthrobacter sp. H20	Genome Analysis (Isolate)
117alt	At position 117 the MerB-like homolog features an alternative to cysteine (Cys) aminoacid	2551763842	2551306098	Bacteria	Actinobacteria	Actinobacteria	Micrococcales	Micrococcaceae	Arthrobacter	Arthrobacter sp. M2012083	Arthrobacter sp. M2012083	Genome Analysis (Isolate)
117alt	At position 117 the MerB-like homolog features an alternative to cysteine (Cys) aminoacid	2791553425	2791354802	Bacteria	Actinobacteria	Actinobacteria	Micrococcales	Micrococcaceae	Arthrobacter	Arthrobacter sp. MYb211	Arthrobacter sp. MYb211	Genome Analysis (Isolate)
117alt	At position 117 the MerB-like homolog features an alternative to cysteine (Cys) aminoacid	2791568081	2791354806	Bacteria	Actinobacteria	Actinobacteria	Micrococcales	Micrococcaceae	Arthrobacter	Arthrobacter sp. MYb221	Arthrobacter sp. MYb221	Genome Analysis (Isolate)
117alt	At position 117 the MerB-like homolog features an alternative to cysteine (Cys) aminoacid	2753664187	2751185875	Bacteria	Actinobacteria	Actinobacteria	Micrococcales	Micrococcaceae	Arthrobacter	Arthrobacter sp. QXT-31	Arthrobacter sp. QXT-31	Genome Analysis (Isolate)
117alt	At position 117 the MerB-like homolog features an alternative to cysteine (Cys) aminoacid	2644580512	2643221705	Bacteria	Actinobacteria	Actinobacteria	Micrococcales	Micrococcaceae	Arthrobacter	Arthrobacter sp. Soil736	Arthrobacter sp. Soil736	Genome Analysis (Isolate)
117alt	At position 117 the MerB-like homolog features an alternative to cysteine (Cys) aminoacid	2563415394	2563366511	Bacteria	Actinobacteria	Actinobacteria	Micrococcales	Micrococcaceae	Arthrobacter	Arthrobacter sp. UNC362MFTsu5.1	Arthrobacter sp. UNC362MFTsu5.1	Genome Analysis (Isolate)
117alt	At position 117 the MerB-like homolog features an alternative to cysteine (Cys) aminoacid	2834565053	2834564487	Bacteria	Actinobacteria	Actinobacteria	Micrococcales	Brevibacteriaceae	Brevibacterium	Brevibacterium casei	Brevibacterium casei M40	Genome Analysis (Isolate)
117alt	At position 117 the MerB-like homolog features an alternative to cysteine (Cys) aminoacid	2634664943	2634166182	Bacteria	Actinobacteria	Actinobacteria	Micrococcales	Brevibacteriaceae	Brevibacterium	Brevibacterium sandarakinum	Brevibacterium sandarakinum DSM 22082	Genome Analysis (Isolate)
117alt	At position 117 the MerB-like homolog features an alternative to cysteine (Cys) aminoacid	2846700026	2846697172	Bacteria	Actinobacteria	Actinobacteria	Micrococcales	Brevibacteriaceae	Brevibacterium	Brevibacterium sp. CS2	Brevibacterium sp. CS2	Genome Analysis (Isolate)
117alt	At position 117 the MerB-like homolog features an alternative to cysteine (Cys) aminoacid	2778307920	2778260926	Bacteria	Actinobacteria	Actinobacteria	Micrococcales	Dermacoccaceae	Calidifontibacter	Calidifontibacter indicus	Calidifontibacter indicus DSM 22967	Genome Analysis (Isolate)
117alt	At position 117 the MerB-like homolog features an alternative to cysteine (Cys) aminoacid	2732397425	2731957606	Bacteria	Actinobacteria	Actinobacteria	Micrococcales	Promicromonosporaceae	Cellulosimicrobium	Cellulosimicrobium funkei	Cellulosimicrobium funkei NBRC 104118	Genome Analysis (Isolate)
117alt	At position 117 the MerB-like homolog features an alternative to cysteine (Cys) aminoacid	2515277235	2515154029	Bacteria	Actinobacteria	Actinobacteria	Corynebacteriales	Corynebacteriaceae	Corynebacterium	Corynebacterium doosanense	Corynebacterium doosanense CAU 212, DSM 45436	Genome Analysis (Isolate)
117alt	At position 117 the MerB-like homolog features an alternative to cysteine (Cys) aminoacid	2640804028	2639762811	Bacteria	Actinobacteria	Actinobacteria	Corynebacteriales	Corynebacteriaceae	Corynebacterium	Corynebacterium doosanense	Corynebacterium doosanense CAU 212, DSM 45436	Genome Analysis (Isolate)
117alt	At position 117 the MerB-like homolog features an alternative to cysteine (Cys) aminoacid	2862062382	2862061221	Bacteria	Actinobacteria	Actinobacteria	Corynebacteriales	Corynebacteriaceae	Corynebacterium	Corynebacterium hadale	Corynebacterium hadale NML92-0415	Genome Analysis (Isolate)
117alt	At position 117 the MerB-like homolog features an alternative to cysteine (Cys) aminoacid	2691031035	2690315770	Bacteria	Actinobacteria	Actinobacteria	Corynebacteriales	Corynebacteriaceae	Corynebacterium	Corynebacterium oculi	Corynebacterium oculi NML 130210	Genome Analysis (Isolate)
117alt	At position 117 the MerB-like homolog features an alternative to cysteine (Cys) aminoacid	2601098896	2600255151	Bacteria	Actinobacteria	Actinobacteria	Corynebacteriales	Corynebacteriaceae	Corynebacterium	Corynebacterium otitidis	Corynebacterium otitidis ATCC 51513	Genome Analysis (Isolate)
117alt	At position 117 the MerB-like homolog features an alternative to cysteine (Cys) aminoacid	2538665918	2537561797	Bacteria	Actinobacteria	Actinobacteria	Corynebacteriales	Corynebacteriaceae	Corynebacterium	Corynebacterium otitidis	Corynebacterium otitidis ATCC 51513	Genome Analysis (Isolate)
117alt	At position 117 the MerB-like homolog features an alternative to cysteine (Cys) aminoacid	2624812101	2623620536	Bacteria	Actinobacteria	Actinobacteria	Corynebacteriales	Corynebacteriaceae	Corynebacterium	Corynebacterium otitidis	Corynebacterium otitidis DSM 8821 Genome sequencing	Genome Analysis (Isolate)
117alt	At position 117 the MerB-like homolog features an alternative to cysteine (Cys) aminoacid	2865628909	2865627506	Bacteria	Actinobacteria	Actinobacteria	Corynebacteriales	Corynebacteriaceae	Corynebacterium	Corynebacterium sp. HMSC034A01	Corynebacterium sp. HMSC034A01	Genome Analysis (Isolate)
117alt	At position 117 the MerB-like homolog features an alternative to cysteine (Cys) aminoacid	2868014501	2868013923	Bacteria	Actinobacteria	Actinobacteria	Corynebacteriales	Corynebacteriaceae	Corynebacterium	Corynebacterium sp. HMSC071B10	Corynebacterium sp. HMSC071B10	Genome Analysis (Isolate)
117alt	At position 117 the MerB-like homolog features an alternative to cysteine (Cys) aminoacid	2753832951	2751185912	Bacteria	Actinobacteria	Actinobacteria	Corynebacteriales	Corynebacteriaceae	Corynebacterium	Corynebacterium sp. NML120713	Corynebacterium sp. NML120713	Genome Analysis (Isolate)
117alt	At position 117 the MerB-like homolog features an alternative to cysteine (Cys) aminoacid	2721512041	2718218447	Bacteria	Actinobacteria	Actinobacteria	Corynebacteriales	Corynebacteriaceae	Corynebacterium	Corynebacterium sp. NML98-0116	Corynebacterium sp. NML98-0116	Genome Analysis (Isolate)
117alt	At position 117 the MerB-like homolog features an alternative to cysteine (Cys) aminoacid	2668003111	2667527402	Bacteria	Actinobacteria	Actinobacteria	Micrococcales	Microbacteriaceae	Cryobacterium	Cryobacterium psychrotolerans	Cryobacterium psychrotolerans CGMCC 1.5382	Genome Analysis (Isolate)
117alt	At position 117 the MerB-like homolog features an alternative to cysteine (Cys) aminoacid	2866040178	2866038893	Bacteria	Actinobacteria	Actinobacteria	Micrococcales	Microbacteriaceae	Cryobacterium	Cryobacterium sp. M15	Cryobacterium sp. M15	Genome Analysis (Isolate)
117alt	At position 117 the MerB-like homolog features an alternative to cysteine (Cys) aminoacid	2868305716	2868303204	Bacteria	Actinobacteria	Actinobacteria	Micrococcales	Microbacteriaceae	Cryobacterium	Cryobacterium sp. TMT1-1	Cryobacterium sp. TMT1-1	Genome Analysis (Isolate)
117alt	At position 117 the MerB-like homolog features an alternative to cysteine (Cys) aminoacid	2866011450	2866008994	Bacteria	Actinobacteria	Actinobacteria	Micrococcales	Microbacteriaceae	Cryobacterium	Cryobacterium sp. Y57	Cryobacterium sp. Y57	Genome Analysis (Isolate)
117alt	At position 117 the MerB-like homolog features an alternative to cysteine (Cys) aminoacid	2832457846	2832455699	Bacteria	Actinobacteria	Actinobacteria	Micrococcales	Dermacoccaceae	Dermacoccus	Dermacoccus nishinomiyaensis	Dermacoccus nishinomiyaensis UCD-KPL2528	Genome Analysis (Isolate)
117alt	At position 117 the MerB-like homolog features an alternative to cysteine (Cys) aminoacid	2832439490	2832437313	Bacteria	Actinobacteria	Actinobacteria	Micrococcales	Dermacoccaceae	Dermacoccus	Dermacoccus nishinomiyaensis	Dermacoccus nishinomiyaensis UCD-KPL2534	Genome Analysis (Isolate)
117alt	At position 117 the MerB-like homolog features an alternative to cysteine (Cys) aminoacid	650228422	649989926	Bacteria	Actinobacteria	Actinobacteria	Micrococcales	Dermacoccaceae	Dermacoccus	Dermacoccus sp. Ellin185	Dermacoccus sp. Ellin185	Genome Analysis (Isolate)
117alt	At position 117 the MerB-like homolog features an alternative to cysteine (Cys) aminoacid	2744513410	2744054500	Bacteria	Actinobacteria	Actinobacteria	Corynebacteriales	Dietziaceae	Dietzia	Dietzia timorensis	Dietzia timorensis ID05-A0528	Genome Analysis (Isolate)
117alt	At position 117 the MerB-like homolog features an alternative to cysteine (Cys) aminoacid	2802657372	2802428843	Bacteria	Actinobacteria	Actinobacteria	Micrococcales	Micrococcaceae	Glutamicibacter	unclassified	Glutamicibacter mishrai S5-52	Genome Analysis (Isolate)
117alt	At position 117 the MerB-like homolog features an alternative to cysteine (Cys) aminoacid	2865708959	2865706887	Bacteria	Actinobacteria	Actinobacteria	Micrococcales	Micrococcaceae	Glutamicibacter	Glutamicibacter sp. BW78	Glutamicibacter sp. BW78	Genome Analysis (Isolate)
117alt	At position 117 the MerB-like homolog features an alternative to cysteine (Cys) aminoacid	2523394878	2523231046	Bacteria	Actinobacteria	Actinobacteria	Corynebacteriales	Gordoniaceae	Gordonia	Gordonia sihwensis	Gordonia sihwensis NBRC 108236	Genome Analysis (Isolate)
117alt	At position 117 the MerB-like homolog features an alternative to cysteine (Cys) aminoacid	2776539028	2775506968	Bacteria	Actinobacteria	Actinobacteria	Corynebacteriales	Gordoniaceae	Gordonia	Gordonia sp. YC-JH1	Gordonia sp. YC-JH1	Genome Analysis (Isolate)
117alt	At position 117 the MerB-like homolog features an alternative to cysteine (Cys) aminoacid	2730498848	2728369474	Bacteria	Actinobacteria	Actinobacteria	Jiangellales	Jiangellaceae	Haloactinopolyspora	Haloactinopolyspora alba	Haloactinopolyspora alba DSM 45211	Genome Analysis (Isolate)
117alt	At position 117 the MerB-like homolog features an alternative to cysteine (Cys) aminoacid	2724122639	2721755827	Bacteria	Actinobacteria	Actinobacteria	Micrococcales	Intrasporangiaceae	Janibacter	Janibacter indicus	Janibacter indicus YFY001	Genome Analysis (Isolate)
117alt	At position 117 the MerB-like homolog features an alternative to cysteine (Cys) aminoacid	2839545114	2839542879	Bacteria	Actinobacteria	Actinobacteria	Micrococcales	Intrasporangiaceae	Janibacter	Janibacter massiliensis	Janibacter massiliensis Marseille-P4121	Genome Analysis (Isolate)
117alt	At position 117 the MerB-like homolog features an alternative to cysteine (Cys) aminoacid	2844811122	2844806747	Bacteria	Actinobacteria	Actinobacteria	Micrococcales	Dermatophilaceae	Kineosphaera	Kineosphaera limosa	Kineosphaera limosa DSM 14548	Genome Analysis (Isolate)
117alt	At position 117 the MerB-like homolog features an alternative to cysteine (Cys) aminoacid	2524341138	2524023180	Bacteria	Actinobacteria	Actinobacteria	Micrococcales	Dermatophilaceae	Kineosphaera	Kineosphaera limosa	Kineosphaera limosa NBRC 100340	Genome Analysis (Isolate)
117alt	At position 117 the MerB-like homolog features an alternative to cysteine (Cys) aminoacid	2866511720	2866510393	Bacteria	Actinobacteria	Actinobacteria	Micrococcales	Micrococcaceae	Kocuria	Kocuria sp. M5W7-7	Kocuria sp. M5W7-7	Genome Analysis (Isolate)
117alt	At position 117 the MerB-like homolog features an alternative to cysteine (Cys) aminoacid	2737432456	2734482797	Bacteria	Actinobacteria	Actinobacteria	Micrococcales	Dermacoccaceae	Kytococcus	Kytococcus aerolatus	Kytococcus aerolatus DSM 22179	Genome Analysis (Isolate)
117alt	At position 117 the MerB-like homolog features an alternative to cysteine (Cys) aminoacid	644992787	644736380	Bacteria	Actinobacteria	Actinobacteria	Micrococcales	Dermacoccaceae	Kytococcus	Kytococcus sedentarius	Kytococcus sedentarius 541, DSM 20547	Genome Analysis (Isolate)
117alt	At position 117 the MerB-like homolog features an alternative to cysteine (Cys) aminoacid	2839722732	2839721034	Bacteria	Actinobacteria	Actinobacteria	Micrococcales	Dermacoccaceae	Kytococcus	Kytococcus sedentarius	Kytococcus sedentarius NCTC 11040	Genome Analysis (Isolate)
117alt	At position 117 the MerB-like homolog features an alternative to cysteine (Cys) aminoacid	2602284392	2602041580	Bacteria	Actinobacteria	Actinobacteria	Micrococcales	Microbacteriaceae	Leifsonia	Leifsonia aquatica	Leifsonia aquatica ATCC 14665	Genome Analysis (Isolate)
117alt	At position 117 the MerB-like homolog features an alternative to cysteine (Cys) aminoacid	2856442718	2856442703	Bacteria	Actinobacteria	Actinobacteria	Micrococcales	Microbacteriaceae	Leifsonia	Leifsonia shinshuensis	Leifsonia shinshuensis DSM 15165	Genome Analysis (Isolate)
117alt	At position 117 the MerB-like homolog features an alternative to cysteine (Cys) aminoacid	2834068471	2834066153	Bacteria	Actinobacteria	Actinobacteria	Micrococcales	Microbacteriaceae	Leifsonia	Leifsonia sp. ku-ls	Leifsonia sp. ku-ls	Genome Analysis (Isolate)
117alt	At position 117 the MerB-like homolog features an alternative to cysteine (Cys) aminoacid	2790936703	2788500511	Bacteria	Actinobacteria	Actinobacteria	Micrococcales	Microbacteriaceae	Leifsonia	Leifsonia sp.	Leifsonia sp. NAT116	Metagenome-Assembled Genome
117alt	At position 117 the MerB-like homolog features an alternative to cysteine (Cys) aminoacid	2664126942	2663762721	Bacteria	Actinobacteria	Actinobacteria	Pseudonocardiales	Pseudonocardiaceae	Lentzea	Lentzea flaviverrucosa	Lentzea flaviverrucosa CGMCC 4.578	Genome Analysis (Isolate)
117alt	At position 117 the MerB-like homolog features an alternative to cysteine (Cys) aminoacid	2771585387	2770939509	Bacteria	Actinobacteria	Actinobacteria	Pseudonocardiales	Pseudonocardiaceae	Lentzea	Lentzea flaviverrucosa	Lentzea flaviverrucosa DSM 44664	Genome Analysis (Isolate)
117alt	At position 117 the MerB-like homolog features an alternative to cysteine (Cys) aminoacid	2640031233	2639762569	Bacteria	Actinobacteria	Actinobacteria	Micrococcales	Microbacteriaceae	Leucobacter	Leucobacter chromiiresistens	Leucobacter chromiiresistens DSM 22788	Genome Analysis (Isolate)
117alt	At position 117 the MerB-like homolog features an alternative to cysteine (Cys) aminoacid	2549885607	2548876797	Bacteria	Actinobacteria	Actinobacteria	Micrococcales	Microbacteriaceae	Leucobacter	Leucobacter chromiiresistens	Leucobacter chromiiresistens JG 31	Genome Analysis (Isolate)
117alt	At position 117 the MerB-like homolog features an alternative to cysteine (Cys) aminoacid	2868033856	2868030436	Bacteria	Actinobacteria	Actinobacteria	Micrococcales	Microbacteriaceae	Microbacterium	Microbacterium enclense	Microbacterium enclense ZYFD042	Genome Analysis (Isolate)
117alt	At position 117 the MerB-like homolog features an alternative to cysteine (Cys) aminoacid	2674229677	2671180799	Bacteria	Actinobacteria	Actinobacteria	Micrococcales	Microbacteriaceae	Microbacterium	Microbacterium ginsengisoli	Microbacterium ginsengisoli DSM 18659	Genome Analysis (Isolate)
117alt	At position 117 the MerB-like homolog features an alternative to cysteine (Cys) aminoacid	2724301270	2721755905	Bacteria	Actinobacteria	Actinobacteria	Micrococcales	Microbacteriaceae	Microbacterium	Microbacterium hydrothermale	Microbacterium hydrothermale CGMCC 1.12512	Genome Analysis (Isolate)
117alt	At position 117 the MerB-like homolog features an alternative to cysteine (Cys) aminoacid	2870578915	2870575989	Bacteria	Actinobacteria	Actinobacteria	Micrococcales	Microbacteriaceae	Microbacterium	Microbacterium marinum	Microbacterium marinum DSM 24947	Genome Analysis (Isolate)
117alt	At position 117 the MerB-like homolog features an alternative to cysteine (Cys) aminoacid	2847299739	2847298977	Bacteria	Actinobacteria	Actinobacteria	Micrococcales	Microbacteriaceae	Microbacterium	Microbacterium oxydans	Microbacterium oxydans HG3	Genome Analysis (Isolate)
117alt	At position 117 the MerB-like homolog features an alternative to cysteine (Cys) aminoacid	2824469052	2824465740	Bacteria	Actinobacteria	Actinobacteria	Micrococcales	Microbacteriaceae	Microbacterium	Microbacterium proteolyticum	Microbacterium proteolyticum CECT 8356	Genome Analysis (Isolate)
117alt	At position 117 the MerB-like homolog features an alternative to cysteine (Cys) aminoacid	2861968773	2861965821	Bacteria	Actinobacteria	Actinobacteria	Micrococcales	Microbacteriaceae	Microbacterium	Microbacterium sp. HMWF026	Microbacterium sp. HMWF026	Genome Analysis (Isolate)
117alt	At position 117 the MerB-like homolog features an alternative to cysteine (Cys) aminoacid	2793025346	2791355186	Bacteria	Actinobacteria	Actinobacteria	Micrococcales	Microbacteriaceae	Microbacterium	Microbacterium sp.	Microbacterium sp. IN25	Metagenome-Assembled Genome
117alt	At position 117 the MerB-like homolog features an alternative to cysteine (Cys) aminoacid	2643753255	2643221546	Bacteria	Actinobacteria	Actinobacteria	Micrococcales	Microbacteriaceae	Microbacterium	Microbacterium sp. Root53	Microbacterium sp. Root53	Genome Analysis (Isolate)
117alt	At position 117 the MerB-like homolog features an alternative to cysteine (Cys) aminoacid	2547683012	2547132176	Bacteria	Actinobacteria	Actinobacteria	Micrococcales	Microbacteriaceae	Microbacterium	Microbacterium sp. UCD-TDU	Microbacterium sp. UCD-TDU	Genome Analysis (Isolate)
117alt	At position 117 the MerB-like homolog features an alternative to cysteine (Cys) aminoacid	2705844166	2703719190	Bacteria	Actinobacteria	Actinobacteria	Micrococcales	Micrococcaceae	unclassified	Micrococcaceae bacterium JKS001869	Micrococcaceae sp. JKS001869	Genome Analysis (Isolate)
117alt	At position 117 the MerB-like homolog features an alternative to cysteine (Cys) aminoacid	2854162005	2854159512	Bacteria	Actinobacteria	Actinobacteria	Micrococcales	Micrococcaceae	Micrococcus	Micrococcus luteus	Micrococcus luteus 773_MLUT	Genome Analysis (Isolate)
117alt	At position 117 the MerB-like homolog features an alternative to cysteine (Cys) aminoacid	2854154346	2854152301	Bacteria	Actinobacteria	Actinobacteria	Micrococcales	Micrococcaceae	Micrococcus	Micrococcus luteus	Micrococcus luteus NCTC 7563	Genome Analysis (Isolate)
117alt	At position 117 the MerB-like homolog features an alternative to cysteine (Cys) aminoacid	647278381	647000274	Bacteria	Actinobacteria	Actinobacteria	Micrococcales	Micrococcaceae	Micrococcus	Micrococcus luteus	Micrococcus luteus SK58	Genome Analysis (Isolate)
117alt	At position 117 the MerB-like homolog features an alternative to cysteine (Cys) aminoacid	2620383828	2619619011	Bacteria	Actinobacteria	Actinobacteria	Micromonosporales	Micromonosporaceae	Micromonospora	Micromonospora aurantiaca	Micromonospora aurantiaca DSM 45487	Genome Analysis (Isolate)
117alt	At position 117 the MerB-like homolog features an alternative to cysteine (Cys) aminoacid	2624951508	2623620567	Bacteria	Actinobacteria	Actinobacteria	Micromonosporales	Micromonosporaceae	Micromonospora	Micromonospora echinofusca	Micromonospora echinofusca DSM 43913	Genome Analysis (Isolate)
117alt	At position 117 the MerB-like homolog features an alternative to cysteine (Cys) aminoacid	2802576379	2802428830	Bacteria	Actinobacteria	Actinobacteria	Micromonosporales	Micromonosporaceae	Micromonospora	Micromonospora sp. CNZ297	Micromonospora sp. CNZ297	Genome Analysis (Isolate)
117alt	At position 117 the MerB-like homolog features an alternative to cysteine (Cys) aminoacid	2810782932	2808606800	Bacteria	Actinobacteria	Actinobacteria	Corynebacteriales	Mycobacteriaceae	Mycobacterium	Mycobacterium asiaticum	Mycobacterium asiaticum 1276495.2	Genome Analysis (Isolate)
117alt	At position 117 the MerB-like homolog features an alternative to cysteine (Cys) aminoacid	2810673521	2808606776	Bacteria	Actinobacteria	Actinobacteria	Corynebacteriales	Mycobacteriaceae	Mycolicibacterium	Mycolicibacterium chubuense	Mycobacterium chubuense NCTC 10819	Genome Analysis (Isolate)
117alt	At position 117 the MerB-like homolog features an alternative to cysteine (Cys) aminoacid	2865757651	2865757452	Bacteria	Actinobacteria	Actinobacteria	Corynebacteriales	Mycobacteriaceae	Mycolicibacterium	Mycolicibacterium duvalii	Mycobacterium duvalii IP141180004	Genome Analysis (Isolate)
117alt	At position 117 the MerB-like homolog features an alternative to cysteine (Cys) aminoacid	2815811050	2814123378	Bacteria	Actinobacteria	Actinobacteria	Corynebacteriales	Mycobacteriaceae	Mycolicibacterium	Mycolicibacterium fortuitum	Mycobacterium fortuitum 1242461.0	Genome Analysis (Isolate)
117alt	At position 117 the MerB-like homolog features an alternative to cysteine (Cys) aminoacid	2810611098	2808606764	Bacteria	Actinobacteria	Actinobacteria	Corynebacteriales	Mycobacteriaceae	Mycolicibacterium	Mycolicibacterium mucogenicum	Mycobacterium mucogenicum 1127319.6	Genome Analysis (Isolate)
117alt	At position 117 the MerB-like homolog features an alternative to cysteine (Cys) aminoacid	2810017885	2808606605	Bacteria	Actinobacteria	Actinobacteria	Corynebacteriales	Mycobacteriaceae	Mycobacterium	Mycobacterium sp. 852002-51152_SCH6134967	Mycobacterium sp. 852002-51152_SCH6134967	Genome Analysis (Isolate)
117alt	At position 117 the MerB-like homolog features an alternative to cysteine (Cys) aminoacid	2804524504	2802429210	Bacteria	Actinobacteria	Actinobacteria	Corynebacteriales	Mycobacteriaceae	Mycobacterium	Mycobacterium sp. SWH-M1	Mycobacterium sp. SWH-M1	Genome Analysis (Isolate)
117alt	At position 117 the MerB-like homolog features an alternative to cysteine (Cys) aminoacid	2802017977	2799113187	Bacteria	Actinobacteria	Actinobacteria	Corynebacteriales	Mycobacteriaceae	Mycobacteroides	Mycobacteroides abscessus	Mycobacteroides abscessus abscessus 1013	Genome Analysis (Isolate)
117alt	At position 117 the MerB-like homolog features an alternative to cysteine (Cys) aminoacid	2803060415	2802428922	Bacteria	Actinobacteria	Actinobacteria	Corynebacteriales	Mycobacteriaceae	Mycobacteroides	Mycobacteroides abscessus	Mycobacteroides abscessus abscessus 1036	Genome Analysis (Isolate)
117alt	At position 117 the MerB-like homolog features an alternative to cysteine (Cys) aminoacid	2803024951	2802428915	Bacteria	Actinobacteria	Actinobacteria	Corynebacteriales	Mycobacteriaceae	Mycobacteroides	Mycobacteroides abscessus	Mycobacteroides abscessus abscessus 1041	Genome Analysis (Isolate)
117alt	At position 117 the MerB-like homolog features an alternative to cysteine (Cys) aminoacid	2796903466	2795385692	Bacteria	Actinobacteria	Actinobacteria	Corynebacteriales	Mycobacteriaceae	Mycobacteroides	Mycobacteroides abscessus	Mycobacteroides abscessus abscessus 1061	Genome Analysis (Isolate)
117alt	At position 117 the MerB-like homolog features an alternative to cysteine (Cys) aminoacid	2798032501	2795385911	Bacteria	Actinobacteria	Actinobacteria	Corynebacteriales	Mycobacteriaceae	Mycobacteroides	Mycobacteroides abscessus	Mycobacteroides abscessus abscessus 1067	Genome Analysis (Isolate)
117alt	At position 117 the MerB-like homolog features an alternative to cysteine (Cys) aminoacid	2802054016	2799113194	Bacteria	Actinobacteria	Actinobacteria	Corynebacteriales	Mycobacteriaceae	Mycobacteroides	Mycobacteroides abscessus	Mycobacteroides abscessus abscessus 1069	Genome Analysis (Isolate)
117alt	At position 117 the MerB-like homolog features an alternative to cysteine (Cys) aminoacid	2798037630	2795385912	Bacteria	Actinobacteria	Actinobacteria	Corynebacteriales	Mycobacteriaceae	Mycobacteroides	Mycobacteroides abscessus	Mycobacteroides abscessus abscessus 1131	Genome Analysis (Isolate)
117alt	At position 117 the MerB-like homolog features an alternative to cysteine (Cys) aminoacid	2802163396	2799113216	Bacteria	Actinobacteria	Actinobacteria	Corynebacteriales	Mycobacteriaceae	Mycobacteroides	Mycobacteroides abscessus	Mycobacteroides abscessus abscessus 172	Genome Analysis (Isolate)
117alt	At position 117 the MerB-like homolog features an alternative to cysteine (Cys) aminoacid	2797857438	2795385878	Bacteria	Actinobacteria	Actinobacteria	Corynebacteriales	Mycobacteriaceae	Mycobacteroides	Mycobacteroides abscessus	Mycobacteroides abscessus abscessus 176	Genome Analysis (Isolate)
117alt	At position 117 the MerB-like homolog features an alternative to cysteine (Cys) aminoacid	2802276423	2799113238	Bacteria	Actinobacteria	Actinobacteria	Corynebacteriales	Mycobacteriaceae	Mycobacteroides	Mycobacteroides abscessus	Mycobacteroides abscessus abscessus 181	Genome Analysis (Isolate)
117alt	At position 117 the MerB-like homolog features an alternative to cysteine (Cys) aminoacid	2801461696	2799113078	Bacteria	Actinobacteria	Actinobacteria	Corynebacteriales	Mycobacteriaceae	Mycobacteroides	Mycobacteroides abscessus	Mycobacteroides abscessus abscessus 233	Genome Analysis (Isolate)
117alt	At position 117 the MerB-like homolog features an alternative to cysteine (Cys) aminoacid	2804068132	2802429120	Bacteria	Actinobacteria	Actinobacteria	Corynebacteriales	Mycobacteriaceae	Mycobacteroides	Mycobacteroides abscessus	Mycobacteroides abscessus abscessus 235	Genome Analysis (Isolate)
117alt	At position 117 the MerB-like homolog features an alternative to cysteine (Cys) aminoacid	2804044996	2802429116	Bacteria	Actinobacteria	Actinobacteria	Corynebacteriales	Mycobacteriaceae	Mycobacteroides	Mycobacteroides abscessus	Mycobacteroides abscessus abscessus 245	Genome Analysis (Isolate)
117alt	At position 117 the MerB-like homolog features an alternative to cysteine (Cys) aminoacid	2803434805	2802428996	Bacteria	Actinobacteria	Actinobacteria	Corynebacteriales	Mycobacteriaceae	Mycobacteroides	Mycobacteroides abscessus	Mycobacteroides abscessus abscessus 255	Genome Analysis (Isolate)
117alt	At position 117 the MerB-like homolog features an alternative to cysteine (Cys) aminoacid	2803829852	2802429074	Bacteria	Actinobacteria	Actinobacteria	Corynebacteriales	Mycobacteriaceae	Mycobacteroides	Mycobacteroides abscessus	Mycobacteroides abscessus abscessus 264	Genome Analysis (Isolate)
117alt	At position 117 the MerB-like homolog features an alternative to cysteine (Cys) aminoacid	2803942385	2802429095	Bacteria	Actinobacteria	Actinobacteria	Corynebacteriales	Mycobacteriaceae	Mycobacteroides	Mycobacteroides abscessus	Mycobacteroides abscessus abscessus 384	Genome Analysis (Isolate)
117alt	At position 117 the MerB-like homolog features an alternative to cysteine (Cys) aminoacid	2803574452	2802429023	Bacteria	Actinobacteria	Actinobacteria	Corynebacteriales	Mycobacteriaceae	Mycobacteroides	Mycobacteroides abscessus	Mycobacteroides abscessus abscessus 596	Genome Analysis (Isolate)
117alt	At position 117 the MerB-like homolog features an alternative to cysteine (Cys) aminoacid	2804259346	2802429157	Bacteria	Actinobacteria	Actinobacteria	Corynebacteriales	Mycobacteriaceae	Mycobacteroides	Mycobacteroides abscessus	Mycobacteroides abscessus abscessus 621	Genome Analysis (Isolate)
117alt	At position 117 the MerB-like homolog features an alternative to cysteine (Cys) aminoacid	2798664113	2795386033	Bacteria	Actinobacteria	Actinobacteria	Corynebacteriales	Mycobacteriaceae	Mycobacteroides	Mycobacteroides abscessus	Mycobacteroides abscessus abscessus 626	Genome Analysis (Isolate)
117alt	At position 117 the MerB-like homolog features an alternative to cysteine (Cys) aminoacid	2796882485	2795385688	Bacteria	Actinobacteria	Actinobacteria	Corynebacteriales	Mycobacteriaceae	Mycobacteroides	Mycobacteroides abscessus	Mycobacteroides abscessus abscessus 640	Genome Analysis (Isolate)
117alt	At position 117 the MerB-like homolog features an alternative to cysteine (Cys) aminoacid	2796523928	2795385619	Bacteria	Actinobacteria	Actinobacteria	Corynebacteriales	Mycobacteriaceae	Mycobacteroides	Mycobacteroides abscessus	Mycobacteroides abscessus abscessus 650	Genome Analysis (Isolate)
117alt	At position 117 the MerB-like homolog features an alternative to cysteine (Cys) aminoacid	2801427337	2799113071	Bacteria	Actinobacteria	Actinobacteria	Corynebacteriales	Mycobacteriaceae	Mycobacteroides	Mycobacteroides abscessus	Mycobacteroides abscessus abscessus 692	Genome Analysis (Isolate)
117alt	At position 117 the MerB-like homolog features an alternative to cysteine (Cys) aminoacid	2797320106	2795385773	Bacteria	Actinobacteria	Actinobacteria	Corynebacteriales	Mycobacteriaceae	Mycobacteroides	Mycobacteroides abscessus	Mycobacteroides abscessus abscessus 708	Genome Analysis (Isolate)
117alt	At position 117 the MerB-like homolog features an alternative to cysteine (Cys) aminoacid	2803558618	2802429020	Bacteria	Actinobacteria	Actinobacteria	Corynebacteriales	Mycobacteriaceae	Mycobacteroides	Mycobacteroides abscessus	Mycobacteroides abscessus abscessus 714	Genome Analysis (Isolate)
117alt	At position 117 the MerB-like homolog features an alternative to cysteine (Cys) aminoacid	2803872352	2802429082	Bacteria	Actinobacteria	Actinobacteria	Corynebacteriales	Mycobacteriaceae	Mycobacteroides	Mycobacteroides abscessus	Mycobacteroides abscessus abscessus 715	Genome Analysis (Isolate)
117alt	At position 117 the MerB-like homolog features an alternative to cysteine (Cys) aminoacid	2801762099	2799113137	Bacteria	Actinobacteria	Actinobacteria	Corynebacteriales	Mycobacteriaceae	Mycobacteroides	Mycobacteroides abscessus	Mycobacteroides abscessus abscessus 722	Genome Analysis (Isolate)
117alt	At position 117 the MerB-like homolog features an alternative to cysteine (Cys) aminoacid	2798519208	2795386005	Bacteria	Actinobacteria	Actinobacteria	Corynebacteriales	Mycobacteriaceae	Mycobacteroides	Mycobacteroides abscessus	Mycobacteroides abscessus abscessus 901	Genome Analysis (Isolate)
117alt	At position 117 the MerB-like homolog features an alternative to cysteine (Cys) aminoacid	2804108786	2802429128	Bacteria	Actinobacteria	Actinobacteria	Corynebacteriales	Mycobacteriaceae	Mycobacteroides	Mycobacteroides abscessus	Mycobacteroides abscessus abscessus 910	Genome Analysis (Isolate)
117alt	At position 117 the MerB-like homolog features an alternative to cysteine (Cys) aminoacid	2797611965	2795385830	Bacteria	Actinobacteria	Actinobacteria	Corynebacteriales	Mycobacteriaceae	Mycobacteroides	Mycobacteroides abscessus	Mycobacteroides abscessus abscessus 913	Genome Analysis (Isolate)
117alt	At position 117 the MerB-like homolog features an alternative to cysteine (Cys) aminoacid	2797602751	2795385828	Bacteria	Actinobacteria	Actinobacteria	Corynebacteriales	Mycobacteriaceae	Mycobacteroides	Mycobacteroides abscessus	Mycobacteroides abscessus abscessus 915	Genome Analysis (Isolate)
117alt	At position 117 the MerB-like homolog features an alternative to cysteine (Cys) aminoacid	2804336075	2802429172	Bacteria	Actinobacteria	Actinobacteria	Corynebacteriales	Mycobacteriaceae	Mycobacteroides	Mycobacteroides abscessus	Mycobacteroides abscessus abscessus 964	Genome Analysis (Isolate)
117alt	At position 117 the MerB-like homolog features an alternative to cysteine (Cys) aminoacid	2802012924	2799113186	Bacteria	Actinobacteria	Actinobacteria	Corynebacteriales	Mycobacteriaceae	Mycobacteroides	Mycobacteroides abscessus	Mycobacteroides abscessus abscessus 987	Genome Analysis (Isolate)
117alt	At position 117 the MerB-like homolog features an alternative to cysteine (Cys) aminoacid	2670653974	2667528066	Bacteria	Actinobacteria	Actinobacteria	Corynebacteriales	Mycobacteriaceae	Mycobacteroides	Mycobacteroides abscessus	Mycobacteroides abscessus PAP_CF_004d	Genome Analysis (Isolate)
117alt	At position 117 the MerB-like homolog features an alternative to cysteine (Cys) aminoacid	2665425673	2663763043	Bacteria	Actinobacteria	Actinobacteria	Corynebacteriales	Mycobacteriaceae	Mycobacteroides	Mycobacteroides abscessus	Mycobacteroides abscessus PAP067	Genome Analysis (Isolate)
117alt	At position 117 the MerB-like homolog features an alternative to cysteine (Cys) aminoacid	2697975368	2695420901	Bacteria	Actinobacteria	Actinobacteria	Corynebacteriales	Mycobacteriaceae	Mycobacteroides	Mycobacteroides abscessus	Mycobacteroides abscessus PAP068	Genome Analysis (Isolate)
117alt	At position 117 the MerB-like homolog features an alternative to cysteine (Cys) aminoacid	2673112769	2671180518	Bacteria	Actinobacteria	Actinobacteria	Corynebacteriales	Mycobacteriaceae	Mycobacteroides	Mycobacteroides abscessus	Mycobacteroides abscessus PAP069	Genome Analysis (Isolate)
117alt	At position 117 the MerB-like homolog features an alternative to cysteine (Cys) aminoacid	2683338378	2681813215	Bacteria	Actinobacteria	Actinobacteria	Corynebacteriales	Mycobacteriaceae	Mycobacteroides	Mycobacteroides sp. H003	Mycobacteroides sp. H003	Genome Analysis (Isolate)
117alt	At position 117 the MerB-like homolog features an alternative to cysteine (Cys) aminoacid	2674205269	2671180794	Bacteria	Actinobacteria	Actinobacteria	Corynebacteriales	Mycobacteriaceae	Mycobacteroides	Mycobacteroides sp. H063	Mycobacteroides sp. H063	Genome Analysis (Isolate)
117alt	At position 117 the MerB-like homolog features an alternative to cysteine (Cys) aminoacid	2699353716	2698536499	Bacteria	Actinobacteria	Actinobacteria	Corynebacteriales	Mycobacteriaceae	Mycobacteroides	Mycobacteroides sp. H079	Mycobacteroides sp. H079	Genome Analysis (Isolate)
117alt	At position 117 the MerB-like homolog features an alternative to cysteine (Cys) aminoacid	2673368220	2671180585	Bacteria	Actinobacteria	Actinobacteria	Corynebacteriales	Mycobacteriaceae	Mycobacteroides	Mycobacteroides sp. H092	Mycobacteroides sp. H092	Genome Analysis (Isolate)
117alt	At position 117 the MerB-like homolog features an alternative to cysteine (Cys) aminoacid	2704209554	2703718744	Bacteria	Actinobacteria	Actinobacteria	Corynebacteriales	Mycobacteriaceae	Mycobacteroides	Mycobacteroides sp. H101	Mycobacteroides sp. H101	Genome Analysis (Isolate)
117alt	At position 117 the MerB-like homolog features an alternative to cysteine (Cys) aminoacid	2699846939	2698536626	Bacteria	Actinobacteria	Actinobacteria	Corynebacteriales	Mycobacteriaceae	Mycobacteroides	Mycobacteroides sp. H110	Mycobacteroides sp. H110	Genome Analysis (Isolate)
117alt	At position 117 the MerB-like homolog features an alternative to cysteine (Cys) aminoacid	2704211450	2703718745	Bacteria	Actinobacteria	Actinobacteria	Corynebacteriales	Mycobacteriaceae	Mycobacteroides	Mycobacteroides sp. HXVII	Mycobacteroides sp. HXVII	Genome Analysis (Isolate)
117alt	At position 117 the MerB-like homolog features an alternative to cysteine (Cys) aminoacid	2704217338	2703718746	Bacteria	Actinobacteria	Actinobacteria	Corynebacteriales	Mycobacteriaceae	Mycobacteroides	Mycobacteroides sp. HXXIII	Mycobacteroides sp. HXXIII	Genome Analysis (Isolate)
117alt	At position 117 the MerB-like homolog features an alternative to cysteine (Cys) aminoacid	2777965974	2775507219	Bacteria	Actinobacteria	Actinobacteria	Corynebacteriales	Mycobacteriaceae	Mycolicibacter	Mycolicibacter icosiumassiliensis	Mycolicibacter icosiumassiliensis 8WA6	Genome Analysis (Isolate)
117alt	At position 117 the MerB-like homolog features an alternative to cysteine (Cys) aminoacid	2865389090	2865385185	Bacteria	Actinobacteria	Actinobacteria	Corynebacteriales	Mycobacteriaceae	Mycolicibacter	Mycolicibacter longobardus	Mycolicibacter longobardus DSM 45394	Genome Analysis (Isolate)
117alt	At position 117 the MerB-like homolog features an alternative to cysteine (Cys) aminoacid	2558342182	2558309009	Bacteria	Actinobacteria	Actinobacteria	Corynebacteriales	Mycobacteriaceae	Mycolicibacterium	Mycolicibacterium aromaticivorans	Mycolicibacterium aromaticivorans JS19b1	Genome Analysis (Isolate)
117alt	At position 117 the MerB-like homolog features an alternative to cysteine (Cys) aminoacid	2726231344	2724679285	Bacteria	Actinobacteria	Actinobacteria	Corynebacteriales	Mycobacteriaceae	Mycolicibacterium	Mycolicibacterium canariasense	Mycolicibacterium canariasense	Genome Analysis (Isolate)
117alt	At position 117 the MerB-like homolog features an alternative to cysteine (Cys) aminoacid	2632777059	2630968674	Bacteria	Actinobacteria	Actinobacteria	Corynebacteriales	Mycobacteriaceae	Mycolicibacterium	Mycolicibacterium chlorophenolicum	Mycolicibacterium chlorophenolicum DSM 43826	Genome Analysis (Isolate)
117alt	At position 117 the MerB-like homolog features an alternative to cysteine (Cys) aminoacid	2732286570	2731957580	Bacteria	Actinobacteria	Actinobacteria	Corynebacteriales	Mycobacteriaceae	Mycolicibacterium	Mycolicibacterium chlorophenolicum	Mycolicibacterium chlorophenolicum NBRC 15527	Genome Analysis (Isolate)
117alt	At position 117 the MerB-like homolog features an alternative to cysteine (Cys) aminoacid	2632012621	2630968491	Bacteria	Actinobacteria	Actinobacteria	Corynebacteriales	Mycobacteriaceae	Mycolicibacterium	Mycolicibacterium chubuense	Mycolicibacterium chubuense DSM 44219	Genome Analysis (Isolate)
117alt	At position 117 the MerB-like homolog features an alternative to cysteine (Cys) aminoacid	640457437	640427122	Bacteria	Actinobacteria	Actinobacteria	Corynebacteriales	Mycobacteriaceae	Mycolicibacterium	Mycolicibacterium gilvum	Mycolicibacterium gilvum PYR-GCK	Genome Analysis (Isolate)
117alt	At position 117 the MerB-like homolog features an alternative to cysteine (Cys) aminoacid	649807403	649633070	Bacteria	Actinobacteria	Actinobacteria	Corynebacteriales	Mycobacteriaceae	Mycolicibacterium	Mycolicibacterium gilvum	Mycolicibacterium gilvum Spyr1	Genome Analysis (Isolate)
117alt	At position 117 the MerB-like homolog features an alternative to cysteine (Cys) aminoacid	2586274367	2585427704	Bacteria	Actinobacteria	Actinobacteria	Corynebacteriales	Mycobacteriaceae	Mycolicibacterium	Mycolicibacterium iranicum	Mycolicibacterium iranicum UM_TJL	Genome Analysis (Isolate)
117alt	At position 117 the MerB-like homolog features an alternative to cysteine (Cys) aminoacid	2638087382	2636415805	Bacteria	Actinobacteria	Actinobacteria	Corynebacteriales	Mycobacteriaceae	Mycolicibacterium	Mycolicibacterium llatzerense	Mycolicibacterium llatzerense CLUC14	Genome Analysis (Isolate)
117alt	At position 117 the MerB-like homolog features an alternative to cysteine (Cys) aminoacid	2869215611	2869214934	Bacteria	Actinobacteria	Actinobacteria	Corynebacteriales	Mycobacteriaceae	Mycolicibacterium	Mycolicibacterium mucogenicum	Mycolicibacterium mucogenicum CCH10-A2	Genome Analysis (Isolate)
117alt	At position 117 the MerB-like homolog features an alternative to cysteine (Cys) aminoacid	2856205025	2856201601	Bacteria	Actinobacteria	Actinobacteria	Corynebacteriales	Mycobacteriaceae	Mycolicibacterium	Mycolicibacterium mucogenicum	Mycolicibacterium mucogenicum CCH12-A2	Genome Analysis (Isolate)
117alt	At position 117 the MerB-like homolog features an alternative to cysteine (Cys) aminoacid	2674461262	2671180853	Bacteria	Actinobacteria	Actinobacteria	Corynebacteriales	Mycobacteriaceae	Mycolicibacterium	Mycolicibacterium novocastrense	Mycolicibacterium novocastrense GA-2613	Genome Analysis (Isolate)
117alt	At position 117 the MerB-like homolog features an alternative to cysteine (Cys) aminoacid	2660721494	2660238023	Bacteria	Actinobacteria	Actinobacteria	Corynebacteriales	Mycobacteriaceae	Mycolicibacterium	Mycolicibacterium novocastrense	Mycolicibacterium novocastrense GA-2617	Genome Analysis (Isolate)
117alt	At position 117 the MerB-like homolog features an alternative to cysteine (Cys) aminoacid	2696769800	2695420616	Bacteria	Actinobacteria	Actinobacteria	Corynebacteriales	Mycobacteriaceae	Mycolicibacterium	Mycolicibacterium novocastrense	Mycolicibacterium novocastrense GA-2945b	Genome Analysis (Isolate)
117alt	At position 117 the MerB-like homolog features an alternative to cysteine (Cys) aminoacid	2507064464	2506783048	Bacteria	Actinobacteria	Actinobacteria	Corynebacteriales	Mycobacteriaceae	Mycolicibacterium	Mycolicibacterium rhodesiae	Mycolicibacterium rhodesiae JS60	Genome Analysis (Isolate)
117alt	At position 117 the MerB-like homolog features an alternative to cysteine (Cys) aminoacid	2825209273	2825202462	Bacteria	Actinobacteria	Actinobacteria	Corynebacteriales	Mycobacteriaceae	Mycolicibacterium	Mycolicibacterium sp. BK598	Mycolicibacterium sp. BK598	Genome Analysis (Isolate)
117alt	At position 117 the MerB-like homolog features an alternative to cysteine (Cys) aminoacid	2825222221	2825215390	Bacteria	Actinobacteria	Actinobacteria	Corynebacteriales	Mycobacteriaceae	Mycolicibacterium	Mycolicibacterium sp. BK607	Mycolicibacterium sp. BK607	Genome Analysis (Isolate)
117alt	At position 117 the MerB-like homolog features an alternative to cysteine (Cys) aminoacid	2869195955	2869190232	Bacteria	Actinobacteria	Actinobacteria	Corynebacteriales	Mycobacteriaceae	Mycolicibacterium	Mycolicibacterium sp. (ex Dasyatis americana)	Mycolicibacterium sp. Dasyatis americana	Genome Analysis (Isolate)
117alt	At position 117 the MerB-like homolog features an alternative to cysteine (Cys) aminoacid	2856267876	2856263631	Bacteria	Actinobacteria	Actinobacteria	Corynebacteriales	Mycobacteriaceae	Mycolicibacterium	Mycolicibacterium sp. GF69	Mycolicibacterium sp. GF69	Genome Analysis (Isolate)
117alt	At position 117 the MerB-like homolog features an alternative to cysteine (Cys) aminoacid	2834022794	2834019907	Bacteria	Actinobacteria	Actinobacteria	Propionibacteriales	Propionibacteriaceae	Naumannella	Naumannella cuiyingiana	Naumannella cuiyingiana DSM 103164	Genome Analysis (Isolate)
117alt	At position 117 the MerB-like homolog features an alternative to cysteine (Cys) aminoacid	2731997264	2731957515	Bacteria	Actinobacteria	Actinobacteria	Propionibacteriales	Propionibacteriaceae	Naumannella	Naumannella halotolerans	Naumannella halotolerans DSM 24323	Genome Analysis (Isolate)
117alt	At position 117 the MerB-like homolog features an alternative to cysteine (Cys) aminoacid	651399610	651324077	Bacteria	Actinobacteria	Actinobacteria	Propionibacteriales	Nocardioidaceae	unclassified	Nocardioidaceae bacterium Broad-1	Nocardioidaceae bacterium Broad-1	Genome Analysis (Isolate)
117alt	At position 117 the MerB-like homolog features an alternative to cysteine (Cys) aminoacid	2816388920	2816332112	Bacteria	Actinobacteria	Actinobacteria	Propionibacteriales	Nocardioidaceae	Nocardioides	Nocardioides albertanoniae	Nocardioides albertanoniae DSM 25218	Genome Analysis (Isolate)
117alt	At position 117 the MerB-like homolog features an alternative to cysteine (Cys) aminoacid	2867501520	2867498717	Bacteria	Actinobacteria	Actinobacteria	Propionibacteriales	Nocardioidaceae	Nocardioides	Nocardioides ganghwensis	Nocardioides ganghwensis CGMCC 4.6875	Genome Analysis (Isolate)
117alt	At position 117 the MerB-like homolog features an alternative to cysteine (Cys) aminoacid	2831308806	2831307866	Bacteria	Actinobacteria	Actinobacteria	Propionibacteriales	Nocardioidaceae	Nocardioides	Nocardioides marinus	Nocardioides marinus DSM 18248	Genome Analysis (Isolate)
117alt	At position 117 the MerB-like homolog features an alternative to cysteine (Cys) aminoacid	2844832050	2844830896	Bacteria	Actinobacteria	Actinobacteria	Propionibacteriales	Nocardioidaceae	Nocardioides	Nocardioides panaciterrulae	Nocardioides panaciterrulae DSM 21350	Genome Analysis (Isolate)
117alt	At position 117 the MerB-like homolog features an alternative to cysteine (Cys) aminoacid	2855273344	2855273060	Bacteria	Actinobacteria	Actinobacteria	Propionibacteriales	Nocardioidaceae	Nocardioides	Nocardioides silvaticus	Nocardioides sp. CCTCC AB 2018079	Genome Analysis (Isolate)
117alt	At position 117 the MerB-like homolog features an alternative to cysteine (Cys) aminoacid	2654172824	2651870231	Bacteria	Actinobacteria	Actinobacteria	Propionibacteriales	Nocardioidaceae	Nocardioides	unclassified	Nocardioides sp. REDSEA-S22_B2	Metagenome-Assembled Genome
117alt	At position 117 the MerB-like homolog features an alternative to cysteine (Cys) aminoacid	2868089379	2868088558	Bacteria	Actinobacteria	Actinobacteria	Jiangellales	Jiangellaceae	Phytoactinopolyspora	Phytoactinopolyspora endophytica	Phytoactinopolyspora endophytica EGI 60009	Genome Analysis (Isolate)
117alt	At position 117 the MerB-like homolog features an alternative to cysteine (Cys) aminoacid	643580626	643348509	Bacteria	Actinobacteria	Actinobacteria	Micrococcales	Micrococcaceae	Pseudarthrobacter	Pseudarthrobacter chlorophenolicus	Pseudarthrobacter chlorophenolicus A6	Genome Analysis (Isolate)
117alt	At position 117 the MerB-like homolog features an alternative to cysteine (Cys) aminoacid	2636105924	2634166551	Bacteria	Actinobacteria	Actinobacteria	Micrococcales	Micrococcaceae	Pseudarthrobacter	Pseudarthrobacter chlorophenolicus	Pseudarthrobacter chlorophenolicus DSM 12829	Genome Analysis (Isolate)
117alt	At position 117 the MerB-like homolog features an alternative to cysteine (Cys) aminoacid	2631955706	2630968475	Bacteria	Actinobacteria	Actinobacteria	Micrococcales	Micrococcaceae	Pseudarthrobacter	Pseudarthrobacter chlorophenolicus	Pseudarthrobacter chlorophenolicus Mor30.16	Genome Analysis (Isolate)
117alt	At position 117 the MerB-like homolog features an alternative to cysteine (Cys) aminoacid	2720715654	2718218254	Bacteria	Actinobacteria	Actinobacteria	Corynebacteriales	Nocardiaceae	Rhodococcus	Rhodococcus sp. 008	Rhodococcus sp. 008	Genome Analysis (Isolate)
117alt	At position 117 the MerB-like homolog features an alternative to cysteine (Cys) aminoacid	2765887830	2765235910	Bacteria	Actinobacteria	Actinobacteria	Corynebacteriales	Nocardiaceae	Rhodococcus	Rhodococcus sp. 06-1059B-a	Rhodococcus sp. 06-1059B-a	Genome Analysis (Isolate)
117alt	At position 117 the MerB-like homolog features an alternative to cysteine (Cys) aminoacid	2765970502	2765235925	Bacteria	Actinobacteria	Actinobacteria	Corynebacteriales	Nocardiaceae	Rhodococcus	Rhodococcus sp. 06-1460-1B	Rhodococcus sp. 06-1460-1B	Genome Analysis (Isolate)
117alt	At position 117 the MerB-like homolog features an alternative to cysteine (Cys) aminoacid	2766046233	2765235938	Bacteria	Actinobacteria	Actinobacteria	Corynebacteriales	Nocardiaceae	Rhodococcus	Rhodococcus sp. 14-2470-1a	Rhodococcus sp. 14-2470-1a	Genome Analysis (Isolate)
117alt	At position 117 the MerB-like homolog features an alternative to cysteine (Cys) aminoacid	2707542353	2706794586	Bacteria	Actinobacteria	Actinobacteria	Corynebacteriales	Nocardiaceae	Rhodococcus	Rhodococcus sp. 4J2A2	Rhodococcus sp. 4J2A2	Genome Analysis (Isolate)
117alt	At position 117 the MerB-like homolog features an alternative to cysteine (Cys) aminoacid	2601039222	2600255126	Bacteria	Actinobacteria	Actinobacteria	Corynebacteriales	Nocardiaceae	Rhodococcus	Rhodococcus sp. AW25M09	Rhodococcus sp. AW25M09	Genome Analysis (Isolate)
117alt	At position 117 the MerB-like homolog features an alternative to cysteine (Cys) aminoacid	2631346829	2630968327	Bacteria	Actinobacteria	Actinobacteria	Corynebacteriales	Nocardiaceae	Rhodococcus	Rhodococcus sp. Chr-9	Rhodococcus sp. Chr-9	Genome Analysis (Isolate)
117alt	At position 117 the MerB-like homolog features an alternative to cysteine (Cys) aminoacid	2774627006	2773857827	Bacteria	Actinobacteria	Actinobacteria	Corynebacteriales	Nocardiaceae	Rhodococcus	Rhodococcus sp. PBTS 2	Rhodococcus sp. PBTS 2	Genome Analysis (Isolate)
117alt	At position 117 the MerB-like homolog features an alternative to cysteine (Cys) aminoacid	2686659617	2684623067	Bacteria	Actinobacteria	Actinobacteria	Corynebacteriales	Nocardiaceae	Rhodococcus	Rhodococcus sp. PBTS 2	Rhodococcus sp. PBTS2	Genome Analysis (Isolate)
117alt	At position 117 the MerB-like homolog features an alternative to cysteine (Cys) aminoacid	2753074074	2751185734	Bacteria	Actinobacteria	Actinobacteria	Pseudonocardiales	Pseudonocardiaceae	Saccharothrix	Saccharothrix sp. NRRL B-16314	Saccharothrix sp. NRRL B-16314	Genome Analysis (Isolate)
117alt	At position 117 the MerB-like homolog features an alternative to cysteine (Cys) aminoacid	2784740985	2784132178	Bacteria	Actinobacteria	Actinobacteria	Pseudonocardiales	Pseudonocardiaceae	Saccharothrix	Saccharothrix texasensis	Saccharothrix texasensis DSM 44231	Genome Analysis (Isolate)
117alt	At position 117 the MerB-like homolog features an alternative to cysteine (Cys) aminoacid	2640563434	2639762745	Bacteria	Actinobacteria	Actinobacteria	Streptomycetales	Streptomycetaceae	Streptomyces	Streptomyces roseochromogenus	Streptomyces roseochromogenes oscitans DS 12.976	Genome Analysis (Isolate)
117alt	At position 117 the MerB-like homolog features an alternative to cysteine (Cys) aminoacid	2644407329	2643221673	Bacteria	Actinobacteria	Actinobacteria	Streptomycetales	Streptomycetaceae	Streptomyces	Streptomyces sp. Root1295	Streptomyces sp. Root1295	Genome Analysis (Isolate)
117alt	At position 117 the MerB-like homolog features an alternative to cysteine (Cys) aminoacid	2643901185	2643221578	Bacteria	Actinobacteria	Actinobacteria	Streptomycetales	Streptomycetaceae	Streptomyces	Streptomyces sp. Root63	Streptomyces sp. Root63	Genome Analysis (Isolate)
117alt	At position 117 the MerB-like homolog features an alternative to cysteine (Cys) aminoacid	2618104397	2617270936	Bacteria	Actinobacteria	Actinobacteria	Propionibacteriales	Propionibacteriaceae	Tessaracoccus	Tessaracoccus oleiagri	Tessaracoccus oleiagri CGMCC 1.9159	Genome Analysis (Isolate)
117alt	At position 117 the MerB-like homolog features an alternative to cysteine (Cys) aminoacid	2586900669	2585427829	Bacteria	Actinobacteria	Actinobacteria	Corynebacteriales	unclassified	Tomitella	Tomitella biformata	Tomitella biformata AHU 1821	Genome Analysis (Isolate)
117alt	At position 117 the MerB-like homolog features an alternative to cysteine (Cys) aminoacid	2867019262	2867017614	Bacteria	Actinobacteria	Actinobacteria	Corynebacteriales	Tsukamurellaceae	Tsukamurella	Tsukamurella paurometabola	Tsukamurella paurometabola NCTC 10741	Genome Analysis (Isolate)
117alt	At position 117 the MerB-like homolog features an alternative to cysteine (Cys) aminoacid	2635408385	2634166370	Bacteria	Actinobacteria	Actinobacteria	Corynebacteriales	Tsukamurellaceae	Tsukamurella	Tsukamurella pulmonis	Tsukamurella pulmonis DSM 44142	Genome Analysis (Isolate)
117alt	At position 117 the MerB-like homolog features an alternative to cysteine (Cys) aminoacid	2835270489	2835265895	Bacteria	Actinobacteria	Actinobacteria	Corynebacteriales	Tsukamurellaceae	Tsukamurella	Tsukamurella pulmonis	Tsukamurella pulmonis NCTC 13230	Genome Analysis (Isolate)
117alt	At position 117 the MerB-like homolog features an alternative to cysteine (Cys) aminoacid	2678643996	2675903619	Bacteria	Actinobacteria	Actinobacteria	Corynebacteriales	Tsukamurellaceae	Tsukamurella	Tsukamurella pseudospumae	Tsukamurella sunchonensis JCM 15929	Genome Analysis (Isolate)
117alt	At position 117 the MerB-like homolog features an alternative to cysteine (Cys) aminoacid	2676434378	2675903051	Bacteria	Actinobacteria	Actinobacteria	Pseudonocardiales	Pseudonocardiaceae	Yuhushiella	Yuhushiella deserti	Yuhushiella deserti CGMCC 4.5579	Genome Analysis (Isolate)
117alt	At position 117 the MerB-like homolog features an alternative to cysteine (Cys) aminoacid	2731943377	2731639259	Bacteria	Actinobacteria	Actinobacteria	Pseudonocardiales	Pseudonocardiaceae	Yuhushiella	Yuhushiella deserti	Yuhushiella deserti DSM 45648	Genome Analysis (Isolate)
117alt	At position 117 the MerB-like homolog features an alternative to cysteine (Cys) aminoacid	2775997962	2775506836	Bacteria	Actinobacteria	Actinobacteria	Micrococcales	Micrococcaceae	Zhihengliuella	Zhihengliuella sp. ISTPL4	Zhihengliuella sp. ISTPL4	Genome Analysis (Isolate)
117alt	At position 117 the MerB-like homolog features an alternative to cysteine (Cys) aminoacid	2509561788	2509276058	Bacteria	Bacteroidetes	Cytophagia	Cytophagales	Cyclobacteriaceae	Belliella	Belliella baltica	Belliella baltica DSM 15883	Genome Analysis (Isolate)
117alt	At position 117 the MerB-like homolog features an alternative to cysteine (Cys) aminoacid	2562965381	2562617092	Bacteria	Bacteroidetes	Flavobacteriia	Flavobacteriales	Flavobacteriaceae	Chryseobacterium	Chryseobacterium gleum	Chryseobacterium gleum F93, ATCC 35910	Genome Analysis (Isolate)
117alt	At position 117 the MerB-like homolog features an alternative to cysteine (Cys) aminoacid	2847105827	2847102633	Bacteria	Bacteroidetes	Flavobacteriia	Flavobacteriales	Flavobacteriaceae	Elizabethkingia	Elizabethkingia anophelis	Elizabethkingia anophelis 12012-2 PRCM	Genome Analysis (Isolate)
117alt	At position 117 the MerB-like homolog features an alternative to cysteine (Cys) aminoacid	2701232575	2700988709	Bacteria	Bacteroidetes	Flavobacteriia	Flavobacteriales	Flavobacteriaceae	Flavobacterium	Flavobacterium chilense	Flavobacterium chilense DSM 24724	Genome Analysis (Isolate)
117alt	At position 117 the MerB-like homolog features an alternative to cysteine (Cys) aminoacid	2636097817	2634166549	Bacteria	Bacteroidetes	Flavobacteriia	Flavobacteriales	Flavobacteriaceae	Gillisia	Gillisia sp. Hel1_33_143	Gillisia sp. Hel1_33_143	Genome Analysis (Isolate)
117alt	At position 117 the MerB-like homolog features an alternative to cysteine (Cys) aminoacid	2574169750	2571042919	Bacteria	Bacteroidetes	Flavobacteriia	Flavobacteriales	Flavobacteriaceae	Leeuwenhoekiella	Leeuwenhoekiella sp. MAR_2009_132	Leeuwenhoekiella sp. MAR_2009_132	Genome Analysis (Isolate)
117alt	At position 117 the MerB-like homolog features an alternative to cysteine (Cys) aminoacid	2758613854	2758568010	Bacteria	Bacteroidetes	Flavobacteriia	Flavobacteriales	Flavobacteriaceae	Maribacter	Maribacter cobaltidurans	Maribacter cobaltidurans B1	Genome Analysis (Isolate)
117alt	At position 117 the MerB-like homolog features an alternative to cysteine (Cys) aminoacid	2545984181	2545824540	Bacteria	Bacteroidetes	Flavobacteriia	Flavobacteriales	Flavobacteriaceae	Olleya	Olleya marilimosa	Olleya marilimosa CAM030	Genome Analysis (Isolate)
117alt	At position 117 the MerB-like homolog features an alternative to cysteine (Cys) aminoacid	2561434207	2558860973	Bacteria	Bacteroidetes	Flavobacteriia	Flavobacteriales	Flavobacteriaceae	Polaribacter	Polaribacter sp. Hel_I_88	Polaribacter sp. Hel_I_88	Genome Analysis (Isolate)
117alt	At position 117 the MerB-like homolog features an alternative to cysteine (Cys) aminoacid	2664235011	2663762752	Bacteria	Bacteroidetes	Flavobacteriia	Flavobacteriales	Flavobacteriaceae	Pustulibacterium	Pustulibacterium marinum	Pustulibacterium marinum CGMCC 1.12333	Genome Analysis (Isolate)
117alt	At position 117 the MerB-like homolog features an alternative to cysteine (Cys) aminoacid	2595643999	2593339291	Bacteria	Bacteroidetes	Flavobacteriia	Flavobacteriales	Flavobacteriaceae	Salegentibacter	Salegentibacter mishustinae	Salegentibacter mishustinae DSM 23404	Genome Analysis (Isolate)
117alt	At position 117 the MerB-like homolog features an alternative to cysteine (Cys) aminoacid	2773912068	2773857615	Bacteria	Bacteroidetes	Flavobacteriia	Flavobacteriales	Flavobacteriaceae	Salegentibacter	Salegentibacter sp. 24	Salegentibacter sp. 24	Genome Analysis (Isolate)
117alt	At position 117 the MerB-like homolog features an alternative to cysteine (Cys) aminoacid	2585336927	2582581317	Bacteria	Bacteroidetes	Flavobacteriia	Flavobacteriales	Flavobacteriaceae	Salegentibacter	Salegentibacter sp. Hel_I_6	Salegentibacter sp. Hel_I_6	Genome Analysis (Isolate)
117alt	At position 117 the MerB-like homolog features an alternative to cysteine (Cys) aminoacid	2719648644	2718217993	Bacteria	Bacteroidetes	Flavobacteriia	Flavobacteriales	Flavobacteriaceae	Salegentibacter	Salegentibacter sp. T436	Salegentibacter sp. T436	Genome Analysis (Isolate)
117alt	At position 117 the MerB-like homolog features an alternative to cysteine (Cys) aminoacid	2758651345	2758568018	Bacteria	Bacteroidetes	Sphingobacteriia	Sphingobacteriales	Sphingobacteriaceae	Sphingobacterium	Sphingobacterium sp. G1-14	Sphingobacterium sp. G1-14	Genome Analysis (Isolate)
117alt	At position 117 the MerB-like homolog features an alternative to cysteine (Cys) aminoacid	644336206	643886135	Bacteria	Bacteroidetes	Sphingobacteriia	Sphingobacteriales	Sphingobacteriaceae	Sphingobacterium	Sphingobacterium spiritivorum	Sphingobacterium spiritivorum ATCC 33300	Genome Analysis (Isolate)
117alt	At position 117 the MerB-like homolog features an alternative to cysteine (Cys) aminoacid	2789996145	2788500246	Bacteria	Bacteroidetes	Flavobacteriia	Flavobacteriales	Flavobacteriaceae	Zunongwangia	Zunongwangia sp.	Zunongwangia sp. EAC3	Metagenome-Assembled Genome
117alt	At position 117 the MerB-like homolog features an alternative to cysteine (Cys) aminoacid	2541002827	2540341237	Bacteria	Chloroflexi	Chloroflexia	Kallotenuales	Kallotenuaceae	Kallotenue	Kallotenue papyrolyticum	Kallotenue papyrolyticum JKG1	Genome Analysis (Isolate)
117alt	At position 117 the MerB-like homolog features an alternative to cysteine (Cys) aminoacid	2722699071	2721755480	Bacteria	Firmicutes	Bacilli	Bacillales	Staphylococcaceae	Staphylococcus	Staphylococcus pseudintermedius	Staphylococcus pseudintermedius 063228	Genome Analysis (Isolate)
117alt	At position 117 the MerB-like homolog features an alternative to cysteine (Cys) aminoacid	649833310	649633101	Bacteria	Firmicutes	Clostridia	Clostridiales	Clostridiales Family XVII. Incertae Sedis	Thermaerobacter	Thermaerobacter marianensis	Thermaerobacter marianensis 7p75a, DSM 12885	Genome Analysis (Isolate)
117alt	At position 117 the MerB-like homolog features an alternative to cysteine (Cys) aminoacid	2654107383	2651870201	Bacteria	Proteobacteria	Alphaproteobacteria	Sphingomonadales	Sphingomonadaceae	Sphingopyxis	unclassified	Sphingopyxis sp. REDSEA-S34_B10	Metagenome-Assembled Genome
117alt	At position 117 the MerB-like homolog features an alternative to cysteine (Cys) aminoacid	2537260860	2534682290	Bacteria	Spirochaetes	Spirochaetia	Leptospirales	Leptospiraceae	Leptospira	Leptospira wolffii	Leptospira wolffii Khorat-H2	Genome Analysis (Isolate)
117alt	At position 117 the MerB-like homolog features an alternative to cysteine (Cys) aminoacid	2652156718	2651869612	Bacteria	unclassified	unclassified	unclassified	unclassified	unclassified	unclassified	Candidate division SPAM bacterium AG_278_B04	Single Cell Analysis (unscreened)
117alt	At position 117 the MerB-like homolog features an alternative to cysteine (Cys) aminoacid	646440637	646311962	Bacteria	unclassified	unclassified	unclassified	unclassified	Thermobaculum	Thermobaculum terrenum	Thermobaculum terrenum YNP1, ATCC BAA-798	Genome Analysis (Isolate)
117alt	At position 117 the MerB-like homolog features an alternative to cysteine (Cys) aminoacid	2858266869	2858266568	Bacteria	Actinobacteria	Actinobacteria	Pseudonocardiales	Pseudonocardiaceae	Amycolatopsis	Amycolatopsis sp. WAC 01376	Amycolatopsis sp. WAC 01376	Genome Analysis (Isolate)
117alt	At position 117 the MerB-like homolog features an alternative to cysteine (Cys) aminoacid	2856915727	2856912112	Bacteria	Actinobacteria	Actinobacteria	Pseudonocardiales	Pseudonocardiaceae	Amycolatopsis	Amycolatopsis sp. WAC 04182	Amycolatopsis sp. WAC 04182	Genome Analysis (Isolate)
117alt	At position 117 the MerB-like homolog features an alternative to cysteine (Cys) aminoacid	2515233805	2515154016	Bacteria	Actinobacteria	Actinobacteria	Micromonosporales	Micromonosporaceae	Catelliglobosispora	Catelliglobosispora koreensis	Catelliglobosispora koreensis DSM 44566	Genome Analysis (Isolate)
117alt	At position 117 the MerB-like homolog features an alternative to cysteine (Cys) aminoacid	2774930746	2773857939	Bacteria	Actinobacteria	Actinobacteria	Corynebacteriales	Corynebacteriaceae	Corynebacterium	Corynebacterium halotolerans	Corynebacterium halotolerans 307_CHAL	Genome Analysis (Isolate)
117alt	At position 117 the MerB-like homolog features an alternative to cysteine (Cys) aminoacid	2869749542	2869747592	Bacteria	Actinobacteria	Actinobacteria	Corynebacteriales	Corynebacteriaceae	Corynebacterium	Corynebacterium pseudotuberculosis	Corynebacterium pseudotuberculosis 04MAT	Genome Analysis (Isolate)
117alt	At position 117 the MerB-like homolog features an alternative to cysteine (Cys) aminoacid	2651039063	2648501731	Bacteria	Actinobacteria	Actinobacteria	Corynebacteriales	Corynebacteriaceae	Corynebacterium	Corynebacterium pseudotuberculosis	Corynebacterium pseudotuberculosis 12C	Genome Analysis (Isolate)
117alt	At position 117 the MerB-like homolog features an alternative to cysteine (Cys) aminoacid	2646492757	2645727678	Bacteria	Actinobacteria	Actinobacteria	Corynebacteriales	Corynebacteriaceae	Corynebacterium	Corynebacterium pseudotuberculosis	Corynebacterium pseudotuberculosis 226	Genome Analysis (Isolate)
117alt	At position 117 the MerB-like homolog features an alternative to cysteine (Cys) aminoacid	2647100527	2645727818	Bacteria	Actinobacteria	Actinobacteria	Corynebacteriales	Corynebacteriaceae	Corynebacterium	Corynebacterium pseudotuberculosis	Corynebacterium pseudotuberculosis 262	Genome Analysis (Isolate)
117alt	At position 117 the MerB-like homolog features an alternative to cysteine (Cys) aminoacid	2636676441	2636415463	Bacteria	Actinobacteria	Actinobacteria	Corynebacteriales	Corynebacteriaceae	Corynebacterium	Corynebacterium pseudotuberculosis	Corynebacterium pseudotuberculosis 29156	Genome Analysis (Isolate)
117alt	At position 117 the MerB-like homolog features an alternative to cysteine (Cys) aminoacid	2869761637	2869759688	Bacteria	Actinobacteria	Actinobacteria	Corynebacteriales	Corynebacteriaceae	Corynebacterium	Corynebacterium pseudotuberculosis	Corynebacterium pseudotuberculosis 87MAT	Genome Analysis (Isolate)
117alt	At position 117 the MerB-like homolog features an alternative to cysteine (Cys) aminoacid	2848144426	2848142473	Bacteria	Actinobacteria	Actinobacteria	Corynebacteriales	Corynebacteriaceae	Corynebacterium	Corynebacterium pseudotuberculosis	Corynebacterium pseudotuberculosis 99MAT	Genome Analysis (Isolate)
117alt	At position 117 the MerB-like homolog features an alternative to cysteine (Cys) aminoacid	2844400990	2844399035	Bacteria	Actinobacteria	Actinobacteria	Corynebacteriales	Corynebacteriaceae	Corynebacterium	Corynebacterium pseudotuberculosis	Corynebacterium pseudotuberculosis Cap1C	Genome Analysis (Isolate)
117alt	At position 117 the MerB-like homolog features an alternative to cysteine (Cys) aminoacid	2844403210	2844401253	Bacteria	Actinobacteria	Actinobacteria	Corynebacteriales	Corynebacteriaceae	Corynebacterium	Corynebacterium pseudotuberculosis	Corynebacterium pseudotuberculosis Cap1R	Genome Analysis (Isolate)
117alt	At position 117 the MerB-like homolog features an alternative to cysteine (Cys) aminoacid	2851557403	2851555451	Bacteria	Actinobacteria	Actinobacteria	Corynebacteriales	Corynebacteriaceae	Corynebacterium	Corynebacterium pseudotuberculosis	Corynebacterium pseudotuberculosis Cap8W	Genome Analysis (Isolate)
117alt	At position 117 the MerB-like homolog features an alternative to cysteine (Cys) aminoacid	2848148847	2848146898	Bacteria	Actinobacteria	Actinobacteria	Corynebacteriales	Corynebacteriaceae	Corynebacterium	Corynebacterium pseudotuberculosis	Corynebacterium pseudotuberculosis CAPMI03	Genome Analysis (Isolate)
117alt	At position 117 the MerB-like homolog features an alternative to cysteine (Cys) aminoacid	2848146638	2848144686	Bacteria	Actinobacteria	Actinobacteria	Corynebacteriales	Corynebacteriaceae	Corynebacterium	Corynebacterium pseudotuberculosis	Corynebacterium pseudotuberculosis CAPMI05	Genome Analysis (Isolate)
117alt	At position 117 the MerB-like homolog features an alternative to cysteine (Cys) aminoacid	2859553284	2859551338	Bacteria	Actinobacteria	Actinobacteria	Corynebacteriales	Corynebacteriaceae	Corynebacterium	Corynebacterium pseudotuberculosis	Corynebacterium pseudotuberculosis CAPNAT1	Genome Analysis (Isolate)
117alt	At position 117 the MerB-like homolog features an alternative to cysteine (Cys) aminoacid	2721577150	2718218466	Bacteria	Actinobacteria	Actinobacteria	Corynebacteriales	Corynebacteriaceae	Corynebacterium	Corynebacterium pseudotuberculosis	Corynebacterium pseudotuberculosis Cp13	Genome Analysis (Isolate)
117alt	At position 117 the MerB-like homolog features an alternative to cysteine (Cys) aminoacid	2756407414	2756170169	Bacteria	Actinobacteria	Actinobacteria	Corynebacteriales	Corynebacteriaceae	Corynebacterium	Corynebacterium pseudotuberculosis	Corynebacterium pseudotuberculosis DSM 20689	Genome Analysis (Isolate)
117alt	At position 117 the MerB-like homolog features an alternative to cysteine (Cys) aminoacid	2718670294	2718217737	Bacteria	Actinobacteria	Actinobacteria	Corynebacteriales	Corynebacteriaceae	Corynebacterium	Corynebacterium pseudotuberculosis	Corynebacterium pseudotuberculosis E55	Genome Analysis (Isolate)
117alt	At position 117 the MerB-like homolog features an alternative to cysteine (Cys) aminoacid	2688685941	2687453413	Bacteria	Actinobacteria	Actinobacteria	Corynebacteriales	Corynebacteriaceae	Corynebacterium	Corynebacterium pseudotuberculosis	Corynebacterium pseudotuberculosis E56	Genome Analysis (Isolate)
117alt	At position 117 the MerB-like homolog features an alternative to cysteine (Cys) aminoacid	2719602642	2718217980	Bacteria	Actinobacteria	Actinobacteria	Corynebacteriales	Corynebacteriaceae	Corynebacterium	Corynebacterium pseudotuberculosis	Corynebacterium pseudotuberculosis I37	Genome Analysis (Isolate)
117alt	At position 117 the MerB-like homolog features an alternative to cysteine (Cys) aminoacid	2859574607	2859572654	Bacteria	Actinobacteria	Actinobacteria	Corynebacteriales	Corynebacteriaceae	Corynebacterium	Corynebacterium pseudotuberculosis	Corynebacterium pseudotuberculosis MEX1	Genome Analysis (Isolate)
117alt	At position 117 the MerB-like homolog features an alternative to cysteine (Cys) aminoacid	2688455218	2687453358	Bacteria	Actinobacteria	Actinobacteria	Corynebacteriales	Corynebacteriaceae	Corynebacterium	Corynebacterium pseudotuberculosis	Corynebacterium pseudotuberculosis MEX25	Genome Analysis (Isolate)
117alt	At position 117 the MerB-like homolog features an alternative to cysteine (Cys) aminoacid	2719187015	2718217883	Bacteria	Actinobacteria	Actinobacteria	Corynebacteriales	Corynebacteriaceae	Corynebacterium	Corynebacterium pseudotuberculosis	Corynebacterium pseudotuberculosis MEX29	Genome Analysis (Isolate)
117alt	At position 117 the MerB-like homolog features an alternative to cysteine (Cys) aminoacid	2721576130	2718218465	Bacteria	Actinobacteria	Actinobacteria	Corynebacteriales	Corynebacteriaceae	Corynebacterium	Corynebacterium pseudotuberculosis	Corynebacterium pseudotuberculosis MEX9	Genome Analysis (Isolate)
117alt	At position 117 the MerB-like homolog features an alternative to cysteine (Cys) aminoacid	2686730496	2684623084	Bacteria	Actinobacteria	Actinobacteria	Corynebacteriales	Corynebacteriaceae	Corynebacterium	Corynebacterium pseudotuberculosis	Corynebacterium pseudotuberculosis N1	Genome Analysis (Isolate)
117alt	At position 117 the MerB-like homolog features an alternative to cysteine (Cys) aminoacid	2850576203	2850574254	Bacteria	Actinobacteria	Actinobacteria	Corynebacteriales	Corynebacteriaceae	Corynebacterium	Corynebacterium pseudotuberculosis	Corynebacterium pseudotuberculosis OVI03	Genome Analysis (Isolate)
117alt	At position 117 the MerB-like homolog features an alternative to cysteine (Cys) aminoacid	2851564363	2851562408	Bacteria	Actinobacteria	Actinobacteria	Corynebacteriales	Corynebacteriaceae	Corynebacterium	Corynebacterium pseudotuberculosis	Corynebacterium pseudotuberculosis OVI1FL	Genome Analysis (Isolate)
117alt	At position 117 the MerB-like homolog features an alternative to cysteine (Cys) aminoacid	2678540408	2675903590	Bacteria	Actinobacteria	Actinobacteria	Corynebacteriales	Corynebacteriaceae	Corynebacterium	Corynebacterium pseudotuberculosis	Corynebacterium pseudotuberculosis PA01	Genome Analysis (Isolate)
117alt	At position 117 the MerB-like homolog features an alternative to cysteine (Cys) aminoacid	2718656085	2718217733	Bacteria	Actinobacteria	Actinobacteria	Corynebacteriales	Corynebacteriaceae	Corynebacterium	Corynebacterium pseudotuberculosis	Corynebacterium pseudotuberculosis PA02	Genome Analysis (Isolate)
117alt	At position 117 the MerB-like homolog features an alternative to cysteine (Cys) aminoacid	2869750583	2869749802	Bacteria	Actinobacteria	Actinobacteria	Corynebacteriales	Corynebacteriaceae	Corynebacterium	Corynebacterium pseudotuberculosis	Corynebacterium pseudotuberculosis PA04/A11	Genome Analysis (Isolate)
117alt	At position 117 the MerB-like homolog features an alternative to cysteine (Cys) aminoacid	2851561002	2851559942	Bacteria	Actinobacteria	Actinobacteria	Corynebacteriales	Corynebacteriaceae	Corynebacterium	Corynebacterium pseudotuberculosis	Corynebacterium pseudotuberculosis PA05	Genome Analysis (Isolate)
117alt	At position 117 the MerB-like homolog features an alternative to cysteine (Cys) aminoacid	2851554016	2851553239	Bacteria	Actinobacteria	Actinobacteria	Corynebacteriales	Corynebacteriaceae	Corynebacterium	Corynebacterium pseudotuberculosis	Corynebacterium pseudotuberculosis PA07	Genome Analysis (Isolate)
117alt	At position 117 the MerB-like homolog features an alternative to cysteine (Cys) aminoacid	2859575637	2859574864	Bacteria	Actinobacteria	Actinobacteria	Corynebacteriales	Corynebacteriaceae	Corynebacterium	Corynebacterium pseudotuberculosis	Corynebacterium pseudotuberculosis PA08/A19	Genome Analysis (Isolate)
117alt	At position 117 the MerB-like homolog features an alternative to cysteine (Cys) aminoacid	2848153323	2848151376	Bacteria	Actinobacteria	Actinobacteria	Corynebacteriales	Corynebacteriaceae	Corynebacterium	Corynebacterium pseudotuberculosis	Corynebacterium pseudotuberculosis phoP	Genome Analysis (Isolate)
117alt	At position 117 the MerB-like homolog features an alternative to cysteine (Cys) aminoacid	2672001568	2671180251	Bacteria	Actinobacteria	Actinobacteria	Corynebacteriales	Corynebacteriaceae	Corynebacterium	Corynebacterium pseudotuberculosis	Corynebacterium pseudotuberculosis PO222/4-1	Genome Analysis (Isolate)
117alt	At position 117 the MerB-like homolog features an alternative to cysteine (Cys) aminoacid	2677516269	2675903328	Bacteria	Actinobacteria	Actinobacteria	Corynebacteriales	Corynebacteriaceae	Corynebacterium	Corynebacterium pseudotuberculosis	Corynebacterium pseudotuberculosis PO269-5	Genome Analysis (Isolate)
117alt	At position 117 the MerB-like homolog features an alternative to cysteine (Cys) aminoacid	2511543088	2511231067	Bacteria	Actinobacteria	Actinobacteria	Corynebacteriales	Corynebacteriaceae	Corynebacterium	Corynebacterium pseudotuberculosis	Corynebacterium pseudotuberculosis sv. Ovis 3/99-5	Genome Analysis (Isolate)
117alt	At position 117 the MerB-like homolog features an alternative to cysteine (Cys) aminoacid	2718653922	2718217732	Bacteria	Actinobacteria	Actinobacteria	Corynebacteriales	Corynebacteriaceae	Corynebacterium	Corynebacterium pseudotuberculosis	Corynebacterium pseudotuberculosis T1	Genome Analysis (Isolate)
117alt	At position 117 the MerB-like homolog features an alternative to cysteine (Cys) aminoacid	2635685461	2634166441	Bacteria	Actinobacteria	Actinobacteria	Corynebacteriales	Corynebacteriaceae	Corynebacterium	Corynebacterium pseudotuberculosis	Corynebacterium pseudotuberculosis VD57	Genome Analysis (Isolate)
117alt	At position 117 the MerB-like homolog features an alternative to cysteine (Cys) aminoacid	2865306596	2865304215	Bacteria	Actinobacteria	Actinobacteria	Corynebacteriales	Corynebacteriaceae	Corynebacterium	Corynebacterium sp. KL0182	Corynebacterium sp. KL0182	Genome Analysis (Isolate)
117alt	At position 117 the MerB-like homolog features an alternative to cysteine (Cys) aminoacid	2867485659	2867484473	Bacteria	Actinobacteria	Actinobacteria	Corynebacteriales	Corynebacteriaceae	Corynebacterium	Corynebacterium sp. KL0957	Corynebacterium sp. KL0957	Genome Analysis (Isolate)
117alt	At position 117 the MerB-like homolog features an alternative to cysteine (Cys) aminoacid	2517221838	2517093035	Bacteria	Actinobacteria	Actinobacteria	Corynebacteriales	Corynebacteriaceae	Corynebacterium	Corynebacterium ulcerans	Corynebacterium ulcerans 0102	Genome Analysis (Isolate)
117alt	At position 117 the MerB-like homolog features an alternative to cysteine (Cys) aminoacid	2869743820	2869742882	Bacteria	Actinobacteria	Actinobacteria	Corynebacteriales	Corynebacteriaceae	Corynebacterium	Corynebacterium ulcerans	Corynebacterium ulcerans 0102 DRS000656	Genome Analysis (Isolate)
117alt	At position 117 the MerB-like homolog features an alternative to cysteine (Cys) aminoacid	2649824515	2648501415	Bacteria	Actinobacteria	Actinobacteria	Corynebacteriales	Corynebacteriaceae	Corynebacterium	Corynebacterium ulcerans	Corynebacterium ulcerans 04-3911	Genome Analysis (Isolate)
117alt	At position 117 the MerB-like homolog features an alternative to cysteine (Cys) aminoacid	2649569371	2648501352	Bacteria	Actinobacteria	Actinobacteria	Corynebacteriales	Corynebacteriaceae	Corynebacterium	Corynebacterium ulcerans	Corynebacterium ulcerans 04-7514	Genome Analysis (Isolate)
117alt	At position 117 the MerB-like homolog features an alternative to cysteine (Cys) aminoacid	2629155601	2627853834	Bacteria	Actinobacteria	Actinobacteria	Corynebacteriales	Corynebacteriaceae	Corynebacterium	Corynebacterium ulcerans	Corynebacterium ulcerans 05146	Genome Analysis (Isolate)
117alt	At position 117 the MerB-like homolog features an alternative to cysteine (Cys) aminoacid	2647192113	2645727838	Bacteria	Actinobacteria	Actinobacteria	Corynebacteriales	Corynebacteriaceae	Corynebacterium	Corynebacterium ulcerans	Corynebacterium ulcerans 210931	Genome Analysis (Isolate)
117alt	At position 117 the MerB-like homolog features an alternative to cysteine (Cys) aminoacid	2630801873	2627854250	Bacteria	Actinobacteria	Actinobacteria	Corynebacteriales	Corynebacteriaceae	Corynebacterium	Corynebacterium ulcerans	Corynebacterium ulcerans 210932	Genome Analysis (Isolate)
117alt	At position 117 the MerB-like homolog features an alternative to cysteine (Cys) aminoacid	651202661	651053019	Bacteria	Actinobacteria	Actinobacteria	Corynebacteriales	Corynebacteriaceae	Corynebacterium	Corynebacterium ulcerans	Corynebacterium ulcerans 809	Genome Analysis (Isolate)
117alt	At position 117 the MerB-like homolog features an alternative to cysteine (Cys) aminoacid	650944683	650716030	Bacteria	Actinobacteria	Actinobacteria	Corynebacteriales	Corynebacteriaceae	Corynebacterium	Corynebacterium ulcerans	Corynebacterium ulcerans BR-AD22	Genome Analysis (Isolate)
117alt	At position 117 the MerB-like homolog features an alternative to cysteine (Cys) aminoacid	2629787802	2627853989	Bacteria	Actinobacteria	Actinobacteria	Corynebacteriales	Corynebacteriaceae	Corynebacterium	Corynebacterium ulcerans	Corynebacterium ulcerans FRC11	Genome Analysis (Isolate)
117alt	At position 117 the MerB-like homolog features an alternative to cysteine (Cys) aminoacid	2867488441	2867487146	Bacteria	Actinobacteria	Actinobacteria	Corynebacteriales	Corynebacteriaceae	Corynebacterium	Corynebacterium ulcerans	Corynebacterium ulcerans KL1196	Genome Analysis (Isolate)
117alt	At position 117 the MerB-like homolog features an alternative to cysteine (Cys) aminoacid	2633276232	2630968795	Bacteria	Actinobacteria	Actinobacteria	Corynebacteriales	Corynebacteriaceae	Corynebacterium	Corynebacterium ulcerans	Corynebacterium ulcerans LSPQ-04228	Genome Analysis (Isolate)
117alt	At position 117 the MerB-like homolog features an alternative to cysteine (Cys) aminoacid	2565951748	2563367224	Bacteria	Actinobacteria	Actinobacteria	Corynebacteriales	Corynebacteriaceae	Corynebacterium	Corynebacterium ulcerans	Corynebacterium ulcerans NCTC 12077	Genome Analysis (Isolate)
117alt	At position 117 the MerB-like homolog features an alternative to cysteine (Cys) aminoacid	2862034312	2862033302	Bacteria	Actinobacteria	Actinobacteria	Corynebacteriales	Corynebacteriaceae	Corynebacterium	Corynebacterium ulcerans	Corynebacterium ulcerans PO100/5	Genome Analysis (Isolate)
117alt	At position 117 the MerB-like homolog features an alternative to cysteine (Cys) aminoacid	2870607308	2870600976	Bacteria	Actinobacteria	Actinobacteria	Pseudonocardiales	Pseudonocardiaceae	Crossiella	Crossiella cryophila	Crossiella cryophila DSM 44230	Genome Analysis (Isolate)
117alt	At position 117 the MerB-like homolog features an alternative to cysteine (Cys) aminoacid	2553420873	2551306524	Bacteria	Actinobacteria	Actinobacteria	Micrococcales	Microbacteriaceae	Curtobacterium	Curtobacterium sp. B18	Curtobacterium sp. B18	Genome Analysis (Isolate)
117alt	At position 117 the MerB-like homolog features an alternative to cysteine (Cys) aminoacid	2832012919	2832010975	Bacteria	Actinobacteria	Nitriliruptoria	Euzebyales	Euzebyaceae	Euzebya	Euzebya rosea	Euzebya rosea DSW09	Genome Analysis (Isolate)
117alt	At position 117 the MerB-like homolog features an alternative to cysteine (Cys) aminoacid	2839881128	2839879690	Bacteria	Actinobacteria	Nitriliruptoria	Euzebyales	Euzebyaceae	Euzebya	Euzebya sp. DY32-46	Euzebya sp. DY32-46	Genome Analysis (Isolate)
117alt	At position 117 the MerB-like homolog features an alternative to cysteine (Cys) aminoacid	2523353577	2523231037	Bacteria	Actinobacteria	Actinobacteria	Corynebacteriales	Gordoniaceae	Gordonia	Gordonia amicalis	Gordonia amicalis IEGM	Genome Analysis (Isolate)
117alt	At position 117 the MerB-like homolog features an alternative to cysteine (Cys) aminoacid	2815090790	2814123185	Bacteria	Actinobacteria	Actinobacteria	Corynebacteriales	Gordoniaceae	Gordonia	Gordonia terrae	Gordonia terrae UMB0777	Genome Analysis (Isolate)
117alt	At position 117 the MerB-like homolog features an alternative to cysteine (Cys) aminoacid	2588969080	2588253842	Bacteria	Actinobacteria	Actinobacteria	Micrococcales	Intrasporangiaceae	Intrasporangium	Intrasporangium chromatireducens	Intrasporangium chromatireducens Q5-1	Genome Analysis (Isolate)
117alt	At position 117 the MerB-like homolog features an alternative to cysteine (Cys) aminoacid	2866854901	2866850899	Bacteria	Actinobacteria	Actinobacteria	Jiangellales	Jiangellaceae	Jiangella	Jiangella asiatica	Jiangella asiatica 5K138	Genome Analysis (Isolate)
117alt	At position 117 the MerB-like homolog features an alternative to cysteine (Cys) aminoacid	2819251924	2818991273	Bacteria	Actinobacteria	Actinobacteria	Streptomycetales	Streptomycetaceae	Kitasatospora	Kitasatospora atroaurantiaca	Kitasatospora atroaurantiaca DSM 41649	Genome Analysis (Isolate)
117alt	At position 117 the MerB-like homolog features an alternative to cysteine (Cys) aminoacid	2753314104	2751185790	Bacteria	Actinobacteria	Actinobacteria	Streptomycetales	Streptomycetaceae	Kitasatospora	Kitasatospora sp. NRRL B-11411	Kitasatospora sp. NRRL B-11411	Genome Analysis (Isolate)
117alt	At position 117 the MerB-like homolog features an alternative to cysteine (Cys) aminoacid	2866681317	2866673921	Bacteria	Actinobacteria	Actinobacteria	Propionibacteriales	Nocardioidaceae	Kribbella	Kribbella albertanoniae	Kribbella albertanoniae JCM 30547	Genome Analysis (Isolate)
117alt	At position 117 the MerB-like homolog features an alternative to cysteine (Cys) aminoacid	646487441	646311938	Bacteria	Actinobacteria	Actinobacteria	Propionibacteriales	Nocardioidaceae	Kribbella	Kribbella flavida	Kribbella flavida IFO 14399, DSM 17836	Genome Analysis (Isolate)
117alt	At position 117 the MerB-like homolog features an alternative to cysteine (Cys) aminoacid	2799338281	2799112253	Bacteria	Actinobacteria	Actinobacteria	Propionibacteriales	Nocardioidaceae	Kribbella	Kribbella sp. VKM Ac-2571	Kribbella humi VKM Ac-2571	Genome Analysis (Isolate)
117alt	At position 117 the MerB-like homolog features an alternative to cysteine (Cys) aminoacid	2799366935	2799112257	Bacteria	Actinobacteria	Actinobacteria	Propionibacteriales	Nocardioidaceae	Kribbella	Kribbella sp. VKM Ac-2568	Kribbella pushchinensis VKM Ac-2568	Genome Analysis (Isolate)
117alt	At position 117 the MerB-like homolog features an alternative to cysteine (Cys) aminoacid	2802631031	2802428839	Bacteria	Actinobacteria	Actinobacteria	Propionibacteriales	Nocardioidaceae	Kribbella	Kribbella sp. VKMAc-2574	Kribbella sp. VKMAc-2574	Genome Analysis (Isolate)
117alt	At position 117 the MerB-like homolog features an alternative to cysteine (Cys) aminoacid	2799380357	2799112258	Bacteria	Actinobacteria	Actinobacteria	Propionibacteriales	Nocardioidaceae	Kribbella	Kribbella sp. VKM Ac-2572	Kribbella stipae VKM Ac-2572	Genome Analysis (Isolate)
117alt	At position 117 the MerB-like homolog features an alternative to cysteine (Cys) aminoacid	2596434726	2595698253	Bacteria	Actinobacteria	Actinobacteria	Pseudonocardiales	Pseudonocardiaceae	Lentzea	Lentzea albidocapillata	Lentzea albidocapillata DSM 44073	Genome Analysis (Isolate)
117alt	At position 117 the MerB-like homolog features an alternative to cysteine (Cys) aminoacid	2772504391	2772190680	Bacteria	Actinobacteria	Actinobacteria	Pseudonocardiales	Pseudonocardiaceae	Lentzea	Lentzea albidocapillata	Lentzea albidocapillata NRRL B-24057	Genome Analysis (Isolate)
117alt	At position 117 the MerB-like homolog features an alternative to cysteine (Cys) aminoacid	2579633298	2576861795	Bacteria	Actinobacteria	Actinobacteria	Micrococcales	Microbacteriaceae	Microbacterium	Microbacterium sp. CH12i	Microbacterium sp. CH12i	Genome Analysis (Isolate)
117alt	At position 117 the MerB-like homolog features an alternative to cysteine (Cys) aminoacid	2631116355	2630968262	Bacteria	Actinobacteria	Actinobacteria	Micromonosporales	Micromonosporaceae	Micromonospora	Micromonospora cremea	Micromonospora cremea DSM 45599	Genome Analysis (Isolate)
117alt	At position 117 the MerB-like homolog features an alternative to cysteine (Cys) aminoacid	2807040916	2806310638	Bacteria	Actinobacteria	Actinobacteria	Micromonosporales	Micromonosporaceae	Micromonospora	Micromonospora kangleipakensis	Micromonospora kangleipakensis DSM 45612	Genome Analysis (Isolate)
117alt	At position 117 the MerB-like homolog features an alternative to cysteine (Cys) aminoacid	2821684888	2821680275	Bacteria	Actinobacteria	Actinobacteria	Micromonosporales	Micromonosporaceae	Micromonospora	Micromonospora sp. CNZ280	Micromonospora sp. CNZ280	Genome Analysis (Isolate)
117alt	At position 117 the MerB-like homolog features an alternative to cysteine (Cys) aminoacid	2863093315	2863091557	Bacteria	Actinobacteria	Actinobacteria	Micromonosporales	Micromonosporaceae	Micromonospora	Micromonospora sp. CNZ286	Micromonospora sp. CNZ286	Genome Analysis (Isolate)
117alt	At position 117 the MerB-like homolog features an alternative to cysteine (Cys) aminoacid	2858908999	2858908967	Bacteria	Actinobacteria	Actinobacteria	Micromonosporales	Micromonosporaceae	Micromonospora	Micromonospora sp. HM5-17	Micromonospora sp. HM5-17	Genome Analysis (Isolate)
117alt	At position 117 the MerB-like homolog features an alternative to cysteine (Cys) aminoacid	2858861722	2858855554	Bacteria	Actinobacteria	Actinobacteria	Micromonosporales	Micromonosporaceae	Micromonospora	Micromonospora sp. WMMB235	Micromonospora sp. WMMB235	Genome Analysis (Isolate)
117alt	At position 117 the MerB-like homolog features an alternative to cysteine (Cys) aminoacid	2610212529	2609459842	Bacteria	Actinobacteria	Actinobacteria	Corynebacteriales	Mycobacteriaceae	Mycobacterium	Mycobacterium gastri	Mycobacterium gastri 'Wayne'	Genome Analysis (Isolate)
117alt	At position 117 the MerB-like homolog features an alternative to cysteine (Cys) aminoacid	2745861631	2744054848	Bacteria	Actinobacteria	Actinobacteria	Corynebacteriales	Mycobacteriaceae	Mycobacterium	Mycobacterium kansasii	Mycobacterium kansasii 1010001454	Genome Analysis (Isolate)
117alt	At position 117 the MerB-like homolog features an alternative to cysteine (Cys) aminoacid	2740565708	2739368074	Bacteria	Actinobacteria	Actinobacteria	Corynebacteriales	Mycobacteriaceae	Mycobacterium	Mycobacterium kansasii	Mycobacterium kansasii 1010001458	Genome Analysis (Isolate)
117alt	At position 117 the MerB-like homolog features an alternative to cysteine (Cys) aminoacid	2745874927	2744054850	Bacteria	Actinobacteria	Actinobacteria	Corynebacteriales	Mycobacteriaceae	Mycobacterium	Mycobacterium kansasii	Mycobacterium kansasii 1010001493	Genome Analysis (Isolate)
117alt	At position 117 the MerB-like homolog features an alternative to cysteine (Cys) aminoacid	2857017359	2857011784	Bacteria	Actinobacteria	Actinobacteria	Corynebacteriales	Mycobacteriaceae	Mycobacterium	Mycobacterium kansasii	Mycobacterium kansasii 1MK	Genome Analysis (Isolate)
117alt	At position 117 the MerB-like homolog features an alternative to cysteine (Cys) aminoacid	2567126243	2565956793	Bacteria	Actinobacteria	Actinobacteria	Corynebacteriales	Mycobacteriaceae	Mycobacterium	Mycobacterium kansasii	Mycobacterium kansasii 732	Genome Analysis (Isolate)
117alt	At position 117 the MerB-like homolog features an alternative to cysteine (Cys) aminoacid	2567234387	2565956815	Bacteria	Actinobacteria	Actinobacteria	Corynebacteriales	Mycobacteriaceae	Mycobacterium	Mycobacterium kansasii	Mycobacterium kansasii 824	Genome Analysis (Isolate)
117alt	At position 117 the MerB-like homolog features an alternative to cysteine (Cys) aminoacid	2745880253	2744054851	Bacteria	Actinobacteria	Actinobacteria	Corynebacteriales	Mycobacteriaceae	Mycobacterium	Mycobacterium persicum	Mycobacterium persicum 1010001469	Genome Analysis (Isolate)
117alt	At position 117 the MerB-like homolog features an alternative to cysteine (Cys) aminoacid	2862165481	2862163693	Bacteria	Actinobacteria	Actinobacteria	Corynebacteriales	Mycobacteriaceae	Mycobacteroides	Mycobacteroides salmoniphilum	Mycobacterium salmoniphilum DE 4586	Genome Analysis (Isolate)
117alt	At position 117 the MerB-like homolog features an alternative to cysteine (Cys) aminoacid	2862094980	2862093276	Bacteria	Actinobacteria	Actinobacteria	Corynebacteriales	Mycobacteriaceae	Mycobacteroides	Mycobacteroides salmoniphilum	Mycobacterium salmoniphilum DE 4587	Genome Analysis (Isolate)
117alt	At position 117 the MerB-like homolog features an alternative to cysteine (Cys) aminoacid	2861460160	2861452123	Bacteria	Actinobacteria	Actinobacteria	Corynebacteriales	Mycobacteriaceae	Mycobacterium	Mycobacterium sp.	Mycobacterium sp. AZCC_0083	Genome Analysis (Isolate)
117alt	At position 117 the MerB-like homolog features an alternative to cysteine (Cys) aminoacid	2778008552	2775507227	Bacteria	Actinobacteria	Actinobacteria	Corynebacteriales	Mycobacteriaceae	Mycobacteroides	[Mycobacterium] stephanolepidis	Mycobacterium stephanolepidis NJB0901	Genome Analysis (Isolate)
117alt	At position 117 the MerB-like homolog features an alternative to cysteine (Cys) aminoacid	2772255774	2772190611	Bacteria	Actinobacteria	Actinobacteria	Corynebacteriales	Mycobacteriaceae	Mycobacteroides	Mycobacteroides saopaulense	Mycobacteroides sp. EPM10906	Genome Analysis (Isolate)
117alt	At position 117 the MerB-like homolog features an alternative to cysteine (Cys) aminoacid	2734773241	2734481951	Bacteria	Actinobacteria	Actinobacteria	Corynebacteriales	Mycobacteriaceae	Mycolicibacterium	Mycolicibacterium chlorophenolicum	Mycolicibacterium chlorophenolicum NBRC 15527	Genome Analysis (Isolate)
117alt	At position 117 the MerB-like homolog features an alternative to cysteine (Cys) aminoacid	2509042749	2508501106	Bacteria	Actinobacteria	Actinobacteria	Corynebacteriales	Mycobacteriaceae	Mycolicibacterium	Mycolicibacterium rhodesiae	Mycolicibacterium rhodesiae NBB3	Genome Analysis (Isolate)
117alt	At position 117 the MerB-like homolog features an alternative to cysteine (Cys) aminoacid	2865603803	2865601517	Bacteria	Actinobacteria	Actinobacteria	Corynebacteriales	Mycobacteriaceae	Mycolicibacterium	Mycolicibacterium tusciae	Mycolicibacterium tusciae DSM 44338	Genome Analysis (Isolate)
117alt	At position 117 the MerB-like homolog features an alternative to cysteine (Cys) aminoacid	2603112270	2602041911	Bacteria	Actinobacteria	Actinobacteria	Micrococcales	Micrococcaceae	Nesterenkonia	Nesterenkonia massiliensis	Nesterenkonia massiliensis NP1	Genome Analysis (Isolate)
117alt	At position 117 the MerB-like homolog features an alternative to cysteine (Cys) aminoacid	2694915321	2693429866	Bacteria	Actinobacteria	Actinobacteria	Corynebacteriales	Nocardiaceae	Nocardia	Nocardia asteroides	Nocardia asteroides DSM 43373	Genome Analysis (Isolate)
117alt	At position 117 the MerB-like homolog features an alternative to cysteine (Cys) aminoacid	2565365637	2563367075	Bacteria	Actinobacteria	Actinobacteria	Corynebacteriales	Nocardiaceae	Nocardia	Nocardia asteroides	Nocardia asteroides NBRC 15531	Genome Analysis (Isolate)
117alt	At position 117 the MerB-like homolog features an alternative to cysteine (Cys) aminoacid	2684541203	2681813555	Bacteria	Actinobacteria	Actinobacteria	Corynebacteriales	Nocardiaceae	Nocardia	Nocardia farcinica	Nocardia farcinica DSM 43257	Genome Analysis (Isolate)
117alt	At position 117 the MerB-like homolog features an alternative to cysteine (Cys) aminoacid	637578472	637000198	Bacteria	Actinobacteria	Actinobacteria	Corynebacteriales	Nocardiaceae	Nocardia	Nocardia farcinica	Nocardia farcinica IFM 10152	Genome Analysis (Isolate)
117alt	At position 117 the MerB-like homolog features an alternative to cysteine (Cys) aminoacid	2732975410	2731957735	Bacteria	Actinobacteria	Actinobacteria	Corynebacteriales	Nocardiaceae	Nocardia	Nocardia farcinica	Nocardia farcinica NBRC 15532	Genome Analysis (Isolate)
117alt	At position 117 the MerB-like homolog features an alternative to cysteine (Cys) aminoacid	2666354857	2663763270	Bacteria	Actinobacteria	Actinobacteria	Corynebacteriales	Nocardiaceae	Nocardia	Nocardia farcinica	Nocardia farcinica NCTC11134	Genome Analysis (Isolate)
117alt	At position 117 the MerB-like homolog features an alternative to cysteine (Cys) aminoacid	2841696873	2841691647	Bacteria	Actinobacteria	Actinobacteria	Corynebacteriales	Nocardiaceae	Nocardia	Nocardia farcinica	Nocardia farcinica W6977	Genome Analysis (Isolate)
117alt	At position 117 the MerB-like homolog features an alternative to cysteine (Cys) aminoacid	2630934113	2627854286	Bacteria	Actinobacteria	Actinobacteria	Corynebacteriales	Nocardiaceae	Nocardia	Nocardia fluminea	Nocardia fluminea DSM 44489	Genome Analysis (Isolate)
117alt	At position 117 the MerB-like homolog features an alternative to cysteine (Cys) aminoacid	2771540293	2770939498	Bacteria	Actinobacteria	Actinobacteria	Corynebacteriales	Nocardiaceae	Nocardia	Nocardia globerula	Nocardia globerula DSM 44596	Genome Analysis (Isolate)
117alt	At position 117 the MerB-like homolog features an alternative to cysteine (Cys) aminoacid	2771509219	2770939491	Bacteria	Actinobacteria	Actinobacteria	Corynebacteriales	Nocardiaceae	Nocardia	Nocardia ignorata	Nocardia ignorata DSM 44496	Genome Analysis (Isolate)
117alt	At position 117 the MerB-like homolog features an alternative to cysteine (Cys) aminoacid	2732964496	2731957734	Bacteria	Actinobacteria	Actinobacteria	Corynebacteriales	Nocardiaceae	Nocardia	Nocardia ignorata	Nocardia ignorata NBRC 108230	Genome Analysis (Isolate)
117alt	At position 117 the MerB-like homolog features an alternative to cysteine (Cys) aminoacid	2733013467	2731957741	Bacteria	Actinobacteria	Actinobacteria	Corynebacteriales	Nocardiaceae	Nocardia	Nocardia lijiangensis	Nocardia lijiangensis NBRC 108240	Genome Analysis (Isolate)
117alt	At position 117 the MerB-like homolog features an alternative to cysteine (Cys) aminoacid	2552138489	2551306169	Bacteria	Actinobacteria	Actinobacteria	Corynebacteriales	Nocardiaceae	Nocardia	Nocardia paucivorans	Nocardia paucivorans NBRC 100373	Genome Analysis (Isolate)
117alt	At position 117 the MerB-like homolog features an alternative to cysteine (Cys) aminoacid	2733064000	2731957747	Bacteria	Actinobacteria	Actinobacteria	Corynebacteriales	Nocardiaceae	Nocardia	Nocardia pseudovaccinii	Nocardia pseudovaccinii NBRC 100343	Genome Analysis (Isolate)
117alt	At position 117 the MerB-like homolog features an alternative to cysteine (Cys) aminoacid	2776727417	2775507007	Bacteria	Actinobacteria	Actinobacteria	Corynebacteriales	Nocardiaceae	Nocardia	Nocardia sp. FDAARGOS_372	Nocardia sp. FDAARGOS_372 FDAARGOS_372	Genome Analysis (Isolate)
117alt	At position 117 the MerB-like homolog features an alternative to cysteine (Cys) aminoacid	2714888836	2713896924	Bacteria	Actinobacteria	Actinobacteria	Corynebacteriales	Nocardiaceae	Nocardia	Nocardia speluncae	Nocardia speluncae NBRC 108251	Genome Analysis (Isolate)
117alt	At position 117 the MerB-like homolog features an alternative to cysteine (Cys) aminoacid	2554029329	2551306678	Bacteria	Actinobacteria	Actinobacteria	Streptosporangiales	Nocardiopsaceae	Nocardiopsis	Nocardiopsis chromatogenes	Nocardiopsis chromatogenes YIM 90109	Genome Analysis (Isolate)
117alt	At position 117 the MerB-like homolog features an alternative to cysteine (Cys) aminoacid	2776344617	2775506921	Bacteria	Actinobacteria	Actinobacteria	Streptosporangiales	Streptosporangiaceae	Nonomuraea	Nonomuraea candida	Nonomuraea candida NRRL B-24552	Genome Analysis (Isolate)
117alt	At position 117 the MerB-like homolog features an alternative to cysteine (Cys) aminoacid	2752870207	2751185682	Bacteria	Actinobacteria	Actinobacteria	Micromonosporales	Micromonosporaceae	Pilimelia	Pilimelia anulata	Pilimelia anulata NRRL B-3741	Genome Analysis (Isolate)
117alt	At position 117 the MerB-like homolog features an alternative to cysteine (Cys) aminoacid	2630962637	2627854291	Bacteria	Actinobacteria	Actinobacteria	Pseudonocardiales	Pseudonocardiaceae	Pseudonocardia	Pseudonocardia alni	Pseudonocardia alni DSM 44104	Genome Analysis (Isolate)
117alt	At position 117 the MerB-like homolog features an alternative to cysteine (Cys) aminoacid	2671319569	2671180038	Bacteria	Actinobacteria	Actinobacteria	Pseudonocardiales	Pseudonocardiaceae	Pseudonocardia	Pseudonocardia ammonioxydans	Pseudonocardia ammonioxydans CGMCC 4.1877	Genome Analysis (Isolate)
117alt	At position 117 the MerB-like homolog features an alternative to cysteine (Cys) aminoacid	2756710264	2756170255	Bacteria	Actinobacteria	Actinobacteria	Pseudonocardiales	Pseudonocardiaceae	Pseudonocardia	Pseudonocardia autotrophica	Pseudonocardia autotrophica DSM 535	Genome Analysis (Isolate)
117alt	At position 117 the MerB-like homolog features an alternative to cysteine (Cys) aminoacid	2856843960	2856837300	Bacteria	Actinobacteria	Actinobacteria	Pseudonocardiales	Pseudonocardiaceae	Pseudonocardia	Pseudonocardia autotrophica	Pseudonocardia autotrophica DSM 535	Genome Analysis (Isolate)
117alt	At position 117 the MerB-like homolog features an alternative to cysteine (Cys) aminoacid	2856830736	2856823606	Bacteria	Actinobacteria	Actinobacteria	Pseudonocardiales	Pseudonocardiaceae	Pseudonocardia	Pseudonocardia autotrophica	Pseudonocardia autotrophica NBRC 12743	Genome Analysis (Isolate)
117alt	At position 117 the MerB-like homolog features an alternative to cysteine (Cys) aminoacid	2859983880	2859977607	Bacteria	Actinobacteria	Actinobacteria	Pseudonocardiales	Pseudonocardiaceae	Pseudonocardia	Pseudonocardia sp. Ae707_Ps1	Pseudonocardia sp. Ae707_Ps1	Genome Analysis (Isolate)
117alt	At position 117 the MerB-like homolog features an alternative to cysteine (Cys) aminoacid	2840983600	2840975346	Bacteria	Actinobacteria	Actinobacteria	Pseudonocardiales	Pseudonocardiaceae	Pseudonocardia	Pseudonocardia sp. MH-G8	Pseudonocardia sp. MH-G8	Genome Analysis (Isolate)
117alt	At position 117 the MerB-like homolog features an alternative to cysteine (Cys) aminoacid	2701175800	2700988696	Bacteria	Actinobacteria	Actinobacteria	Pseudonocardiales	Pseudonocardiaceae	Pseudonocardia	Pseudonocardia thermophila	Pseudonocardia thermophila DSM 43832	Genome Analysis (Isolate)
117alt	At position 117 the MerB-like homolog features an alternative to cysteine (Cys) aminoacid	2646883105	2645727767	Bacteria	Actinobacteria	Actinobacteria	Corynebacteriales	Nocardiaceae	Rhodococcus	Rhodococcus jostii	Rhodococcus jostii 8	Genome Analysis (Isolate)
117alt	At position 117 the MerB-like homolog features an alternative to cysteine (Cys) aminoacid	2676315932	2675903023	Bacteria	Actinobacteria	Actinobacteria	Corynebacteriales	Nocardiaceae	Rhodococcus	Rhodococcus maanshanensis	Rhodococcus maanshanensis DSM 44675	Genome Analysis (Isolate)
117alt	At position 117 the MerB-like homolog features an alternative to cysteine (Cys) aminoacid	646582097	646564564	Bacteria	Actinobacteria	Actinobacteria	Corynebacteriales	Nocardiaceae	Rhodococcus	Rhodococcus opacus	Rhodococcus opacus B4	Genome Analysis (Isolate)
117alt	At position 117 the MerB-like homolog features an alternative to cysteine (Cys) aminoacid	2611784590	2609460172	Bacteria	Actinobacteria	Actinobacteria	Corynebacteriales	Nocardiaceae	Rhodococcus	Rhodococcus opacus	Rhodococcus opacus R7	Genome Analysis (Isolate)
117alt	At position 117 the MerB-like homolog features an alternative to cysteine (Cys) aminoacid	2691471857	2690315893	Bacteria	Actinobacteria	Actinobacteria	Corynebacteriales	Nocardiaceae	Rhodococcus	Rhodococcus sp. RD6.2	Rhodococcus sp. RD6.2	Genome Analysis (Isolate)
117alt	At position 117 the MerB-like homolog features an alternative to cysteine (Cys) aminoacid	2753085533	2751185736	Bacteria	Actinobacteria	Actinobacteria	Pseudonocardiales	Pseudonocardiaceae	Saccharothrix	Saccharothrix syringae	Saccharothrix syringae NRRL B-16468	Genome Analysis (Isolate)
117alt	At position 117 the MerB-like homolog features an alternative to cysteine (Cys) aminoacid	2687399167	2684623274	Bacteria	Actinobacteria	Thermoleophilia	Solirubrobacterales	unclassified	unclassified	Solirubrobacterales bacterium	Solirubrobacterales bacterium JGI 015 (unscreened)	Single Cell Analysis (unscreened)
117alt	At position 117 the MerB-like homolog features an alternative to cysteine (Cys) aminoacid	2776084977	2775506859	Bacteria	Actinobacteria	Actinobacteria	Streptosporangiales	Streptosporangiaceae	Sphaerisporangium	Sphaerisporangium viridialbum	Sphaerisporangium viridialbum NRRL B-2636	Genome Analysis (Isolate)
117alt	At position 117 the MerB-like homolog features an alternative to cysteine (Cys) aminoacid	2767952185	2767802021	Bacteria	Actinobacteria	Actinobacteria	Streptomycetales	Streptomycetaceae	Streptomyces	Streptomyces alboviridis	Streptomyces alboviridis NRRL B-1579	Genome Analysis (Isolate)
117alt	At position 117 the MerB-like homolog features an alternative to cysteine (Cys) aminoacid	2719592549	2718217978	Bacteria	Actinobacteria	Actinobacteria	Streptomycetales	Streptomycetaceae	Streptomyces	Streptomyces albus	Streptomyces albus BK3-25	Genome Analysis (Isolate)
117alt	At position 117 the MerB-like homolog features an alternative to cysteine (Cys) aminoacid	2640832505	2639762818	Bacteria	Actinobacteria	Actinobacteria	Streptomycetales	Streptomycetaceae	Streptomyces	Streptomyces albus	Streptomyces albus DSM 41398	Genome Analysis (Isolate)
117alt	At position 117 the MerB-like homolog features an alternative to cysteine (Cys) aminoacid	2860686570	2860684984	Bacteria	Actinobacteria	Actinobacteria	Streptomycetales	Streptomycetaceae	Streptomyces	Streptomyces albus	Streptomyces albus ZD11	Genome Analysis (Isolate)
117alt	At position 117 the MerB-like homolog features an alternative to cysteine (Cys) aminoacid	2656759840	2654588047	Bacteria	Actinobacteria	Actinobacteria	Streptomycetales	Streptomycetaceae	Streptomyces	Streptomyces anulatus	Streptomyces anulatus ATCC 11523	Genome Analysis (Isolate)
117alt	At position 117 the MerB-like homolog features an alternative to cysteine (Cys) aminoacid	2794179200	2791355433	Bacteria	Actinobacteria	Actinobacteria	Streptomycetales	Streptomycetaceae	Streptomyces	Streptomyces carpinensis	Streptomyces carpinensis NRRL B-16921	Genome Analysis (Isolate)
117alt	At position 117 the MerB-like homolog features an alternative to cysteine (Cys) aminoacid	2768653221	2767802113	Bacteria	Actinobacteria	Actinobacteria	Streptomycetales	Streptomycetaceae	Streptomyces	Streptomyces celluloflavus	Streptomyces celluloflavus NRRL B-2493	Genome Analysis (Isolate)
117alt	At position 117 the MerB-like homolog features an alternative to cysteine (Cys) aminoacid	2793929069	2791355400	Bacteria	Actinobacteria	Actinobacteria	Streptomycetales	Streptomycetaceae	Streptomyces	Streptomyces dengpaensis	Streptomyces dengpaensis XZHG99	Genome Analysis (Isolate)
117alt	At position 117 the MerB-like homolog features an alternative to cysteine (Cys) aminoacid	2635522676	2634166399	Bacteria	Actinobacteria	Actinobacteria	Streptomycetales	Streptomycetaceae	Streptomyces	Streptomyces europaeiscabiei	Streptomyces europaeiscabiei NCPPB 4064	Genome Analysis (Isolate)
117alt	At position 117 the MerB-like homolog features an alternative to cysteine (Cys) aminoacid	2671240413	2671180020	Bacteria	Actinobacteria	Actinobacteria	Streptomycetales	Streptomycetaceae	Streptomyces	Streptomyces glauciniger	Streptomyces glauciniger CGMCC 4.1858	Genome Analysis (Isolate)
117alt	At position 117 the MerB-like homolog features an alternative to cysteine (Cys) aminoacid	2812834845	2811995019	Bacteria	Actinobacteria	Actinobacteria	Streptomycetales	Streptomycetaceae	Streptomyces	Streptomyces griseochromogenes	Streptomyces griseochromogenes ATCC 14511	Genome Analysis (Isolate)
117alt	At position 117 the MerB-like homolog features an alternative to cysteine (Cys) aminoacid	2794163983	2791355430	Bacteria	Actinobacteria	Actinobacteria	Streptomycetales	Streptomycetaceae	Streptomyces	Streptomyces hyaluromycini	Streptomyces hyaluromycini NBRC 110483	Genome Analysis (Isolate)
117alt	At position 117 the MerB-like homolog features an alternative to cysteine (Cys) aminoacid	2793964954	2791355404	Bacteria	Actinobacteria	Actinobacteria	Streptomycetales	Streptomycetaceae	Streptomyces	Streptomyces lunaelactis	Streptomyces lunaelactis MM109	Genome Analysis (Isolate)
117alt	At position 117 the MerB-like homolog features an alternative to cysteine (Cys) aminoacid	2768207126	2767802054	Bacteria	Actinobacteria	Actinobacteria	Streptomycetales	Streptomycetaceae	Streptomyces	Streptomyces megasporus	Streptomyces megasporus NRRL B-16372	Genome Analysis (Isolate)
117alt	At position 117 the MerB-like homolog features an alternative to cysteine (Cys) aminoacid	2794169359	2791355431	Bacteria	Actinobacteria	Actinobacteria	Streptomycetales	Streptomycetaceae	Streptomyces	Streptomyces mutomycini	Streptomyces mutomycini NRRL B-65393	Genome Analysis (Isolate)
117alt	At position 117 the MerB-like homolog features an alternative to cysteine (Cys) aminoacid	2741108229	2740891844	Bacteria	Actinobacteria	Actinobacteria	Streptomycetales	Streptomycetaceae	Streptomyces	Streptomyces sp. 59	Streptomyces sp. 59	Genome Analysis (Isolate)
117alt	At position 117 the MerB-like homolog features an alternative to cysteine (Cys) aminoacid	2731595456	2728369734	Bacteria	Actinobacteria	Actinobacteria	Streptomycetales	Streptomycetaceae	Streptomyces	Streptomyces sp. 73	Streptomyces sp. 73	Genome Analysis (Isolate)
117alt	At position 117 the MerB-like homolog features an alternative to cysteine (Cys) aminoacid	2628747388	2627853736	Bacteria	Actinobacteria	Actinobacteria	Streptomycetales	Streptomycetaceae	Streptomyces	Streptomyces sp. 769	Streptomyces sp. 769	Genome Analysis (Isolate)
117alt	At position 117 the MerB-like homolog features an alternative to cysteine (Cys) aminoacid	2785522747	2785510702	Bacteria	Actinobacteria	Actinobacteria	Streptomycetales	Streptomycetaceae	Streptomyces	Streptomyces sp. 846.5	Streptomyces sp. 846.5	Genome Analysis (Isolate)
117alt	At position 117 the MerB-like homolog features an alternative to cysteine (Cys) aminoacid	2731615114	2728369739	Bacteria	Actinobacteria	Actinobacteria	Streptomycetales	Streptomycetaceae	Streptomyces	Streptomyces sp. Ag109_G2-15	Streptomyces sp. Ag109_G2-15	Genome Analysis (Isolate)
117alt	At position 117 the MerB-like homolog features an alternative to cysteine (Cys) aminoacid	2773973889	2773857634	Bacteria	Actinobacteria	Actinobacteria	Streptomycetales	Streptomycetaceae	Streptomyces	Streptomyces sp. Ag82_O1-9	Streptomyces sp. Ag82_O1-9	Genome Analysis (Isolate)
117alt	At position 117 the MerB-like homolog features an alternative to cysteine (Cys) aminoacid	2785721364	2785510740	Bacteria	Actinobacteria	Actinobacteria	Streptomycetales	Streptomycetaceae	Streptomyces	Streptomyces sp. CEV 2-1	Streptomyces sp. CEV 2-1	Genome Analysis (Isolate)
117alt	At position 117 the MerB-like homolog features an alternative to cysteine (Cys) aminoacid	2518013807	2517572166	Bacteria	Actinobacteria	Actinobacteria	Streptomycetales	Streptomycetaceae	Streptomyces	Streptomyces sp. CNS335	Streptomyces sp. CNS335	Genome Analysis (Isolate)
117alt	At position 117 the MerB-like homolog features an alternative to cysteine (Cys) aminoacid	2793991613	2791355408	Bacteria	Actinobacteria	Actinobacteria	Streptomycetales	Streptomycetaceae	Streptomyces	Streptomyces sp. CS057	Streptomyces sp. CS057	Genome Analysis (Isolate)
117alt	At position 117 the MerB-like homolog features an alternative to cysteine (Cys) aminoacid	647983346	647533235	Bacteria	Actinobacteria	Actinobacteria	Streptomycetales	Streptomycetaceae	Streptomyces	Streptomyces sp. e14	Streptomyces sp. e14	Genome Analysis (Isolate)
117alt	At position 117 the MerB-like homolog features an alternative to cysteine (Cys) aminoacid	2768089661	2767802039	Bacteria	Actinobacteria	Actinobacteria	Streptomycetales	Streptomycetaceae	Streptomyces	Streptomyces sp. H036	Streptomyces sp. H036	Genome Analysis (Isolate)
117alt	At position 117 the MerB-like homolog features an alternative to cysteine (Cys) aminoacid	2862782363	2862775503	Bacteria	Actinobacteria	Actinobacteria	Streptomycetales	Streptomycetaceae	Streptomyces	Streptomyces sp. IMTB 2501	Streptomyces sp. IMTB 2501	Genome Analysis (Isolate)
117alt	At position 117 the MerB-like homolog features an alternative to cysteine (Cys) aminoacid	2598644507	2597490183	Bacteria	Actinobacteria	Actinobacteria	Streptomycetales	Streptomycetaceae	Streptomyces	Streptomyces sp. JS01	Streptomyces sp. JS01	Genome Analysis (Isolate)
117alt	At position 117 the MerB-like homolog features an alternative to cysteine (Cys) aminoacid	2867542412	2867539192	Bacteria	Actinobacteria	Actinobacteria	Streptomycetales	Streptomycetaceae	Streptomyces	Streptomyces sp. KM273126	Streptomyces sp. KM273126	Genome Analysis (Isolate)
117alt	At position 117 the MerB-like homolog features an alternative to cysteine (Cys) aminoacid	2513756628	2513237109	Bacteria	Actinobacteria	Actinobacteria	Streptomycetales	Streptomycetaceae	Streptomyces	Streptomyces sp. Ncost-T6T-1	Streptomyces sp. Ncost-T6T-1	Genome Analysis (Isolate)
117alt	At position 117 the MerB-like homolog features an alternative to cysteine (Cys) aminoacid	2868426718	2868425537	Bacteria	Actinobacteria	Actinobacteria	Streptomycetales	Streptomycetaceae	Streptomyces	Streptomyces sp. NL15-2K	Streptomyces sp. NL15-2K	Genome Analysis (Isolate)
117alt	At position 117 the MerB-like homolog features an alternative to cysteine (Cys) aminoacid	2766554360	2765236027	Bacteria	Actinobacteria	Actinobacteria	Streptomycetales	Streptomycetaceae	Streptomyces	Streptomyces sp. NRRL B-1322	Streptomyces sp. NRRL B-1322	Genome Analysis (Isolate)
117alt	At position 117 the MerB-like homolog features an alternative to cysteine (Cys) aminoacid	2777341174	2775507113	Bacteria	Actinobacteria	Actinobacteria	Streptomycetales	Streptomycetaceae	Streptomyces	Streptomyces sp. NRRL B-2375	Streptomyces sp. NRRL B-2375	Genome Analysis (Isolate)
117alt	At position 117 the MerB-like homolog features an alternative to cysteine (Cys) aminoacid	2768449645	2767802086	Bacteria	Actinobacteria	Actinobacteria	Streptomycetales	Streptomycetaceae	Streptomyces	Streptomyces sp. NRRL B-24720	Streptomyces sp. NRRL B-24720	Genome Analysis (Isolate)
117alt	At position 117 the MerB-like homolog features an alternative to cysteine (Cys) aminoacid	2766245366	2765235987	Bacteria	Actinobacteria	Actinobacteria	Streptomycetales	Streptomycetaceae	Streptomyces	Streptomyces sp. NRRL F-2747	Streptomyces sp. NRRL F-2747	Genome Analysis (Isolate)
117alt	At position 117 the MerB-like homolog features an alternative to cysteine (Cys) aminoacid	2724210306	2721755846	Bacteria	Actinobacteria	Actinobacteria	Streptomycetales	Streptomycetaceae	Streptomyces	Streptomyces sp. OK228	Streptomyces sp. OK228	Genome Analysis (Isolate)
117alt	At position 117 the MerB-like homolog features an alternative to cysteine (Cys) aminoacid	2862424802	2862421350	Bacteria	Actinobacteria	Actinobacteria	Streptomycetales	Streptomycetaceae	Streptomyces	Streptomyces sp. rh34	Streptomyces sp. rh34	Genome Analysis (Isolate)
117alt	At position 117 the MerB-like homolog features an alternative to cysteine (Cys) aminoacid	2812476682	2811994917	Bacteria	Actinobacteria	Actinobacteria	Streptomycetales	Streptomycetaceae	Streptomyces	Streptomyces sp. SLBN-134	Streptomyces sp. SLBN-134	Genome Analysis (Isolate)
117alt	At position 117 the MerB-like homolog features an alternative to cysteine (Cys) aminoacid	2766465818	2765236015	Bacteria	Actinobacteria	Actinobacteria	Streptomycetales	Streptomycetaceae	Streptomyces	Streptomyces sp. XY413	Streptomyces sp. XY413	Genome Analysis (Isolate)
117alt	At position 117 the MerB-like homolog features an alternative to cysteine (Cys) aminoacid	2768069441	2767802036	Bacteria	Actinobacteria	Actinobacteria	Streptomycetales	Streptomycetaceae	Streptomyces	Streptomyces sp. XY511	Streptomyces sp. XY511	Genome Analysis (Isolate)
117alt	At position 117 the MerB-like homolog features an alternative to cysteine (Cys) aminoacid	2519026024	2518645610	Bacteria	Actinobacteria	Actinobacteria	Streptomycetales	Streptomycetaceae	Streptomyces	Streptomyces sulphureus	Streptomyces sulphureus DSM 40104	Genome Analysis (Isolate)
117alt	At position 117 the MerB-like homolog features an alternative to cysteine (Cys) aminoacid	2700268413	2698536731	Bacteria	Actinobacteria	Actinobacteria	Pseudonocardiales	unclassified	unclassified	unclassified	unclassified Pseudonocardiales bacterium bin9	Metagenome-Assembled Genome
117alt	At position 117 the MerB-like homolog features an alternative to cysteine (Cys) aminoacid	2795601065	2795385379	Bacteria	Actinobacteria	unclassified	unclassified	unclassified	unclassified	unclassified	Uncultured Actinobacteria bacterium SG1_71_7	Metagenome-Assembled Genome
117alt	At position 117 the MerB-like homolog features an alternative to cysteine (Cys) aminoacid	638936434	638341115	Bacteria	Bacteroidetes	Flavobacteriia	Flavobacteriales	Flavobacteriaceae	Leeuwenhoekiella	Leeuwenhoekiella blandensis	Leeuwenhoekiella blandensis MED217	Genome Analysis (Isolate)
117alt	At position 117 the MerB-like homolog features an alternative to cysteine (Cys) aminoacid	646748147	646564591	Bacteria	Bacteroidetes	Flavobacteriia	Flavobacteriales	Flavobacteriaceae	Zunongwangia	Zunongwangia profunda	Zunongwangia profunda SM-A87	Genome Analysis (Isolate)
117alt	At position 117 the MerB-like homolog features an alternative to cysteine (Cys) aminoacid	2628144618	2627853588	Bacteria	Chloroflexi	Anaerolineae	Anaerolineales	Anaerolineaceae	Anaerolinea	Anaerolinea sp. SCGC AC-711-E09	Anaerolinea sp. SCGC AC-711-E09 (contamination screened)	Single Cell Analysis (screened)
117alt	At position 117 the MerB-like homolog features an alternative to cysteine (Cys) aminoacid	2714421756	2713896823	Bacteria	Deinococcus-Thermus	Deinococci	Deinococcales	Deinococcaceae	Deinococcus	Deinococcus sp. UR1	Deinococcus sp. UR1	Genome Analysis (Isolate)
117alt	At position 117 the MerB-like homolog features an alternative to cysteine (Cys) aminoacid	2623419542	2622736585	Bacteria	Firmicutes	Bacilli	Lactobacillales	Aerococcaceae	Dolosicoccus	Dolosicoccus paucivorans	Dolosicoccus paucivorans DSM 15742	Genome Analysis (Isolate)
117alt	At position 117 the MerB-like homolog features an alternative to cysteine (Cys) aminoacid	2810241250	2808606668	Bacteria	Firmicutes	Bacilli	Lactobacillales	Aerococcaceae	Dolosicoccus	Dolosicoccus paucivorans	Dolosicoccus paucivorans UMB0852	Genome Analysis (Isolate)
117alt	At position 117 the MerB-like homolog features an alternative to cysteine (Cys) aminoacid	2810199686	2808606656	Bacteria	Firmicutes	Bacilli	Lactobacillales	Aerococcaceae	Dolosicoccus	Dolosicoccus paucivorans	Dolosicoccus paucivorans UMB0860	Genome Analysis (Isolate)
117alt	At position 117 the MerB-like homolog features an alternative to cysteine (Cys) aminoacid	650902971	650716036	Bacteria	Firmicutes	Erysipelotrichia	Erysipelotrichales	Erysipelotrichaceae	Erysipelothrix	Erysipelothrix rhusiopathiae	Erysipelothrix rhusiopathiae Fujisawa	Genome Analysis (Isolate)
117alt	At position 117 the MerB-like homolog features an alternative to cysteine (Cys) aminoacid	2678967849	2675903695	Bacteria	Firmicutes	Bacilli	Lactobacillales	Aerococcaceae	Facklamia	Facklamia miroungae	Facklamia miroungae ATCC BAA-466	Genome Analysis (Isolate)
117alt	At position 117 the MerB-like homolog features an alternative to cysteine (Cys) aminoacid	2651516032	2648501846	Bacteria	Firmicutes	Bacilli	Bacillales	Listeriaceae	Listeria	Listeria monocytogenes	Listeria monocytogenes LM201	Genome Analysis (Isolate)
117alt	At position 117 the MerB-like homolog features an alternative to cysteine (Cys) aminoacid	2746275661	2744054946	Bacteria	Firmicutes	Bacilli	Bacillales	Staphylococcaceae	Staphylococcus	Staphylococcus aureus	Staphylococcus aureus AH2	Genome Analysis (Isolate)
117alt	At position 117 the MerB-like homolog features an alternative to cysteine (Cys) aminoacid	2742724245	2740892260	Bacteria	Firmicutes	Bacilli	Bacillales	Staphylococcaceae	Staphylococcus	Staphylococcus aureus	Staphylococcus aureus AH3	Genome Analysis (Isolate)
117alt	At position 117 the MerB-like homolog features an alternative to cysteine (Cys) aminoacid	2541877876	2541047112	Bacteria	Firmicutes	Bacilli	Bacillales	Staphylococcaceae	Staphylococcus	Staphylococcus aureus	Staphylococcus aureus aureus 103564	Genome Analysis (Isolate)
117alt	At position 117 the MerB-like homolog features an alternative to cysteine (Cys) aminoacid	2511959066	2511231196	Bacteria	Firmicutes	Bacilli	Bacillales	Staphylococcaceae	Staphylococcus	Staphylococcus aureus	Staphylococcus aureus aureus 11819-97	Genome Analysis (Isolate)
117alt	At position 117 the MerB-like homolog features an alternative to cysteine (Cys) aminoacid	2535546247	2534681806	Bacteria	Firmicutes	Bacilli	Bacillales	Staphylococcaceae	Staphylococcus	Staphylococcus aureus	Staphylococcus aureus aureus 21333	Genome Analysis (Isolate)
117alt	At position 117 the MerB-like homolog features an alternative to cysteine (Cys) aminoacid	2656497141	2654587986	Bacteria	Firmicutes	Bacilli	Bacillales	Staphylococcaceae	Staphylococcus	Staphylococcus aureus	Staphylococcus aureus aureus GR2	Genome Analysis (Isolate)
117alt	At position 117 the MerB-like homolog features an alternative to cysteine (Cys) aminoacid	2602190166	2602041560	Bacteria	Firmicutes	Bacilli	Bacillales	Staphylococcaceae	Staphylococcus	Staphylococcus aureus	Staphylococcus aureus aureus S1800	Genome Analysis (Isolate)
117alt	At position 117 the MerB-like homolog features an alternative to cysteine (Cys) aminoacid	2602124204	2602041539	Bacteria	Firmicutes	Bacilli	Bacillales	Staphylococcaceae	Staphylococcus	Staphylococcus aureus	Staphylococcus aureus aureus S1805	Genome Analysis (Isolate)
117alt	At position 117 the MerB-like homolog features an alternative to cysteine (Cys) aminoacid	2590300760	2588254165	Bacteria	Firmicutes	Bacilli	Bacillales	Staphylococcaceae	Staphylococcus	Staphylococcus aureus	Staphylococcus aureus HST-107	Genome Analysis (Isolate)
117alt	At position 117 the MerB-like homolog features an alternative to cysteine (Cys) aminoacid	2584352533	2582581034	Bacteria	Firmicutes	Bacilli	Bacillales	Staphylococcaceae	Staphylococcus	Staphylococcus aureus	Staphylococcus aureus JS046	Genome Analysis (Isolate)
117alt	At position 117 the MerB-like homolog features an alternative to cysteine (Cys) aminoacid	2639581323	2636416162	Bacteria	Firmicutes	Bacilli	Bacillales	Staphylococcaceae	Staphylococcus	Staphylococcus aureus	Staphylococcus aureus S0924	Genome Analysis (Isolate)
117alt	At position 117 the MerB-like homolog features an alternative to cysteine (Cys) aminoacid	2618940818	2617271149	Bacteria	Firmicutes	Bacilli	Bacillales	Staphylococcaceae	Staphylococcus	Staphylococcus aureus	Staphylococcus aureus S1475	Genome Analysis (Isolate)
117alt	At position 117 the MerB-like homolog features an alternative to cysteine (Cys) aminoacid	2609989041	2609459786	Bacteria	Firmicutes	Bacilli	Bacillales	Staphylococcaceae	Staphylococcus	Staphylococcus aureus	Staphylococcus aureus SA12-LAU	Genome Analysis (Isolate)
117alt	At position 117 the MerB-like homolog features an alternative to cysteine (Cys) aminoacid	2610089552	2609459811	Bacteria	Firmicutes	Bacilli	Bacillales	Staphylococcaceae	Staphylococcus	Staphylococcus aureus	Staphylococcus aureus SA5-LAU	Genome Analysis (Isolate)
117alt	At position 117 the MerB-like homolog features an alternative to cysteine (Cys) aminoacid	2606308503	2606217121	Bacteria	Firmicutes	Bacilli	Bacillales	Staphylococcaceae	Staphylococcus	Staphylococcus aureus	Staphylococcus aureus SA6-LAU	Genome Analysis (Isolate)
117alt	At position 117 the MerB-like homolog features an alternative to cysteine (Cys) aminoacid	2609986344	2609459785	Bacteria	Firmicutes	Bacilli	Bacillales	Staphylococcaceae	Staphylococcus	Staphylococcus aureus	Staphylococcus aureus SA9-LAU	Genome Analysis (Isolate)
117alt	At position 117 the MerB-like homolog features an alternative to cysteine (Cys) aminoacid	2742729605	2740892262	Bacteria	Firmicutes	Bacilli	Bacillales	Staphylococcaceae	Staphylococcus	Staphylococcus aureus	Staphylococcus aureus SH2	Genome Analysis (Isolate)
117alt	At position 117 the MerB-like homolog features an alternative to cysteine (Cys) aminoacid	2677180179	2675903235	Bacteria	Firmicutes	Bacilli	Bacillales	Staphylococcaceae	Staphylococcus	Staphylococcus capitis	Staphylococcus capitis H36	Genome Analysis (Isolate)
117alt	At position 117 the MerB-like homolog features an alternative to cysteine (Cys) aminoacid	2611301751	2609460071	Bacteria	Firmicutes	Bacilli	Bacillales	Staphylococcaceae	Staphylococcus	Staphylococcus capitis	Staphylococcus capitis LNZR-1	Genome Analysis (Isolate)
117alt	At position 117 the MerB-like homolog features an alternative to cysteine (Cys) aminoacid	2551023209	2548877067	Bacteria	Firmicutes	Bacilli	Bacillales	Staphylococcaceae	Staphylococcus	Staphylococcus capitis	Staphylococcus capitis QN1	Genome Analysis (Isolate)
117alt	At position 117 the MerB-like homolog features an alternative to cysteine (Cys) aminoacid	644260287	643886010	Bacteria	Firmicutes	Bacilli	Bacillales	Staphylococcaceae	Staphylococcus	Staphylococcus capitis	Staphylococcus capitis SK14	Genome Analysis (Isolate)
117alt	At position 117 the MerB-like homolog features an alternative to cysteine (Cys) aminoacid	2715916851	2713897182	Bacteria	Firmicutes	Bacilli	Bacillales	Staphylococcaceae	Staphylococcus	Staphylococcus caprae	Staphylococcus caprae 9557	Genome Analysis (Isolate)
117alt	At position 117 the MerB-like homolog features an alternative to cysteine (Cys) aminoacid	2550617952	2548876978	Bacteria	Firmicutes	Bacilli	Bacillales	Staphylococcaceae	Staphylococcus	Staphylococcus delphini	Staphylococcus delphini 8086	Genome Analysis (Isolate)
117alt	At position 117 the MerB-like homolog features an alternative to cysteine (Cys) aminoacid	2697771774	2695420856	Bacteria	Firmicutes	Bacilli	Bacillales	Staphylococcaceae	Staphylococcus	Staphylococcus haemolyticus	Staphylococcus haemolyticus 131776	Genome Analysis (Isolate)
117alt	At position 117 the MerB-like homolog features an alternative to cysteine (Cys) aminoacid	2675170882	2671181024	Bacteria	Firmicutes	Bacilli	Bacillales	Staphylococcaceae	Staphylococcus	Staphylococcus haemolyticus	Staphylococcus haemolyticus 51-13	Genome Analysis (Isolate)
117alt	At position 117 the MerB-like homolog features an alternative to cysteine (Cys) aminoacid	2683618043	2681813276	Bacteria	Firmicutes	Bacilli	Bacillales	Staphylococcaceae	Staphylococcus	Staphylococcus haemolyticus	Staphylococcus haemolyticus 51-18	Genome Analysis (Isolate)
117alt	At position 117 the MerB-like homolog features an alternative to cysteine (Cys) aminoacid	2675265553	2671181046	Bacteria	Firmicutes	Bacilli	Bacillales	Staphylococcaceae	Staphylococcus	Staphylococcus haemolyticus	Staphylococcus haemolyticus 51-37	Genome Analysis (Isolate)
117alt	At position 117 the MerB-like homolog features an alternative to cysteine (Cys) aminoacid	2729383948	2728369147	Bacteria	Firmicutes	Bacilli	Bacillales	Staphylococcaceae	Staphylococcus	Staphylococcus haemolyticus	Staphylococcus haemolyticus SH1752	Genome Analysis (Isolate)
117alt	At position 117 the MerB-like homolog features an alternative to cysteine (Cys) aminoacid	2729387285	2728369148	Bacteria	Firmicutes	Bacilli	Bacillales	Staphylococcaceae	Staphylococcus	Staphylococcus haemolyticus	Staphylococcus haemolyticus SHN65	Genome Analysis (Isolate)
117alt	At position 117 the MerB-like homolog features an alternative to cysteine (Cys) aminoacid	2550624225	2548876980	Bacteria	Firmicutes	Bacilli	Bacillales	Staphylococcaceae	Staphylococcus	Staphylococcus intermedius	Staphylococcus intermedius NCTC 11048	Genome Analysis (Isolate)
117alt	At position 117 the MerB-like homolog features an alternative to cysteine (Cys) aminoacid	2772277131	2772190615	Bacteria	Firmicutes	Bacilli	Bacillales	Staphylococcaceae	Staphylococcus	Staphylococcus lutrae	Staphylococcus lutrae ATCC 700373	Genome Analysis (Isolate)
117alt	At position 117 the MerB-like homolog features an alternative to cysteine (Cys) aminoacid	2720496786	2718218200	Bacteria	Firmicutes	Bacilli	Bacillales	Staphylococcaceae	Staphylococcus	Staphylococcus pseudintermedius	Staphylococcus pseudintermedius 081661 20081661	Genome Analysis (Isolate)
117alt	At position 117 the MerB-like homolog features an alternative to cysteine (Cys) aminoacid	2743437599	2740892435	Bacteria	Firmicutes	Bacilli	Bacillales	Staphylococcaceae	Staphylococcus	Staphylococcus pseudintermedius	Staphylococcus pseudintermedius 2001-08-299-1	Genome Analysis (Isolate)
117alt	At position 117 the MerB-like homolog features an alternative to cysteine (Cys) aminoacid	2743441904	2740892437	Bacteria	Firmicutes	Bacilli	Bacillales	Staphylococcaceae	Staphylococcus	Staphylococcus pseudintermedius	Staphylococcus pseudintermedius 9841787-1	Genome Analysis (Isolate)
117alt	At position 117 the MerB-like homolog features an alternative to cysteine (Cys) aminoacid	2743440080	2740892436	Bacteria	Firmicutes	Bacilli	Bacillales	Staphylococcaceae	Staphylococcus	Staphylococcus pseudintermedius	Staphylococcus pseudintermedius 9841998-1	Genome Analysis (Isolate)
117alt	At position 117 the MerB-like homolog features an alternative to cysteine (Cys) aminoacid	2720499735	2718218201	Bacteria	Firmicutes	Bacilli	Bacillales	Staphylococcaceae	Staphylococcus	Staphylococcus pseudintermedius	Staphylococcus pseudintermedius NA45 UWMNA45	Genome Analysis (Isolate)
117alt	At position 117 the MerB-like homolog features an alternative to cysteine (Cys) aminoacid	2584219227	2582581000	Bacteria	Firmicutes	Bacilli	Bacillales	Staphylococcaceae	Staphylococcus	Staphylococcus sp. TE8	Staphylococcus sp. TE8	Genome Analysis (Isolate)
117alt	At position 117 the MerB-like homolog features an alternative to cysteine (Cys) aminoacid	2521797834	2521172648	Bacteria	Proteobacteria	Gammaproteobacteria	Pseudomonadales	Moraxellaceae	Psychrobacter	Psychrobacter lutiphocae	Psychrobacter lutiphocae DSM 21542	Genome Analysis (Isolate)
117alt	At position 117 the MerB-like homolog features an alternative to cysteine (Cys) aminoacid	2586241361	2585427695	Bacteria	Actinobacteria	Actinobacteria	unclassified	unclassified	unclassified	actinobacterium LLX17	actinobacterium LLX17	Genome Analysis (Isolate)
117alt	At position 117 the MerB-like homolog features an alternative to cysteine (Cys) aminoacid	2756818646	2756170281	Bacteria	Actinobacteria	Actinobacteria	Pseudonocardiales	Pseudonocardiaceae	Actinomycetospora	Actinomycetospora cinnamomea	Actinomycetospora cinnamomea DSM 45771	Genome Analysis (Isolate)
117alt	At position 117 the MerB-like homolog features an alternative to cysteine (Cys) aminoacid	2768662640	2767802114	Bacteria	Actinobacteria	Actinobacteria	Streptomycetales	Streptomycetaceae	Streptomyces	Actinosporangium sp. NRRL B-3428	Actinosporangium sp. NRRL B-3428	Genome Analysis (Isolate)
117alt	At position 117 the MerB-like homolog features an alternative to cysteine (Cys) aminoacid	2854938671	2854935325	Bacteria	Actinobacteria	Actinobacteria	Pseudonocardiales	Pseudonocardiaceae	Amycolatopsis	Amycolatopsis keratiniphila	Amycolatopsis keratiniphila nogabecina FH 1893	Genome Analysis (Isolate)
117alt	At position 117 the MerB-like homolog features an alternative to cysteine (Cys) aminoacid	2653252013	2651869900	Bacteria	unclassified	unclassified	unclassified	unclassified	unclassified	unclassified	Candidate division SPAM bacterium AG-128-L10	Single Cell Analysis (unscreened)
117alt	At position 117 the MerB-like homolog features an alternative to cysteine (Cys) aminoacid	2700284364	2698536736	Bacteria	unclassified	unclassified	unclassified	unclassified	unclassified	bacterium AD3(2012)	unclassified bacterium bin14	Metagenome-Assembled Genome
99Ser	At position 99 the MerB-like homolog features a serine (Ser) instead of aspartic acid (Asp)	2650601556	2648501636	Bacteria	Firmicutes	Bacilli	Bacillales	Bacillaceae	Bacillus	Bacillus cereus	Bacillus cereus #17	Genome Analysis (Isolate)
99Ser	At position 99 the MerB-like homolog features a serine (Ser) instead of aspartic acid (Asp)	2650601694	2648501636	Bacteria	Firmicutes	Bacilli	Bacillales	Bacillaceae	Bacillus	Bacillus cereus	Bacillus cereus #17	Genome Analysis (Isolate)
99Ser	At position 99 the MerB-like homolog features a serine (Ser) instead of aspartic acid (Asp)	2650601765	2648501636	Bacteria	Firmicutes	Bacilli	Bacillales	Bacillaceae	Bacillus	Bacillus cereus	Bacillus cereus #17	Genome Analysis (Isolate)
99Ser	At position 99 the MerB-like homolog features a serine (Ser) instead of aspartic acid (Asp)	2650601779	2648501636	Bacteria	Firmicutes	Bacilli	Bacillales	Bacillaceae	Bacillus	Bacillus cereus	Bacillus cereus #17	Genome Analysis (Isolate)
99Ser	At position 99 the MerB-like homolog features a serine (Ser) instead of aspartic acid (Asp)	2716240465	2713897250	Bacteria	Firmicutes	Bacilli	Bacillales	Bacillaceae	Bacillus	Bacillus cereus	Bacillus cereus B4079	Genome Analysis (Isolate)
99Ser	At position 99 the MerB-like homolog features a serine (Ser) instead of aspartic acid (Asp)	2744251377	2744054444	Bacteria	Firmicutes	Bacilli	Bacillales	Bacillaceae	Bacillus	Bacillus cereus	Bacillus cereus B4120	Genome Analysis (Isolate)
99Ser	At position 99 the MerB-like homolog features a serine (Ser) instead of aspartic acid (Asp)	2704961249	2703718890	Bacteria	Firmicutes	Bacilli	Bacillales	Bacillaceae	Bacillus	Bacillus cereus	Bacillus cereus PE8-121b	Genome Analysis (Isolate)
99Ser	At position 99 the MerB-like homolog features a serine (Ser) instead of aspartic acid (Asp)	2641374637	2639762946	Bacteria	Firmicutes	Bacilli	Bacillales	Bacillaceae	Bacillus	Bacillus sp. UMTAT18	Bacillus sp. UMTAT18	Genome Analysis (Isolate)
99Ser	At position 99 the MerB-like homolog features a serine (Ser) instead of aspartic acid (Asp)	2729025045	2728369074	Bacteria	Firmicutes	Bacilli	Bacillales	Bacillaceae	Bacillus	Bacillus wiedmannii	Bacillus wiedmannii FSL K6-0069	Genome Analysis (Isolate)
99Ser	At position 99 the MerB-like homolog features a serine (Ser) instead of aspartic acid (Asp)	2562555062	2561511227	Bacteria	Firmicutes	Bacilli	Bacillales	unclassified	Exiguobacterium	Exiguobacterium chiriqhucha	Exiguobacterium chiriqhucha GIC31	Genome Analysis (Isolate)
99Ser	At position 99 the MerB-like homolog features a serine (Ser) instead of aspartic acid (Asp)	2691439423	2690315887	Bacteria	Firmicutes	Bacilli	Bacillales	Paenibacillaceae	Paenibacillus	Paenibacillus glucanolyticus	Paenibacillus glucanolyticus SLM1	Genome Analysis (Isolate)
99Ser	At position 99 the MerB-like homolog features a serine (Ser) instead of aspartic acid (Asp)	2699755032	2698536602	Bacteria	Firmicutes	Bacilli	Bacillales	Bacillaceae	Bacillus	Bacillus cereus	Bacillus cereus PE5-132	Genome Analysis (Isolate)
99Ser	At position 99 the MerB-like homolog features a serine (Ser) instead of aspartic acid (Asp)	2795657024	2795385397	Bacteria	Firmicutes	Bacilli	Bacillales	Bacillaceae	Bacillus	Bacillus horneckiae	Bacillus horneckiae 1P01SC	Genome Analysis (Isolate)
