# Supplementary material for: Expanded Diversity and Phylogeny of mer Genes Broadens Mercury Resistance Paradigms and Reveals an Origin for MerA Among Thermophilic Archaea
Source: Front Microbiol. 2021 Jun 23;12:682605. doi: 10.3389/fmicb.2021.682605 (PMC8261052; doi:10.3389/fmicb.2021.682605)
Supplement: Supplementary file 1 [file Data_Sheet_1.ZIP › Supplementary Table S4_Tree_nodes.xlsx]

## Sheet: Supp. Table S4
Supplementary Table S4. Node designations for collapsed clades presented in Fig. 3 of the primary text. Uncollapsed nodes are depicted as "no node" and are presented by their name in the Fig. 3 phylogeny.
Gene ID	IMG Genome ID	Domain	Phylum	Class	Species	merB copies	merB-like copies 2	NODE in MerA tree
638171666	638154513	Archaea	Crenarchaeota	Thermoprotei	Pyrobaculum aerophilum	0	0	K01
640125209	640069326	Archaea	Crenarchaeota	Thermoprotei	Pyrobaculum calidifontis	0	0	K01
640468752	640427135	Archaea	Crenarchaeota	Thermoprotei	Pyrobaculum arsenaticum	0	0	K01
650771312	650716098	Archaea	Crenarchaeota	Thermoprotei	Thermoproteus uzoniensis	0	0	K01
2505620078	2505313064	Archaea	Crenarchaeota	Thermoprotei	unclassified	0	0	K01
2511626708	2511231093	Archaea	Crenarchaeota	Thermoprotei	Thermoproteus tenax	0	0	K01
2511695227	2511231117	Archaea	Crenarchaeota	Thermoprotei	Pyrobaculum ferrireducens	0	0	K01
2556043957	2554235461	Archaea	Crenarchaeota	Thermoprotei	Aeropyrum camini	0	0	K01
2722537975	2721755428	Archaea	Crenarchaeota	unclassified	unclassified	0	0	K01
2771080108	2770939330	Archaea	Crenarchaeota	Thermoprotei	unclassified	0	0	K01
2771078415	2770939330	Archaea	Crenarchaeota	Thermoprotei	unclassified	0	0	K01
2508723592	2508501049	Archaea	Crenarchaeota	Thermoprotei	Metallosphaera yellowstonensis	0	0	K02
2523052181	2522572136	Archaea	Crenarchaeota	Thermoprotei	unclassified	0	0	K02
2265088225	2264867218	Archaea	Thaumarchaeota	unclassified	Aigarchaeota archaeon SCGC AAA471-E14	0	0	K03
2527530039	2527291512	Archaea	Thaumarchaeota	unclassified	Aigarchaeota archaeon SCGC AAA471-E14	0	0	K03
2729988722	2728369297	Archaea	Candidatus Geothermarchaeota	unclassified	Candidatus Geothermarchaeota archaeon JdFR-14	0	0	K04
2730011459	2728369311	Archaea	Candidatus Geothermarchaeota	unclassified	Candidatus Geothermarchaeota archaeon JdFR-13	0	0	K04
2263082996	2263082000	Archaea	Thaumarchaeota	unclassified	unclassified	0	0	K05
2523064914	2522572147	Archaea	Thaumarchaeota	unclassified	unclassified	0	0	K05
2771116751	2770939345	Archaea	Thaumarchaeota	unclassified	unclassified	0	0	K05
2771115798	2770939345	Archaea	Thaumarchaeota	unclassified	unclassified	0	0	K05
2771293808	2770939425	Archaea	Thaumarchaeota	unclassified	unclassified	0	0	K05
2771292741	2770939425	Archaea	Thaumarchaeota	unclassified	unclassified	0	0	K05
2771304811	2770939430	Archaea	Thaumarchaeota	unclassified	unclassified	0	0	K05
2771303749	2770939430	Archaea	Thaumarchaeota	unclassified	unclassified	0	0	K05
2771315974	2770939437	Archaea	unclassified	unclassified	unclassified	0	0	K05
2771314411	2770939437	Archaea	unclassified	unclassified	unclassified	0	0	K05
638203980	638154512	Archaea	Euryarchaeota	Thermoplasmata	Picrophilus torridus	0	0	K06
638181580	638154521	Archaea	Euryarchaeota	Thermoplasmata	Thermoplasma acidophilum	0	0	K06
638190755	638154522	Archaea	Euryarchaeota	Thermoplasmata	Thermoplasma volcanium	0	0	K06
638395189	638341092	Archaea	Euryarchaeota	Thermoplasmata	Ferroplasma acidarmanus	0	0	K06
638394587	638341092	Archaea	Euryarchaeota	Thermoplasmata	Ferroplasma acidarmanus	0	0	K06
2582507350	2579779151	Archaea	Euryarchaeota	Thermoplasmata	Picrophilus oshimae	0	0	K06
2628278353	2627853627	Archaea	Euryarchaeota	Thermoplasmata	Acidiplasma sp. MBA-1	0	0	K06
2652879065	2651869795	Archaea	Euryarchaeota	Thermoplasmata	Acidiplasma aeolicum	0	0	K06
2654694940	2654587522	Archaea	Euryarchaeota	Thermoplasmata	Acidiplasma cupricumulans	0	0	K06
2682675152	2681813050	Archaea	Euryarchaeota	Thermoplasmata	Acidiplasma aeolicum	0	0	K06
2741436989	2740892000	Archaea	Euryarchaeota	Thermoplasmata	Ferroplasma acidiphilum	0	0	K06
2741436653	2740892000	Archaea	Euryarchaeota	Thermoplasmata	Ferroplasma acidiphilum	0	0	K06
2775332126	2773858044	Archaea	Euryarchaeota	Thermoplasmata	Cuniculiplasma divulgatum	0	0	K06
2775386881	2773858060	Archaea	Euryarchaeota	Thermoplasmata	Cuniculiplasma divulgatum	0	0	K06
2523058464	2522572141	Archaea	Candidatus Geoarchaeota	unclassified	unclassified	0	0	K07
2554139154	2551306704	Archaea	Candidatus Geoarchaeota	unclassified	unclassified	0	0	K07
2504813052	2504756013	Archaea	unclassified	unclassified	unclassified	0	0	K07
2524425327	2524023200	Archaea	unclassified	unclassified	unclassified	0	0	K08
2524564039	2524023237	Archaea	unclassified	unclassified	unclassified	0	0	K08
2524566104	2524023238	Archaea	unclassified	unclassified	unclassified	0	0	K08
2524567118	2524023239	Archaea	unclassified	unclassified	unclassified	0	0	K08
2771211999	2770939390	Archaea	unclassified	unclassified	unclassified	0	0	K08
2771209938	2770939390	Archaea	unclassified	unclassified	unclassified	0	0	K08
2730735805	2728369529	Archaea	Euryarchaeota	Thermoplasmata	Thermoplasmatales archaeon E-plasma	0	0	K09
2730738787	2728369530	Archaea	Euryarchaeota	Thermoplasmata	Thermoplasmatales archaeon I-plasma	0	0	K09
2771303093	2770939429	Archaea	Euryarchaeota	Thermoplasmata	unclassified	0	0	K09
2771301794	2770939429	Archaea	Euryarchaeota	Thermoplasmata	unclassified	0	0	K09
2775386371	2773858060	Archaea	Euryarchaeota	Thermoplasmata	Cuniculiplasma divulgatum	0	0	K09
2775385902	2773858060	Archaea	Euryarchaeota	Thermoplasmata	Cuniculiplasma divulgatum	0	0	K09
2771132642	2770939350	Archaea	Candidatus Geoarchaeota	unclassified	unclassified	0	0	K10
2771131416	2770939350	Archaea	Candidatus Geoarchaeota	unclassified	unclassified	0	0	K10
2771188983	2770939375	Archaea	Candidatus Geoarchaeota	unclassified	unclassified	0	0	K10
2771187129	2770939375	Archaea	Candidatus Geoarchaeota	unclassified	unclassified	0	0	K10
2501416759	2501025505	Archaea	Euryarchaeota	Thermococci	Palaeococcus ferrophilus	0	0	K11
2510078003	2510065005	Archaea	Euryarchaeota	Thermococci	Thermococcus sp. PK	0	0	K11
2514742707	2513237398	Archaea	Euryarchaeota	Thermococci	Thermococcus litoralis	0	0	K11
2685062886	2684622610	Archaea	Euryarchaeota	Thermococci	Thermococcus sp. 2319x1	0	0	K11
2685275621	2684622662	Archaea	Euryarchaeota	Thermococci	Thermococcus celericrescens	0	0	K11
2730010380	2728369310	Archaea	Euryarchaeota	Archaeoglobi	Archaeoglobus sp. JdFR-22	0	0	K11
2730024475	2728369321	Archaea	Euryarchaeota	Archaeoglobi	Archaeoglobi archaeon JdFR-42	0	0	K11
2730049692	2728369334	Archaea	Euryarchaeota	Thermococci	Thermococcus sp. JdFR-02	0	0	K11
2730052669	2728369337	Archaea	Euryarchaeota	Archaeoglobi	Archaeoglobus sp. JdFR-30	0	0	K11
2627676549	2626542278	Bacteria	Candidatus Daviesbacteria	unclassified	Candidatus Daviesbacteria bacterium GW2011_GWA2_39_33	0	0	K12
2627846790	2626542482	Bacteria	Candidatus Daviesbacteria	unclassified	Candidatus Daviesbacteria bacterium GW2011_GWC2_40_12	0	0	K12
2710014975	2708743016	Bacteria	Candidatus Daviesbacteria	unclassified	Candidatus Daviesbacteria bacterium RIFCSPHIGHO2_01_FULL_40_24	0	0	K12
2710355512	2710264568	Bacteria	Candidatus Daviesbacteria	unclassified	Candidatus Daviesbacteria bacterium RIFCSPHIGHO2_02_FULL_40_16	0	0	K12
2711151208	2710723856	Bacteria	Candidatus Daviesbacteria	unclassified	Candidatus Daviesbacteria bacterium RIFCSPLOWO2_01_FULL_39_23	0	0	K12
2712775045	2711768280	Bacteria	Candidatus Daviesbacteria	unclassified	Candidatus Daviesbacteria bacterium RIFCSPLOWO2_02_FULL_39_13	0	0	K12
2787033232	2786546263	Bacteria	Candidatus Peregrinibacteria	unclassified	Candidatus Peregrinibacteria bacterium CG11_big_fil_rev_8_21_14_0_20_49_14	0	0	K13
2787033622	2786546264	Bacteria	Candidatus Peregrinibacteria	unclassified	Candidatus Peregrinibacteria bacterium CG1_02_54_53	0	0	K13
2787037870	2786546268	Bacteria	Candidatus Peregrinibacteria	unclassified	Candidatus Peregrinibacteria bacterium CG10_big_fil_rev_8_21_14_0_10_49_24	0	0	K13
2787044222	2786546273	Bacteria	Candidatus Peregrinibacteria	unclassified	Candidatus Peregrinibacteria bacterium CG_4_9_14_3_um_filter_49_12	0	0	K13
2787050410	2786546278	Bacteria	Candidatus Peregrinibacteria	unclassified	Candidatus Peregrinibacteria bacterium CG10_big_fil_rev_8_21_14_0_10_49_10	0	0	K13
2627613327	2626542200	Bacteria	Candidatus Azambacteria	unclassified	Candidatus Azambacteria bacterium GW2011_GWC2_45_7b	0	0	K14
2627591904	2626542175	Bacteria	Candidatus Giovannonibacteria	unclassified	Candidatus Giovannonibacteria bacterium GW2011_GWB1_46_20	0	0	K14
2627722686	2626542334	Bacteria	Candidatus Giovannonibacteria	unclassified	Candidatus Giovannonibacteria bacterium GW2011_GWA1_44_25	0	0	K14
2709239332	2708742605	Bacteria	Candidatus Giovannonibacteria	unclassified	Candidatus Giovannonibacteria bacterium GWA2_45_15	0	0	K14
2709847242	2708742855	Bacteria	Candidatus Giovannonibacteria	unclassified	Candidatus Giovannonibacteria bacterium RIFCSPHIGHO2_01_45_12	0	0	K14
2709892280	2708742894	Bacteria	Candidatus Giovannonibacteria	unclassified	Candidatus Giovannonibacteria bacterium RIFCSPHIGHO2_01_FULL_44_100	0	0	K14
2710331892	2710264544	Bacteria	Candidatus Giovannonibacteria	unclassified	Candidatus Giovannonibacteria bacterium RIFCSPHIGHO2_02_FULL_45_40	0	0	K14
2710853888	2710723579	Bacteria	Candidatus Giovannonibacteria	unclassified	Candidatus Giovannonibacteria bacterium RIFCSPHIGHO2_12_FULL_45_19	0	0	K14
2711121404	2710723822	Bacteria	Candidatus Giovannonibacteria	unclassified	Candidatus Giovannonibacteria bacterium RIFCSPLOWO2_01_FULL_45_140	0	0	K14
2711481562	2710724098	Bacteria	Candidatus Giovannonibacteria	unclassified	Candidatus Giovannonibacteria bacterium RIFCSPLOWO2_02_FULL_45_28	0	0	K14
2713013576	2711768394	Bacteria	Candidatus Giovannonibacteria	unclassified	Candidatus Giovannonibacteria bacterium RIFCSPLOWO2_12_FULL_44_25	0	0	K14
2505381523	2505313014	Archaea	Euryarchaeota	Methanomicrobia	unclassified	1	0	K15
2515301074	2515154035	Archaea	Euryarchaeota	Methanomicrobia	unclassified	1	0	K15
2515322140	2515154041	Archaea	Euryarchaeota	Methanomicrobia	unclassified	1	0	K15
2518744058	2518645528	Archaea	Euryarchaeota	Methanomicrobia	unclassified	1	0	K15
2618674905	2617271069	Archaea	Euryarchaeota	Methanomicrobia	Candidatus Methanoperedens nitroreducens	1	0	K15
2585917474	2585427612	Archaea	Thaumarchaeota	Nitrososphaeria	Nitrososphaera viennensis	0	0	K16
2510154673	2510065023	Archaea	Thaumarchaeota	Nitrososphaeria	Candidatus Nitrososphaera gargensis	0	0	K16
2510153903	2510065023	Archaea	Thaumarchaeota	Nitrososphaeria	Candidatus Nitrososphaera gargensis	0	0	K16
638198616	638154517	Archaea	Crenarchaeota	Thermoprotei	Sulfolobus acidocaldarius	0	0	K17
638163893	638154518	Archaea	Crenarchaeota	Thermoprotei	Saccharolobus solfataricus	0	0	K17
638193379	638154519	Archaea	Crenarchaeota	Thermoprotei	Sulfurisphaera tokodaii	0	0	K17
641276013	641228483	Archaea	Crenarchaeota	Thermoprotei	Caldivirga maquilingensis	0	0	K17
643833169	643692044	Archaea	Crenarchaeota	Thermoprotei	Sulfolobus islandicus	0	0	K17
643830388	643692045	Archaea	Crenarchaeota	Thermoprotei	Sulfolobus islandicus	0	0	K17
643844369	643692046	Archaea	Crenarchaeota	Thermoprotei	Sulfolobus islandicus	0	0	K17
643885227	643692047	Archaea	Crenarchaeota	Thermoprotei	Sulfolobus islandicus	0	0	K17
643838705	643692048	Archaea	Crenarchaeota	Thermoprotei	Sulfolobus islandicus	0	0	K17
643841610	643692049	Archaea	Crenarchaeota	Thermoprotei	Sulfolobus islandicus	0	0	K17
646529588	646311959	Archaea	Crenarchaeota	Thermoprotei	Sulfolobus islandicus	0	0	K17
646943149	646862347	Archaea	Crenarchaeota	Thermoprotei	Saccharolobus solfataricus	0	0	K17
648201664	648028062	Archaea	Crenarchaeota	Thermoprotei	Vulcanisaeta distributa	0	0	K17
650023583	649990020	Archaea	Crenarchaeota	Thermoprotei	Saccharolobus solfataricus	0	0	K17
650477212	650377981	Archaea	Crenarchaeota	Thermoprotei	Sulfolobus islandicus	0	0	K17
650474393	650377982	Archaea	Crenarchaeota	Thermoprotei	Sulfolobus islandicus	0	0	K17
650848048	650716001	Archaea	Crenarchaeota	Thermoprotei	Acidianus hospitalis	0	0	K17
650847959	650716001	Archaea	Crenarchaeota	Thermoprotei	Acidianus hospitalis	0	0	K17
650821716	650716051	Archaea	Crenarchaeota	Thermoprotei	Metallosphaera cuprina	0	0	K17
2505372851	2505313011	Archaea	Crenarchaeota	Thermoprotei	unclassified	0	0	K17
2522184939	2522125034	Archaea	Crenarchaeota	Thermoprotei	unclassified	0	0	K17
2522188382	2522125036	Archaea	Crenarchaeota	Thermoprotei	unclassified	0	0	K17
2524414894	2524023197	Archaea	Crenarchaeota	Thermoprotei	Sulfolobus acidocaldarius	0	0	K17
2525233378	2524614637	Archaea	Crenarchaeota	Thermoprotei	Sulfolobales archaeon Acd1	0	0	K17
2540745549	2540341142	Archaea	Crenarchaeota	Thermoprotei	Sulfolobus acidocaldarius	0	0	K17
2540847164	2540341177	Archaea	Crenarchaeota	Thermoprotei	Sulfolobus islandicus	0	0	K17
2549769816	2548876770	Archaea	Crenarchaeota	Thermoprotei	Sulfolobus islandicus	0	0	K17
2549772851	2548876771	Archaea	Crenarchaeota	Thermoprotei	Sulfolobus islandicus	0	0	K17
2549775977	2548876772	Archaea	Crenarchaeota	Thermoprotei	Sulfolobus islandicus	0	0	K17
2549778966	2548876773	Archaea	Crenarchaeota	Thermoprotei	Sulfolobus islandicus	0	0	K17
2549782108	2548876774	Archaea	Crenarchaeota	Thermoprotei	Sulfolobus islandicus	0	0	K17
2556802706	2556793003	Archaea	Crenarchaeota	Thermoprotei	Sulfolobus acidocaldarius	0	0	K17
2575564493	2574180086	Archaea	Crenarchaeota	Thermoprotei	Candidatus Acidianus copahuensis	0	0	K17
2589884106	2588254065	Archaea	Crenarchaeota	Thermoprotei	Candidatus Aramenus sulfurataquae	0	0	K17
2636761990	2636415484	Archaea	Crenarchaeota	Thermoprotei	Saccharolobus solfataricus	0	0	K17
2637144138	2636415580	Archaea	Crenarchaeota	Thermoprotei	Saccharolobus solfataricus	0	0	K17
2649209198	2648501262	Archaea	Crenarchaeota	Thermoprotei	Saccharolobus solfataricus	0	0	K17
2659933689	2657245679	Archaea	Crenarchaeota	Thermoprotei	Sulfolobus acidocaldarius	0	0	K17
2660632416	2660238001	Archaea	Crenarchaeota	Thermoprotei	Sulfolobus acidocaldarius	0	0	K17
2677474190	2675903317	Archaea	Crenarchaeota	Thermoprotei	Sulfolobus acidocaldarius	0	0	K17
2678378646	2675903548	Archaea	Crenarchaeota	Thermoprotei	Sulfolobus acidocaldarius	0	0	K17
2685411493	2684622697	Archaea	Crenarchaeota	Thermoprotei	Sulfolobus acidocaldarius	0	0	K17
2685415693	2684622698	Archaea	Crenarchaeota	Thermoprotei	Sulfolobus acidocaldarius	0	0	K17
2685416587	2684622699	Archaea	Crenarchaeota	Thermoprotei	Sulfolobus acidocaldarius	0	0	K17
2685420667	2684622700	Archaea	Crenarchaeota	Thermoprotei	Sulfolobus acidocaldarius	0	0	K17
2685422736	2684622701	Archaea	Crenarchaeota	Thermoprotei	Sulfolobus acidocaldarius	0	0	K17
2685425243	2684622702	Archaea	Crenarchaeota	Thermoprotei	Sulfolobus acidocaldarius	0	0	K17
2685426238	2684622703	Archaea	Crenarchaeota	Thermoprotei	Sulfolobus acidocaldarius	0	0	K17
2685428961	2684622704	Archaea	Crenarchaeota	Thermoprotei	Sulfolobus acidocaldarius	0	0	K17
2685433028	2684622705	Archaea	Crenarchaeota	Thermoprotei	Sulfolobus acidocaldarius	0	0	K17
2685433591	2684622706	Archaea	Crenarchaeota	Thermoprotei	Sulfolobus acidocaldarius	0	0	K17
2685437484	2684622707	Archaea	Crenarchaeota	Thermoprotei	Sulfolobus acidocaldarius	0	0	K17
2685438668	2684622708	Archaea	Crenarchaeota	Thermoprotei	Sulfolobus acidocaldarius	0	0	K17
2685442360	2684622709	Archaea	Crenarchaeota	Thermoprotei	Sulfolobus acidocaldarius	0	0	K17
2685445246	2684622710	Archaea	Crenarchaeota	Thermoprotei	Sulfolobus acidocaldarius	0	0	K17
2685447700	2684622711	Archaea	Crenarchaeota	Thermoprotei	Sulfolobus acidocaldarius	0	0	K17
2685450079	2684622712	Archaea	Crenarchaeota	Thermoprotei	Sulfolobus acidocaldarius	0	0	K17
2685452051	2684622713	Archaea	Crenarchaeota	Thermoprotei	Sulfolobus acidocaldarius	0	0	K17
2685455123	2684622714	Archaea	Crenarchaeota	Thermoprotei	Sulfolobus acidocaldarius	0	0	K17
2685457423	2684622715	Archaea	Crenarchaeota	Thermoprotei	Sulfolobus acidocaldarius	0	0	K17
2685459830	2684622716	Archaea	Crenarchaeota	Thermoprotei	Sulfolobus acidocaldarius	0	0	K17
2685462096	2684622717	Archaea	Crenarchaeota	Thermoprotei	Sulfolobus acidocaldarius	0	0	K17
2685464575	2684622718	Archaea	Crenarchaeota	Thermoprotei	Sulfolobus acidocaldarius	0	0	K17
2685467113	2684622719	Archaea	Crenarchaeota	Thermoprotei	Sulfolobus acidocaldarius	0	0	K17
2685469590	2684622720	Archaea	Crenarchaeota	Thermoprotei	Sulfolobus acidocaldarius	0	0	K17
2685471965	2684622721	Archaea	Crenarchaeota	Thermoprotei	Sulfolobus acidocaldarius	0	0	K17
2685472897	2684622722	Archaea	Crenarchaeota	Thermoprotei	Sulfolobus acidocaldarius	0	0	K17
2685477080	2684622723	Archaea	Crenarchaeota	Thermoprotei	Sulfolobus acidocaldarius	0	0	K17
2685477788	2684622724	Archaea	Crenarchaeota	Thermoprotei	Sulfolobus acidocaldarius	0	0	K17
2685481134	2684622725	Archaea	Crenarchaeota	Thermoprotei	Sulfolobus acidocaldarius	0	0	K17
2685484192	2684622726	Archaea	Crenarchaeota	Thermoprotei	Sulfolobus acidocaldarius	0	0	K17
2685486778	2684622727	Archaea	Crenarchaeota	Thermoprotei	Sulfolobus acidocaldarius	0	0	K17
2685488871	2684622728	Archaea	Crenarchaeota	Thermoprotei	Sulfolobus acidocaldarius	0	0	K17
2685491618	2684622729	Archaea	Crenarchaeota	Thermoprotei	Sulfolobus acidocaldarius	0	0	K17
2685494380	2684622730	Archaea	Crenarchaeota	Thermoprotei	Sulfolobus acidocaldarius	0	0	K17
2685495033	2684622731	Archaea	Crenarchaeota	Thermoprotei	Sulfolobus acidocaldarius	0	0	K17
2685498922	2684622732	Archaea	Crenarchaeota	Thermoprotei	Sulfolobus acidocaldarius	0	0	K17
2685501661	2684622733	Archaea	Crenarchaeota	Thermoprotei	Sulfolobus acidocaldarius	0	0	K17
2685504104	2684622734	Archaea	Crenarchaeota	Thermoprotei	Sulfolobus acidocaldarius	0	0	K17
2685505779	2684622735	Archaea	Crenarchaeota	Thermoprotei	Sulfolobus acidocaldarius	0	0	K17
2685508840	2684622736	Archaea	Crenarchaeota	Thermoprotei	Sulfolobus acidocaldarius	0	0	K17
2685511232	2684622737	Archaea	Crenarchaeota	Thermoprotei	Sulfolobus acidocaldarius	0	0	K17
2685513941	2684622738	Archaea	Crenarchaeota	Thermoprotei	Sulfolobus acidocaldarius	0	0	K17
2685514632	2684622739	Archaea	Crenarchaeota	Thermoprotei	Sulfolobus acidocaldarius	0	0	K17
2690454272	2690315630	Archaea	Crenarchaeota	Thermoprotei	unclassified	0	0	K17
2722560706	2721755441	Archaea	Crenarchaeota	unclassified	unclassified	0	0	K17
2722564403	2721755443	Archaea	Crenarchaeota	Thermoprotei	unclassified	0	0	K17
2730741611	2728369532	Archaea	Crenarchaeota	Thermoprotei	Sulfolobus islandicus	0	0	K17
2730744691	2728369533	Archaea	Crenarchaeota	Thermoprotei	Sulfolobus islandicus	0	0	K17
2730745437	2728369534	Archaea	Crenarchaeota	Thermoprotei	Sulfolobus sp. A20	0	0	K17
2730754500	2728369536	Archaea	Crenarchaeota	Thermoprotei	Sulfolobus islandicus	0	0	K17
2730757616	2728369537	Archaea	Crenarchaeota	Thermoprotei	Sulfolobus islandicus	0	0	K17
2730770463	2728369541	Archaea	Crenarchaeota	Thermoprotei	Saccharolobus solfataricus	0	0	K17
2771101029	2770939338	Archaea	Crenarchaeota	Thermoprotei	unclassified	0	0	K17
2771099550	2770939338	Archaea	Crenarchaeota	Thermoprotei	unclassified	0	0	K17
2771125614	2770939347	Archaea	Crenarchaeota	Thermoprotei	unclassified	0	0	K17
2771123231	2770939347	Archaea	Crenarchaeota	Thermoprotei	unclassified	0	0	K17
2771159483	2770939364	Archaea	Crenarchaeota	Thermoprotei	unclassified	0	0	K17
2771157951	2770939364	Archaea	Crenarchaeota	Thermoprotei	unclassified	0	0	K17
2771193340	2770939376	Archaea	Crenarchaeota	Thermoprotei	unclassified	0	0	K17
2771190984	2770939376	Archaea	Crenarchaeota	Thermoprotei	unclassified	0	0	K17
2771213434	2770939391	Archaea	Crenarchaeota	Thermoprotei	unclassified	0	0	K17
2771222263	2770939394	Archaea	Crenarchaeota	Thermoprotei	unclassified	0	0	K17
2771219802	2770939394	Archaea	Crenarchaeota	Thermoprotei	unclassified	0	0	K17
2771226394	2770939395	Archaea	Crenarchaeota	Thermoprotei	unclassified	0	0	K17
2771224808	2770939395	Archaea	Crenarchaeota	Thermoprotei	unclassified	0	0	K17
2771230150	2770939396	Archaea	Crenarchaeota	Thermoprotei	unclassified	0	0	K17
2771228001	2770939396	Archaea	Crenarchaeota	Thermoprotei	unclassified	0	0	K17
2861353988	2861352127	Archaea	Crenarchaeota	Thermoprotei	Sulfurisphaera ohwakuensis	0	0	K17
2771236633	2770939398	Archaea	unclassified	unclassified	unclassified	0	0	K17
2771234762	2770939398	Archaea	unclassified	unclassified	unclassified	0	0	K17
2515035188	2514885038	Archaea	Crenarchaeota	Thermoprotei	unclassified	0	0	K18
2523051741	2522572136	Archaea	Crenarchaeota	Thermoprotei	unclassified	0	0	K18
2523053263	2522572137	Archaea	Crenarchaeota	Thermoprotei	unclassified	0	0	K18
2554142343	2551306705	Archaea	Crenarchaeota	Thermoprotei	unclassified	0	0	K18
2771242511	2770939400	Archaea	Crenarchaeota	Thermoprotei	unclassified	0	0	K18
2771240669	2770939400	Archaea	Crenarchaeota	Thermoprotei	unclassified	0	0	K18
2788500633	2788499800	Archaea	Crenarchaeota	Thermoprotei	Sulfodiicoccus acidiphilus	0	0	K18
2502878169	2502873002	Archaea	Crenarchaeota	Thermoprotei	unclassified	0	0	K19
2508722346	2508501049	Archaea	Crenarchaeota	Thermoprotei	Metallosphaera yellowstonensis	0	0	K19
2510092709	2510065009	Archaea	Crenarchaeota	Thermoprotei	Caldisphaera lagunensis	0	0	K19
2522182077	2522125033	Archaea	Crenarchaeota	Thermoprotei	unclassified	0	0	K19
2554138427	2551306703	Archaea	Crenarchaeota	Thermoprotei	Metallosphaera yellowstonensis	0	0	K19
2741440490	2740892001	Archaea	Crenarchaeota	Thermoprotei	Acidianus manzaensis	0	0	K19
2771120905	2770939346	Archaea	Crenarchaeota	Thermoprotei	unclassified	0	0	K19
2771118832	2770939346	Archaea	Crenarchaeota	Thermoprotei	unclassified	0	0	K19
2771300742	2770939428	Archaea	Crenarchaeota	Thermoprotei	unclassified	0	0	K19
2771298793	2770939428	Archaea	Crenarchaeota	Thermoprotei	unclassified	0	0	K19
640507132	640427120	Archaea	Crenarchaeota	Thermoprotei	Metallosphaera sedula	0	0	K20
2612178833	2609460254	Archaea	Crenarchaeota	Thermoprotei	Metallosphaera sedula	0	0	K20
2645881736	2645727535	Archaea	Crenarchaeota	Thermoprotei	Metallosphaera sedula	0	0	K20
2648078193	2645728044	Archaea	Crenarchaeota	Thermoprotei	Metallosphaera sedula	0	0	K20
2649218998	2648501265	Archaea	Crenarchaeota	Thermoprotei	Metallosphaera sedula	0	0	K20
2652525517	2651869712	Archaea	Crenarchaeota	Thermoprotei	Metallosphaera sedula	0	0	K20
2682545488	2681813019	Archaea	Crenarchaeota	Thermoprotei	Sulfolobus sp. JCM 16833	0	0	K20
2682572589	2681813025	Archaea	Crenarchaeota	Thermoprotei	Metallosphaera hakonensis	0	0	K20
2682609570	2681813032	Archaea	Crenarchaeota	Thermoprotei	Sulfolobus metallicus	0	0	K20
2718534165	2718217701	Archaea	Crenarchaeota	Thermoprotei	Metallosphaera sedula	0	0	K20
2771204541	2770939387	Archaea	Crenarchaeota	Thermoprotei	unclassified	0	0	K20
2771202802	2770939387	Archaea	Crenarchaeota	Thermoprotei	unclassified	0	0	K20
2771312728	2770939433	Archaea	Crenarchaeota	Thermoprotei	unclassified	0	0	K20
2771311131	2770939433	Archaea	Crenarchaeota	Thermoprotei	unclassified	0	0	K20
2771319514	2770939438	Archaea	Crenarchaeota	Thermoprotei	unclassified	0	0	K20
2771317838	2770939438	Archaea	Crenarchaeota	Thermoprotei	unclassified	0	0	K20
2771233334	2770939397	Archaea	unclassified	unclassified	unclassified	0	0	K20
2771231986	2770939397	Archaea	unclassified	unclassified	unclassified	0	0	K20
2523060927	2522572144	Archaea	Euryarchaeota	unclassified	unclassified	0	0	K21
2771216540	2770939392	Archaea	Euryarchaeota	Thermoplasmata	unclassified	0	0	K21
2700349073	2698536755	Archaea	Candidatus Micrarchaeota	unclassified	unclassified	0	0	K22
2700350740	2698536756	Archaea	Candidatus Micrarchaeota	unclassified	unclassified	0	0	K22
2700353999	2698536760	Archaea	Candidatus Micrarchaeota	unclassified	unclassified	0	0	K22
2700357202	2698536763	Archaea	Candidatus Micrarchaeota	unclassified	unclassified	0	0	K22
2700359304	2698536766	Archaea	Candidatus Micrarchaeota	unclassified	unclassified	0	0	K22
2700361879	2698536768	Archaea	Candidatus Micrarchaeota	unclassified	unclassified	0	0	K22
2700363001	2698536769	Archaea	Candidatus Micrarchaeota	unclassified	unclassified	0	0	K22
2700363439	2698536770	Archaea	Candidatus Micrarchaeota	unclassified	unclassified	0	0	K22
2700364339	2698536771	Archaea	Candidatus Micrarchaeota	unclassified	unclassified	0	0	K22
2700365220	2698536772	Archaea	Candidatus Micrarchaeota	unclassified	unclassified	0	0	K22
2700368446	2698536775	Archaea	Candidatus Micrarchaeota	unclassified	unclassified	0	0	K22
2700370764	2698536777	Archaea	Candidatus Micrarchaeota	unclassified	unclassified	0	0	K22
2700385045	2698536792	Archaea	Candidatus Micrarchaeota	unclassified	unclassified	0	0	K22
2775876926	2775506789	Archaea	Candidatus Micrarchaeota	unclassified	Candidatus Micrarchaeum acidiphilum	0	0	K22
2700348858	2698536754	Archaea	Candidatus Micrarchaeota	unclassified	unclassified	0	0	K23
2700351377	2698536757	Archaea	Candidatus Micrarchaeota	unclassified	unclassified	0	0	K23
2758411882	2757320680	Archaea	Candidatus Micrarchaeota	unclassified	Candidatus Mancarchaeum acidiphilum	0	0	K23
2700371486	2698536778	Archaea	Candidatus Parvarchaeota	unclassified	unclassified	0	0	K24
2700372107	2698536779	Archaea	Candidatus Parvarchaeota	unclassified	unclassified	0	0	K24
2700374262	2698536781	Archaea	Candidatus Parvarchaeota	unclassified	unclassified	0	0	K24
2700375734	2698536782	Archaea	Candidatus Parvarchaeota	unclassified	unclassified	0	0	K24
2700377407	2698536784	Archaea	Candidatus Parvarchaeota	unclassified	unclassified	0	0	K24
2700378330	2698536785	Archaea	Candidatus Parvarchaeota	unclassified	unclassified	0	0	K24
2700379150	2698536786	Archaea	Candidatus Parvarchaeota	unclassified	unclassified	0	0	K24
2700380398	2698536788	Archaea	Candidatus Parvarchaeota	unclassified	unclassified	0	0	K24
2700382828	2698536790	Archaea	Candidatus Parvarchaeota	unclassified	unclassified	0	0	K24
2700383662	2698536791	Archaea	Candidatus Parvarchaeota	unclassified	unclassified	0	0	K24
2739821186	2739367765	Archaea	unclassified	unclassified	unclassified	0	0	K24
2747910479	2747842417	Archaea	unclassified	unclassified	unclassified	0	0	K24
2747911151	2747842418	Archaea	unclassified	unclassified	unclassified	0	0	K24
2700347363	2698536753	Archaea	Candidatus Micrarchaeota	unclassified	unclassified	0	0	K25
2700353487	2698536759	Archaea	Candidatus Micrarchaeota	unclassified	unclassified	0	0	K25
2700355666	2698536761	Archaea	Candidatus Micrarchaeota	unclassified	unclassified	0	0	K25
2700356440	2698536762	Archaea	Candidatus Micrarchaeota	unclassified	unclassified	0	0	K25
2533731649	2531839487	Archaea	Euryarchaeota	Halobacteria	Halosimplex carlsbadense	0	0	K26
2619814177	2619618869	Archaea	Euryarchaeota	Halobacteria	Halobellus limi	0	0	K26
2619813000	2619618869	Archaea	Euryarchaeota	Halobacteria	Halobellus limi	0	0	K26
2789076037	2788499955	Archaea	Euryarchaeota	Halobacteria	Halegenticoccus soli	0	0	K26
638205746	638154503	Archaea	Euryarchaeota	Halobacteria	Haloarcula marismortui	0	0	K26
643706804	643692025	Archaea	Euryarchaeota	Halobacteria	Halorubrum lacusprofundi	0	0	K26
643706671	643692025	Archaea	Euryarchaeota	Halobacteria	Halorubrum lacusprofundi	0	0	K26
2507078966	2506783052	Archaea	Euryarchaeota	Halobacteria	halophilic archaeon DL31	0	0	K26
2507078355	2506783052	Archaea	Euryarchaeota	Halobacteria	halophilic archaeon DL31	0	0	K26
2509886706	2509601048	Archaea	Euryarchaeota	Halobacteria	Natrinema pellirubrum	0	0	K26
2512899043	2512875006	Archaea	Euryarchaeota	Halobacteria	Haloquadratum walsbyi	0	0	K26
2525944828	2524614823	Archaea	Euryarchaeota	Halobacteria	Halorubrum saccharovorum	0	0	K26
2535906980	2534681902	Archaea	Euryarchaeota	Halobacteria	Haloarcula japonica	0	0	K26
2538974591	2537561866	Archaea	Euryarchaeota	Halobacteria	Halogranum salarium	0	0	K26
2539737584	2537562080	Archaea	Euryarchaeota	Halobacteria	Natrinema pellirubrum	0	0	K26
2556148258	2554235490	Archaea	Euryarchaeota	Halobacteria	Halorubrum tebenquichense	0	0	K26
2556215482	2554235508	Archaea	Euryarchaeota	Halobacteria	Halorubrum litoreum	0	0	K26
2563336864	2562617191	Archaea	Euryarchaeota	Halobacteria	Halorhabdus tiamatea	0	0	K26
2617340384	2617270732	Archaea	Euryarchaeota	Halobacteria	Halorubrum sodomense	0	0	K26
2618024292	2617270917	Archaea	Euryarchaeota	Halobacteria	Halopelagius inordinatus	0	0	K26
2640209046	2639762614	Archaea	Euryarchaeota	Halobacteria	unclassified	0	0	K26
2651274292	2648501790	Archaea	Euryarchaeota	Halobacteria	Halarchaeum acidiphilum	0	0	K26
2651392262	2648501819	Archaea	Euryarchaeota	Halobacteria	Halarchaeum acidiphilum	0	0	K26
2656727206	2654588040	Archaea	Euryarchaeota	Halobacteria	Halorhabdus tiamatea	0	0	K26
2671608560	2671180119	Archaea	Euryarchaeota	Halobacteria	Halorubrum lacusprofundi	0	0	K26
2671608346	2671180119	Archaea	Euryarchaeota	Halobacteria	Halorubrum lacusprofundi	0	0	K26
2671759427	2671180169	Archaea	Euryarchaeota	Halobacteria	Halopelagius longus	0	0	K26
2698327517	2695420988	Archaea	Euryarchaeota	Halobacteria	Halobaculum gomorrense	0	0	K26
2727826155	2724679704	Archaea	Euryarchaeota	Halobacteria	Halorubrum chaoviator	0	0	K26
2778193066	2775507271	Archaea	Euryarchaeota	Halobacteria	Halorubrum trapanicum	0	0	K26
2788991489	2788499920	Archaea	Euryarchaeota	Halobacteria	Salinigranum rubrum	0	0	K26
2792536687	2791355071	Archaea	Euryarchaeota	Halobacteria	Halorubrum halodurans	0	0	K26
2792543154	2791355072	Archaea	Euryarchaeota	Halobacteria	Halorubrum sp. E3	0	0	K26
2792547726	2791355074	Archaea	Euryarchaeota	Halobacteria	Halorubrum persicum	0	0	K26
2795419373	2795385313	Archaea	Euryarchaeota	Halobacteria	unclassified	0	0	K26
2805982940	2802429616	Archaea	Euryarchaeota	Halobacteria	Halorubrum ezzemoulense	0	0	K26
2523631807	2523533522	Bacteria	Proteobacteria	Deltaproteobacteria	Desulfovibrio longus	1	0	K27
2597448951	2596583694	Bacteria	Proteobacteria	Deltaproteobacteria	Geobacter argillaceus	1	0	K27
2686822271	2684623108	Bacteria	Proteobacteria	Deltaproteobacteria	Desulfuromonas sp. DDH964	1	0	K27
2517272356	2517093047	Bacteria	Proteobacteria	Deltaproteobacteria	Deferrisoma camini	0	0	K27
2708535759	2706794968	Bacteria	Chloroflexi	Dehalococcoidia	Dehalococcoidia bacterium SCGC AG-205-N19	0	0	K28
2708543762	2706794974	Bacteria	Chloroflexi	Dehalococcoidia	Dehalococcoidia bacterium SCGC AG-206-G16	0	0	K28
2708563277	2706794984	Bacteria	Chloroflexi	Dehalococcoidia	Dehalococcoidia bacterium SCGC AG-205-J23	0	0	K28
2708574899	2706794990	Bacteria	Chloroflexi	Dehalococcoidia	Dehalococcoidia bacterium SCGC AG-205-K17	0	0	K28
2708976872	2708742480	Bacteria	Chloroflexi	Dehalococcoidia	Dehalococcoidia bacterium SCGC AG-205-C19	0	0	K28
2708980428	2708742482	Bacteria	Chloroflexi	Dehalococcoidia	Dehalococcoidia bacterium SCGC AG-205-I03	0	0	K28
2711584116	2710724127	Bacteria	Chloroflexi	Dehalococcoidia	Dehalococcoidia bacterium SCGC AG-205-F21	0	0	K28
2712740894	2711768245	Bacteria	Proteobacteria	Deltaproteobacteria	Deltaproteobacteria bacterium RIFCSPLOWO2_02_FULL_55_12	0	0	K29
2721781443	2721755111	Bacteria	Proteobacteria	Deltaproteobacteria	Deltaproteobacteria bacterium GWA2_55_82	0	0	K29
2710470137	2710264660	Bacteria	Nitrospirae	unclassified	Nitrospirae bacterium RIFCSPHIGHO2_02_FULL_42_12	0	0	K30
2721827360	2721755130	Bacteria	Nitrospirae	unclassified	Nitrospirae bacterium GWA2_42_11	0	0	K30
2809185402	2808606435	Bacteria	Proteobacteria	Deltaproteobacteria	unclassified	0	0	K31
2809188096	2808606436	Bacteria	Proteobacteria	Deltaproteobacteria	unclassified	0	0	K31
2809191088	2808606437	Bacteria	Proteobacteria	Deltaproteobacteria	unclassified	0	0	K31
2809193125	2808606438	Bacteria	Proteobacteria	Deltaproteobacteria	unclassified	0	0	K31
2616659932	2616644805	Bacteria	unclassified	unclassified	uncultured bacterium	0	0	K32
2634150509	2630969025	Bacteria	unclassified	unclassified	uncultured bacterium	0	0	K32
2634153712	2630969029	Bacteria	unclassified	unclassified	uncultured bacterium	0	0	K32
642751022	642555132	Bacteria	Aquificae	Aquificae	Hydrogenobaculum sp. Y04AAS1	0	0	K33
646541423	646311936	Bacteria	Aquificae	Aquificae	Hydrogenobacter thermophilus	0	0	K33
650434485	650377953	Bacteria	Aquificae	Aquificae	Hydrogenobacter thermophilus	0	0	K33
2639489903	2636416138	Bacteria	Aquificae	Aquificae	Hydrogenivirga sp. 128-5-R1-1	0	0	K33
2682287696	2681812961	Bacteria	Aquificae	Aquificae	Hydrogenivirga caldilitoris	0	0	K33
2729847635	2728369262	Bacteria	Aquificae	Aquificae	Hydrogenobacter hydrogenophilus	0	0	K33
2735814471	2734482257	Bacteria	Aquificae	Aquificae	Hydrogenothermus marinus	0	0	K33
2730005537	2728369308	Archaea	Euryarchaeota	Archaeoglobi	Archaeoglobus sp. JdFR-37	0	0	K34
2730032875	2728369326	Archaea	Euryarchaeota	Archaeoglobi	Archaeoglobus sp. JdFR-24	0	0	K34
2706234460	2703719286	Bacteria	Chloroflexi	Dehalococcoidia	Dehalococcoidia bacterium SCGC AG-205-M21	0	0	K35
2708557001	2706794982	Bacteria	Chloroflexi	Dehalococcoidia	Dehalococcoidia bacterium SCGC AG-205-I13	0	0	K35
2708570192	2706794988	Bacteria	Chloroflexi	Dehalococcoidia	Dehalococcoidia bacterium SCGC AG-205-K13	0	0	K35
2708969358	2708742476	Bacteria	Chloroflexi	Dehalococcoidia	Dehalococcoidia bacterium SCGC AG-205-B13	0	0	K35
2709026108	2708742514	Bacteria	Chloroflexi	Dehalococcoidia	Dehalococcoidia bacterium SCGC AG-205-K05	0	0	K35
2506318691	2506210023	Bacteria	Chloroflexi	Ktedonobacteria	unclassified	1	0	K36
2561987546	2561511072	Bacteria	Chloroflexi	Ktedonobacteria	Thermogemmatispora carboxidivorans	0	0	K36
2832587955	2832587005	Bacteria	Chloroflexi	Ktedonobacteria	Thermogemmatispora onikobensis	0	0	K36
2721986409	2721755190	Bacteria	Chloroflexi	unclassified	Chloroflexi bacterium GWC2_73_18	0	0	K36
2833484980	2833481757	Bacteria	Nitrospirae	Nitrospira	Nitrospira lenta	0	0	K37
2833525689	2833524137	Bacteria	Nitrospirae	Nitrospira	Nitrospira sp. ND1	0	0	K37
2648429111	2645728148	Bacteria	unclassified	unclassified	uncultured bacterium	0	0	K38
2648430484	2645728149	Bacteria	unclassified	unclassified	uncultured bacterium	0	0	K38
2541002832	2540341237	Bacteria	Chloroflexi	Chloroflexia	Kallotenue papyrolyticum	0	1	K39
2735028564	2734482011	Bacteria	Chloroflexi	Chloroflexia	Kouleothrix aurantiaca	4	1	K39
2545835042	2545824503	Bacteria	Acidobacteria	Blastocatellia	Pyrinomonas methylaliphatogenes	0	0	K40
2646334895	2645727641	Bacteria	Acidobacteria	Blastocatellia	Pyrinomonas methylaliphatogenes	0	0	K40
642766613	642555129	Bacteria	Proteobacteria	Deltaproteobacteria	Geobacter bemidjiensis	1	0	K41
2524445057	2524023206	Bacteria	Proteobacteria	Deltaproteobacteria	Geobacter bremensis	1	0	K41
2583007942	2582580689	Bacteria	Proteobacteria	unclassified	unclassified	1	0	K41
2597449686	2596583694	Bacteria	Proteobacteria	Deltaproteobacteria	Geobacter argillaceus	1	0	K41
637777453	637000119	Bacteria	Proteobacteria	Deltaproteobacteria	Geobacter metallireducens	0	0	K41
637128119	637000120	Bacteria	Proteobacteria	Deltaproteobacteria	Geobacter sulfurreducens	0	0	K41
640548338	640427115	Bacteria	Proteobacteria	Deltaproteobacteria	Geobacter uraniireducens	0	0	K41
643638290	643348554	Bacteria	Proteobacteria	Deltaproteobacteria	Geobacter daltonii	0	0	K41
644868271	644736371	Bacteria	Proteobacteria	Deltaproteobacteria	Geobacter sp. M21	0	0	K41
649931918	649633049	Bacteria	Proteobacteria	Deltaproteobacteria	Geobacter sp. M18	0	0	K41
2609279944	2608642258	Bacteria	Proteobacteria	Deltaproteobacteria	Geobacter pickeringii	0	0	K41
2620676337	2619619097	Bacteria	Proteobacteria	Deltaproteobacteria	Geobacter metallireducens	0	0	K41
2633857778	2630968939	Bacteria	Proteobacteria	Deltaproteobacteria	Geobacter pickeringii	0	0	K41
2640723157	2639762790	Bacteria	Proteobacteria	Deltaproteobacteria	Geobacter sulfurreducens	0	0	K41
2649971416	2648501453	Bacteria	Proteobacteria	Deltaproteobacteria	Geobacter soli	0	0	K41
2651061268	2648501736	Bacteria	Proteobacteria	Deltaproteobacteria	Geobacter sp. OR-1	0	0	K41
2689036338	2687453499	Bacteria	Proteobacteria	Deltaproteobacteria	Geobacter anodireducens	0	0	K41
2709282166	2708742621	Bacteria	Proteobacteria	Deltaproteobacteria	Geobacteraceae bacterium GWC2_55_20	0	0	K41
2722023163	2721755202	Bacteria	Proteobacteria	Deltaproteobacteria	Geobacteraceae bacterium GWC2_58_44	0	0	K41
2722026337	2721755203	Bacteria	Proteobacteria	Deltaproteobacteria	Geobacteraceae bacterium GWC2_53_11	0	0	K41
2722166468	2721755253	Bacteria	Proteobacteria	Deltaproteobacteria	Geobacteraceae bacterium GWF2_54_21	0	0	K41
2727811260	2724679697	Bacteria	Proteobacteria	Deltaproteobacteria	unclassified	0	0	K41
2727901840	2724679723	Bacteria	Proteobacteria	Deltaproteobacteria	unclassified	0	0	K41
2729855282	2728369264	Bacteria	Proteobacteria	Deltaproteobacteria	Geobacter sp. DSM 9736	0	0	K41
2739801134	2739367760	Bacteria	Proteobacteria	Deltaproteobacteria	unclassified	0	0	K41
2769811525	2767802343	Bacteria	Proteobacteria	Deltaproteobacteria	unclassified	0	0	K41
2841900469	2841898008	Bacteria	Proteobacteria	Deltaproteobacteria	Geobacter pelophilus	0	0	K41
2713956318	2713896719	Bacteria	Proteobacteria	Deltaproteobacteria	unclassified	1	0	K42
2572192577	2571042346	Bacteria	Proteobacteria	Deltaproteobacteria	Desulfovibrio paquesii	0	0	K42
2658328653	2657245165	Bacteria	unclassified	unclassified	unclassified	0	0	K42
2805168374	2802429362	Bacteria	Proteobacteria	Oligoflexia	Bdellovibrionaceae bacterium	1	0	K43
2634899089	2634166243	Bacteria	Proteobacteria	Oligoflexia	unclassified	0	0	K43
2788191264	2786546847	Bacteria	Proteobacteria	Oligoflexia	Halobacteriovoraceae bacterium	0	0	K43
2790686605	2788500437	Bacteria	Proteobacteria	Oligoflexia	Bdellovibrio sp. CG22_combo_CG10-13_8_21_14_all_39_27	0	0	K43
2790691937	2788500438	Bacteria	Proteobacteria	Oligoflexia	Bdellovibrio sp. CG11_big_fil_rev_8_21_14_0_20_39_38	0	0	K43
2790695157	2788500439	Bacteria	Proteobacteria	Oligoflexia	Bdellovibrio sp. CG12_big_fil_rev_8_21_14_0_65_39_13	0	0	K43
2787209435	2786546396	Bacteria	Nitrospirae	unclassified	Nitrospirae bacterium CG08_land_8_20_14_0_20_52_24	1	0	K44
2787214924	2786546399	Bacteria	Nitrospirae	unclassified	Nitrospirae bacterium CG_4_10_14_3_um_filter_53_41	1	0	K44
2787229321	2786546405	Bacteria	Nitrospirae	unclassified	Nitrospirae bacterium CG_4_8_14_3_um_filter_50_41	1	0	K44
2787239266	2786546408	Bacteria	Nitrospirae	unclassified	Nitrospirae bacterium CG17_big_fil_post_rev_8_21_14_2_50_50_9	1	0	K44
646410675	646311949	Bacteria	Bacteroidetes	unclassified	Rhodothermus marinus	0	0	K45
2505981578	2505679078	Bacteria	Bacteroidetes	unclassified	Rhodothermus marinus	0	0	K45
2506722394	2506520042	Bacteria	Bacteroidetes	unclassified	Rhodothermus marinus	0	0	K45
2623618593	2622736637	Bacteria	Bacteroidetes	unclassified	Rhodothermus profundi	0	0	K45
2778100105	2775507248	Bacteria	Bacteroidetes	unclassified	Rhodothermaceae bacterium RA	0	0	K45
2787483951	2786546537	Bacteria	Bacteroidetes	unclassified	Bacteroidetes bacterium CG12_big_fil_rev_8_21_14_0_65_60_17	0	0	K45
2788493800	2786546972	Bacteria	Bacteroidetes	unclassified	Rhodothermaceae bacterium	0	0	K45
2788499134	2786546973	Bacteria	Bacteroidetes	unclassified	Rhodothermaceae bacterium	0	0	K45
2792226614	2791354990	Bacteria	Bacteroidetes	unclassified	Salinibacter altiplanensis	0	0	K45
2792232321	2791354991	Bacteria	Bacteroidetes	unclassified	Salinibacter altiplanensis	0	0	K45
2792235129	2791354992	Bacteria	Bacteroidetes	unclassified	Salinibacter altiplanensis	0	0	K45
2830170338	2830168391	Bacteria	Bacteroidetes	unclassified	Salinibacter ruber	0	0	K45
2830172032	2830172006	Bacteria	Bacteroidetes	unclassified	Salinibacter ruber	0	0	K45
2830215866	2830212800	Bacteria	Bacteroidetes	unclassified	Salinibacter ruber	0	0	K45
2830224304	2830222997	Bacteria	Bacteroidetes	unclassified	Salinibacter ruber	0	0	K45
2830236667	2830233614	Bacteria	Bacteroidetes	unclassified	Salinibacter ruber	0	0	K45
2830248549	2830247124	Bacteria	Bacteroidetes	unclassified	Salinibacter ruber	0	0	K45
2830257095	2830254336	Bacteria	Bacteroidetes	unclassified	Salinibacter ruber	0	0	K45
2830276925	2830274285	Bacteria	Bacteroidetes	unclassified	Salinibacter ruber	0	0	K45
2830278108	2830277575	Bacteria	Bacteroidetes	unclassified	Salinibacter ruber	0	0	K45
2830287522	2830287354	Bacteria	Bacteroidetes	unclassified	Salinibacter ruber	0	0	K45
2830290879	2830290711	Bacteria	Bacteroidetes	unclassified	Salinibacter ruber	0	0	K45
2831089012	2831086301	Bacteria	Bacteroidetes	unclassified	Salinibacter ruber	0	0	K45
2831110020	2831109810	Bacteria	Bacteroidetes	unclassified	Salinibacter ruber	0	0	K45
2791888857	2791354895	Bacteria	Rhodothermaeota	Rhodothermia	Rubrivirga marina	0	0	K45
2791886285	2791354895	Bacteria	Rhodothermaeota	Rhodothermia	Rubrivirga marina	0	0	K45
2514223783	2513237218	Bacteria	Ignavibacteriae	Ignavibacteria	Ignavibacterium album	0	0	K46
2636161002	2634166609	Bacteria	Ignavibacteriae	Ignavibacteria	Ignavibacteria bacterium	0	0	K46
2709225461	2708742596	Bacteria	Ignavibacteriae	Ignavibacteria	Ignavibacteria bacterium GWA2_36_19	0	0	K46
2709322864	2708742638	Bacteria	Ignavibacteriae	Ignavibacteria	Ignavibacteria bacterium GWC2_35_8	0	0	K46
2713285122	2711768535	Bacteria	Ignavibacteriae	Ignavibacteria	Ignavibacteria bacterium RIFOXYA12_FULL_35_25	0	0	K46
2713359497	2711768576	Bacteria	Ignavibacteriae	Ignavibacteria	Ignavibacteria bacterium RIFOXYA2_FULL_35_9	0	0	K46
2713797819	2711768761	Bacteria	Ignavibacteriae	Ignavibacteria	Ignavibacteria bacterium RIFOXYC12_FULL_35_11	0	0	K46
2713874159	2711768792	Bacteria	Ignavibacteriae	Ignavibacteria	Ignavibacteria bacterium RIFOXYD12_FULL_36_8	0	0	K46
2716611616	2713897362	Bacteria	Ignavibacteriae	Ignavibacteria	Ignavibacteria bacterium RIFOXYB12_FULL_35_14	0	0	K46
2716680111	2713897397	Bacteria	Ignavibacteriae	Ignavibacteria	Ignavibacteria bacterium RIFOXYB2_FULL_35_12	0	0	K46
2716909485	2716884112	Bacteria	Ignavibacteriae	Ignavibacteria	Ignavibacteria bacterium RIFOXYC2_FULL_35_16	0	0	K46
2722156451	2721755250	Bacteria	Ignavibacteriae	Ignavibacteria	Ignavibacteria bacterium GWF2_35_20	0	0	K46
2780287675	2778261489	Bacteria	Ignavibacteriae	unclassified	Ignavibacteriae bacterium	0	0	K46
2787568432	2786546574	Bacteria	Ignavibacteriae	Ignavibacteria	Ignavibacteria bacterium CG08_land_8_20_14_0_20_37_9	0	0	K46
2787888479	2786546716	Bacteria	Ignavibacteriae	Ignavibacteria	Ignavibacteriales bacterium CG18_big_fil_WC_8_21_14_2_50_31_20	0	0	K46
2515865914	2515154158	Bacteria	Balneolaeota	Balneolia	Gracilimonas tropica	0	0	K47
2698129072	2695420936	Bacteria	Balneolaeota	Balneolia	Aliifodinibius roseus	0	0	K47
2728057590	2724679783	Bacteria	Balneolaeota	Balneolia	Aliifodinibius sediminis	0	0	K47
2833080853	2833079920	Bacteria	Balneolaeota	Balneolia	Gracilimonas amylolytica	0	0	K47
2744913007	2744054599	Bacteria	Bacteroidetes	Cytophagia	Rufibacter ruber	0	1	K48
2502502985	2502422321	Bacteria	Bacteroidetes	Cytophagia	Hymenobacter roseosalivarius	0	0	K48
2756660094	2756170242	Bacteria	Bacteroidetes	Cytophagia	Pontibacter virosus	0	0	K48
2827985286	2827981459	Bacteria	Bacteroidetes	Cytophagia	Rufibacter quisquiliarum	0	0	K48
2832306663	2832303850	Bacteria	Bacteroidetes	Chitinophagia	Flavisolibacter sp. X7X	0	0	K48
2836709950	2836705604	Bacteria	Bacteroidetes	Cytophagia	Echinicola rosea	0	1	K48
2509385242	2509276020	Bacteria	Bacteroidetes	Cytophagia	Echinicola vietnamensis	0	0	K48
2601543649	2600255258	Bacteria	Bacteroidetes	Chitinophagia	Crenotalea thermophila	0	0	K48
2729655072	2728369217	Bacteria	Bacteroidetes	Chitinophagia	Thermoflavifilum aggregans	0	0	K48
2752945905	2751185699	Bacteria	Bacteroidetes	Chitinophagia	Hydrotalea flava	0	0	K48
2771168835	2770939367	Bacteria	Bacteroidetes	unclassified	unclassified	0	0	K48
2771167463	2770939367	Bacteria	Bacteroidetes	unclassified	unclassified	0	0	K48
2730471013	2728369469	Bacteria	Bacteroidetes	Chitinophagia	Vibrionimonas magnilacihabitans	0	0	K48
2839160616	2839154539	Bacteria	Bacteroidetes	Sphingobacteriia	Mucilaginibacter rubeus	0	0	K48
2840960375	2840957180	Bacteria	Bacteroidetes	Sphingobacteriia	Mucilaginibacter rubeus	0	0	K48
2840965841	2840965198	Bacteria	Bacteroidetes	Sphingobacteriia	Mucilaginibacter rubeus	0	0	K48
2545984182	2545824540	Bacteria	Bacteroidetes	Flavobacteriia	Olleya marilimosa	0	1	K48
2561434208	2558860973	Bacteria	Bacteroidetes	Flavobacteriia	Polaribacter sp. Hel_I_88	0	1	K48
2574169751	2571042919	Bacteria	Bacteroidetes	Flavobacteriia	Leeuwenhoekiella sp. MAR_2009_132	0	1	K48
2578256652	2576861397	Bacteria	Bacteroidetes	Flavobacteriia	Gillisia sp. Hel_I_29	0	2	K48
2578256092	2576861397	Bacteria	Bacteroidetes	Flavobacteriia	Gillisia sp. Hel_I_29	0	2	K48
2585336925	2582581317	Bacteria	Bacteroidetes	Flavobacteriia	Salegentibacter sp. Hel_I_6	0	1	K48
2595643997	2593339291	Bacteria	Bacteroidetes	Flavobacteriia	Salegentibacter mishustinae	0	1	K48
2636097819	2634166549	Bacteria	Bacteroidetes	Flavobacteriia	Gillisia sp. Hel1_33_143	0	1	K48
2664235012	2663762752	Bacteria	Bacteroidetes	Flavobacteriia	Pustulibacterium marinum	0	1	K48
2701232570	2700988709	Bacteria	Bacteroidetes	Flavobacteriia	Flavobacterium chilense	0	1	K48
2719648646	2718217993	Bacteria	Bacteroidetes	Flavobacteriia	Salegentibacter sp. T436	0	1	K48
2728210480	2724679821	Bacteria	Bacteroidetes	Flavobacteriia	Dokdonia pacifica	0	1	K48
2728210420	2724679821	Bacteria	Bacteroidetes	Flavobacteriia	Dokdonia pacifica	0	1	K48
2773912070	2773857615	Bacteria	Bacteroidetes	Flavobacteriia	Salegentibacter sp. 24	0	1	K48
2789996143	2788500246	Bacteria	Bacteroidetes	Flavobacteriia	Zunongwangia sp.	0	1	K48
2790839866	2788500484	Bacteria	Bacteroidetes	Flavobacteriia	Maribacter sp. 4G9	0	1	K48
2790839737	2788500484	Bacteria	Bacteroidetes	Flavobacteriia	Maribacter sp. 4G9	0	1	K48
2839530803	2839527574	Bacteria	Bacteroidetes	Flavobacteriia	Salegentibacter mishustinae	0	2	K48
2839528173	2839527574	Bacteria	Bacteroidetes	Flavobacteriia	Salegentibacter mishustinae	0	2	K48
2504618960	2504557015	Bacteria	Bacteroidetes	Flavobacteriia	Flavobacterium sp. GOBB3-C103-3	0	0	K48
2514335141	2513237278	Bacteria	Bacteroidetes	Flavobacteriia	Flavobacterium frigoris	0	0	K48
2520197681	2519899576	Bacteria	Bacteroidetes	Flavobacteriia	Galbibacter marinus	0	0	K48
2523451867	2523231063	Bacteria	Bacteroidetes	Flavobacteriia	Mesonia mobilis	0	0	K48
2523973388	2523533620	Bacteria	Bacteroidetes	Flavobacteriia	Aquimarina latercula	0	0	K48
2567173700	2565956800	Bacteria	Bacteroidetes	Flavobacteriia	Arenitalea lutea	0	0	K48
2580986352	2579778789	Bacteria	Bacteroidetes	Flavobacteriia	Aquimarina pacifica	0	0	K48
2587724073	2585428056	Bacteria	Bacteroidetes	Flavobacteriia	Cellulophaga sp. Hel_I_12	0	0	K48
2595327872	2593339200	Bacteria	Bacteroidetes	Flavobacteriia	Gillisia sp. Hel_I_86	0	0	K48
2665418572	2663763042	Bacteria	Bacteroidetes	Flavobacteriia	Lutibacter profundi	0	0	K48
2671179721	2667528186	Bacteria	Bacteroidetes	Flavobacteriia	Arenitalea lutea	0	0	K48
2676884629	2675903155	Bacteria	Bacteroidetes	Flavobacteriia	Flaviramulus basaltis	0	0	K48
2719829167	2718218033	Bacteria	Bacteroidetes	Flavobacteriia	Urechidicola croceus	0	0	K48
2731741214	2731639122	Bacteria	Bacteroidetes	Flavobacteriia	Muricauda pacifica	0	0	K48
2774666405	2773857840	Bacteria	Bacteroidetes	Flavobacteriia	Arenibacter algicola	0	0	K48
2789794318	2788500180	Bacteria	Bacteroidetes	Flavobacteriia	Altibacter sp.	0	0	K48
2789999808	2788500247	Bacteria	Bacteroidetes	Flavobacteriia	Zunongwangia sp.	0	0	K48
2790009521	2788500250	Bacteria	Bacteroidetes	Flavobacteriia	Xanthomarina sp.	0	0	K48
2790478876	2788500380	Bacteria	Bacteroidetes	Flavobacteriia	Aequorivita sp.	0	0	K48
2790612198	2788500420	Bacteria	Bacteroidetes	Flavobacteriia	Muricauda sp.	0	0	K48
2790628384	2788500424	Bacteria	Bacteroidetes	Flavobacteriia	Muricauda sp.	0	0	K48
2799463604	2799112275	Bacteria	Bacteroidetes	Flavobacteriia	Mariniflexile fucanivorans	0	0	K48
2813196573	2811995127	Bacteria	Bacteroidetes	Flavobacteriia	Leeuwenhoekiella sp.	0	0	K48
2835198814	2835195961	Bacteria	Bacteroidetes	Flavobacteriia	Arenibacter hampyeongensis	0	0	K48
2837435170	2837431628	Bacteria	Bacteroidetes	Flavobacteriia	Arenibacter sp. P308M17	0	0	K48
2788132854	2786546830	Bacteria	Bacteroidetes	Flavobacteriia	Flavobacteriales bacterium CG18_big_fil_WC_8_21_14_2_50_32_9	0	0	K48
2788544455	2788499810	Bacteria	Bacteroidetes	Flavobacteriia	Flavobacteriales bacterium CG_4_10_14_0_8_um_filter_32_5	0	0	K48
2622861832	2622736434	Bacteria	Bacteroidetes	Sphingobacteriia	Pedobacter caeni	0	0	K48
2688237479	2687453299	Bacteria	Bacteroidetes	Sphingobacteriia	Pedobacter cryoconitis	0	0	K48
2690430587	2690315624	Bacteria	Bacteroidetes	Flavobacteriia	Chryseobacterium scophthalmum	0	0	K48
2757560128	2757320388	Bacteria	Bacteroidetes	Flavobacteriia	Flavobacterium sp. 103	0	0	K48
2620827651	2619619142	Bacteria	Bacteroidetes	Flavobacteriia	Elizabethkingia anophelis	0	0	K48
2620830442	2619619143	Bacteria	Bacteroidetes	Flavobacteriia	Elizabethkingia anophelis	0	0	K48
2787475928	2786546535	Bacteria	Bacteroidetes	unclassified	Bacteroidetes bacterium CG_4_9_14_3_um_filter_41_19	0	0	K48
2787481134	2786546536	Bacteria	Bacteroidetes	unclassified	Bacteroidetes bacterium CG18_big_fil_WC_8_21_14_2_50_41_14	0	0	K48
644336205	643886135	Bacteria	Bacteroidetes	Sphingobacteriia	Sphingobacterium spiritivorum	0	1	K48
2509561789	2509276058	Bacteria	Bacteroidetes	Cytophagia	Belliella baltica	0	1	K48
2562965380	2562617092	Bacteria	Bacteroidetes	Flavobacteriia	Chryseobacterium gleum	0	1	K48
2744912915	2744054599	Bacteria	Bacteroidetes	Cytophagia	Rufibacter ruber	0	1	K48
2758613855	2758568010	Bacteria	Bacteroidetes	Flavobacteriia	Maribacter cobaltidurans	0	1	K48
2758651344	2758568018	Bacteria	Bacteroidetes	Sphingobacteriia	Sphingobacterium sp. G1-14	0	1	K48
2836710455	2836705604	Bacteria	Bacteroidetes	Cytophagia	Echinicola rosea	0	1	K48
2847105828	2847102633	Bacteria	Bacteroidetes	Flavobacteriia	Elizabethkingia anophelis	0	1	K48
2506469405	2506381023	Bacteria	Bacteroidetes	Cytophagia	Cyclobacterium marinum	0	0	K48
2524004328	2523533629	Bacteria	Bacteroidetes	Flavobacteriia	Chryseobacterium palustre	0	0	K48
2546242053	2545824641	Bacteria	Bacteroidetes	Cytophagia	Cyclobacterium qasimii	0	0	K48
2565568038	2563367141	Bacteria	Bacteroidetes	Flavobacteriia	Chryseobacterium indologenes	0	0	K48
2595634232	2593339288	Bacteria	Bacteroidetes	Cytophagia	Algoriphagus ratkowskyi	0	0	K48
2595647067	2593339292	Bacteria	Bacteroidetes	Cytophagia	Algoriphagus yeomjeoni	0	0	K48
2596690015	2596583521	Bacteria	Bacteroidetes	Cytophagia	Fontibacter flavus	0	0	K48
2596908983	2596583572	Bacteria	Bacteroidetes	Flavobacteriia	Sinomicrobium oceani	0	0	K48
2635177809	2634166319	Bacteria	Bacteroidetes	Cytophagia	Algoriphagus aquimarinus	0	0	K48
2636585169	2636415439	Bacteria	Bacteroidetes	Flavobacteriia	Elizabethkingia miricola	0	0	K48
2650343906	2648501565	Bacteria	Bacteroidetes	Flavobacteriia	Myroides odoratimimus	0	0	K48
2650343033	2648501565	Bacteria	Bacteroidetes	Flavobacteriia	Myroides odoratimimus	0	0	K48
2685981682	2684622890	Bacteria	Bacteroidetes	Flavobacteriia	Chryseobacterium humi	0	0	K48
2690226551	2687453795	Bacteria	Bacteroidetes	Flavobacteriia	Chryseobacterium indologenes	0	0	K48
2701207230	2700988704	Bacteria	Bacteroidetes	Flavobacteriia	Cruoricaptor ignavus	0	0	K48
2728686380	2728368984	Bacteria	Bacteroidetes	Flavobacteriia	Chryseobacterium greenlandense	0	0	K48
2731742521	2731639122	Bacteria	Bacteroidetes	Flavobacteriia	Muricauda pacifica	0	0	K48
2818359001	2816332551	Bacteria	Bacteroidetes	Flavobacteriia	Chryseobacterium indologenes	0	0	K48
2823256350	2823255045	Bacteria	Bacteroidetes	Flavobacteriia	Elizabethkingia meningoseptica	0	0	K48
2841820173	2841817361	Bacteria	Bacteroidetes	Flavobacteriia	Elizabethkingia sp. 2-6	0	0	K48
2854757895	2854754181	Bacteria	Bacteroidetes	Flavobacteriia	Elizabethkingia miricola	0	0	K48
2854816071	2854815072	Bacteria	Bacteroidetes	Flavobacteriia	Elizabethkingia miricola	0	0	K48
2868742694	2868739898	Bacteria	Bacteroidetes	Flavobacteriia	Elizabethkingia miricola	0	0	K48
2868744897	2868743940	Bacteria	Bacteroidetes	Flavobacteriia	Elizabethkingia miricola	0	0	K48
2523887548	2523533595	Bacteria	Bacteroidetes	Cytophagia	Thermonema rossianum	0	0	K48
2701073839	2700988625	Bacteria	Bacteroidetes	unclassified	Bacteroidetes bacterium	0	0	K48
2701076302	2700988627	Bacteria	Bacteroidetes	unclassified	Bacteroidetes bacterium	0	0	K48
2701078583	2700988629	Bacteria	Bacteroidetes	unclassified	Bacteroidetes bacterium	0	0	K48
2717901074	2716884892	Bacteria	Bacteroidetes	unclassified	Bacteroidetes bacterium	0	0	K48
2717937718	2716884906	Bacteria	Bacteroidetes	unclassified	Bacteroidetes bacterium	0	0	K48
2717939292	2716884907	Bacteria	Bacteroidetes	unclassified	Bacteroidetes bacterium	0	0	K48
2738452543	2737472016	Bacteria	Bacteroidetes	Flavobacteriia	Flavobacterium sp. 11	0	0	K48
2771371882	2770939452	Bacteria	Bacteroidetes	Bacteroidia	Marinilabilia salmonicolor	0	0	K48
2819416135	2818991316	Bacteria	Bacteroidetes	Sphingobacteriia	Pararcticibacter tournemirensis	0	0	K48
2834687316	2834685841	Bacteria	Bacteroidetes	Sphingobacteriia	Pedobacter indicus	0	0	K48
2537260859	2534682290	Bacteria	Spirochaetes	Spirochaetia	Leptospira wolffii	0	1	K48
2506606915	2506520013	Bacteria	Spirochaetes	Spirochaetia	Turneriella parva	0	0	K48
2789406918	2788500062	Bacteria	Spirochaetes	Spirochaetia	Spirochaetaceae bacterium	0	0	K48
2504661630	2504643006	Bacteria	Deinococcus-Thermus	Deinococci	Marinithermus hydrothermalis	1	0	K49
2582525936	2579779158	Bacteria	Deinococcus-Thermus	Deinococci	Deinococcus sp. YIM 77859	0	2	K49
2861249955	2861248673	Bacteria	Deinococcus-Thermus	Deinococci	Oceanithermus desulfurans	1	0	K49
637499427	637000322	Bacteria	Deinococcus-Thermus	Deinococci	Thermus thermophilus	0	0	K49
637595554	637000323	Bacteria	Deinococcus-Thermus	Deinococci	Thermus thermophilus	0	0	K49
646842783	646564546	Bacteria	Deinococcus-Thermus	Deinococci	Meiothermus silvanus	0	0	K49
649789750	649633077	Bacteria	Deinococcus-Thermus	Deinococci	Oceanithermus profundus	0	0	K49
2505979182	2505679077	Bacteria	Deinococcus-Thermus	Deinococci	Thermus thermophilus	0	0	K49
2509052189	2508501108	Bacteria	Deinococcus-Thermus	Deinococci	Thermus thermophilus	0	0	K49
2510199504	2510065032	Bacteria	Deinococcus-Thermus	Deinococci	Meiothermus chliarophilus	0	0	K49
2514336643	2513237279	Bacteria	Deinococcus-Thermus	Deinococci	Thermus parvatiensis	0	0	K49
2515935809	2515154172	Bacteria	Deinococcus-Thermus	Deinococci	Thermus igniterrae	0	0	K49
2554914537	2554235155	Bacteria	Deinococcus-Thermus	Deinococci	Thermus thermophilus	0	0	K49
2689044512	2687453502	Bacteria	Deinococcus-Thermus	Deinococci	Thermus parvatiensis	0	0	K49
2711304613	2710723992	Bacteria	Acidobacteria	unclassified	Acidobacteria bacterium RIFCSPLOWO2_02_FULL_67_21	0	0	K50
2711413570	2710724059	Bacteria	Acidobacteria	unclassified	Acidobacteria bacterium RIFCSPLOWO2_02_FULL_67_36	0	0	K50
2712842571	2711768315	Bacteria	Acidobacteria	unclassified	Acidobacteria bacterium RIFCSPLOWO2_12_FULL_67_14	0	0	K50
2712941758	2711768361	Bacteria	Acidobacteria	unclassified	Acidobacteria bacterium RIFCSPLOWO2_12_FULL_66_21	0	0	K50
2757610932	2757320406	Bacteria	Acidobacteria	Acidobacteriia	Acidipila rosea	0	0	K50
2639346950	2636416112	Bacteria	Actinobacteria	Actinobacteria	Mumia flava	2	0	K50
2597898381	2597489897	Bacteria	Actinobacteria	Actinobacteria	Mycobacteroides abscessus	0	0	K50
2804467864	2802429198	Bacteria	Actinobacteria	Actinobacteria	Mycobacteroides abscessus	0	0	K50
2804467798	2802429198	Bacteria	Actinobacteria	Actinobacteria	Mycobacteroides abscessus	0	0	K50
2552895969	2551306390	Bacteria	Bacteroidetes	Flavobacteriia	Chryseobacterium taeanense	0	0	K50
2710657080	2710264766	Bacteria	Chloroflexi	unclassified	unclassified	0	0	K50
2583225006	2582580754	Bacteria	Nitrospirae	Nitrospira	Leptospirillum sp. Group IV 'UBA BS'	0	0	K50
2647372014	2645727877	Bacteria	Nitrospirae	Nitrospira	Leptospirillum sp. YQP-1	0	0	K50
2647369557	2645727877	Bacteria	Nitrospirae	Nitrospira	Leptospirillum sp. YQP-1	0	0	K50
639810198	639633037	Bacteria	Proteobacteria	Gammaproteobacteria	Marinobacter hydrocarbonoclasticus	1	0	K50
639809860	639633037	Bacteria	Proteobacteria	Gammaproteobacteria	Marinobacter hydrocarbonoclasticus	1	0	K50
640634053	640612205	Bacteria	Proteobacteria	Gammaproteobacteria	Marinobacter sp. ELB17	1	0	K50
640637205	640612205	Bacteria	Proteobacteria	Gammaproteobacteria	Marinobacter sp. ELB17	1	0	K50
640817200	640753030	Bacteria	Proteobacteria	Betaproteobacteria	Janthinobacterium sp. Marseille	1	0	K50
641622133	641522646	Bacteria	Proteobacteria	Gammaproteobacteria	Pseudomonas putida	1	0	K50
642755479	642555105	Bacteria	Proteobacteria	Gammaproteobacteria	Alteromonas mediterranea	1	0	K50
642754843	642555105	Bacteria	Proteobacteria	Gammaproteobacteria	Alteromonas mediterranea	1	0	K50
642625351	642555151	Bacteria	Proteobacteria	Betaproteobacteria	Ralstonia pickettii	1	0	K50
642572462	642555157	Bacteria	Proteobacteria	Gammaproteobacteria	Salmonella enterica	1	0	K50
646167865	645951810	Bacteria	Proteobacteria	Alphaproteobacteria	Enhydrobacter aerosaccus	1	0	K50
648541644	648276656	Bacteria	Proteobacteria	Gammaproteobacteria	Escherichia coli	1	0	K50
649633426	649633086	Bacteria	Proteobacteria	Gammaproteobacteria	Pseudomonas fluorescens	1	0	K50
651043003	650716003	Bacteria	Proteobacteria	Acidithiobacillia	Acidithiobacillus caldus	1	0	K50
651042329	650716003	Bacteria	Proteobacteria	Acidithiobacillia	Acidithiobacillus caldus	1	0	K50
2510626473	2510461031	Bacteria	Proteobacteria	Gammaproteobacteria	Pseudomonas aeruginosa	1	0	K50
2510646083	2510461033	Bacteria	Proteobacteria	Gammaproteobacteria	Pseudomonas aeruginosa	1	0	K50
2510641066	2510461033	Bacteria	Proteobacteria	Gammaproteobacteria	Pseudomonas aeruginosa	1	0	K50
2510641056	2510461033	Bacteria	Proteobacteria	Gammaproteobacteria	Pseudomonas aeruginosa	1	0	K50
2510648026	2510461034	Bacteria	Proteobacteria	Gammaproteobacteria	Pseudomonas aeruginosa	1	0	K50
2514540737	2513237337	Bacteria	Proteobacteria	Gammaproteobacteria	Marinobacter manganoxydans	1	0	K50
2514539842	2513237337	Bacteria	Proteobacteria	Gammaproteobacteria	Marinobacter manganoxydans	1	0	K50
2515446990	2515154076	Bacteria	Proteobacteria	Betaproteobacteria	Thiobacillus thioparus	1	0	K50
2516839426	2516653033	Bacteria	Proteobacteria	Gammaproteobacteria	Marinobacter salsuginis	1	0	K50
2516838934	2516653033	Bacteria	Proteobacteria	Gammaproteobacteria	Marinobacter salsuginis	1	0	K50
2518320903	2518285516	Bacteria	Proteobacteria	Gammaproteobacteria	Pseudomonas synxantha	1	0	K50
2520119819	2519899560	Bacteria	Proteobacteria	Gammaproteobacteria	Escherichia coli	1	0	K50
2520138861	2519899563	Bacteria	Proteobacteria	Gammaproteobacteria	Escherichia coli	1	0	K50
2520391101	2519899622	Bacteria	Proteobacteria	Gammaproteobacteria	Pseudomonas sp. Ag1	1	0	K50
2522340276	2522125097	Bacteria	Proteobacteria	Gammaproteobacteria	Rhodanobacter sp. OR444	1	0	K50
2522340260	2522125097	Bacteria	Proteobacteria	Gammaproteobacteria	Rhodanobacter sp. OR444	1	0	K50
2522339900	2522125097	Bacteria	Proteobacteria	Gammaproteobacteria	Rhodanobacter sp. OR444	1	0	K50
2532555017	2531839185	Bacteria	Proteobacteria	Gammaproteobacteria	Paraglaciecola polaris	1	0	K50
2532554563	2531839185	Bacteria	Proteobacteria	Gammaproteobacteria	Paraglaciecola polaris	1	0	K50
2532552821	2531839185	Bacteria	Proteobacteria	Gammaproteobacteria	Paraglaciecola polaris	1	0	K50
2534459647	2531839682	Bacteria	Proteobacteria	Betaproteobacteria	Burkholderia sp. SJ98	1	0	K50
2536624481	2534682109	Bacteria	Proteobacteria	Gammaproteobacteria	Escherichia coli	1	0	K50
2538065715	2537561639	Bacteria	Proteobacteria	Gammaproteobacteria	Salmonella enterica	1	0	K50
2538076952	2537561641	Bacteria	Proteobacteria	Gammaproteobacteria	Salmonella enterica	1	0	K50
2538079590	2537561642	Bacteria	Proteobacteria	Gammaproteobacteria	Salmonella enterica	1	0	K50
2538084255	2537561643	Bacteria	Proteobacteria	Gammaproteobacteria	Salmonella enterica	1	0	K50
2540473882	2540341041	Bacteria	Proteobacteria	Gammaproteobacteria	Pseudoalteromonas sp. BSi20311	1	0	K50
2540472476	2540341041	Bacteria	Proteobacteria	Gammaproteobacteria	Pseudoalteromonas sp. BSi20311	1	0	K50
2541855592	2541047103	Bacteria	Proteobacteria	Gammaproteobacteria	Pseudomonas sp. CFT9	1	0	K50
2541854304	2541047103	Bacteria	Proteobacteria	Gammaproteobacteria	Pseudomonas sp. CFT9	1	0	K50
2543171128	2541047479	Bacteria	Proteobacteria	Gammaproteobacteria	Pseudomonas syringae	1	0	K50
2543180171	2541047481	Bacteria	Proteobacteria	Gammaproteobacteria	Pseudomonas syringae	1	0	K50
2547113498	2546826727	Bacteria	Proteobacteria	Gammaproteobacteria	Shewanella algae	1	0	K50
2548191504	2547132297	Bacteria	Proteobacteria	Gammaproteobacteria	Acinetobacter bereziniae	2	0	K50
2548483026	2547132370	Bacteria	Proteobacteria	Alphaproteobacteria	Komagataeibacter europaeus	1	0	K50
2549514341	2548876715	Bacteria	Proteobacteria	Gammaproteobacteria	Pseudomonas putida	1	0	K50
2549662283	2548876749	Bacteria	Proteobacteria	Gammaproteobacteria	Pseudomonas syringae	1	0	K50
2549717717	2548876758	Bacteria	Proteobacteria	Gammaproteobacteria	Pseudomonas aeruginosa	1	0	K50
2549716902	2548876758	Bacteria	Proteobacteria	Gammaproteobacteria	Pseudomonas aeruginosa	1	0	K50
2550317691	2548876915	Bacteria	Proteobacteria	Gammaproteobacteria	Klebsiella pneumoniae	1	0	K50
2550317813	2548876915	Bacteria	Proteobacteria	Gammaproteobacteria	Klebsiella pneumoniae	1	0	K50
2555199136	2554235220	Bacteria	Proteobacteria	Gammaproteobacteria	Klebsiella pneumoniae	1	0	K50
2555199007	2554235220	Bacteria	Proteobacteria	Gammaproteobacteria	Klebsiella pneumoniae	1	0	K50
2555215167	2554235223	Bacteria	Proteobacteria	Gammaproteobacteria	Klebsiella pneumoniae	1	0	K50
2555215041	2554235223	Bacteria	Proteobacteria	Gammaproteobacteria	Klebsiella pneumoniae	1	0	K50
2559831667	2558860434	Bacteria	Proteobacteria	Gammaproteobacteria	Salmonella enterica	1	0	K50
2559831380	2558860434	Bacteria	Proteobacteria	Gammaproteobacteria	Salmonella enterica	1	0	K50
2559835368	2558860435	Bacteria	Proteobacteria	Gammaproteobacteria	Salmonella enterica	1	0	K50
2562497567	2561511209	Bacteria	Proteobacteria	Gammaproteobacteria	Cycloclasticus zancles	2	0	K50
2562495265	2561511209	Bacteria	Proteobacteria	Gammaproteobacteria	Cycloclasticus zancles	2	0	K50
2562595588	2561511241	Bacteria	Proteobacteria	Gammaproteobacteria	Escherichia coli	1	0	K50
2562783400	2562617043	Bacteria	Proteobacteria	Gammaproteobacteria	Pseudomonas sp. EGD-AK9	1	0	K50
2566529975	2565956640	Bacteria	Proteobacteria	Gammaproteobacteria	Acinetobacter bereziniae	2	0	K50
2566529800	2565956640	Bacteria	Proteobacteria	Gammaproteobacteria	Acinetobacter bereziniae	2	0	K50
2566766729	2565956706	Bacteria	Proteobacteria	Gammaproteobacteria	Pseudomonas sp. G5(2012)	1	0	K50
2570643565	2568526636	Bacteria	Proteobacteria	Betaproteobacteria	Methylibium sp. T29-B	1	0	K50
2570642444	2568526636	Bacteria	Proteobacteria	Betaproteobacteria	Methylibium sp. T29-B	1	0	K50
2571817810	2571042229	Bacteria	Proteobacteria	Acidithiobacillia	Acidithiobacillus thiooxidans	1	0	K50
2571818993	2571042229	Bacteria	Proteobacteria	Acidithiobacillia	Acidithiobacillus thiooxidans	1	0	K50
2571829010	2571042232	Bacteria	Proteobacteria	Gammaproteobacteria	Pseudomonas putida	1	0	K50
2573600847	2571042753	Bacteria	Proteobacteria	Gammaproteobacteria	Enterobacter sp. MGH 15	1	0	K50
2577542077	2576861188	Bacteria	Proteobacteria	Gammaproteobacteria	Enterobacter cloacae	1	0	K50
2577538244	2576861188	Bacteria	Proteobacteria	Gammaproteobacteria	Enterobacter cloacae	1	0	K50
2578644027	2576861519	Bacteria	Proteobacteria	Gammaproteobacteria	Enterobacter sp. MGH 7	1	0	K50
2578640364	2576861519	Bacteria	Proteobacteria	Gammaproteobacteria	Enterobacter sp. MGH 7	1	0	K50
2578640333	2576861519	Bacteria	Proteobacteria	Gammaproteobacteria	Enterobacter sp. MGH 7	1	0	K50
2579199773	2576861680	Bacteria	Proteobacteria	Betaproteobacteria	Methylibium sp. T29	1	0	K50
2579199273	2576861680	Bacteria	Proteobacteria	Betaproteobacteria	Methylibium sp. T29	1	0	K50
2579668918	2576861805	Bacteria	Proteobacteria	Betaproteobacteria	Caballeronia jiangsuensis	1	0	K50
2579689782	2576861810	Bacteria	Proteobacteria	Alphaproteobacteria	Defluviimonas sp. 20V17	2	0	K50
2579988161	2579778552	Bacteria	Proteobacteria	Alphaproteobacteria	Mesorhizobium sp. NBIMC_P2-C4	2	0	K50
2580018916	2579778559	Bacteria	Proteobacteria	Gammaproteobacteria	Salmonella enterica	1	0	K50
2580260908	2579778615	Bacteria	Proteobacteria	Betaproteobacteria	Paraburkholderia fungorum	1	0	K50
2581105854	2579778817	Bacteria	Proteobacteria	Betaproteobacteria	Burkholderia cenocepacia	1	0	K50
2581314629	2579778865	Bacteria	Proteobacteria	Alphaproteobacteria	Mesorhizobium sp. NBIMC_P2-C2	2	0	K50
2581405068	2579778887	Bacteria	Proteobacteria	Gammaproteobacteria	Pseudomonas aeruginosa	1	0	K50
2581451705	2579778897	Bacteria	Proteobacteria	Gammaproteobacteria	Pseudomonas aeruginosa	1	0	K50
2581894814	2579779004	Bacteria	Proteobacteria	Alphaproteobacteria	Mesorhizobium sp. NBIMC_P2-C1	2	0	K50
2582484617	2579779146	Bacteria	Proteobacteria	Gammaproteobacteria	Salmonella enterica	1	0	K50
2583247736	2582580763	Bacteria	Proteobacteria	Betaproteobacteria	Burkholderia cenocepacia	1	0	K50
2583247056	2582580763	Bacteria	Proteobacteria	Betaproteobacteria	Burkholderia cenocepacia	1	0	K50
2584187540	2582580991	Bacteria	Proteobacteria	Alphaproteobacteria	Mesorhizobium sp. NBIMC_P2-C3	2	0	K50
2585110849	2582581268	Bacteria	Proteobacteria	Gammaproteobacteria	Halomonas ilicicola	1	0	K50
2585110221	2582581268	Bacteria	Proteobacteria	Gammaproteobacteria	Halomonas ilicicola	1	0	K50
2585849348	2585427595	Bacteria	Proteobacteria	Alphaproteobacteria	Rhizobium tropici	1	0	K50
2586026656	2585427641	Bacteria	Proteobacteria	Gammaproteobacteria	Pseudomonas sp. WCS374	2	0	K50
2586024000	2585427641	Bacteria	Proteobacteria	Gammaproteobacteria	Pseudomonas sp. WCS374	2	0	K50
2586933734	2585427838	Bacteria	Proteobacteria	Gammaproteobacteria	Halomonas zincidurans	3	0	K50
2588784266	2588253803	Bacteria	Proteobacteria	Gammaproteobacteria	Salmonella enterica	1	0	K50
2588795674	2588253806	Bacteria	Proteobacteria	Gammaproteobacteria	Salmonella enterica	1	0	K50
2588829160	2588253813	Bacteria	Proteobacteria	Gammaproteobacteria	Salmonella enterica	1	0	K50
2590845358	2590828102	Bacteria	Proteobacteria	Betaproteobacteria	beta proteobacterium FWI2	1	0	K50
2590840773	2590828102	Bacteria	Proteobacteria	Betaproteobacteria	beta proteobacterium FWI2	1	0	K50
2590839882	2590828102	Bacteria	Proteobacteria	Betaproteobacteria	beta proteobacterium FWI2	1	0	K50
2596636231	2596583511	Bacteria	Proteobacteria	Gammaproteobacteria	Thiohalorhabdus denitrificans	1	0	K50
2597780417	2597489864	Bacteria	Proteobacteria	Gammaproteobacteria	Congregibacter litoralis	1	0	K50
2598438727	2597490133	Bacteria	Proteobacteria	Betaproteobacteria	Burkholderia multivorans	1	0	K50
2611110733	2609460023	Bacteria	Proteobacteria	Gammaproteobacteria	Salmonella enterica	1	0	K50
2611748929	2609460164	Bacteria	Proteobacteria	Acidithiobacillia	Acidithiobacillus thiooxidans	1	0	K50
2611748074	2609460164	Bacteria	Proteobacteria	Acidithiobacillia	Acidithiobacillus thiooxidans	1	0	K50
2618423695	2617271008	Bacteria	Proteobacteria	Betaproteobacteria	Burkholderia gladioli	1	0	K50
2620090978	2619618959	Bacteria	Proteobacteria	Gammaproteobacteria	Marinobacter sp. DSM 26291	1	0	K50
2620089995	2619618959	Bacteria	Proteobacteria	Gammaproteobacteria	Marinobacter sp. DSM 26291	1	0	K50
2620948082	2619619206	Bacteria	Proteobacteria	Betaproteobacteria	Herbaspirillum sp. RV1423	2	0	K50
2628006979	2627853545	Bacteria	Proteobacteria	Betaproteobacteria	unclassified	1	0	K50
2628513954	2627853681	Bacteria	Proteobacteria	Betaproteobacteria	Caballeronia mineralivorans	1	0	K50
2631457471	2630968351	Bacteria	Proteobacteria	Gammaproteobacteria	Pseudomonas fluorescens	1	0	K50
2631456333	2630968351	Bacteria	Proteobacteria	Gammaproteobacteria	Pseudomonas fluorescens	1	0	K50
2631525970	2630968368	Bacteria	Proteobacteria	Betaproteobacteria	Burkholderia sp. ABCPW 111	1	0	K50
2632162832	2630968527	Bacteria	Proteobacteria	Betaproteobacteria	Comamonas testosteroni	2	0	K50
2632593952	2630968630	Bacteria	Proteobacteria	Betaproteobacteria	Chromobacterium subtsugae	1	0	K50
2633881833	2630968946	Bacteria	Proteobacteria	Betaproteobacteria	Ralstonia mannitolilytica	1	0	K50
2633881606	2630968946	Bacteria	Proteobacteria	Betaproteobacteria	Ralstonia mannitolilytica	1	0	K50
2633880521	2630968946	Bacteria	Proteobacteria	Betaproteobacteria	Ralstonia mannitolilytica	1	0	K50
2633880470	2630968946	Bacteria	Proteobacteria	Betaproteobacteria	Ralstonia mannitolilytica	1	0	K50
2635930300	2634166495	Bacteria	Proteobacteria	Gammaproteobacteria	Acinetobacter baumannii	2	0	K50
2635930291	2634166495	Bacteria	Proteobacteria	Gammaproteobacteria	Acinetobacter baumannii	2	0	K50
2636896412	2636415517	Bacteria	Proteobacteria	Gammaproteobacteria	Vibrio cholerae	1	0	K50
2637344686	2636415628	Bacteria	Proteobacteria	Betaproteobacteria	Caballeronia zhejiangensis	1	0	K50
2637848781	2636415745	Bacteria	Proteobacteria	Betaproteobacteria	Comamonas thiooxydans	1	0	K50
2637848638	2636415745	Bacteria	Proteobacteria	Betaproteobacteria	Comamonas thiooxydans	1	0	K50
2637957364	2636415771	Bacteria	Proteobacteria	Betaproteobacteria	Paraburkholderia fungorum	2	0	K50
2637956902	2636415771	Bacteria	Proteobacteria	Betaproteobacteria	Paraburkholderia fungorum	2	0	K50
2638793327	2636415980	Bacteria	Proteobacteria	Betaproteobacteria	uncultured beta proteobacterium	1	0	K50
2638793324	2636415980	Bacteria	Proteobacteria	Betaproteobacteria	uncultured beta proteobacterium	1	0	K50
2638918796	2636416004	Bacteria	Proteobacteria	Gammaproteobacteria	Pseudomonas mandelii	1	0	K50
2638918781	2636416004	Bacteria	Proteobacteria	Gammaproteobacteria	Pseudomonas mandelii	1	0	K50
2640299634	2639762637	Bacteria	Proteobacteria	Gammaproteobacteria	Pseudomonas poae	1	0	K50
2640882820	2639762828	Bacteria	Proteobacteria	Gammaproteobacteria	Acinetobacter nosocomialis	1	0	K50
2640882482	2639762828	Bacteria	Proteobacteria	Gammaproteobacteria	Acinetobacter nosocomialis	1	0	K50
2641508662	2639762981	Bacteria	Proteobacteria	Gammaproteobacteria	Pseudomonas fluorescens	1	0	K50
2641575373	2639762996	Bacteria	Proteobacteria	Gammaproteobacteria	Pseudomonas aeruginosa	2	0	K50
2641575329	2639762996	Bacteria	Proteobacteria	Gammaproteobacteria	Pseudomonas aeruginosa	2	0	K50
2642370883	2639763190	Bacteria	Proteobacteria	Gammaproteobacteria	Pseudomonas rhodesiae	1	0	K50
2647653780	2645727942	Bacteria	Proteobacteria	Betaproteobacteria	Comamonas thiooxydans	1	0	K50
2647653757	2645727942	Bacteria	Proteobacteria	Betaproteobacteria	Comamonas thiooxydans	1	0	K50
2647724059	2645727960	Bacteria	Proteobacteria	Alphaproteobacteria	Sphingomonas sp. Ant H11	1	0	K50
2648214587	2645728076	Bacteria	Proteobacteria	Gammaproteobacteria	Enterobacter hormaechei	1	0	K50
2648214551	2645728076	Bacteria	Proteobacteria	Gammaproteobacteria	Enterobacter hormaechei	1	0	K50
2648572299	2648501116	Bacteria	Proteobacteria	Alphaproteobacteria	Aquamicrobium sp. SK-2	1	0	K50
2648569110	2648501116	Bacteria	Proteobacteria	Alphaproteobacteria	Aquamicrobium sp. SK-2	1	0	K50
2649900055	2648501434	Bacteria	Proteobacteria	Gammaproteobacteria	Enterobacter hormaechei	1	0	K50
2656573053	2654588004	Bacteria	Proteobacteria	Gammaproteobacteria	Salmonella enterica	1	0	K50
2656572966	2654588004	Bacteria	Proteobacteria	Gammaproteobacteria	Salmonella enterica	1	0	K50
2657831376	2657245036	Bacteria	Proteobacteria	Gammaproteobacteria	Enterobacter hormaechei	1	0	K50
2657830949	2657245036	Bacteria	Proteobacteria	Gammaproteobacteria	Enterobacter hormaechei	1	0	K50
2658208579	2657245131	Bacteria	Proteobacteria	Gammaproteobacteria	Escherichia coli	1	0	K50
2659673807	2657245614	Bacteria	Proteobacteria	Gammaproteobacteria	Pseudomonas sp. NBRC 111118	1	0	K50
2659673790	2657245614	Bacteria	Proteobacteria	Gammaproteobacteria	Pseudomonas sp. NBRC 111118	1	0	K50
2659876588	2657245664	Bacteria	Proteobacteria	Gammaproteobacteria	Escherichia coli	1	0	K50
2660387785	2660237937	Bacteria	Proteobacteria	Gammaproteobacteria	Pseudomonas lactis	2	0	K50
2660724895	2660238024	Bacteria	Proteobacteria	Gammaproteobacteria	Escherichia coli	1	0	K50
2660726076	2660238024	Bacteria	Proteobacteria	Gammaproteobacteria	Escherichia coli	1	0	K50
2660909021	2660238069	Bacteria	Proteobacteria	Gammaproteobacteria	Enterobacter hormaechei	1	0	K50
2660908279	2660238069	Bacteria	Proteobacteria	Gammaproteobacteria	Enterobacter hormaechei	1	0	K50
2661146399	2660238128	Bacteria	Proteobacteria	Gammaproteobacteria	Escherichia coli	1	0	K50
2661419878	2660238203	Bacteria	Proteobacteria	Gammaproteobacteria	Pseudomonas sp. NBRC 111127	1	0	K50
2661419734	2660238203	Bacteria	Proteobacteria	Gammaproteobacteria	Pseudomonas sp. NBRC 111127	1	0	K50
2661417557	2660238203	Bacteria	Proteobacteria	Gammaproteobacteria	Pseudomonas sp. NBRC 111127	1	0	K50
2661419216	2660238203	Bacteria	Proteobacteria	Gammaproteobacteria	Pseudomonas sp. NBRC 111127	1	0	K50
2661466395	2660238213	Bacteria	Proteobacteria	Gammaproteobacteria	Enterobacter hormaechei	1	0	K50
2661466679	2660238213	Bacteria	Proteobacteria	Gammaproteobacteria	Enterobacter hormaechei	1	0	K50
2661683278	2660238266	Bacteria	Proteobacteria	Gammaproteobacteria	Pseudomonas aeruginosa	1	0	K50
2661766517	2660238286	Bacteria	Proteobacteria	Gammaproteobacteria	Enterobacter hormaechei	1	0	K50
2661766446	2660238286	Bacteria	Proteobacteria	Gammaproteobacteria	Enterobacter hormaechei	1	0	K50
2661831858	2660238300	Bacteria	Proteobacteria	Gammaproteobacteria	Acinetobacter baumannii	2	0	K50
2661831850	2660238300	Bacteria	Proteobacteria	Gammaproteobacteria	Acinetobacter baumannii	2	0	K50
2662664520	2660238507	Bacteria	Proteobacteria	Gammaproteobacteria	Escherichia coli	1	0	K50
2662688730	2660238513	Bacteria	Proteobacteria	Gammaproteobacteria	Pseudomonas synxantha	1	0	K50
2662780173	2660238535	Bacteria	Proteobacteria	Gammaproteobacteria	Enterobacter hormaechei	1	0	K50
2662780637	2660238535	Bacteria	Proteobacteria	Gammaproteobacteria	Enterobacter hormaechei	1	0	K50
2662884213	2660238562	Bacteria	Proteobacteria	Gammaproteobacteria	Enterobacter hormaechei	1	0	K50
2662882913	2660238562	Bacteria	Proteobacteria	Gammaproteobacteria	Enterobacter hormaechei	1	0	K50
2663003762	2660238592	Bacteria	Proteobacteria	Gammaproteobacteria	Enterobacter hormaechei	1	0	K50
2663004718	2660238592	Bacteria	Proteobacteria	Gammaproteobacteria	Enterobacter hormaechei	1	0	K50
2663046890	2660238602	Bacteria	Proteobacteria	Gammaproteobacteria	Enterobacter hormaechei	1	0	K50
2663045238	2660238602	Bacteria	Proteobacteria	Gammaproteobacteria	Enterobacter hormaechei	1	0	K50
2663087060	2660238611	Bacteria	Proteobacteria	Gammaproteobacteria	Enterobacter hormaechei	1	0	K50
2663087178	2660238611	Bacteria	Proteobacteria	Gammaproteobacteria	Enterobacter hormaechei	1	0	K50
2663101154	2660238614	Bacteria	Proteobacteria	Gammaproteobacteria	Salmonella enterica	1	0	K50
2663100853	2660238614	Bacteria	Proteobacteria	Gammaproteobacteria	Salmonella enterica	1	0	K50
2663314959	2660238670	Bacteria	Proteobacteria	Gammaproteobacteria	Enterobacter hormaechei	1	0	K50
2663314577	2660238670	Bacteria	Proteobacteria	Gammaproteobacteria	Enterobacter hormaechei	1	0	K50
2663912268	2663762639	Bacteria	Proteobacteria	Gammaproteobacteria	Enterobacter hormaechei	1	0	K50
2663910159	2663762639	Bacteria	Proteobacteria	Gammaproteobacteria	Enterobacter hormaechei	1	0	K50
2663928131	2663762643	Bacteria	Proteobacteria	Gammaproteobacteria	Acinetobacter bereziniae	1	0	K50
2665079282	2663762955	Bacteria	Proteobacteria	Gammaproteobacteria	Enterobacter hormaechei	1	0	K50
2665082664	2663762955	Bacteria	Proteobacteria	Gammaproteobacteria	Enterobacter hormaechei	1	0	K50
2665908686	2663763164	Bacteria	Proteobacteria	Gammaproteobacteria	Enterobacter hormaechei	1	0	K50
2665906259	2663763164	Bacteria	Proteobacteria	Gammaproteobacteria	Enterobacter hormaechei	1	0	K50
2666129978	2663763218	Bacteria	Proteobacteria	Gammaproteobacteria	Pseudomonas coronafaciens	2	0	K50
2666129966	2663763218	Bacteria	Proteobacteria	Gammaproteobacteria	Pseudomonas coronafaciens	2	0	K50
2666490110	2663763303	Bacteria	Proteobacteria	Gammaproteobacteria	Pseudomonas sp. NBRC 111142	1	0	K50
2666489547	2663763303	Bacteria	Proteobacteria	Gammaproteobacteria	Pseudomonas sp. NBRC 111142	1	0	K50
2666486539	2663763303	Bacteria	Proteobacteria	Gammaproteobacteria	Pseudomonas sp. NBRC 111142	1	0	K50
2666486572	2663763303	Bacteria	Proteobacteria	Gammaproteobacteria	Pseudomonas sp. NBRC 111142	1	0	K50
2666523195	2663763311	Bacteria	Proteobacteria	Gammaproteobacteria	Enterobacter hormaechei	1	0	K50
2666523214	2663763311	Bacteria	Proteobacteria	Gammaproteobacteria	Enterobacter hormaechei	1	0	K50
2666840446	2663763391	Bacteria	Proteobacteria	Gammaproteobacteria	Enterobacter hormaechei	1	0	K50
2666839345	2663763391	Bacteria	Proteobacteria	Gammaproteobacteria	Enterobacter hormaechei	1	0	K50
2666886288	2663763403	Bacteria	Proteobacteria	Gammaproteobacteria	Enterobacter hormaechei	1	0	K50
2666884641	2663763403	Bacteria	Proteobacteria	Gammaproteobacteria	Enterobacter hormaechei	1	0	K50
2666977269	2663763428	Bacteria	Proteobacteria	Gammaproteobacteria	Escherichia coli	1	0	K50
2667302891	2663763503	Bacteria	Proteobacteria	Gammaproteobacteria	Enterobacter hormaechei	1	0	K50
2667300484	2663763503	Bacteria	Proteobacteria	Gammaproteobacteria	Enterobacter hormaechei	1	0	K50
2667503167	2663763601	Bacteria	Proteobacteria	Gammaproteobacteria	Pseudomonas psychrotolerans	1	0	K50
2667503153	2663763601	Bacteria	Proteobacteria	Gammaproteobacteria	Pseudomonas psychrotolerans	1	0	K50
2667580028	2667527211	Bacteria	Proteobacteria	Gammaproteobacteria	Pseudomonas abietaniphila	1	0	K50
2667580016	2667527211	Bacteria	Proteobacteria	Gammaproteobacteria	Pseudomonas abietaniphila	1	0	K50
2667575106	2667527211	Bacteria	Proteobacteria	Gammaproteobacteria	Pseudomonas abietaniphila	1	0	K50
2667945421	2667527385	Bacteria	Proteobacteria	Gammaproteobacteria	Pseudomonas synxantha	1	0	K50
2668670603	2667527584	Bacteria	Proteobacteria	Gammaproteobacteria	Escherichia coli	1	0	K50
2668833251	2667527623	Bacteria	Proteobacteria	Gammaproteobacteria	Acinetobacter baumannii	1	0	K50
2669315624	2667527746	Bacteria	Proteobacteria	Gammaproteobacteria	Enterobacter hormaechei	1	0	K50
2669315727	2667527746	Bacteria	Proteobacteria	Gammaproteobacteria	Enterobacter hormaechei	1	0	K50
2669409887	2667527770	Bacteria	Proteobacteria	Gammaproteobacteria	Escherichia coli	1	0	K50
2670059805	2667527928	Bacteria	Proteobacteria	Gammaproteobacteria	Pseudomonas poae	1	0	K50
2670323019	2667527987	Bacteria	Proteobacteria	Gammaproteobacteria	Escherichia coli	1	0	K50
2670682232	2667528073	Bacteria	Proteobacteria	Gammaproteobacteria	Enterobacter hormaechei	1	0	K50
2670681728	2667528073	Bacteria	Proteobacteria	Gammaproteobacteria	Enterobacter hormaechei	1	0	K50
2672492985	2671180367	Bacteria	Proteobacteria	Gammaproteobacteria	Klebsiella pneumoniae	1	0	K50
2672815932	2671180447	Bacteria	Proteobacteria	Gammaproteobacteria	Enterobacter hormaechei	1	0	K50
2672813075	2671180447	Bacteria	Proteobacteria	Gammaproteobacteria	Enterobacter hormaechei	1	0	K50
2673682592	2671180661	Bacteria	Proteobacteria	Gammaproteobacteria	Enterobacter hormaechei	1	0	K50
2673682519	2671180661	Bacteria	Proteobacteria	Gammaproteobacteria	Enterobacter hormaechei	1	0	K50
2678374287	2675903546	Bacteria	Proteobacteria	Gammaproteobacteria	Enterobacter hormaechei	1	0	K50
2678374366	2675903546	Bacteria	Proteobacteria	Gammaproteobacteria	Enterobacter hormaechei	1	0	K50
2678504545	2675903580	Bacteria	Proteobacteria	Gammaproteobacteria	Escherichia coli	1	0	K50
2682450117	2681812996	Bacteria	Proteobacteria	Betaproteobacteria	Burkholderia contaminans	1	0	K50
2684787803	2684622544	Bacteria	Proteobacteria	Gammaproteobacteria	Thiohalorhabdus denitrificans	2	0	K50
2684809311	2684622549	Bacteria	Proteobacteria	Gammaproteobacteria	Klebsiella pneumoniae	1	0	K50
2687657770	2687453150	Bacteria	Proteobacteria	Gammaproteobacteria	Salmonella enterica	1	0	K50
2689101389	2687453519	Bacteria	Proteobacteria	Gammaproteobacteria	Salmonella enterica	1	0	K50
2689367742	2687453585	Bacteria	Proteobacteria	Gammaproteobacteria	Escherichia coli	1	0	K50
2690188334	2687453788	Bacteria	Proteobacteria	Betaproteobacteria	Burkholderia sp. D7	1	0	K50
2691953720	2690316027	Bacteria	Proteobacteria	Gammaproteobacteria	Enterobacter hormaechei	1	0	K50
2691951034	2690316027	Bacteria	Proteobacteria	Gammaproteobacteria	Enterobacter hormaechei	1	0	K50
2692061231	2690316054	Bacteria	Proteobacteria	Gammaproteobacteria	Enterobacter hormaechei	1	0	K50
2692061074	2690316054	Bacteria	Proteobacteria	Gammaproteobacteria	Enterobacter hormaechei	1	0	K50
2692770736	2690316226	Bacteria	Proteobacteria	Gammaproteobacteria	Acinetobacter baumannii	1	0	K50
2693536658	2693429525	Bacteria	Proteobacteria	Gammaproteobacteria	Enterobacter hormaechei	1	0	K50
2693536055	2693429525	Bacteria	Proteobacteria	Gammaproteobacteria	Enterobacter hormaechei	1	0	K50
2695048052	2693429897	Bacteria	Proteobacteria	Alphaproteobacteria	Acidimangrovimonas indica	2	0	K50
2696701899	2695420601	Bacteria	Proteobacteria	Gammaproteobacteria	Pseudomonas sp. NBRC 111137	1	0	K50
2699273514	2698536479	Bacteria	Proteobacteria	Gammaproteobacteria	Enterobacter kobei	2	0	K50
2699273560	2698536479	Bacteria	Proteobacteria	Gammaproteobacteria	Enterobacter kobei	2	0	K50
2702014811	2700989281	Bacteria	Proteobacteria	Gammaproteobacteria	Acinetobacter sp. NBRC 110496	2	0	K50
2702014801	2700989281	Bacteria	Proteobacteria	Gammaproteobacteria	Acinetobacter sp. NBRC 110496	2	0	K50
2702936789	2700989497	Bacteria	Proteobacteria	Gammaproteobacteria	Enterobacter hormaechei	1	0	K50
2702936647	2700989497	Bacteria	Proteobacteria	Gammaproteobacteria	Enterobacter hormaechei	1	0	K50
2702943757	2700989499	Bacteria	Proteobacteria	Gammaproteobacteria	Enterobacter hormaechei	1	0	K50
2702944185	2700989499	Bacteria	Proteobacteria	Gammaproteobacteria	Enterobacter hormaechei	1	0	K50
2702951097	2700989500	Bacteria	Proteobacteria	Gammaproteobacteria	Enterobacter hormaechei	1	0	K50
2702950925	2700989500	Bacteria	Proteobacteria	Gammaproteobacteria	Enterobacter hormaechei	1	0	K50
2702973691	2700989506	Bacteria	Proteobacteria	Gammaproteobacteria	Enterobacter hormaechei	1	0	K50
2702973342	2700989506	Bacteria	Proteobacteria	Gammaproteobacteria	Enterobacter hormaechei	1	0	K50
2703087101	2700989529	Bacteria	Proteobacteria	Gammaproteobacteria	Enterobacter hormaechei	1	0	K50
2703086235	2700989529	Bacteria	Proteobacteria	Gammaproteobacteria	Enterobacter hormaechei	1	0	K50
2704060951	2703718695	Bacteria	Proteobacteria	Gammaproteobacteria	Enterobacter asburiae	1	0	K50
2704054381	2703718695	Bacteria	Proteobacteria	Gammaproteobacteria	Enterobacter asburiae	1	0	K50
2706468627	2703719350	Bacteria	Proteobacteria	Gammaproteobacteria	Enterobacter hormaechei	1	0	K50
2706468081	2703719350	Bacteria	Proteobacteria	Gammaproteobacteria	Enterobacter hormaechei	1	0	K50
2710231749	2708743155	Bacteria	Proteobacteria	Betaproteobacteria	Paraburkholderia insulsa	2	0	K50
2710229721	2708743155	Bacteria	Proteobacteria	Betaproteobacteria	Paraburkholderia insulsa	2	0	K50
2711614979	2710724146	Bacteria	Proteobacteria	Gammaproteobacteria	unclassified	1	0	K50
2712823950	2711768305	Bacteria	Proteobacteria	Gammaproteobacteria	Pseudomonadales bacterium RIFCSPLOWO2_12_60_38	1	0	K50
2713031832	2711768411	Bacteria	Proteobacteria	Gammaproteobacteria	Pseudomonadales bacterium RIFCSPLOWO2_12_FULL_59_450	1	0	K50
2714216963	2713896779	Bacteria	Proteobacteria	Gammaproteobacteria	Escherichia coli	1	0	K50
2715827397	2713897162	Bacteria	Proteobacteria	Gammaproteobacteria	Klebsiella pneumoniae	1	0	K50
2716249617	2713897252	Bacteria	Proteobacteria	Gammaproteobacteria	Pseudomonas syringae	1	0	K50
2718474441	2718217687	Bacteria	Proteobacteria	Alphaproteobacteria	Novosphingobium kunmingense	1	0	K50
2719684479	2718218001	Bacteria	Proteobacteria	Gammaproteobacteria	Klebsiella pneumoniae	1	0	K50
2719716055	2718218006	Bacteria	Proteobacteria	Gammaproteobacteria	Klebsiella pneumoniae	1	0	K50
2719721812	2718218007	Bacteria	Proteobacteria	Gammaproteobacteria	Klebsiella pneumoniae	1	0	K50
2719745389	2718218012	Bacteria	Proteobacteria	Gammaproteobacteria	Enterobacter cloacae	1	0	K50
2719745357	2718218012	Bacteria	Proteobacteria	Gammaproteobacteria	Enterobacter cloacae	1	0	K50
2719775901	2718218021	Bacteria	Proteobacteria	Gammaproteobacteria	Acidihalobacter prosperus	1	0	K50
2720300920	2718218149	Bacteria	Proteobacteria	Gammaproteobacteria	Klebsiella pneumoniae	1	0	K50
2720721731	2718218255	Bacteria	Proteobacteria	Gammaproteobacteria	Klebsiella sp. LTGPAF-6F	1	0	K50
2721394801	2718218421	Bacteria	Proteobacteria	Gammaproteobacteria	Pseudomonas azotoformans	1	0	K50
2722619160	2721755456	Bacteria	Proteobacteria	Gammaproteobacteria	Acidihalobacter prosperus	1	0	K50
2722619629	2721755456	Bacteria	Proteobacteria	Gammaproteobacteria	Acidihalobacter prosperus	1	0	K50
2724137443	2721755830	Bacteria	Proteobacteria	Gammaproteobacteria	Klebsiella pneumoniae	1	0	K50
2727943545	2724679736	Bacteria	Proteobacteria	Zetaproteobacteria	Mariprofundus micogutta	1	0	K50
2728636267	2728368973	Bacteria	Proteobacteria	Betaproteobacteria	Chromobacterium violaceum	1	0	K50
2729285058	2728369127	Bacteria	Proteobacteria	Gammaproteobacteria	Pseudomonas sp. ABFPK	1	0	K50
2729285047	2728369127	Bacteria	Proteobacteria	Gammaproteobacteria	Pseudomonas sp. ABFPK	1	0	K50
2730100369	2728369351	Bacteria	Proteobacteria	Gammaproteobacteria	Enterobacter hormaechei	1	0	K50
2730100337	2728369351	Bacteria	Proteobacteria	Gammaproteobacteria	Enterobacter hormaechei	1	0	K50
2730235775	2728369383	Bacteria	Proteobacteria	Gammaproteobacteria	Klebsiella pneumoniae	1	0	K50
2730330916	2728369405	Bacteria	Proteobacteria	Gammaproteobacteria	Klebsiella pneumoniae	1	0	K50
2732579620	2731957649	Bacteria	Proteobacteria	Betaproteobacteria	Variovorax soli	1	0	K50
2735853924	2734482269	Bacteria	Proteobacteria	Betaproteobacteria	unclassified	1	0	K50
2736092957	2734482401	Bacteria	Proteobacteria	Gammaproteobacteria	Pseudomonas aeruginosa	2	0	K50
2736092207	2734482401	Bacteria	Proteobacteria	Gammaproteobacteria	Pseudomonas aeruginosa	2	0	K50
2736088393	2734482401	Bacteria	Proteobacteria	Gammaproteobacteria	Pseudomonas aeruginosa	2	0	K50
2737329666	2734482773	Bacteria	Proteobacteria	Gammaproteobacteria	Escherichia coli	1	0	K50
2737349664	2734482777	Bacteria	Proteobacteria	Gammaproteobacteria	Escherichia coli	1	0	K50
2737925149	2737471828	Bacteria	Proteobacteria	Gammaproteobacteria	Escherichia coli	1	0	K50
2737981541	2737471839	Bacteria	Proteobacteria	Gammaproteobacteria	Escherichia coli	1	0	K50
2738052011	2737471853	Bacteria	Proteobacteria	Gammaproteobacteria	Escherichia coli	1	0	K50
2738110144	2737471865	Bacteria	Proteobacteria	Gammaproteobacteria	Escherichia coli	1	0	K50
2741231096	2740891879	Bacteria	Proteobacteria	Betaproteobacteria	Caballeronia udeis	1	0	K50
2741230582	2740891879	Bacteria	Proteobacteria	Betaproteobacteria	Caballeronia udeis	1	0	K50
2742270027	2740892159	Bacteria	Proteobacteria	Gammaproteobacteria	Oleibacter sp. HI0075	1	0	K50
2742275213	2740892159	Bacteria	Proteobacteria	Gammaproteobacteria	Oleibacter sp. HI0075	1	0	K50
2743198487	2740892368	Bacteria	Proteobacteria	Betaproteobacteria	Cupriavidus metallidurans	1	0	K50
2743196725	2740892368	Bacteria	Proteobacteria	Betaproteobacteria	Cupriavidus metallidurans	1	0	K50
2743195019	2740892368	Bacteria	Proteobacteria	Betaproteobacteria	Cupriavidus metallidurans	1	0	K50
2743198250	2740892368	Bacteria	Proteobacteria	Betaproteobacteria	Cupriavidus metallidurans	1	0	K50
2743346538	2740892416	Bacteria	Proteobacteria	Gammaproteobacteria	Salmonella enterica	1	0	K50
2743393315	2740892425	Bacteria	Proteobacteria	Gammaproteobacteria	Aeromonas salmonicida	1	0	K50
2744609144	2744054522	Bacteria	Proteobacteria	Gammaproteobacteria	Klebsiella pneumoniae	1	0	K50
2744614703	2744054523	Bacteria	Proteobacteria	Gammaproteobacteria	Klebsiella pneumoniae	1	0	K50
2744640513	2744054528	Bacteria	Proteobacteria	Gammaproteobacteria	Idiomarina sp. H105	1	0	K50
2744639960	2744054528	Bacteria	Proteobacteria	Gammaproteobacteria	Idiomarina sp. H105	1	0	K50
2744639012	2744054528	Bacteria	Proteobacteria	Gammaproteobacteria	Idiomarina sp. H105	1	0	K50
2744770252	2744054558	Bacteria	Proteobacteria	Betaproteobacteria	Chromobacterium sp. F49	1	0	K50
2745149124	2744054652	Bacteria	Proteobacteria	Alphaproteobacteria	Methylorubrum populi	1	0	K50
2745187329	2744054662	Bacteria	Proteobacteria	Gammaproteobacteria	Pseudomonas monteilii	1	0	K50
2745187317	2744054662	Bacteria	Proteobacteria	Gammaproteobacteria	Pseudomonas monteilii	1	0	K50
2745218270	2744054669	Bacteria	Proteobacteria	Gammaproteobacteria	Salmonella enterica	1	0	K50
2746113309	2744054905	Bacteria	Proteobacteria	Gammaproteobacteria	Salmonella enterica	1	0	K50
2746761233	2744055058	Bacteria	Proteobacteria	Betaproteobacteria	Caballeronia udeis	1	0	K50
2747842168	2744055288	Bacteria	Proteobacteria	Betaproteobacteria	Caballeronia sordidicola	1	0	K50
2753020131	2751185721	Bacteria	Proteobacteria	Gammaproteobacteria	Acidihalobacter ferrooxidans	1	0	K50
2753019935	2751185721	Bacteria	Proteobacteria	Gammaproteobacteria	Acidihalobacter ferrooxidans	1	0	K50
2753853782	2751185916	Bacteria	Proteobacteria	Gammaproteobacteria	Enterobacter roggenkampii	2	0	K50
2753853462	2751185916	Bacteria	Proteobacteria	Gammaproteobacteria	Enterobacter roggenkampii	2	0	K50
2754789663	2754412364	Bacteria	Proteobacteria	Betaproteobacteria	Burkholderia sp. BDU18	1	0	K50
2754823011	2754412369	Bacteria	Proteobacteria	Betaproteobacteria	Burkholderia sp. MSMB1498	1	0	K50
2755415802	2754412539	Bacteria	Proteobacteria	Betaproteobacteria	Caballeronia udeis	1	0	K50
2755804712	2754412711	Bacteria	Proteobacteria	Betaproteobacteria	Caballeronia udeis	2	0	K50
2755804595	2754412711	Bacteria	Proteobacteria	Betaproteobacteria	Caballeronia udeis	2	0	K50
2758012203	2757320494	Bacteria	Proteobacteria	Betaproteobacteria	Caballeronia sordidicola	1	0	K50
2758208477	2757320534	Bacteria	Proteobacteria	Betaproteobacteria	Caballeronia udeis	1	0	K50
2766091351	2765235946	Bacteria	Proteobacteria	Gammaproteobacteria	Enterobacter cloacae complex sp. ECNIH7	2	0	K50
2766114604	2765235966	Bacteria	Proteobacteria	Betaproteobacteria	Burkholderia sp. CQ001	1	0	K50
2766113965	2765235966	Bacteria	Proteobacteria	Betaproteobacteria	Burkholderia sp. CQ001	1	0	K50
2766160195	2765235973	Bacteria	Proteobacteria	Betaproteobacteria	Burkholderia sp. BDU19	1	0	K50
2769350285	2767802239	Bacteria	Proteobacteria	Gammaproteobacteria	Acinetobacter idrijaensis	1	0	K50
2769363717	2767802242	Bacteria	Proteobacteria	Gammaproteobacteria	Acinetobacter defluvii	2	0	K50
2769363683	2767802242	Bacteria	Proteobacteria	Gammaproteobacteria	Acinetobacter defluvii	2	0	K50
2774117572	2773857669	Bacteria	Proteobacteria	Betaproteobacteria	Burkholderia sp. 28_3	1	0	K50
2776680480	2775506997	Bacteria	Proteobacteria	Gammaproteobacteria	Alteromonas sp. MB-3u-76	1	0	K50
2776754251	2775507014	Bacteria	Proteobacteria	Gammaproteobacteria	Halomonas sp. MES3-P3E	2	0	K50
2776754120	2775507014	Bacteria	Proteobacteria	Gammaproteobacteria	Halomonas sp. MES3-P3E	2	0	K50
2776928668	2775507052	Bacteria	Proteobacteria	Gammaproteobacteria	Enterobacter sp. CRENT-193	1	0	K50
2778206766	2775507275	Bacteria	Proteobacteria	Betaproteobacteria	Burkholderia sp. MSMB0852	1	0	K50
2778233999	2775507281	Bacteria	Proteobacteria	Betaproteobacteria	Burkholderia sp. MSMB617WGS	1	0	K50
2778740941	2778261061	Bacteria	Proteobacteria	Betaproteobacteria	Pusillimonas sp.	1	0	K50
2778740263	2778261061	Bacteria	Proteobacteria	Betaproteobacteria	Pusillimonas sp.	1	0	K50
2778777666	2778261069	Bacteria	Proteobacteria	Gammaproteobacteria	Escherichia albertii	1	0	K50
2779216825	2778261192	Bacteria	Proteobacteria	Gammaproteobacteria	Klebsiella pneumoniae	1	0	K50
2779243776	2778261197	Bacteria	Proteobacteria	Gammaproteobacteria	Klebsiella pneumoniae	1	0	K50
2779669875	2778261315	Bacteria	Proteobacteria	Gammaproteobacteria	Escherichia coli	1	0	K50
2780849843	2778261641	Bacteria	Proteobacteria	Gammaproteobacteria	Escherichia coli	1	0	K50
2788624163	2788499826	Bacteria	Proteobacteria	Betaproteobacteria	Sulfurirhabdus autotrophica	1	0	K50
2788675050	2788499837	Bacteria	Proteobacteria	Alphaproteobacteria	Rhizobium sp. WW_1	1	0	K50
2788699294	2788499840	Bacteria	Proteobacteria	Gammaproteobacteria	Pseudomonas synxantha	1	0	K50
2788916238	2788499891	Bacteria	Proteobacteria	Betaproteobacteria	Sutterellaceae bacterium	1	0	K50
2788915173	2788499891	Bacteria	Proteobacteria	Betaproteobacteria	Sutterellaceae bacterium	1	0	K50
2789489287	2788500088	Bacteria	Proteobacteria	Gammaproteobacteria	Alteromonadaceae bacterium	1	0	K50
2790776631	2788500467	Bacteria	Proteobacteria	Alphaproteobacteria	Roseovarius sp.	1	0	K50
2792669190	2791355103	Bacteria	Proteobacteria	Gammaproteobacteria	Marinobacter aromaticivorans	1	0	K50
2792839009	2791355137	Bacteria	Proteobacteria	Betaproteobacteria	Paraburkholderia piptadeniae	1	0	K50
2793450613	2791355284	Bacteria	Proteobacteria	Gammaproteobacteria	Enterobacter hormaechei	1	0	K50
2793449784	2791355284	Bacteria	Proteobacteria	Gammaproteobacteria	Enterobacter hormaechei	1	0	K50
2793658655	2791355339	Bacteria	Proteobacteria	Betaproteobacteria	Burkholderia sp. HI4860	1	0	K50
2793667013	2791355340	Bacteria	Proteobacteria	Betaproteobacteria	Burkholderia sp. AU33647	1	0	K50
2793676661	2791355341	Bacteria	Proteobacteria	Betaproteobacteria	Burkholderia sp. AU27893	1	0	K50
2793711602	2791355346	Bacteria	Proteobacteria	Betaproteobacteria	Burkholderia sp. AU17325	1	0	K50
2793709967	2791355346	Bacteria	Proteobacteria	Betaproteobacteria	Burkholderia sp. AU17325	1	0	K50
2793750324	2791355352	Bacteria	Proteobacteria	Betaproteobacteria	Burkholderia dabaoshanensis	1	0	K50
2794725856	2791355541	Bacteria	Proteobacteria	Gammaproteobacteria	Pseudomonas sp. MPR-R5A	2	0	K50
2794725844	2791355541	Bacteria	Proteobacteria	Gammaproteobacteria	Pseudomonas sp. MPR-R5A	2	0	K50
2794783353	2791355551	Bacteria	Proteobacteria	Gammaproteobacteria	Pseudomonas sp. MPR-R5B	2	0	K50
2794783341	2791355551	Bacteria	Proteobacteria	Gammaproteobacteria	Pseudomonas sp. MPR-R5B	2	0	K50
2794850748	2791355562	Bacteria	Proteobacteria	Gammaproteobacteria	Pseudomonas sp. GP01-A3	4	0	K50
2794849381	2791355562	Bacteria	Proteobacteria	Gammaproteobacteria	Pseudomonas sp. GP01-A3	4	0	K50
2794849398	2791355562	Bacteria	Proteobacteria	Gammaproteobacteria	Pseudomonas sp. GP01-A3	4	0	K50
2794847031	2791355562	Bacteria	Proteobacteria	Gammaproteobacteria	Pseudomonas sp. GP01-A3	4	0	K50
2794854849	2791355563	Bacteria	Proteobacteria	Gammaproteobacteria	Pseudomonas sp. GP01-A14	4	0	K50
2794854637	2791355563	Bacteria	Proteobacteria	Gammaproteobacteria	Pseudomonas sp. GP01-A14	4	0	K50
2794854620	2791355563	Bacteria	Proteobacteria	Gammaproteobacteria	Pseudomonas sp. GP01-A14	4	0	K50
2794855180	2791355563	Bacteria	Proteobacteria	Gammaproteobacteria	Pseudomonas sp. GP01-A14	4	0	K50
2794864527	2791355564	Bacteria	Proteobacteria	Gammaproteobacteria	Pseudomonas sp. GP01-A6	4	0	K50
2794863618	2791355564	Bacteria	Proteobacteria	Gammaproteobacteria	Pseudomonas sp. GP01-A6	4	0	K50
2794863601	2791355564	Bacteria	Proteobacteria	Gammaproteobacteria	Pseudomonas sp. GP01-A6	4	0	K50
2794862479	2791355564	Bacteria	Proteobacteria	Gammaproteobacteria	Pseudomonas sp. GP01-A6	4	0	K50
2795012406	2791355588	Bacteria	Proteobacteria	Gammaproteobacteria	Pseudomonas sp. FW215-L2	4	0	K50
2795011131	2791355588	Bacteria	Proteobacteria	Gammaproteobacteria	Pseudomonas sp. FW215-L2	4	0	K50
2795011114	2791355588	Bacteria	Proteobacteria	Gammaproteobacteria	Pseudomonas sp. FW215-L2	4	0	K50
2795097647	2791355603	Bacteria	Proteobacteria	Gammaproteobacteria	Pseudomonas sp. MPBC4-3	2	0	K50
2795097635	2791355603	Bacteria	Proteobacteria	Gammaproteobacteria	Pseudomonas sp. MPBC4-3	2	0	K50
2795236794	2791355624	Bacteria	Proteobacteria	Gammaproteobacteria	Pseudomonas sp. GP01-A4	4	0	K50
2795236718	2791355624	Bacteria	Proteobacteria	Gammaproteobacteria	Pseudomonas sp. GP01-A4	4	0	K50
2795236701	2791355624	Bacteria	Proteobacteria	Gammaproteobacteria	Pseudomonas sp. GP01-A4	4	0	K50
2795235768	2791355624	Bacteria	Proteobacteria	Gammaproteobacteria	Pseudomonas sp. GP01-A4	4	0	K50
2795243446	2791355625	Bacteria	Proteobacteria	Gammaproteobacteria	Pseudomonas sp. GP01-A11	4	0	K50
2795243266	2791355625	Bacteria	Proteobacteria	Gammaproteobacteria	Pseudomonas sp. GP01-A11	4	0	K50
2795243249	2791355625	Bacteria	Proteobacteria	Gammaproteobacteria	Pseudomonas sp. GP01-A11	4	0	K50
2795244312	2791355625	Bacteria	Proteobacteria	Gammaproteobacteria	Pseudomonas sp. GP01-A11	4	0	K50
2795262766	2791355628	Bacteria	Proteobacteria	Gammaproteobacteria	Pseudomonas sp. GP01-A5	4	0	K50
2795261804	2791355628	Bacteria	Proteobacteria	Gammaproteobacteria	Pseudomonas sp. GP01-A5	4	0	K50
2795262289	2791355628	Bacteria	Proteobacteria	Gammaproteobacteria	Pseudomonas sp. GP01-A5	4	0	K50
2795260777	2791355628	Bacteria	Proteobacteria	Gammaproteobacteria	Pseudomonas sp. GP01-A5	4	0	K50
2795268393	2791355629	Bacteria	Proteobacteria	Gammaproteobacteria	Pseudomonas sp. GP01-A13	4	0	K50
2795268313	2791355629	Bacteria	Proteobacteria	Gammaproteobacteria	Pseudomonas sp. GP01-A13	4	0	K50
2795268296	2791355629	Bacteria	Proteobacteria	Gammaproteobacteria	Pseudomonas sp. GP01-A13	4	0	K50
2795267034	2791355629	Bacteria	Proteobacteria	Gammaproteobacteria	Pseudomonas sp. GP01-A13	4	0	K50
2795276592	2791355630	Bacteria	Proteobacteria	Gammaproteobacteria	Pseudomonas sp. GP01-A15	4	0	K50
2795275362	2791355630	Bacteria	Proteobacteria	Gammaproteobacteria	Pseudomonas sp. GP01-A15	4	0	K50
2795275345	2791355630	Bacteria	Proteobacteria	Gammaproteobacteria	Pseudomonas sp. GP01-A15	4	0	K50
2795276385	2791355630	Bacteria	Proteobacteria	Gammaproteobacteria	Pseudomonas sp. GP01-A15	4	0	K50
2795282113	2791355631	Bacteria	Proteobacteria	Gammaproteobacteria	Pseudomonas sp. GP01-A9	4	0	K50
2795282096	2791355631	Bacteria	Proteobacteria	Gammaproteobacteria	Pseudomonas sp. GP01-A9	4	0	K50
2795280597	2791355631	Bacteria	Proteobacteria	Gammaproteobacteria	Pseudomonas sp. GP01-A9	4	0	K50
2795282967	2791355631	Bacteria	Proteobacteria	Gammaproteobacteria	Pseudomonas sp. GP01-A9	4	0	K50
2795288898	2791355632	Bacteria	Proteobacteria	Gammaproteobacteria	Pseudomonas sp. GP01-A8	4	0	K50
2795288881	2791355632	Bacteria	Proteobacteria	Gammaproteobacteria	Pseudomonas sp. GP01-A8	4	0	K50
2795287234	2791355632	Bacteria	Proteobacteria	Gammaproteobacteria	Pseudomonas sp. GP01-A8	4	0	K50
2795287709	2791355632	Bacteria	Proteobacteria	Gammaproteobacteria	Pseudomonas sp. GP01-A8	4	0	K50
2795296178	2791355633	Bacteria	Proteobacteria	Gammaproteobacteria	Pseudomonas sp. GP01-A1	4	0	K50
2795296087	2791355633	Bacteria	Proteobacteria	Gammaproteobacteria	Pseudomonas sp. GP01-A1	4	0	K50
2795296070	2791355633	Bacteria	Proteobacteria	Gammaproteobacteria	Pseudomonas sp. GP01-A1	4	0	K50
2795294874	2791355633	Bacteria	Proteobacteria	Gammaproteobacteria	Pseudomonas sp. GP01-A1	4	0	K50
2804954601	2802429317	Bacteria	Proteobacteria	Betaproteobacteria	Variovorax boronicumulans	1	0	K50
2805062297	2802429336	Bacteria	Proteobacteria	Gammaproteobacteria	Moraxella osloensis	1	0	K50
2805329994	2802429416	Bacteria	Proteobacteria	Gammaproteobacteria	Halomonas sp.	1	0	K50
2805329013	2802429416	Bacteria	Proteobacteria	Gammaproteobacteria	Halomonas sp.	1	0	K50
2807498194	2806310756	Bacteria	Proteobacteria	Gammaproteobacteria	Methylophaga sp.	1	0	K50
2810310004	2808606687	Bacteria	Proteobacteria	Gammaproteobacteria	Acinetobacter sp. WCHA55	1	0	K50
2813010520	2811995063	Bacteria	Proteobacteria	Betaproteobacteria	Paraburkholderia fungorum	1	0	K50
2813733011	2811995293	Bacteria	Proteobacteria	Acidithiobacillia	Acidithiobacillus caldus	1	0	K50
2813732274	2811995293	Bacteria	Proteobacteria	Acidithiobacillia	Acidithiobacillus caldus	1	0	K50
2814088989	2811995367	Bacteria	Proteobacteria	Gammaproteobacteria	Edwardsiella piscicida	1	0	K50
2815718301	2814123354	Bacteria	Proteobacteria	Gammaproteobacteria	Pseudomonas mandelii	1	0	K50
2815718287	2814123354	Bacteria	Proteobacteria	Gammaproteobacteria	Pseudomonas mandelii	1	0	K50
2816005273	2814123434	Bacteria	Proteobacteria	Betaproteobacteria	Burkholderia vietnamiensis	1	0	K50
2816026733	2814123437	Bacteria	Proteobacteria	Betaproteobacteria	Burkholderia vietnamiensis	2	0	K50
2816026724	2814123437	Bacteria	Proteobacteria	Betaproteobacteria	Burkholderia vietnamiensis	2	0	K50
2818633242	2816332596	Bacteria	Proteobacteria	Gammaproteobacteria	Acinetobacter johnsonii	2	0	K50
2818633235	2816332596	Bacteria	Proteobacteria	Gammaproteobacteria	Acinetobacter johnsonii	2	0	K50
2823096917	2823093794	Bacteria	Proteobacteria	Gammaproteobacteria	Marinobacter sp.	1	0	K50
2823095298	2823093794	Bacteria	Proteobacteria	Gammaproteobacteria	Marinobacter sp.	1	0	K50
2823159786	2823156881	Bacteria	Proteobacteria	Gammaproteobacteria	Marinobacter sp.	1	0	K50
2823157327	2823156881	Bacteria	Proteobacteria	Gammaproteobacteria	Marinobacter sp.	1	0	K50
2836452818	2836451291	Bacteria	Proteobacteria	Zetaproteobacteria	unclassified	1	0	K50
2837351985	2837349240	Bacteria	Proteobacteria	Betaproteobacteria	Pusillimonas sp. L52-1-41	1	0	K50
2837349625	2837349240	Bacteria	Proteobacteria	Betaproteobacteria	Pusillimonas sp. L52-1-41	1	0	K50
2839307147	2839303116	Bacteria	Proteobacteria	Betaproteobacteria	Variovorax sp. JS1663	1	0	K50
2841268848	2841268274	Bacteria	Proteobacteria	Gammaproteobacteria	Moraxella osloensis	1	0	K50
2841427037	2841423562	Bacteria	Proteobacteria	Gammaproteobacteria	Marinobacter sp. Arc7-DN-1	1	0	K50
2841425997	2841423562	Bacteria	Proteobacteria	Gammaproteobacteria	Marinobacter sp. Arc7-DN-1	1	0	K50
2842330812	2842324504	Bacteria	Proteobacteria	Betaproteobacteria	Paraburkholderia fungorum	2	0	K50
2842329901	2842324504	Bacteria	Proteobacteria	Betaproteobacteria	Paraburkholderia fungorum	2	0	K50
2842331891	2842324504	Bacteria	Proteobacteria	Betaproteobacteria	Paraburkholderia fungorum	2	0	K50
2842330800	2842324504	Bacteria	Proteobacteria	Betaproteobacteria	Paraburkholderia fungorum	2	0	K50
2842330808	2842324504	Bacteria	Proteobacteria	Betaproteobacteria	Paraburkholderia fungorum	2	0	K50
2842354248	2842348783	Bacteria	Proteobacteria	Betaproteobacteria	Paraburkholderia fungorum	2	0	K50
2842354633	2842348783	Bacteria	Proteobacteria	Betaproteobacteria	Paraburkholderia fungorum	2	0	K50
2842353737	2842348783	Bacteria	Proteobacteria	Betaproteobacteria	Paraburkholderia fungorum	2	0	K50
2842354236	2842348783	Bacteria	Proteobacteria	Betaproteobacteria	Paraburkholderia fungorum	2	0	K50
2842354244	2842348783	Bacteria	Proteobacteria	Betaproteobacteria	Paraburkholderia fungorum	2	0	K50
2842460082	2842454564	Bacteria	Proteobacteria	Betaproteobacteria	Paraburkholderia fungorum	1	0	K50
2842973082	2842970183	Bacteria	Proteobacteria	Gammaproteobacteria	Pluralibacter gergoviae	1	0	K50
2842974125	2842970183	Bacteria	Proteobacteria	Gammaproteobacteria	Pluralibacter gergoviae	1	0	K50
2843913465	2843909154	Bacteria	Proteobacteria	Gammaproteobacteria	Cronobacter sakazakii	2	0	K50
2843913681	2843909154	Bacteria	Proteobacteria	Gammaproteobacteria	Cronobacter sakazakii	2	0	K50
2843909741	2843909154	Bacteria	Proteobacteria	Gammaproteobacteria	Cronobacter sakazakii	2	0	K50
2843974459	2843969098	Bacteria	Proteobacteria	Gammaproteobacteria	Citrobacter freundii	1	0	K50
2843974589	2843969098	Bacteria	Proteobacteria	Gammaproteobacteria	Citrobacter freundii	1	0	K50
2844064630	2844059735	Bacteria	Proteobacteria	Gammaproteobacteria	Aeromonas hydrophila	1	0	K50
2844113642	2844110416	Bacteria	Proteobacteria	Betaproteobacteria	Herbaspirillum sp. VT-16-41	1	0	K50
2844263552	2844259987	Bacteria	Proteobacteria	Gammaproteobacteria	Marinobacter sp. PWS21	1	0	K50
2844302674	2844301416	Bacteria	Proteobacteria	Betaproteobacteria	Acidovorax cavernicola	1	0	K50
2846786363	2846780681	Bacteria	Proteobacteria	Alphaproteobacteria	Agrobacterium tumefaciens	2	0	K50
2847530838	2847528547	Bacteria	Proteobacteria	Gammaproteobacteria	Stenotrophomonas maltophilia	1	0	K50
2847530826	2847528547	Bacteria	Proteobacteria	Gammaproteobacteria	Stenotrophomonas maltophilia	1	0	K50
2847828517	2847827230	Bacteria	Proteobacteria	Gammaproteobacteria	Aeromonas caviae	1	0	K50
2847850323	2847845980	Bacteria	Proteobacteria	Gammaproteobacteria	Aeromonas hydrophila	1	0	K50
2849012772	2849008052	Bacteria	Proteobacteria	Gammaproteobacteria	Shewanella algae	1	0	K50
2850577967	2850576466	Bacteria	Proteobacteria	Gammaproteobacteria	Salmonella enterica	1	0	K50
2850614732	2850609361	Bacteria	Proteobacteria	Alphaproteobacteria	Agrobacterium tumefaciens	3	0	K50
2850614196	2850609361	Bacteria	Proteobacteria	Alphaproteobacteria	Agrobacterium tumefaciens	3	0	K50
2851003273	2850998136	Bacteria	Proteobacteria	Gammaproteobacteria	Citrobacter freundii	1	0	K50
2851118060	2851114255	Bacteria	Proteobacteria	Gammaproteobacteria	Serratia marcescens	1	0	K50
2851118026	2851114255	Bacteria	Proteobacteria	Gammaproteobacteria	Serratia marcescens	1	0	K50
2851281860	2851277247	Bacteria	Proteobacteria	Gammaproteobacteria	Aeromonas hydrophila	1	0	K50
2851279303	2851277247	Bacteria	Proteobacteria	Gammaproteobacteria	Aeromonas hydrophila	1	0	K50
2851437239	2851431590	Bacteria	Proteobacteria	Gammaproteobacteria	Klebsiella pneumoniae	1	0	K50
2851436988	2851431590	Bacteria	Proteobacteria	Gammaproteobacteria	Klebsiella pneumoniae	1	0	K50
2851436963	2851431590	Bacteria	Proteobacteria	Gammaproteobacteria	Klebsiella pneumoniae	1	0	K50
2851442987	2851437328	Bacteria	Proteobacteria	Gammaproteobacteria	Klebsiella pneumoniae	1	0	K50
2851442736	2851437328	Bacteria	Proteobacteria	Gammaproteobacteria	Klebsiella pneumoniae	1	0	K50
2851442711	2851437328	Bacteria	Proteobacteria	Gammaproteobacteria	Klebsiella pneumoniae	1	0	K50
2852070711	2852067712	Bacteria	Proteobacteria	Gammaproteobacteria	Edwardsiella piscicida	1	0	K50
2852468466	2852464720	Bacteria	Proteobacteria	Gammaproteobacteria	Aeromonas caviae	1	0	K50
2852477930	2852473627	Bacteria	Proteobacteria	Gammaproteobacteria	Aeromonas caviae	1	0	K50
2856163342	2856162434	Bacteria	Proteobacteria	Gammaproteobacteria	Halomonas sp. CSM-2	1	0	K50
2858335651	2858333323	Bacteria	Proteobacteria	Gammaproteobacteria	Proteus mirabilis	1	0	K50
2859675807	2859671954	Bacteria	Proteobacteria	Gammaproteobacteria	Enterobacter cloacae	1	0	K50
2859675775	2859671954	Bacteria	Proteobacteria	Gammaproteobacteria	Enterobacter cloacae	1	0	K50
2860479542	2860472259	Bacteria	Proteobacteria	Betaproteobacteria	Burkholderia sp. IDO3	1	0	K50
2860595533	2860589870	Bacteria	Proteobacteria	Gammaproteobacteria	Klebsiella pneumoniae	1	0	K50
2860595281	2860589870	Bacteria	Proteobacteria	Gammaproteobacteria	Klebsiella pneumoniae	1	0	K50
2860595256	2860589870	Bacteria	Proteobacteria	Gammaproteobacteria	Klebsiella pneumoniae	1	0	K50
2869866565	2869861177	Bacteria	Proteobacteria	Gammaproteobacteria	Enterobacter cloacae	2	0	K50
2870236367	2870230914	Bacteria	Proteobacteria	Gammaproteobacteria	Klebsiella pneumoniae	1	0	K50
2870236337	2870230914	Bacteria	Proteobacteria	Gammaproteobacteria	Klebsiella pneumoniae	1	0	K50
2870322653	2870319472	Bacteria	Proteobacteria	Gammaproteobacteria	Pseudomonas aeruginosa	1	0	K50
2870320802	2870319472	Bacteria	Proteobacteria	Gammaproteobacteria	Pseudomonas aeruginosa	1	0	K50
2870334705	2870331525	Bacteria	Proteobacteria	Gammaproteobacteria	Pseudomonas aeruginosa	1	0	K50
2870332856	2870331525	Bacteria	Proteobacteria	Gammaproteobacteria	Pseudomonas aeruginosa	1	0	K50
637953803	637000053	Bacteria	Proteobacteria	Betaproteobacteria	Paraburkholderia xenovorans	0	0	K50
637606179	637000136	Bacteria	Proteobacteria	Gammaproteobacteria	Idiomarina loihiensis	0	0	K50
637170518	637000166	Bacteria	Proteobacteria	Gammaproteobacteria	Methylococcus capsulatus	0	0	K50
637739236	637000194	Bacteria	Proteobacteria	Gammaproteobacteria	Nitrosococcus oceani	0	0	K50
637427210	637000195	Bacteria	Proteobacteria	Betaproteobacteria	Nitrosomonas europaea	0	0	K50
638131544	637000196	Bacteria	Proteobacteria	Betaproteobacteria	Nitrosomonas eutropha	0	0	K50
638127680	637000196	Bacteria	Proteobacteria	Betaproteobacteria	Nitrosomonas eutropha	0	0	K50
638130279	637000196	Bacteria	Proteobacteria	Betaproteobacteria	Nitrosomonas eutropha	0	0	K50
637941898	637000208	Bacteria	Proteobacteria	Betaproteobacteria	Polaromonas sp. JS666	0	0	K50
637689353	637000229	Bacteria	Proteobacteria	Betaproteobacteria	Cupriavidus pinatubonensis	0	0	K50
637975209	637000230	Bacteria	Proteobacteria	Betaproteobacteria	Cupriavidus metallidurans	0	0	K50
637975200	637000230	Bacteria	Proteobacteria	Betaproteobacteria	Cupriavidus metallidurans	0	0	K50
637638650	637000251	Bacteria	Proteobacteria	Gammaproteobacteria	Salmonella enterica	0	0	K50
637254356	637000254	Bacteria	Proteobacteria	Gammaproteobacteria	Salmonella enterica	0	0	K50
637254303	637000254	Bacteria	Proteobacteria	Gammaproteobacteria	Salmonella enterica	0	0	K50
637710026	637000324	Bacteria	Proteobacteria	Betaproteobacteria	Thiobacillus denitrificans	0	0	K50
639323786	639279310	Bacteria	Proteobacteria	Gammaproteobacteria	Pseudomonas aeruginosa	0	0	K50
639838412	639633003	Bacteria	Proteobacteria	Betaproteobacteria	Acidovorax sp. JS42	0	0	K50
639720668	639633058	Bacteria	Proteobacteria	Gammaproteobacteria	Shewanella sp. ANA-3	0	0	K50
639720700	639633058	Bacteria	Proteobacteria	Gammaproteobacteria	Shewanella sp. ANA-3	0	0	K50
639817300	639633059	Bacteria	Proteobacteria	Gammaproteobacteria	Shewanella sp. W3-18-1	0	0	K50
640802142	640753032	Bacteria	Proteobacteria	Gammaproteobacteria	Klebsiella pneumoniae	0	0	K50
640809158	640753042	Bacteria	Proteobacteria	Gammaproteobacteria	Pseudomonas aeruginosa	0	0	K50
640809144	640753042	Bacteria	Proteobacteria	Gammaproteobacteria	Pseudomonas aeruginosa	0	0	K50
641145588	640963027	Bacteria	Proteobacteria	Gammaproteobacteria	Marinobacter algicola	0	0	K50
641122691	640963038	Bacteria	Proteobacteria	Gammaproteobacteria	Vibrio mediterranei	0	0	K50
641122577	640963038	Bacteria	Proteobacteria	Gammaproteobacteria	Vibrio mediterranei	0	0	K50
641120886	640963038	Bacteria	Proteobacteria	Gammaproteobacteria	Vibrio mediterranei	0	0	K50
641295546	641228489	Bacteria	Proteobacteria	Betaproteobacteria	Delftia acidovorans	0	0	K50
641592247	641522602	Bacteria	Proteobacteria	Gammaproteobacteria	Acinetobacter baumannii	0	0	K50
641526947	641522605	Bacteria	Proteobacteria	Gammaproteobacteria	Aeromonas salmonicida	0	0	K50
642789970	642555101	Bacteria	Proteobacteria	Acidithiobacillia	Acidithiobacillus ferrooxidans	0	0	K50
642745093	642555159	Bacteria	Proteobacteria	Gammaproteobacteria	Salmonella enterica	0	0	K50
643530839	643348501	Bacteria	Proteobacteria	Acidithiobacillia	Acidithiobacillus ferrooxidans	0	0	K50
643431701	643348502	Bacteria	Proteobacteria	Gammaproteobacteria	Acinetobacter baumannii	0	0	K50
643655450	643348541	Bacteria	Proteobacteria	Betaproteobacteria	Acidovorax ebreus	0	0	K50
643544453	643348568	Bacteria	Proteobacteria	Gammaproteobacteria	Pseudomonas aeruginosa	0	0	K50
643876817	643692013	Bacteria	Proteobacteria	Betaproteobacteria	Burkholderia glumae	0	0	K50
644988883	644736377	Bacteria	Proteobacteria	Gammaproteobacteria	Kangiella koreensis	0	0	K50
645558587	645058786	Bacteria	Proteobacteria	Betaproteobacteria	Acidovorax delafieldii	0	0	K50
645104124	645058871	Bacteria	Proteobacteria	Betaproteobacteria	Comamonas testosteroni	0	0	K50
646305308	646206269	Bacteria	Proteobacteria	Gammaproteobacteria	Acinetobacter junii	0	0	K50
646357643	646311924	Bacteria	Proteobacteria	Gammaproteobacteria	Escherichia coli	0	0	K50
646383599	646311935	Bacteria	Proteobacteria	Gammaproteobacteria	Halothiobacillus neapolitanus	0	0	K50
646763658	646564529	Bacteria	Proteobacteria	Gammaproteobacteria	Enterobacter cloacae	0	0	K50
646775438	646564529	Bacteria	Proteobacteria	Gammaproteobacteria	Enterobacter cloacae	0	0	K50
646763843	646564529	Bacteria	Proteobacteria	Gammaproteobacteria	Enterobacter cloacae	0	0	K50
646692285	646564556	Bacteria	Proteobacteria	Gammaproteobacteria	Nitrosococcus halophilus	0	0	K50
646801199	646564585	Bacteria	Proteobacteria	Betaproteobacteria	Thiomonas intermedia	0	0	K50
646999155	646862322	Bacteria	Proteobacteria	Gammaproteobacteria	Escherichia coli	0	0	K50
647115131	647000204	Bacteria	Proteobacteria	Gammaproteobacteria	Acinetobacter baumannii	0	0	K50
647833911	647533101	Bacteria	Proteobacteria	Gammaproteobacteria	Acinetobacter baumannii	0	0	K50
647963405	647533161	Bacteria	Proteobacteria	Gammaproteobacteria	Escherichia coli	0	0	K50
647688024	647533183	Bacteria	Proteobacteria	Gammaproteobacteria	Methylophaga thiooxydans	0	0	K50
647628249	647533188	Bacteria	Proteobacteria	Gammaproteobacteria	Nitrosococcus oceani	0	0	K50
647604777	647533248	Bacteria	Proteobacteria	Gammaproteobacteria	gamma proteobacterium HTCC5015	0	0	K50
648149388	648028028	Bacteria	Proteobacteria	Betaproteobacteria	Gallionella capsiferriformans	0	0	K50
648621602	648276631	Bacteria	Proteobacteria	Betaproteobacteria	Comamonas testosteroni	0	0	K50
648380055	648276643	Bacteria	Proteobacteria	Gammaproteobacteria	Escherichia coli	0	0	K50
648650006	648276653	Bacteria	Proteobacteria	Gammaproteobacteria	Escherichia coli	0	0	K50
648593835	648276659	Bacteria	Proteobacteria	Gammaproteobacteria	Escherichia coli	0	0	K50
648520021	648276660	Bacteria	Proteobacteria	Gammaproteobacteria	Escherichia coli	0	0	K50
648572372	648276665	Bacteria	Proteobacteria	Gammaproteobacteria	Escherichia coli	0	0	K50
648525806	648276666	Bacteria	Proteobacteria	Gammaproteobacteria	Escherichia coli	0	0	K50
649711710	649633001	Bacteria	Proteobacteria	Betaproteobacteria	Achromobacter xylosoxidans	0	0	K50
649856724	649633004	Bacteria	Proteobacteria	Betaproteobacteria	Alicycliphilus denitrificans	0	0	K50
649859381	649633004	Bacteria	Proteobacteria	Betaproteobacteria	Alicycliphilus denitrificans	0	0	K50
650201446	649989990	Bacteria	Proteobacteria	Gammaproteobacteria	Pseudomonas aeruginosa	0	0	K50
650023188	649989994	Bacteria	Proteobacteria	Betaproteobacteria	Ralstonia pickettii	0	0	K50
650404555	650377901	Bacteria	Proteobacteria	Gammaproteobacteria	Acinetobacter baumannii	0	0	K50
650403295	650377933	Bacteria	Proteobacteria	Gammaproteobacteria	Escherichia coli	0	0	K50
650409351	650377991	Bacteria	Proteobacteria	Gammaproteobacteria	Marinobacter adhaerens	0	0	K50
650738141	650716002	Bacteria	Proteobacteria	Alphaproteobacteria	Acidiphilium multivorum	0	0	K50
650802959	650716008	Bacteria	Proteobacteria	Betaproteobacteria	Alicycliphilus denitrificans	0	0	K50
650801552	650716008	Bacteria	Proteobacteria	Betaproteobacteria	Alicycliphilus denitrificans	0	0	K50
650839492	650716040	Bacteria	Proteobacteria	Gammaproteobacteria	Glaciecola sp. 4H-3-7+YE-5	0	0	K50
650752700	650716066	Bacteria	Proteobacteria	Betaproteobacteria	Nitrosomonas sp. AL212	0	0	K50
651010135	650716076	Bacteria	Proteobacteria	Gammaproteobacteria	Pseudomonas putida	0	0	K50
651019362	650716077	Bacteria	Proteobacteria	Gammaproteobacteria	Pseudomonas stutzeri	0	0	K50
650823041	650716078	Bacteria	Proteobacteria	Betaproteobacteria	Pusillimonas sp. T7-7	0	0	K50
651243243	651053023	Bacteria	Proteobacteria	Gammaproteobacteria	Escherichia coli	0	0	K50
651065809	651053064	Bacteria	Proteobacteria	Gammaproteobacteria	Salmonella enterica	0	0	K50
651257929	651053077	Bacteria	Proteobacteria	Betaproteobacteria	Thiomonas arsenitoxydans	0	0	K50
651256702	651053077	Bacteria	Proteobacteria	Betaproteobacteria	Thiomonas arsenitoxydans	0	0	K50
651664364	651324003	Bacteria	Proteobacteria	Alphaproteobacteria	Acidiphilium sp. PM	0	0	K50
651547537	651324045	Bacteria	Proteobacteria	Gammaproteobacteria	Klebsiella sp. MS 92-3	0	0	K50
651588583	651324073	Bacteria	Proteobacteria	Betaproteobacteria	Methyloversatilis universalis	0	0	K50
2264882369	2264867013	Bacteria	Proteobacteria	Zetaproteobacteria	zeta proteobacterium SCGC AB-133-G06	0	0	K50
2501811881	2501799902	Bacteria	Proteobacteria	Gammaproteobacteria	Pseudomonas aeruginosa	0	0	K50
2501848997	2501846300	Bacteria	Proteobacteria	Gammaproteobacteria	Pseudomonas aeruginosa	0	0	K50
2502675025	2502545037	Bacteria	Proteobacteria	Gammaproteobacteria	Halomonas sp. HTNK1	0	0	K50
2502834356	2502790010	Bacteria	Proteobacteria	Gammaproteobacteria	Pseudomonas aeruginosa	0	0	K50
2503164658	2503128008	Bacteria	Proteobacteria	Betaproteobacteria	Sphaerotilus natans	0	0	K50
2504725648	2504643025	Bacteria	Proteobacteria	Gammaproteobacteria	Acinetobacter baumannii	0	0	K50
2504736288	2504643027	Bacteria	Proteobacteria	Gammaproteobacteria	Acinetobacter baumannii	0	0	K50
2505178064	2505119014	Bacteria	Proteobacteria	Gammaproteobacteria	Pseudoalteromonas sp. 2ta6	0	0	K50
2506521383	2506520000	Bacteria	Proteobacteria	Gammaproteobacteria	Stenotrophomonas maltophilia	0	0	K50
2506667198	2506520023	Bacteria	Proteobacteria	Betaproteobacteria	Dechloromonas agitata	0	0	K50
2506665691	2506520023	Bacteria	Proteobacteria	Betaproteobacteria	Dechloromonas agitata	0	0	K50
2506722021	2506520041	Bacteria	Proteobacteria	Gammaproteobacteria	Rhodanobacter denitrificans	0	0	K50
2506720330	2506520041	Bacteria	Proteobacteria	Gammaproteobacteria	Rhodanobacter denitrificans	0	0	K50
2506720308	2506520041	Bacteria	Proteobacteria	Gammaproteobacteria	Rhodanobacter denitrificans	0	0	K50
2506720085	2506520041	Bacteria	Proteobacteria	Gammaproteobacteria	Rhodanobacter denitrificans	0	0	K50
2507372924	2507262021	Bacteria	Proteobacteria	Gammaproteobacteria	Pseudomonas aeruginosa	0	0	K50
2507377350	2507262022	Bacteria	Proteobacteria	Gammaproteobacteria	Pseudomonas aeruginosa	0	0	K50
2507376273	2507262022	Bacteria	Proteobacteria	Gammaproteobacteria	Pseudomonas aeruginosa	0	0	K50
2507390771	2507262024	Bacteria	Proteobacteria	Gammaproteobacteria	Pseudomonas aeruginosa	0	0	K50
2508505133	2508501000	Bacteria	Proteobacteria	Betaproteobacteria	Dechlorobacter hydrogenophilus	0	0	K50
2508712035	2508501046	Bacteria	Proteobacteria	Betaproteobacteria	Azospira oryzae	0	0	K50
2510320997	2510065060	Bacteria	Proteobacteria	Gammaproteobacteria	Rhodanobacter sp. OR92	0	0	K50
2510320809	2510065060	Bacteria	Proteobacteria	Gammaproteobacteria	Rhodanobacter sp. OR92	0	0	K50
2510413270	2510065087	Bacteria	Proteobacteria	Gammaproteobacteria	Rhodanobacter sp. OR87	0	0	K50
2510415462	2510065087	Bacteria	Proteobacteria	Gammaproteobacteria	Rhodanobacter sp. OR87	0	0	K50
2510444758	2510436001	Bacteria	Proteobacteria	Acidithiobacillia	Acidithiobacillus ferrivorans	0	0	K50
2510443231	2510436001	Bacteria	Proteobacteria	Acidithiobacillia	Acidithiobacillus ferrivorans	0	0	K50
2510453127	2510436004	Bacteria	Proteobacteria	Gammaproteobacteria	Shewanella putrefaciens	0	0	K50
2510594279	2510461026	Bacteria	Proteobacteria	Gammaproteobacteria	Pseudomonas aeruginosa	0	0	K50
2510601899	2510461027	Bacteria	Proteobacteria	Gammaproteobacteria	Pseudomonas aeruginosa	0	0	K50
2510599839	2510461027	Bacteria	Proteobacteria	Gammaproteobacteria	Pseudomonas aeruginosa	0	0	K50
2510659611	2510461035	Bacteria	Proteobacteria	Gammaproteobacteria	Pseudomonas aeruginosa	0	0	K50
2510656791	2510461035	Bacteria	Proteobacteria	Gammaproteobacteria	Pseudomonas aeruginosa	0	0	K50
2510667501	2510461036	Bacteria	Proteobacteria	Gammaproteobacteria	Pseudomonas aeruginosa	0	0	K50
2510788149	2510461056	Bacteria	Proteobacteria	Acidithiobacillia	Acidithiobacillus thiooxidans	0	0	K50
2511855866	2511231165	Bacteria	Proteobacteria	Gammaproteobacteria	Pseudomonas aeruginosa	0	0	K50
2511974991	2511231199	Bacteria	Proteobacteria	Gammaproteobacteria	Klebsiella pneumoniae	0	0	K50
2513774501	2513237112	Bacteria	Proteobacteria	Betaproteobacteria	Massilia alkalitolerans	0	0	K50
2513981178	2513237155	Bacteria	Proteobacteria	Gammaproteobacteria	Sedimenticola selenatireducens	0	0	K50
2513978936	2513237155	Bacteria	Proteobacteria	Gammaproteobacteria	Sedimenticola selenatireducens	0	0	K50
2514113299	2513237183	Bacteria	Proteobacteria	Gammaproteobacteria	Stenotrophomonas maltophilia	0	0	K50
2514289847	2513237266	Bacteria	Proteobacteria	Gammaproteobacteria	Citrobacter portucalensis	0	0	K50
2514530672	2513237334	Bacteria	Proteobacteria	Betaproteobacteria	unclassified	0	0	K50
2514530398	2513237334	Bacteria	Proteobacteria	Betaproteobacteria	unclassified	0	0	K50
2514527919	2513237334	Bacteria	Proteobacteria	Betaproteobacteria	unclassified	0	0	K50
2514605603	2513237355	Bacteria	Proteobacteria	Gammaproteobacteria	Alishewanella jeotgali	0	0	K50
2515087618	2515075002	Bacteria	Proteobacteria	Gammaproteobacteria	unclassified	0	0	K50
2515471640	2515154082	Bacteria	Proteobacteria	Gammaproteobacteria	Marinobacter lipolyticus	0	0	K50
2515850006	2515154154	Bacteria	Proteobacteria	Betaproteobacteria	Oligella ureolytica	0	0	K50
2516130811	2515154210	Bacteria	Proteobacteria	Betaproteobacteria	Methyloversatilis universalis	0	0	K50
2516135144	2515154212	Bacteria	Proteobacteria	Gammaproteobacteria	Kangiella aquimarina	0	0	K50
2516137159	2515154213	Bacteria	Proteobacteria	Betaproteobacteria	Methyloversatilis universalis	0	0	K50
2516190330	2516143012	Bacteria	Proteobacteria	Gammaproteobacteria	Methylomonas sp. 11b	0	0	K50
2516325102	2516143071	Bacteria	Proteobacteria	Gammaproteobacteria	Escherichia coli	0	0	K50
2516412827	2516143111	Bacteria	Proteobacteria	Betaproteobacteria	Achromobacter piechaudii	0	0	K50
2516827861	2516653031	Bacteria	Proteobacteria	Gammaproteobacteria	Pseudomonas stutzeri	0	0	K50
2517141593	2517093011	Bacteria	Proteobacteria	Alphaproteobacteria	Methylosinus sp. LW3	0	0	K50
2517353869	2517287017	Bacteria	Proteobacteria	Betaproteobacteria	Methyloversatilis discipulorum	0	0	K50
2517378480	2517287022	Bacteria	Proteobacteria	Betaproteobacteria	Methylotenera mobilis	0	0	K50
2517378268	2517287022	Bacteria	Proteobacteria	Betaproteobacteria	Methylotenera mobilis	0	0	K50
2517404838	2517287028	Bacteria	Proteobacteria	Alphaproteobacteria	Methylocystis rosea	0	0	K50
2517554562	2517487019	Bacteria	Proteobacteria	Gammaproteobacteria	Methylosarcina fibrata	0	0	K50
2518132397	2517572208	Bacteria	Proteobacteria	Alphaproteobacteria	Methylocystis sp. ATCC 49242	0	0	K50
2518403867	2518285537	Bacteria	Proteobacteria	Gammaproteobacteria	Thioalkalivibrio sulfidiphilus	0	0	K50
2518837595	2518645559	Bacteria	Proteobacteria	Gammaproteobacteria	Escherichia coli	0	0	K50
2518864014	2518645571	Bacteria	Proteobacteria	Gammaproteobacteria	Pseudomonas putida	0	0	K50
2518886541	2518645575	Bacteria	Proteobacteria	Gammaproteobacteria	Marinobacter sp. BSs20148	0	0	K50
2518920982	2518645585	Bacteria	Proteobacteria	Betaproteobacteria	Aromatoleum toluclasticum	0	0	K50
2518922431	2518645585	Bacteria	Proteobacteria	Betaproteobacteria	Aromatoleum toluclasticum	0	0	K50
2519031696	2518645611	Bacteria	Proteobacteria	Gammaproteobacteria	Halomonas lutea	0	0	K50
2519288009	2519103053	Bacteria	Proteobacteria	Gammaproteobacteria	Klebsiella pneumoniae	0	0	K50
2519293211	2519103054	Bacteria	Proteobacteria	Gammaproteobacteria	Klebsiella pneumoniae	0	0	K50
2519299130	2519103055	Bacteria	Proteobacteria	Gammaproteobacteria	Klebsiella pneumoniae	0	0	K50
2519304814	2519103056	Bacteria	Proteobacteria	Gammaproteobacteria	Klebsiella pneumoniae	0	0	K50
2519310555	2519103057	Bacteria	Proteobacteria	Gammaproteobacteria	Klebsiella pneumoniae	0	0	K50
2519383269	2519103076	Bacteria	Proteobacteria	Gammaproteobacteria	Klebsiella pneumoniae	0	0	K50
2519389199	2519103077	Bacteria	Proteobacteria	Gammaproteobacteria	Klebsiella pneumoniae	0	0	K50
2519451756	2519103093	Bacteria	Proteobacteria	Gammaproteobacteria	Pseudomonas aeruginosa	0	0	K50
2519490489	2519103105	Bacteria	Proteobacteria	Alphaproteobacteria	Tistrella mobilis	0	0	K50
2519596116	2519103132	Bacteria	Proteobacteria	Gammaproteobacteria	Klebsiella pneumoniae	0	0	K50
2519702810	2519103155	Bacteria	Proteobacteria	Gammaproteobacteria	Klebsiella pneumoniae	0	0	K50
2519708636	2519103156	Bacteria	Proteobacteria	Gammaproteobacteria	Klebsiella pneumoniae	0	0	K50
2519714598	2519103157	Bacteria	Proteobacteria	Gammaproteobacteria	Klebsiella pneumoniae	0	0	K50
2519720353	2519103158	Bacteria	Proteobacteria	Gammaproteobacteria	Klebsiella pneumoniae	0	0	K50
2520054929	2519899535	Bacteria	Proteobacteria	Betaproteobacteria	Acidovorax sp. KKS102	0	0	K50
2520136378	2519899562	Bacteria	Proteobacteria	Gammaproteobacteria	Escherichia coli	0	0	K50
2520204462	2519899579	Bacteria	Proteobacteria	Gammaproteobacteria	Stenotrophomonas maltophilia	0	0	K50
2520211311	2519899580	Bacteria	Proteobacteria	Gammaproteobacteria	Acinetobacter nosocomialis	0	0	K50
2520838237	2519899742	Bacteria	Proteobacteria	Gammaproteobacteria	Escherichia coli	0	0	K50
2520907238	2519899763	Bacteria	Proteobacteria	Gammaproteobacteria	Pseudomonas sp. Chol1	0	0	K50
2520963163	2519899779	Bacteria	Proteobacteria	Gammaproteobacteria	Escherichia coli	0	0	K50
2520994565	2519899785	Bacteria	Proteobacteria	Gammaproteobacteria	Pseudomonas aeruginosa	0	0	K50
2521530656	2521172580	Bacteria	Proteobacteria	Gammaproteobacteria	Escherichia coli	0	0	K50
2521554000	2521172589	Bacteria	Proteobacteria	Gammaproteobacteria	Escherichia coli	0	0	K50
2521558337	2521172590	Bacteria	Proteobacteria	Betaproteobacteria	Herbaspirillum sp. GW103	0	0	K50
2521941837	2521172685	Bacteria	Proteobacteria	Gammaproteobacteria	Alteromonas mediterranea	0	0	K50
2522035212	2521172712	Bacteria	Proteobacteria	Gammaproteobacteria	Pseudomonas putida	0	0	K50
2522029748	2521172712	Bacteria	Proteobacteria	Gammaproteobacteria	Pseudomonas putida	0	0	K50
2522065339	2521172725	Bacteria	Proteobacteria	Gammaproteobacteria	Vibrio cholerae	0	0	K50
2522284914	2522125080	Bacteria	Proteobacteria	Betaproteobacteria	Ralstonia pickettii	0	0	K50
2522719535	2522572039	Bacteria	Proteobacteria	Gammaproteobacteria	unclassified	0	0	K50
2522994257	2522572127	Bacteria	Proteobacteria	Gammaproteobacteria	Thiomicrorhabdus arctica	0	0	K50
2523132658	2522572165	Bacteria	Proteobacteria	Gammaproteobacteria	Escherichia coli	0	0	K50
2523585408	2523533510	Bacteria	Proteobacteria	Gammaproteobacteria	Escherichia coli	0	0	K50
2523599855	2523533513	Bacteria	Proteobacteria	Gammaproteobacteria	Escherichia coli	0	0	K50
2523603853	2523533514	Bacteria	Proteobacteria	Gammaproteobacteria	Escherichia coli	0	0	K50
2523610502	2523533515	Bacteria	Proteobacteria	Gammaproteobacteria	Escherichia coli	0	0	K50
2523616282	2523533516	Bacteria	Proteobacteria	Gammaproteobacteria	Escherichia coli	0	0	K50
2523630718	2523533521	Bacteria	Proteobacteria	Betaproteobacteria	Ralstonia sp. AU12-08	0	0	K50
2523653550	2523533526	Bacteria	Proteobacteria	Betaproteobacteria	Thiomonas sp. FB-6	0	0	K50
2523729153	2523533544	Bacteria	Proteobacteria	Gammaproteobacteria	Thermomonas fusca	0	0	K50
2523778906	2523533559	Bacteria	Proteobacteria	Gammaproteobacteria	Haliea salexigens	0	0	K50
2523782008	2523533559	Bacteria	Proteobacteria	Gammaproteobacteria	Haliea salexigens	0	0	K50
2523784066	2523533560	Bacteria	Proteobacteria	Gammaproteobacteria	Pseudomonas azotifigens	0	0	K50
2523942259	2523533611	Bacteria	Proteobacteria	Betaproteobacteria	Ottowia thiooxydans	0	0	K50
2524134143	2524023073	Bacteria	Proteobacteria	Gammaproteobacteria	Shewanella putrefaciens	0	0	K50
2524202989	2524023134	Bacteria	Proteobacteria	Gammaproteobacteria	Shewanella frigidimarina	0	0	K50
2524949709	2524614562	Bacteria	Proteobacteria	Gammaproteobacteria	Halomonas anticariensis	0	0	K50
2525294001	2524614657	Bacteria	Proteobacteria	Gammaproteobacteria	Methylohalobius crimeensis	0	0	K50
2525572647	2524614733	Bacteria	Proteobacteria	Gammaproteobacteria	Spongiibacter tropicus	0	0	K50
2525594800	2524614738	Bacteria	Proteobacteria	Gammaproteobacteria	Pseudomonas aeruginosa	0	0	K50
2525611957	2524614741	Bacteria	Proteobacteria	Gammaproteobacteria	Stenotrophomonas maltophilia	0	0	K50
2525743991	2524614767	Bacteria	Proteobacteria	Gammaproteobacteria	Methylococcus capsulatus	0	0	K50
2526280931	2526164533	Bacteria	Proteobacteria	Gammaproteobacteria	Halomonas halocynthiae	0	0	K50
2526377283	2526164561	Bacteria	Proteobacteria	Gammaproteobacteria	Aeromonas sp. ZOR0002	0	0	K50
2526611897	2526164612	Bacteria	Proteobacteria	Gammaproteobacteria	Escherichia coli	0	0	K50
2526703487	2526164630	Bacteria	Proteobacteria	Gammaproteobacteria	Escherichia coli	0	0	K50
2526715773	2526164633	Bacteria	Proteobacteria	Gammaproteobacteria	Escherichia coli	0	0	K50
2526795252	2526164653	Bacteria	Proteobacteria	Gammaproteobacteria	Escherichia coli	0	0	K50
2526995785	2526164692	Bacteria	Proteobacteria	Gammaproteobacteria	Escherichia coli	0	0	K50
2527247590	2526164764	Bacteria	Proteobacteria	Betaproteobacteria	Acidovorax sp. JHL-9	0	0	K50
2527246963	2526164764	Bacteria	Proteobacteria	Betaproteobacteria	Acidovorax sp. JHL-9	0	0	K50
2528589582	2528311092	Bacteria	Proteobacteria	Gammaproteobacteria	Psychromonas arctica	0	0	K50
2528880851	2528768035	Bacteria	Proteobacteria	Betaproteobacteria	beta proteobacterium JGI 0001001-A11	0	0	K50
2528944012	2528768092	Bacteria	Proteobacteria	Betaproteobacteria	Ralstonia sp. JGI 0001001-B07	0	0	K50
2529694369	2529292718	Bacteria	Proteobacteria	Gammaproteobacteria	Escherichia coli	0	0	K50
2529697540	2529292719	Bacteria	Proteobacteria	Gammaproteobacteria	Escherichia coli	0	0	K50
2529745137	2529292729	Bacteria	Proteobacteria	Gammaproteobacteria	Escherichia coli	0	0	K50
2529775422	2529292735	Bacteria	Proteobacteria	Gammaproteobacteria	Escherichia coli	0	0	K50
2529797002	2529292740	Bacteria	Proteobacteria	Gammaproteobacteria	Klebsiella pneumoniae	0	0	K50
2529894778	2529292760	Bacteria	Proteobacteria	Gammaproteobacteria	Klebsiella pneumoniae	0	0	K50
2529900877	2529292761	Bacteria	Proteobacteria	Gammaproteobacteria	Klebsiella pneumoniae	0	0	K50
2529906441	2529292762	Bacteria	Proteobacteria	Gammaproteobacteria	Klebsiella pneumoniae	0	0	K50
2529911635	2529292763	Bacteria	Proteobacteria	Gammaproteobacteria	Klebsiella pneumoniae	0	0	K50
2529917386	2529292764	Bacteria	Proteobacteria	Gammaproteobacteria	Klebsiella pneumoniae	0	0	K50
2530072579	2529292809	Bacteria	Proteobacteria	Gammaproteobacteria	Paraglaciecola agarilytica	0	0	K50
2530071031	2529292809	Bacteria	Proteobacteria	Gammaproteobacteria	Paraglaciecola agarilytica	0	0	K50
2530077653	2529292810	Bacteria	Proteobacteria	Gammaproteobacteria	Paraglaciecola chathamensis	0	0	K50
2530112594	2529292822	Bacteria	Proteobacteria	Gammaproteobacteria	Vibrio cholerae	0	0	K50
2530119317	2529292823	Bacteria	Proteobacteria	Gammaproteobacteria	Vibrio cholerae	0	0	K50
2530309454	2529292868	Bacteria	Proteobacteria	Gammaproteobacteria	Klebsiella pneumoniae	0	0	K50
2530400944	2529292890	Bacteria	Proteobacteria	Gammaproteobacteria	Escherichia coli	0	0	K50
2530492656	2529292912	Bacteria	Proteobacteria	Gammaproteobacteria	Escherichia coli	0	0	K50
2530513229	2529292917	Bacteria	Proteobacteria	Gammaproteobacteria	Aeromonas dhakensis	0	0	K50
2530598277	2529292938	Bacteria	Proteobacteria	Gammaproteobacteria	Salmonella enterica	0	0	K50
2530790304	2529292992	Bacteria	Proteobacteria	Betaproteobacteria	Comamonas testosteroni	0	0	K50
2530810465	2529292997	Bacteria	Proteobacteria	Gammaproteobacteria	Escherichia coli	0	0	K50
2530819187	2529292998	Bacteria	Proteobacteria	Gammaproteobacteria	Escherichia coli	0	0	K50
2530866394	2529293010	Bacteria	Proteobacteria	Gammaproteobacteria	Acinetobacter baumannii	0	0	K50
2530996048	2529293046	Bacteria	Proteobacteria	Gammaproteobacteria	Escherichia coli	0	0	K50
2531001280	2529293047	Bacteria	Proteobacteria	Gammaproteobacteria	Escherichia coli	0	0	K50
2531008088	2529293048	Bacteria	Proteobacteria	Gammaproteobacteria	Escherichia coli	0	0	K50
2531014064	2529293049	Bacteria	Proteobacteria	Gammaproteobacteria	Escherichia coli	0	0	K50
2531018605	2529293050	Bacteria	Proteobacteria	Gammaproteobacteria	Escherichia coli	0	0	K50
2531128601	2529293075	Bacteria	Proteobacteria	Gammaproteobacteria	Escherichia coli	0	0	K50
2531240878	2529293104	Bacteria	Proteobacteria	Gammaproteobacteria	Klebsiella pneumoniae	0	0	K50
2531274910	2529293113	Bacteria	Proteobacteria	Gammaproteobacteria	Klebsiella pneumoniae	0	0	K50
2531503580	2529293182	Bacteria	Proteobacteria	Gammaproteobacteria	Acinetobacter baumannii	0	0	K50
2531517426	2529293186	Bacteria	Proteobacteria	Gammaproteobacteria	Acinetobacter baumannii	0	0	K50
2531565704	2529293204	Bacteria	Proteobacteria	Gammaproteobacteria	Vibrio cholerae	0	0	K50
2531626840	2529293217	Bacteria	Proteobacteria	Gammaproteobacteria	Escherichia coli	0	0	K50
2531644887	2529293220	Bacteria	Proteobacteria	Betaproteobacteria	Cupriavidus sp. HMR-1	0	0	K50
2531643911	2529293220	Bacteria	Proteobacteria	Betaproteobacteria	Cupriavidus sp. HMR-1	0	0	K50
2531662685	2529293226	Bacteria	Proteobacteria	Gammaproteobacteria	Acinetobacter baumannii	0	0	K50
2531950263	2531839021	Bacteria	Proteobacteria	Gammaproteobacteria	Vibrio cholerae	0	0	K50
2531950350	2531839022	Bacteria	Proteobacteria	Gammaproteobacteria	Vibrio cholerae	0	0	K50
2532212603	2531839095	Bacteria	Proteobacteria	Gammaproteobacteria	Alishewanella aestuarii	0	0	K50
2532404840	2531839146	Bacteria	Proteobacteria	Gammaproteobacteria	Escherichia coli	0	0	K50
2532516872	2531839177	Bacteria	Proteobacteria	Gammaproteobacteria	Pseudomonas stutzeri	0	0	K50
2532561284	2531839187	Bacteria	Proteobacteria	Gammaproteobacteria	Paraglaciecola mesophila	0	0	K50
2532567613	2531839188	Bacteria	Proteobacteria	Gammaproteobacteria	Paraglaciecola arctica	0	0	K50
2532808179	2531839253	Bacteria	Proteobacteria	Gammaproteobacteria	Escherichia coli	0	0	K50
2532899019	2531839275	Bacteria	Proteobacteria	Gammaproteobacteria	Pseudomonas putida	0	0	K50
2532905243	2531839276	Bacteria	Proteobacteria	Betaproteobacteria	Thauera phenylacetica	0	0	K50
2533178481	2531839354	Bacteria	Proteobacteria	Gammaproteobacteria	Acinetobacter nosocomialis	0	0	K50
2533189731	2531839356	Bacteria	Proteobacteria	Gammaproteobacteria	Acinetobacter baumannii	0	0	K50
2533194130	2531839357	Bacteria	Proteobacteria	Gammaproteobacteria	Acinetobacter baumannii	0	0	K50
2533272483	2531839371	Bacteria	Proteobacteria	Gammaproteobacteria	Escherichia coli	0	0	K50
2533385033	2531839401	Bacteria	Proteobacteria	Gammaproteobacteria	Klebsiella michiganensis	0	0	K50
2533384940	2531839401	Bacteria	Proteobacteria	Gammaproteobacteria	Klebsiella michiganensis	0	0	K50
2533401934	2531839404	Bacteria	Proteobacteria	Gammaproteobacteria	Klebsiella oxytoca	0	0	K50
2533401902	2531839404	Bacteria	Proteobacteria	Gammaproteobacteria	Klebsiella oxytoca	0	0	K50
2533487343	2531839431	Bacteria	Proteobacteria	Gammaproteobacteria	Escherichia coli	0	0	K50
2533590829	2531839455	Bacteria	Proteobacteria	Gammaproteobacteria	Escherichia coli	0	0	K50
2533600840	2531839458	Bacteria	Proteobacteria	Gammaproteobacteria	Acinetobacter baumannii	0	0	K50
2533609544	2531839461	Bacteria	Proteobacteria	Gammaproteobacteria	Acinetobacter baumannii	0	0	K50
2533668167	2531839474	Bacteria	Proteobacteria	Gammaproteobacteria	Escherichia coli	0	0	K50
2533670098	2531839475	Bacteria	Proteobacteria	Gammaproteobacteria	Escherichia coli	0	0	K50
2533896329	2531839535	Bacteria	Proteobacteria	Gammaproteobacteria	Stenotrophomonas maltophilia	0	0	K50
2533896318	2531839535	Bacteria	Proteobacteria	Gammaproteobacteria	Stenotrophomonas maltophilia	0	0	K50
2533909495	2531839538	Bacteria	Proteobacteria	Gammaproteobacteria	Rhodanobacter denitrificans	0	0	K50
2534221897	2531839623	Bacteria	Proteobacteria	Gammaproteobacteria	Klebsiella pneumoniae	0	0	K50
2534377457	2531839662	Bacteria	Proteobacteria	Gammaproteobacteria	Escherichia coli	0	0	K50
2535012470	2534681679	Bacteria	Proteobacteria	Gammaproteobacteria	Pseudomonas aeruginosa	0	0	K50
2535147575	2534681709	Bacteria	Proteobacteria	Gammaproteobacteria	Escherichia coli	0	0	K50
2535278713	2534681742	Bacteria	Proteobacteria	Gammaproteobacteria	Escherichia coli	0	0	K50
2535309270	2534681748	Bacteria	Proteobacteria	Gammaproteobacteria	Vibrio cholerae	0	0	K50
2535383109	2534681764	Bacteria	Proteobacteria	Gammaproteobacteria	Escherichia coli	0	0	K50
2535510267	2534681793	Bacteria	Proteobacteria	Gammaproteobacteria	Escherichia coli	0	0	K50
2535665504	2534681842	Bacteria	Proteobacteria	Gammaproteobacteria	Vibrio cholerae	0	0	K50
2535874666	2534681895	Bacteria	Proteobacteria	Gammaproteobacteria	Klebsiella pneumoniae	0	0	K50
2535885100	2534681897	Bacteria	Proteobacteria	Gammaproteobacteria	Escherichia coli	0	0	K50
2535917518	2534681905	Bacteria	Proteobacteria	Gammaproteobacteria	Acinetobacter baumannii	0	0	K50
2535940291	2534681911	Bacteria	Proteobacteria	Gammaproteobacteria	Acinetobacter baumannii	0	0	K50
2536141357	2534681962	Bacteria	Proteobacteria	Betaproteobacteria	Burkholderia sp. TJI49	0	0	K50
2536190361	2534681979	Bacteria	Proteobacteria	Gammaproteobacteria	Escherichia coli	0	0	K50
2536430986	2534682051	Bacteria	Proteobacteria	Gammaproteobacteria	Escherichia coli	0	0	K50
2536437804	2534682052	Bacteria	Proteobacteria	Gammaproteobacteria	Escherichia coli	0	0	K50
2536444630	2534682053	Bacteria	Proteobacteria	Gammaproteobacteria	Escherichia coli	0	0	K50
2536467257	2534682060	Bacteria	Proteobacteria	Gammaproteobacteria	Escherichia coli	0	0	K50
2536704612	2534682134	Bacteria	Proteobacteria	Gammaproteobacteria	Vibrio cholerae	0	0	K50
2536708518	2534682136	Bacteria	Proteobacteria	Gammaproteobacteria	Vibrio cholerae	0	0	K50
2536715871	2534682137	Bacteria	Proteobacteria	Gammaproteobacteria	Vibrio cholerae	0	0	K50
2536816768	2534682166	Bacteria	Proteobacteria	Gammaproteobacteria	Escherichia coli	0	0	K50
2536889348	2534682187	Bacteria	Proteobacteria	Gammaproteobacteria	Alishewanella agri	0	0	K50
2536918772	2534682195	Bacteria	Proteobacteria	Gammaproteobacteria	Acinetobacter baumannii	0	0	K50
2536921696	2534682196	Bacteria	Proteobacteria	Gammaproteobacteria	Acinetobacter baumannii	0	0	K50
2537022770	2534682222	Bacteria	Proteobacteria	Gammaproteobacteria	Escherichia coli	0	0	K50
2537177892	2534682260	Bacteria	Proteobacteria	Gammaproteobacteria	Acinetobacter baumannii	0	0	K50
2537191924	2534682263	Bacteria	Proteobacteria	Gammaproteobacteria	Acinetobacter baumannii	0	0	K50
2537349724	2534682313	Bacteria	Proteobacteria	Gammaproteobacteria	Pseudomonas oleovorans	0	0	K50
2537586847	2537561506	Bacteria	Proteobacteria	Gammaproteobacteria	Escherichia coli	0	0	K50
2537777783	2537561558	Bacteria	Proteobacteria	Gammaproteobacteria	Salmonella enterica	0	0	K50
2538003219	2537561622	Bacteria	Proteobacteria	Gammaproteobacteria	Shigella flexneri	0	0	K50
2538000133	2537561622	Bacteria	Proteobacteria	Gammaproteobacteria	Shigella flexneri	0	0	K50
2538014961	2537561625	Bacteria	Proteobacteria	Gammaproteobacteria	Vibrio cholerae	0	0	K50
2538584158	2537561776	Bacteria	Proteobacteria	Gammaproteobacteria	Escherichia coli	0	0	K50
2538594311	2537561779	Bacteria	Proteobacteria	Gammaproteobacteria	Escherichia coli	0	0	K50
2538637447	2537561790	Bacteria	Proteobacteria	Gammaproteobacteria	Acinetobacter baumannii	0	0	K50
2538734713	2537561812	Bacteria	Proteobacteria	Gammaproteobacteria	Halomonas sp. HAL1	0	0	K50
2538818946	2537561832	Bacteria	Proteobacteria	Gammaproteobacteria	Escherichia coli	0	0	K50
2538839420	2537561837	Bacteria	Proteobacteria	Gammaproteobacteria	Rhodanobacter sp. 115	0	0	K50
2538838304	2537561837	Bacteria	Proteobacteria	Gammaproteobacteria	Rhodanobacter sp. 115	0	0	K50
2538845195	2537561839	Bacteria	Proteobacteria	Gammaproteobacteria	Rhodanobacter thiooxydans	0	0	K50
2538844378	2537561839	Bacteria	Proteobacteria	Gammaproteobacteria	Rhodanobacter thiooxydans	0	0	K50
2538947328	2537561859	Bacteria	Proteobacteria	Gammaproteobacteria	Escherichia coli	0	0	K50
2538996559	2537561872	Bacteria	Proteobacteria	Gammaproteobacteria	Acinetobacter baumannii	0	0	K50
2539005275	2537561874	Bacteria	Proteobacteria	Gammaproteobacteria	Klebsiella pneumoniae	0	0	K50
2539011199	2537561875	Bacteria	Proteobacteria	Gammaproteobacteria	Klebsiella pneumoniae	0	0	K50
2539206422	2537561933	Bacteria	Proteobacteria	Gammaproteobacteria	Escherichia coli	0	0	K50
2539206217	2537561933	Bacteria	Proteobacteria	Gammaproteobacteria	Escherichia coli	0	0	K50
2539252520	2537561945	Bacteria	Proteobacteria	Gammaproteobacteria	Escherichia coli	0	0	K50
2539377762	2537561980	Bacteria	Proteobacteria	Gammaproteobacteria	Escherichia coli	0	0	K50
2539493024	2537562010	Bacteria	Proteobacteria	Gammaproteobacteria	Acinetobacter lwoffii	0	0	K50
2539496420	2537562011	Bacteria	Proteobacteria	Gammaproteobacteria	Acinetobacter pittii	0	0	K50
2539518261	2537562016	Bacteria	Proteobacteria	Gammaproteobacteria	Escherichia coli	0	0	K50
2539649992	2537562057	Bacteria	Proteobacteria	Gammaproteobacteria	Acinetobacter sp. OIFC021	0	0	K50
2539680648	2537562065	Bacteria	Proteobacteria	Gammaproteobacteria	Cellvibrio sp. BR	0	0	K50
2539727948	2537562078	Bacteria	Proteobacteria	Gammaproteobacteria	Pseudomonas stutzeri	0	0	K50
2539772750	2537562091	Bacteria	Proteobacteria	Gammaproteobacteria	Escherichia coli	0	0	K50
2539777502	2537562092	Bacteria	Proteobacteria	Gammaproteobacteria	Escherichia coli	0	0	K50
2539801542	2537562101	Bacteria	Proteobacteria	Gammaproteobacteria	Klebsiella pneumoniae	0	0	K50
2539805062	2537562102	Bacteria	Proteobacteria	Gammaproteobacteria	Klebsiella pneumoniae	0	0	K50
2540083386	2537562185	Bacteria	Proteobacteria	Gammaproteobacteria	Escherichia coli	0	0	K50
2540092379	2537562187	Bacteria	Proteobacteria	Gammaproteobacteria	Escherichia coli	0	0	K50
2540116241	2537562191	Bacteria	Proteobacteria	Gammaproteobacteria	Escherichia coli	0	0	K50
2540126142	2537562193	Bacteria	Proteobacteria	Gammaproteobacteria	Escherichia coli	0	0	K50
2540143954	2537562197	Bacteria	Proteobacteria	Gammaproteobacteria	Escherichia coli	0	0	K50
2540271905	2537562231	Bacteria	Proteobacteria	Gammaproteobacteria	Escherichia coli	0	0	K50
2540462126	2540341038	Bacteria	Proteobacteria	Gammaproteobacteria	Pseudoalteromonas sp. BSi20480	0	0	K50
2540465995	2540341039	Bacteria	Proteobacteria	Gammaproteobacteria	Pseudoalteromonas sp. BSi20439	0	0	K50
2540480714	2540341042	Bacteria	Proteobacteria	Gammaproteobacteria	Pseudomonas aeruginosa	0	0	K50
2540477892	2540341042	Bacteria	Proteobacteria	Gammaproteobacteria	Pseudomonas aeruginosa	0	0	K50
2540831379	2540341173	Bacteria	Proteobacteria	Gammaproteobacteria	Marinobacter hydrocarbonoclasticus	0	0	K50
2541019563	2540341243	Bacteria	Proteobacteria	Betaproteobacteria	Acidovorax sp. JHL-3	0	0	K50
2541019381	2540341243	Bacteria	Proteobacteria	Betaproteobacteria	Acidovorax sp. JHL-3	0	0	K50
2541340240	2541046983	Bacteria	Proteobacteria	Betaproteobacteria	Delftia acidovorans	0	0	K50
2541345339	2541046984	Bacteria	Proteobacteria	Betaproteobacteria	Delftia acidovorans	0	0	K50
2541591740	2541047051	Bacteria	Proteobacteria	Gammaproteobacteria	Klebsiella pneumoniae	0	0	K50
2541598776	2541047052	Bacteria	Proteobacteria	Gammaproteobacteria	Klebsiella pneumoniae	0	0	K50
2541625017	2541047057	Bacteria	Proteobacteria	Gammaproteobacteria	Klebsiella pneumoniae	0	0	K50
2541624493	2541047057	Bacteria	Proteobacteria	Gammaproteobacteria	Klebsiella pneumoniae	0	0	K50
2541629200	2541047058	Bacteria	Proteobacteria	Gammaproteobacteria	Klebsiella pneumoniae	0	0	K50
2541635554	2541047059	Bacteria	Proteobacteria	Gammaproteobacteria	Klebsiella pneumoniae	0	0	K50
2541648886	2541047061	Bacteria	Proteobacteria	Gammaproteobacteria	Klebsiella pneumoniae	0	0	K50
2541655669	2541047062	Bacteria	Proteobacteria	Gammaproteobacteria	Klebsiella pneumoniae	0	0	K50
2541651565	2541047062	Bacteria	Proteobacteria	Gammaproteobacteria	Klebsiella pneumoniae	0	0	K50
2541660398	2541047063	Bacteria	Proteobacteria	Gammaproteobacteria	Klebsiella pneumoniae	0	0	K50
2541663732	2541047064	Bacteria	Proteobacteria	Gammaproteobacteria	Klebsiella pneumoniae	0	0	K50
2541672486	2541047065	Bacteria	Proteobacteria	Gammaproteobacteria	Klebsiella pneumoniae	0	0	K50
2541680235	2541047067	Bacteria	Proteobacteria	Gammaproteobacteria	Klebsiella pneumoniae	0	0	K50
2541716407	2541047073	Bacteria	Proteobacteria	Gammaproteobacteria	Klebsiella pneumoniae	0	0	K50
2541721915	2541047074	Bacteria	Proteobacteria	Gammaproteobacteria	Klebsiella pneumoniae	0	0	K50
2541733714	2541047076	Bacteria	Proteobacteria	Gammaproteobacteria	Klebsiella pneumoniae	0	0	K50
2541739380	2541047077	Bacteria	Proteobacteria	Gammaproteobacteria	Klebsiella pneumoniae	0	0	K50
2541808510	2541047093	Bacteria	Proteobacteria	Gammaproteobacteria	Pseudomonas aeruginosa	0	0	K50
2541830173	2541047099	Bacteria	Proteobacteria	Gammaproteobacteria	Pseudomonas sp. CF150	0	0	K50
2541962448	2541047128	Bacteria	Proteobacteria	Gammaproteobacteria	Escherichia coli	0	0	K50
2543111518	2541047466	Bacteria	Proteobacteria	Gammaproteobacteria	Salmonella enterica	0	0	K50
2543264145	2541047503	Bacteria	Proteobacteria	Gammaproteobacteria	Pseudomonas stutzeri	0	0	K50
2543962072	2541047683	Bacteria	Proteobacteria	Gammaproteobacteria	Escherichia coli	0	0	K50
2543976584	2541047686	Bacteria	Proteobacteria	Gammaproteobacteria	Escherichia coli	0	0	K50
2543996156	2541047690	Bacteria	Proteobacteria	Gammaproteobacteria	Escherichia coli	0	0	K50
2544075990	2541047706	Bacteria	Proteobacteria	Gammaproteobacteria	Escherichia coli	0	0	K50
2544089499	2541047709	Bacteria	Proteobacteria	Gammaproteobacteria	Escherichia coli	0	0	K50
2544110714	2541047713	Bacteria	Proteobacteria	Gammaproteobacteria	Escherichia coli	0	0	K50
2544115964	2541047714	Bacteria	Proteobacteria	Gammaproteobacteria	Escherichia coli	0	0	K50
2544120880	2541047715	Bacteria	Proteobacteria	Gammaproteobacteria	Escherichia coli	0	0	K50
2544126045	2541047716	Bacteria	Proteobacteria	Gammaproteobacteria	Escherichia coli	0	0	K50
2544135925	2541047718	Bacteria	Proteobacteria	Gammaproteobacteria	Escherichia coli	0	0	K50
2544165646	2541047724	Bacteria	Proteobacteria	Gammaproteobacteria	Escherichia coli	0	0	K50
2544216205	2541047734	Bacteria	Proteobacteria	Gammaproteobacteria	Escherichia coli	0	0	K50
2544220472	2541047735	Bacteria	Proteobacteria	Gammaproteobacteria	Escherichia coli	0	0	K50
2544246637	2541047740	Bacteria	Proteobacteria	Gammaproteobacteria	Escherichia coli	0	0	K50
2544261422	2541047743	Bacteria	Proteobacteria	Gammaproteobacteria	Escherichia coli	0	0	K50
2544266355	2541047744	Bacteria	Proteobacteria	Gammaproteobacteria	Escherichia coli	0	0	K50
2544268598	2541047745	Bacteria	Proteobacteria	Gammaproteobacteria	Escherichia coli	0	0	K50
2544291374	2541047749	Bacteria	Proteobacteria	Gammaproteobacteria	Escherichia coli	0	0	K50
2544301703	2541047751	Bacteria	Proteobacteria	Gammaproteobacteria	Escherichia coli	0	0	K50
2544307348	2541047752	Bacteria	Proteobacteria	Gammaproteobacteria	Escherichia coli	0	0	K50
2544321786	2541047755	Bacteria	Proteobacteria	Gammaproteobacteria	Escherichia coli	0	0	K50
2544366884	2541047764	Bacteria	Proteobacteria	Gammaproteobacteria	Escherichia coli	0	0	K50
2544382046	2541047767	Bacteria	Proteobacteria	Gammaproteobacteria	Escherichia coli	0	0	K50
2544416775	2541047774	Bacteria	Proteobacteria	Gammaproteobacteria	Escherichia coli	0	0	K50
2544421785	2541047775	Bacteria	Proteobacteria	Gammaproteobacteria	Escherichia coli	0	0	K50
2544462387	2541047783	Bacteria	Proteobacteria	Gammaproteobacteria	Escherichia coli	0	0	K50
2544501884	2541047791	Bacteria	Proteobacteria	Gammaproteobacteria	Escherichia coli	0	0	K50
2544521426	2541047795	Bacteria	Proteobacteria	Gammaproteobacteria	Escherichia coli	0	0	K50
2544531092	2541047797	Bacteria	Proteobacteria	Gammaproteobacteria	Escherichia coli	0	0	K50
2544541755	2541047799	Bacteria	Proteobacteria	Gammaproteobacteria	Escherichia coli	0	0	K50
2544567060	2541047804	Bacteria	Proteobacteria	Gammaproteobacteria	Escherichia coli	0	0	K50
2544576728	2541047806	Bacteria	Proteobacteria	Gammaproteobacteria	Escherichia coli	0	0	K50
2544611900	2541047813	Bacteria	Proteobacteria	Gammaproteobacteria	Escherichia coli	0	0	K50
2544660720	2541047823	Bacteria	Proteobacteria	Gammaproteobacteria	Escherichia coli	0	0	K50
2544681057	2541047827	Bacteria	Proteobacteria	Gammaproteobacteria	Escherichia coli	0	0	K50
2544725751	2541047836	Bacteria	Proteobacteria	Gammaproteobacteria	Escherichia coli	0	0	K50
2544745170	2541047840	Bacteria	Proteobacteria	Gammaproteobacteria	Escherichia coli	0	0	K50
2544755682	2541047842	Bacteria	Proteobacteria	Gammaproteobacteria	Escherichia coli	0	0	K50
2544788901	2541047849	Bacteria	Proteobacteria	Gammaproteobacteria	Escherichia coli	0	0	K50
2544809954	2541047853	Bacteria	Proteobacteria	Gammaproteobacteria	Escherichia coli	0	0	K50
2544814763	2541047854	Bacteria	Proteobacteria	Gammaproteobacteria	Escherichia coli	0	0	K50
2544892576	2541047870	Bacteria	Proteobacteria	Gammaproteobacteria	Escherichia coli	0	0	K50
2544927279	2541047877	Bacteria	Proteobacteria	Gammaproteobacteria	Escherichia coli	0	0	K50
2544931351	2541047878	Bacteria	Proteobacteria	Gammaproteobacteria	Escherichia coli	0	0	K50
2545117662	2541047916	Bacteria	Proteobacteria	Gammaproteobacteria	Escherichia coli	0	0	K50
2545221607	2541047937	Bacteria	Proteobacteria	Gammaproteobacteria	Escherichia coli	0	0	K50
2545392521	2541047972	Bacteria	Proteobacteria	Gammaproteobacteria	Klebsiella pneumoniae	0	0	K50
2545400475	2541047973	Bacteria	Proteobacteria	Gammaproteobacteria	Klebsiella pneumoniae	0	0	K50
2545408721	2541047976	Bacteria	Proteobacteria	Gammaproteobacteria	Klebsiella pneumoniae	0	0	K50
2545409837	2541047977	Bacteria	Proteobacteria	Gammaproteobacteria	Klebsiella pneumoniae	0	0	K50
2545473315	2541047988	Bacteria	Proteobacteria	Gammaproteobacteria	Klebsiella pneumoniae	0	0	K50
2545477004	2541047989	Bacteria	Proteobacteria	Gammaproteobacteria	Klebsiella pneumoniae	0	0	K50
2545481674	2541047989	Bacteria	Proteobacteria	Gammaproteobacteria	Klebsiella pneumoniae	0	0	K50
2545488875	2541047991	Bacteria	Proteobacteria	Gammaproteobacteria	Klebsiella pneumoniae	0	0	K50
2546116209	2545824568	Bacteria	Proteobacteria	Gammaproteobacteria	Pseudomonas aeruginosa	0	0	K50
2546224657	2545824637	Bacteria	Proteobacteria	Gammaproteobacteria	Aeromonas salmonicida	0	0	K50
2546363282	2545824678	Bacteria	Proteobacteria	Gammaproteobacteria	Marinobacter nanhaiticus	0	0	K50
2546382858	2545824681	Bacteria	Proteobacteria	Gammaproteobacteria	Klebsiella pneumoniae	0	0	K50
2546399272	2545824683	Bacteria	Proteobacteria	Gammaproteobacteria	Klebsiella pneumoniae	0	0	K50
2546412654	2545824686	Bacteria	Proteobacteria	Gammaproteobacteria	Klebsiella pneumoniae	0	0	K50
2546447996	2545824694	Bacteria	Proteobacteria	Gammaproteobacteria	Marinobacter santoriniensis	0	0	K50
2546450666	2545824694	Bacteria	Proteobacteria	Gammaproteobacteria	Marinobacter santoriniensis	0	0	K50
2546497301	2545824708	Bacteria	Proteobacteria	Gammaproteobacteria	Escherichia coli	0	0	K50
2546625851	2545824739	Bacteria	Proteobacteria	Gammaproteobacteria	Acinetobacter guillouiae	0	0	K50
2546689907	2545824755	Bacteria	Proteobacteria	Betaproteobacteria	Burkholderia sp. AU4i	0	0	K50
2546725508	2545824764	Bacteria	Proteobacteria	Gammaproteobacteria	Acinetobacter baumannii	0	0	K50
2546791573	2545824781	Bacteria	Proteobacteria	Gammaproteobacteria	Klebsiella pneumoniae	0	0	K50
2546797114	2545824782	Bacteria	Proteobacteria	Gammaproteobacteria	Klebsiella pneumoniae	0	0	K50
2546928010	2546825531	Bacteria	Proteobacteria	Gammaproteobacteria	Alcanivorax sp. 43B_GOM-46m	0	0	K50
2547106965	2546826725	Bacteria	Proteobacteria	Gammaproteobacteria	Pseudomonas chloritidismutans	0	0	K50
2547108252	2546826725	Bacteria	Proteobacteria	Gammaproteobacteria	Pseudomonas chloritidismutans	0	0	K50
2547107326	2546826725	Bacteria	Proteobacteria	Gammaproteobacteria	Pseudomonas chloritidismutans	0	0	K50
2547111733	2546826726	Bacteria	Proteobacteria	Gammaproteobacteria	Pseudomonas stutzeri	0	0	K50
2547108608	2546826726	Bacteria	Proteobacteria	Gammaproteobacteria	Pseudomonas stutzeri	0	0	K50
2547198002	2547132047	Bacteria	Proteobacteria	Gammaproteobacteria	Acinetobacter baumannii	0	0	K50
2547276182	2547132077	Bacteria	Proteobacteria	Gammaproteobacteria	Escherichia fergusonii	0	0	K50
2547693570	2547132180	Bacteria	Proteobacteria	Gammaproteobacteria	Methylococcus capsulatus	0	0	K50
2547717110	2547132187	Bacteria	Proteobacteria	Gammaproteobacteria	Acinetobacter sp. MDS7A	0	0	K50
2547889968	2547132223	Bacteria	Proteobacteria	Gammaproteobacteria	Acinetobacter baumannii	0	0	K50
2548131369	2547132280	Bacteria	Proteobacteria	Gammaproteobacteria	Escherichia coli	0	0	K50
2548173107	2547132291	Bacteria	Proteobacteria	Betaproteobacteria	Neisseria sicca	0	0	K50
2548195566	2547132298	Bacteria	Proteobacteria	Gammaproteobacteria	Acinetobacter nosocomialis	0	0	K50
2548203237	2547132300	Bacteria	Proteobacteria	Gammaproteobacteria	Acinetobacter lwoffii	0	0	K50
2548234786	2547132308	Bacteria	Proteobacteria	Gammaproteobacteria	Acinetobacter sp. NCTC 7422	0	0	K50
2548547834	2547132385	Bacteria	Proteobacteria	Gammaproteobacteria	Microbulbifer agarilyticus	0	0	K50
2548555205	2547132386	Bacteria	Proteobacteria	Gammaproteobacteria	Escherichia coli	0	0	K50
2548582083	2547132393	Bacteria	Proteobacteria	Gammaproteobacteria	Escherichia coli	0	0	K50
2548615769	2547132402	Bacteria	Proteobacteria	Gammaproteobacteria	Edwardsiella tarda	0	0	K50
2548841769	2547132511	Bacteria	Proteobacteria	Betaproteobacteria	Azospira restricta	0	0	K50
2548985758	2548876528	Bacteria	Proteobacteria	Gammaproteobacteria	Escherichia coli	0	0	K50
2548991511	2548876529	Bacteria	Proteobacteria	Gammaproteobacteria	Escherichia coli	0	0	K50
2549732105	2548876761	Bacteria	Proteobacteria	Gammaproteobacteria	Acinetobacter baumannii	0	0	K50
2549811272	2548876782	Bacteria	Proteobacteria	Gammaproteobacteria	Klebsiella oxytoca	0	0	K50
2549957747	2548876813	Bacteria	Proteobacteria	Gammaproteobacteria	Pseudomonas monteilii	0	0	K50
2549953529	2548876813	Bacteria	Proteobacteria	Gammaproteobacteria	Pseudomonas monteilii	0	0	K50
2550096223	2548876846	Bacteria	Proteobacteria	Gammaproteobacteria	Salmonella enterica	0	0	K50
2550488531	2548876953	Bacteria	Proteobacteria	Gammaproteobacteria	Escherichia coli	0	0	K50
2550552163	2548876965	Bacteria	Proteobacteria	Gammaproteobacteria	Escherichia coli	0	0	K50
2550952821	2548877051	Bacteria	Proteobacteria	Gammaproteobacteria	Pseudoalteromonas sp. PAMC 22718	0	0	K50
2551760256	2551306097	Bacteria	Proteobacteria	Betaproteobacteria	Melaminivora alkalimesophila	0	0	K50
2551984487	2551306145	Bacteria	Proteobacteria	Gammaproteobacteria	Halomonas stevensii	0	0	K50
2551986062	2551306145	Bacteria	Proteobacteria	Gammaproteobacteria	Halomonas stevensii	0	0	K50
2552013420	2551306150	Bacteria	Proteobacteria	Gammaproteobacteria	Pseudomonas aeruginosa	0	0	K50
2552307923	2551306212	Bacteria	Proteobacteria	Gammaproteobacteria	Pseudomonas aeruginosa	0	0	K50
2552319537	2551306217	Bacteria	Proteobacteria	Gammaproteobacteria	Pseudomonas putida	0	0	K50
2552485968	2551306281	Bacteria	Proteobacteria	Gammaproteobacteria	Acinetobacter baumannii	0	0	K50
2552501136	2551306286	Bacteria	Proteobacteria	Gammaproteobacteria	Acinetobacter baumannii	0	0	K50
2552528708	2551306294	Bacteria	Proteobacteria	Gammaproteobacteria	Acinetobacter baumannii	0	0	K50
2552685046	2551306335	Bacteria	Proteobacteria	Gammaproteobacteria	Acinetobacter nosocomialis	0	0	K50
2553182940	2551306468	Bacteria	Proteobacteria	Gammaproteobacteria	Pseudomonas nitroreducens	0	0	K50
2553180633	2551306468	Bacteria	Proteobacteria	Gammaproteobacteria	Pseudomonas nitroreducens	0	0	K50
2553373766	2551306515	Bacteria	Proteobacteria	Gammaproteobacteria	Aeromonas dhakensis	0	0	K50
2553447760	2551306530	Bacteria	Proteobacteria	Gammaproteobacteria	Klebsiella pneumoniae	0	0	K50
2553539666	2551306557	Bacteria	Proteobacteria	Gammaproteobacteria	Idiomarina sp. 28-8	0	0	K50
2553539626	2551306557	Bacteria	Proteobacteria	Gammaproteobacteria	Idiomarina sp. 28-8	0	0	K50
2553970767	2551306666	Bacteria	Proteobacteria	Gammaproteobacteria	Pseudomonas alcaliphila	0	0	K50
2554062436	2551306686	Bacteria	Proteobacteria	Betaproteobacteria	Comamonas sp. B-9	0	0	K50
2554233060	2551306728	Bacteria	Proteobacteria	Gammaproteobacteria	Pseudomonas taiwanensis	0	0	K50
2554448379	2554235043	Bacteria	Proteobacteria	Betaproteobacteria	Cupriavidus sp. WS	0	0	K50
2554662444	2554235097	Bacteria	Proteobacteria	Gammaproteobacteria	Pseudomonas veronii	0	0	K50
2554769819	2554235123	Bacteria	Proteobacteria	Gammaproteobacteria	Escherichia coli	0	0	K50
2554784901	2554235126	Bacteria	Proteobacteria	Gammaproteobacteria	Escherichia coli	0	0	K50
2554793101	2554235128	Bacteria	Proteobacteria	Gammaproteobacteria	Klebsiella pneumoniae	0	0	K50
2554800004	2554235129	Bacteria	Proteobacteria	Gammaproteobacteria	Klebsiella pneumoniae	0	0	K50
2554809809	2554235131	Bacteria	Proteobacteria	Gammaproteobacteria	Pseudomonas fluorescens	0	0	K50
2554814951	2554235132	Bacteria	Proteobacteria	Gammaproteobacteria	Pseudomonas aeruginosa	0	0	K50
2555065434	2554235192	Bacteria	Proteobacteria	Gammaproteobacteria	Escherichia coli	0	0	K50
2555075801	2554235194	Bacteria	Proteobacteria	Gammaproteobacteria	Serratia marcescens	0	0	K50
2555073856	2554235194	Bacteria	Proteobacteria	Gammaproteobacteria	Serratia marcescens	0	0	K50
2555089467	2554235196	Bacteria	Proteobacteria	Gammaproteobacteria	Serratia marcescens	0	0	K50
2555088168	2554235196	Bacteria	Proteobacteria	Gammaproteobacteria	Serratia marcescens	0	0	K50
2555094162	2554235197	Bacteria	Proteobacteria	Gammaproteobacteria	Serratia marcescens	0	0	K50
2555091623	2554235197	Bacteria	Proteobacteria	Gammaproteobacteria	Serratia marcescens	0	0	K50
2555099927	2554235198	Bacteria	Proteobacteria	Gammaproteobacteria	Serratia marcescens	0	0	K50
2555099378	2554235198	Bacteria	Proteobacteria	Gammaproteobacteria	Serratia marcescens	0	0	K50
2555105443	2554235199	Bacteria	Proteobacteria	Gammaproteobacteria	Serratia marcescens	0	0	K50
2555104934	2554235199	Bacteria	Proteobacteria	Gammaproteobacteria	Serratia marcescens	0	0	K50
2555108204	2554235200	Bacteria	Proteobacteria	Gammaproteobacteria	Serratia marcescens	0	0	K50
2555107121	2554235200	Bacteria	Proteobacteria	Gammaproteobacteria	Serratia marcescens	0	0	K50
2555187843	2554235218	Bacteria	Proteobacteria	Gammaproteobacteria	Pseudomonas aeruginosa	0	0	K50
2555221216	2554235224	Bacteria	Proteobacteria	Gammaproteobacteria	Pseudomonas aeruginosa	0	0	K50
2555608378	2554235314	Bacteria	Proteobacteria	Betaproteobacteria	Achromobacter xylosoxidans	0	0	K50
2555656967	2554235336	Bacteria	Proteobacteria	Gammaproteobacteria	Klebsiella aerogenes	0	0	K50
2555656940	2554235336	Bacteria	Proteobacteria	Gammaproteobacteria	Klebsiella aerogenes	0	0	K50
2555870883	2554235399	Bacteria	Proteobacteria	Gammaproteobacteria	Alteromonas mediterranea	0	0	K50
2555872780	2554235399	Bacteria	Proteobacteria	Gammaproteobacteria	Alteromonas mediterranea	0	0	K50
2555876691	2554235400	Bacteria	Proteobacteria	Gammaproteobacteria	Alteromonas mediterranea	0	0	K50
2555880574	2554235401	Bacteria	Proteobacteria	Gammaproteobacteria	Alteromonas mediterranea	0	0	K50
2555915117	2554235415	Bacteria	Proteobacteria	Gammaproteobacteria	Idiomarina loihiensis	0	0	K50
2555954005	2554235428	Bacteria	Proteobacteria	Gammaproteobacteria	Salmonella enterica	0	0	K50
2555962819	2554235431	Bacteria	Proteobacteria	Gammaproteobacteria	Salmonella enterica	0	0	K50
2555998313	2554235445	Bacteria	Proteobacteria	Gammaproteobacteria	Klebsiella pneumoniae	0	0	K50
2556075238	2554235471	Bacteria	Proteobacteria	Gammaproteobacteria	Pseudomonas aeruginosa	0	0	K50
2558035190	2556921606	Bacteria	Proteobacteria	Gammaproteobacteria	Pseudomonas mosselii	0	0	K50
2558095686	2556921620	Bacteria	Proteobacteria	Gammaproteobacteria	Pseudomonas monteilii	0	0	K50
2558215903	2556921653	Bacteria	Proteobacteria	Gammaproteobacteria	Pseudomonas mosselii	0	0	K50
2558210716	2556921653	Bacteria	Proteobacteria	Gammaproteobacteria	Pseudomonas mosselii	0	0	K50
2558539183	2558309062	Bacteria	Proteobacteria	Gammaproteobacteria	Pseudomonas sp. VLB120	0	0	K50
2558592742	2558309079	Bacteria	Proteobacteria	Gammaproteobacteria	Pseudomonas aeruginosa	0	0	K50
2558603727	2558309081	Bacteria	Proteobacteria	Gammaproteobacteria	Pseudomonas aeruginosa	0	0	K50
2558624793	2558309085	Bacteria	Proteobacteria	Betaproteobacteria	Achromobacter xylosoxidans	0	0	K50
2558648972	2558309093	Bacteria	Proteobacteria	Betaproteobacteria	Pandoraea pnomenusa	0	0	K50
2559034744	2558860161	Bacteria	Proteobacteria	Gammaproteobacteria	Escherichia coli	0	0	K50
2559146688	2558860204	Bacteria	Proteobacteria	Gammaproteobacteria	Klebsiella pneumoniae	0	0	K50
2559598518	2558860352	Bacteria	Proteobacteria	Gammaproteobacteria	Vibrio cholerae	0	0	K50
2559656671	2558860367	Bacteria	Proteobacteria	Gammaproteobacteria	Pseudomonas aeruginosa	0	0	K50
2559656153	2558860367	Bacteria	Proteobacteria	Gammaproteobacteria	Pseudomonas aeruginosa	0	0	K50
2559650199	2558860367	Bacteria	Proteobacteria	Gammaproteobacteria	Pseudomonas aeruginosa	0	0	K50
2559663083	2558860368	Bacteria	Proteobacteria	Gammaproteobacteria	Pseudomonas sp. P179	0	0	K50
2562366665	2561511178	Bacteria	Proteobacteria	Gammaproteobacteria	Klebsiella michiganensis	0	0	K50
2562362741	2561511178	Bacteria	Proteobacteria	Gammaproteobacteria	Klebsiella michiganensis	0	0	K50
2562479772	2561511203	Bacteria	Proteobacteria	Gammaproteobacteria	Alteromonas mediterranea	0	0	K50
2562481625	2561511203	Bacteria	Proteobacteria	Gammaproteobacteria	Alteromonas mediterranea	0	0	K50
2562485933	2561511204	Bacteria	Proteobacteria	Gammaproteobacteria	Alteromonas mediterranea	0	0	K50
2562898238	2562617072	Bacteria	Proteobacteria	Gammaproteobacteria	Yersinia pestis	0	0	K50
2562913762	2562617076	Bacteria	Proteobacteria	Gammaproteobacteria	Salmonella enterica	0	0	K50
2562992325	2562617098	Bacteria	Proteobacteria	Betaproteobacteria	Ralstonia sp. 5_2_56FAA	0	0	K50
2563011959	2562617103	Bacteria	Proteobacteria	Gammaproteobacteria	Pseudomonas aeruginosa	0	0	K50
2563015773	2562617104	Bacteria	Proteobacteria	Gammaproteobacteria	Pseudomonas aeruginosa	0	0	K50
2563149851	2562617129	Bacteria	Proteobacteria	Gammaproteobacteria	Pseudomonas aeruginosa	0	0	K50
2563145513	2562617129	Bacteria	Proteobacteria	Gammaproteobacteria	Pseudomonas aeruginosa	0	0	K50
2563276113	2562617172	Bacteria	Proteobacteria	Gammaproteobacteria	Acinetobacter nosocomialis	0	0	K50
2563343085	2562617193	Bacteria	Proteobacteria	Gammaproteobacteria	Salinisphaera shabanensis	0	0	K50
2563654792	2563366586	Bacteria	Proteobacteria	Gammaproteobacteria	Pseudomonas putida	0	0	K50
2563770915	2563366717	Bacteria	Proteobacteria	Gammaproteobacteria	Pseudomonas aeruginosa	0	0	K50
2563774869	2563366717	Bacteria	Proteobacteria	Gammaproteobacteria	Pseudomonas aeruginosa	0	0	K50
2563774048	2563366717	Bacteria	Proteobacteria	Gammaproteobacteria	Pseudomonas aeruginosa	0	0	K50
2563876730	2563366742	Bacteria	Proteobacteria	Gammaproteobacteria	Escherichia coli	0	0	K50
2563882774	2563366743	Bacteria	Proteobacteria	Gammaproteobacteria	Escherichia coli	0	0	K50
2563947338	2563366757	Bacteria	Proteobacteria	Gammaproteobacteria	Enterobacter roggenkampii	0	0	K50
2563990255	2563366764	Bacteria	Proteobacteria	Gammaproteobacteria	Klebsiella pneumoniae	0	0	K50
2563990388	2563366764	Bacteria	Proteobacteria	Gammaproteobacteria	Klebsiella pneumoniae	0	0	K50
2564107860	2563366801	Bacteria	Proteobacteria	Gammaproteobacteria	Escherichia coli	0	0	K50
2564117857	2563366803	Bacteria	Proteobacteria	Gammaproteobacteria	Escherichia coli	0	0	K50
2564137408	2563366807	Bacteria	Proteobacteria	Gammaproteobacteria	Escherichia coli	0	0	K50
2564202616	2563366824	Bacteria	Proteobacteria	Gammaproteobacteria	Escherichia coli	0	0	K50
2564212174	2563366826	Bacteria	Proteobacteria	Gammaproteobacteria	Escherichia coli	0	0	K50
2564222045	2563366828	Bacteria	Proteobacteria	Gammaproteobacteria	Escherichia coli	0	0	K50
2564232383	2563366831	Bacteria	Proteobacteria	Gammaproteobacteria	Escherichia coli	0	0	K50
2564239899	2563366832	Bacteria	Proteobacteria	Gammaproteobacteria	Escherichia coli	0	0	K50
2564246787	2563366834	Bacteria	Proteobacteria	Gammaproteobacteria	Escherichia coli	0	0	K50
2564256682	2563366836	Bacteria	Proteobacteria	Gammaproteobacteria	Escherichia coli	0	0	K50
2564271811	2563366839	Bacteria	Proteobacteria	Gammaproteobacteria	Escherichia coli	0	0	K50
2564286623	2563366842	Bacteria	Proteobacteria	Gammaproteobacteria	Escherichia coli	0	0	K50
2564308733	2563366846	Bacteria	Proteobacteria	Gammaproteobacteria	Escherichia coli	0	0	K50
2564385129	2563366862	Bacteria	Proteobacteria	Gammaproteobacteria	Escherichia coli	0	0	K50
2564388234	2563366863	Bacteria	Proteobacteria	Gammaproteobacteria	Escherichia coli	0	0	K50
2564401090	2563366866	Bacteria	Proteobacteria	Gammaproteobacteria	Escherichia coli	0	0	K50
2564463225	2563366878	Bacteria	Proteobacteria	Gammaproteobacteria	Escherichia coli	0	0	K50
2564474298	2563366881	Bacteria	Proteobacteria	Gammaproteobacteria	Escherichia coli	0	0	K50
2564503373	2563366886	Bacteria	Proteobacteria	Gammaproteobacteria	Escherichia coli	0	0	K50
2564514407	2563366889	Bacteria	Proteobacteria	Gammaproteobacteria	Escherichia coli	0	0	K50
2564518306	2563366890	Bacteria	Proteobacteria	Gammaproteobacteria	Escherichia coli	0	0	K50
2564528789	2563366892	Bacteria	Proteobacteria	Gammaproteobacteria	Escherichia coli	0	0	K50
2564539355	2563366894	Bacteria	Proteobacteria	Gammaproteobacteria	Escherichia coli	0	0	K50
2564551116	2563366896	Bacteria	Proteobacteria	Gammaproteobacteria	Escherichia coli	0	0	K50
2564577452	2563366902	Bacteria	Proteobacteria	Gammaproteobacteria	Escherichia coli	0	0	K50
2564601091	2563366906	Bacteria	Proteobacteria	Gammaproteobacteria	Escherichia coli	0	0	K50
2564607068	2563366908	Bacteria	Proteobacteria	Gammaproteobacteria	Escherichia coli	0	0	K50
2564689798	2563366925	Bacteria	Proteobacteria	Gammaproteobacteria	Escherichia coli	0	0	K50
2564695888	2563366926	Bacteria	Proteobacteria	Gammaproteobacteria	Escherichia coli	0	0	K50
2564701384	2563366927	Bacteria	Proteobacteria	Gammaproteobacteria	Escherichia coli	0	0	K50
2564714853	2563366929	Bacteria	Proteobacteria	Gammaproteobacteria	Escherichia coli	0	0	K50
2564719715	2563366931	Bacteria	Proteobacteria	Gammaproteobacteria	Escherichia coli	0	0	K50
2564726001	2563366932	Bacteria	Proteobacteria	Gammaproteobacteria	Escherichia coli	0	0	K50
2564766724	2563366940	Bacteria	Proteobacteria	Gammaproteobacteria	Escherichia coli	0	0	K50
2564771647	2563366941	Bacteria	Proteobacteria	Gammaproteobacteria	Escherichia coli	0	0	K50
2564809226	2563366949	Bacteria	Proteobacteria	Gammaproteobacteria	Escherichia coli	0	0	K50
2564822097	2563366951	Bacteria	Proteobacteria	Gammaproteobacteria	Escherichia coli	0	0	K50
2564935974	2563366975	Bacteria	Proteobacteria	Gammaproteobacteria	Escherichia coli	0	0	K50
2565013123	2563366991	Bacteria	Proteobacteria	Gammaproteobacteria	Escherichia coli	0	0	K50
2565036495	2563366996	Bacteria	Proteobacteria	Gammaproteobacteria	Escherichia coli	0	0	K50
2565045992	2563366998	Bacteria	Proteobacteria	Gammaproteobacteria	Escherichia coli	0	0	K50
2565301356	2563367059	Bacteria	Proteobacteria	Gammaproteobacteria	Klebsiella sp. 10982	0	0	K50
2565309561	2563367060	Bacteria	Proteobacteria	Gammaproteobacteria	Salmonella enterica	0	0	K50
2566092582	2565956537	Bacteria	Proteobacteria	Betaproteobacteria	unclassified	0	0	K50
2566110501	2565956541	Bacteria	Proteobacteria	Gammaproteobacteria	Colwellia sp. 8_GOM-1096m	0	0	K50
2566170741	2565956560	Bacteria	Proteobacteria	Betaproteobacteria	Burkholderia glumae	0	0	K50
2566209208	2565956573	Bacteria	Proteobacteria	Gammaproteobacteria	Pseudomonas aeruginosa	0	0	K50
2566215288	2565956574	Bacteria	Proteobacteria	Gammaproteobacteria	Pseudomonas aeruginosa	0	0	K50
2566221366	2565956575	Bacteria	Proteobacteria	Gammaproteobacteria	Pseudomonas aeruginosa	0	0	K50
2566227406	2565956576	Bacteria	Proteobacteria	Gammaproteobacteria	Pseudomonas aeruginosa	0	0	K50
2566233482	2565956577	Bacteria	Proteobacteria	Gammaproteobacteria	Pseudomonas aeruginosa	0	0	K50
2566239499	2565956578	Bacteria	Proteobacteria	Gammaproteobacteria	Pseudomonas aeruginosa	0	0	K50
2566318948	2565956600	Bacteria	Proteobacteria	Gammaproteobacteria	Escherichia coli	0	0	K50
2566325928	2565956601	Bacteria	Proteobacteria	Gammaproteobacteria	Escherichia coli	0	0	K50
2566341758	2565956604	Bacteria	Proteobacteria	Gammaproteobacteria	Escherichia coli	0	0	K50
2566362011	2565956608	Bacteria	Proteobacteria	Gammaproteobacteria	Escherichia coli	0	0	K50
2566400543	2565956615	Bacteria	Proteobacteria	Gammaproteobacteria	Escherichia coli	0	0	K50
2566411876	2565956617	Bacteria	Proteobacteria	Gammaproteobacteria	Escherichia coli	0	0	K50
2566444703	2565956623	Bacteria	Proteobacteria	Gammaproteobacteria	Escherichia coli	0	0	K50
2566450306	2565956624	Bacteria	Proteobacteria	Gammaproteobacteria	Escherichia coli	0	0	K50
2566474979	2565956628	Bacteria	Proteobacteria	Gammaproteobacteria	Escherichia coli	0	0	K50
2566484679	2565956630	Bacteria	Proteobacteria	Gammaproteobacteria	Escherichia coli	0	0	K50
2566491318	2565956631	Bacteria	Proteobacteria	Gammaproteobacteria	Escherichia coli	0	0	K50
2566534596	2565956641	Bacteria	Proteobacteria	Gammaproteobacteria	Acinetobacter bereziniae	0	0	K50
2566606849	2565956660	Bacteria	Proteobacteria	Gammaproteobacteria	Acinetobacter sp. CIP 64.2	0	0	K50
2566614894	2565956663	Bacteria	Proteobacteria	Gammaproteobacteria	Acinetobacter sp. CIP 53.82	0	0	K50
2566614572	2565956663	Bacteria	Proteobacteria	Gammaproteobacteria	Acinetobacter sp. CIP 53.82	0	0	K50
2566627297	2565956667	Bacteria	Proteobacteria	Gammaproteobacteria	Acinetobacter sp. ANC 3929	0	0	K50
2566689404	2565956685	Bacteria	Proteobacteria	Gammaproteobacteria	Acinetobacter sp. CIP A162	0	0	K50
2566692703	2565956686	Bacteria	Proteobacteria	Gammaproteobacteria	Acinetobacter sp. NIPH 236	0	0	K50
2566761876	2565956705	Bacteria	Proteobacteria	Gammaproteobacteria	Acinetobacter guillouiae	0	0	K50
2566788268	2565956709	Bacteria	Proteobacteria	Gammaproteobacteria	Escherichia coli	0	0	K50
2566832902	2565956718	Bacteria	Proteobacteria	Gammaproteobacteria	Escherichia coli	0	0	K50
2567025870	2565956771	Bacteria	Proteobacteria	Gammaproteobacteria	Pseudomonas fluorescens	0	0	K50
2567072873	2565956780	Bacteria	Proteobacteria	Gammaproteobacteria	Pseudomonas sp. FH1	0	0	K50
2567253501	2565956820	Bacteria	Proteobacteria	Gammaproteobacteria	Pseudomonas sp. FH4	0	0	K50
2567444688	2565956877	Bacteria	Proteobacteria	Gammaproteobacteria	Acinetobacter baumannii	0	0	K50
2567540733	2565956901	Bacteria	Proteobacteria	Gammaproteobacteria	Acinetobacter baumannii	0	0	K50
2567586362	2565956912	Bacteria	Proteobacteria	Gammaproteobacteria	Acinetobacter baumannii	0	0	K50
2567683312	2565956936	Bacteria	Proteobacteria	Gammaproteobacteria	Acinetobacter sp. 1396970	0	0	K50
2567683275	2565956936	Bacteria	Proteobacteria	Gammaproteobacteria	Acinetobacter sp. 1396970	0	0	K50
2567683267	2565956936	Bacteria	Proteobacteria	Gammaproteobacteria	Acinetobacter sp. 1396970	0	0	K50
2567719583	2565956945	Bacteria	Proteobacteria	Gammaproteobacteria	Acinetobacter baumannii	0	0	K50
2568485771	2565957133	Bacteria	Proteobacteria	Gammaproteobacteria	Acinetobacter baumannii	0	0	K50
2568545267	2568526005	Bacteria	Proteobacteria	Betaproteobacteria	Pseudogulbenkiania subflava	0	0	K50
2568544339	2568526005	Bacteria	Proteobacteria	Betaproteobacteria	Pseudogulbenkiania subflava	0	0	K50
2568543795	2568526005	Bacteria	Proteobacteria	Betaproteobacteria	Pseudogulbenkiania subflava	0	0	K50
2568569691	2568526013	Bacteria	Proteobacteria	Betaproteobacteria	Burkholderia glumae	0	0	K50
2568782537	2568526066	Bacteria	Proteobacteria	Gammaproteobacteria	Enterobacter sp. MGH 23	0	0	K50
2568794675	2568526069	Bacteria	Proteobacteria	Gammaproteobacteria	Enterobacter hormaechei	0	0	K50
2568822655	2568526079	Bacteria	Proteobacteria	Gammaproteobacteria	Pseudomonas aeruginosa	0	0	K50
2568964570	2568526121	Bacteria	Proteobacteria	Gammaproteobacteria	Pseudoalteromonas sp. S8-38	0	0	K50
2569115224	2568526169	Bacteria	Proteobacteria	Betaproteobacteria	Cupriavidus metallidurans	0	0	K50
2569114847	2568526169	Bacteria	Proteobacteria	Betaproteobacteria	Cupriavidus metallidurans	0	0	K50
2569114825	2568526169	Bacteria	Proteobacteria	Betaproteobacteria	Cupriavidus metallidurans	0	0	K50
2569114804	2568526169	Bacteria	Proteobacteria	Betaproteobacteria	Cupriavidus metallidurans	0	0	K50
2569114699	2568526169	Bacteria	Proteobacteria	Betaproteobacteria	Cupriavidus metallidurans	0	0	K50
2569113958	2568526169	Bacteria	Proteobacteria	Betaproteobacteria	Cupriavidus metallidurans	0	0	K50
2569113824	2568526169	Bacteria	Proteobacteria	Betaproteobacteria	Cupriavidus metallidurans	0	0	K50
2569113786	2568526169	Bacteria	Proteobacteria	Betaproteobacteria	Cupriavidus metallidurans	0	0	K50
2569274782	2568526217	Bacteria	Proteobacteria	Gammaproteobacteria	Klebsiella pneumoniae	0	0	K50
2569459254	2568526272	Bacteria	Proteobacteria	Gammaproteobacteria	Klebsiella pneumoniae	0	0	K50
2569553367	2568526301	Bacteria	Proteobacteria	Gammaproteobacteria	Klebsiella pneumoniae	0	0	K50
2569553328	2568526301	Bacteria	Proteobacteria	Gammaproteobacteria	Klebsiella pneumoniae	0	0	K50
2569747291	2568526359	Bacteria	Proteobacteria	Gammaproteobacteria	Klebsiella pneumoniae	0	0	K50
2569818749	2568526384	Bacteria	Proteobacteria	Gammaproteobacteria	Klebsiella pneumoniae	0	0	K50
2569891236	2568526407	Bacteria	Proteobacteria	Gammaproteobacteria	Escherichia coli	0	0	K50
2569895510	2568526408	Bacteria	Proteobacteria	Betaproteobacteria	Pandoraea pnomenusa	0	0	K50
2570006070	2568526441	Bacteria	Proteobacteria	Gammaproteobacteria	Escherichia coli	0	0	K50
2570025564	2568526446	Bacteria	Proteobacteria	Gammaproteobacteria	Escherichia coli	0	0	K50
2570064477	2568526458	Bacteria	Proteobacteria	Gammaproteobacteria	Acinetobacter baumannii	0	0	K50
2570072919	2568526461	Bacteria	Proteobacteria	Gammaproteobacteria	Pseudomonas aeruginosa	0	0	K50
2570158323	2568526488	Bacteria	Proteobacteria	Gammaproteobacteria	Catenovulum agarivorans	0	0	K50
2570307234	2568526533	Bacteria	Proteobacteria	Gammaproteobacteria	Pseudomonas chloritidismutans	0	0	K50
2570305591	2568526533	Bacteria	Proteobacteria	Gammaproteobacteria	Pseudomonas chloritidismutans	0	0	K50
2570306632	2568526533	Bacteria	Proteobacteria	Gammaproteobacteria	Pseudomonas chloritidismutans	0	0	K50
2570387388	2568526560	Bacteria	Proteobacteria	Gammaproteobacteria	Pseudomonas aeruginosa	0	0	K50
2570412852	2568526567	Bacteria	Proteobacteria	Gammaproteobacteria	Klebsiella pneumoniae	0	0	K50
2570485197	2568526590	Bacteria	Proteobacteria	Gammaproteobacteria	Pseudoalteromonas sp. TAE80	0	0	K50
2570483525	2568526590	Bacteria	Proteobacteria	Gammaproteobacteria	Pseudoalteromonas sp. TAE80	0	0	K50
2570482485	2568526590	Bacteria	Proteobacteria	Gammaproteobacteria	Pseudoalteromonas sp. TAE80	0	0	K50
2570482366	2568526590	Bacteria	Proteobacteria	Gammaproteobacteria	Pseudoalteromonas sp. TAE80	0	0	K50
2570498240	2568526595	Bacteria	Proteobacteria	Gammaproteobacteria	Pseudomonas aeruginosa	0	0	K50
2570887206	2568526708	Bacteria	Proteobacteria	Gammaproteobacteria	Pseudomonas aeruginosa	0	0	K50
2570902089	2568526712	Bacteria	Proteobacteria	Gammaproteobacteria	Pseudomonas aeruginosa	0	0	K50
2571056607	2571042002	Bacteria	Proteobacteria	Betaproteobacteria	Xenophilus azovorans	0	0	K50
2571207625	2571042041	Bacteria	Proteobacteria	Gammaproteobacteria	Escherichia coli	0	0	K50
2571265640	2571042056	Bacteria	Proteobacteria	Gammaproteobacteria	Escherichia coli	0	0	K50
2571326169	2571042077	Bacteria	Proteobacteria	Gammaproteobacteria	Pseudomonas aeruginosa	0	0	K50
2571463542	2571042121	Bacteria	Proteobacteria	Gammaproteobacteria	Klebsiella pneumoniae	0	0	K50
2571557937	2571042150	Bacteria	Proteobacteria	Gammaproteobacteria	Citrobacter freundii	0	0	K50
2571641004	2571042176	Bacteria	Proteobacteria	Gammaproteobacteria	Pseudomonas aeruginosa	0	0	K50
2571927121	2571042263	Bacteria	Proteobacteria	Gammaproteobacteria	Escherichia coli	0	0	K50
2572050400	2571042302	Bacteria	Proteobacteria	Gammaproteobacteria	Pseudomonas aeruginosa	0	0	K50
2572324231	2571042372	Bacteria	Proteobacteria	Gammaproteobacteria	Escherichia coli	0	0	K50
2572338454	2571042376	Bacteria	Proteobacteria	Gammaproteobacteria	Halomonas anticariensis	0	0	K50
2572593197	2571042453	Bacteria	Proteobacteria	Gammaproteobacteria	Klebsiella pneumoniae	0	0	K50
2572657234	2571042474	Bacteria	Proteobacteria	Gammaproteobacteria	Salmonella enterica	0	0	K50
2572696069	2571042487	Bacteria	Proteobacteria	Gammaproteobacteria	Escherichia coli	0	0	K50
2572774858	2571042512	Bacteria	Proteobacteria	Gammaproteobacteria	Enterobacter sp. MGH 6	0	0	K50
2572847479	2571042532	Bacteria	Proteobacteria	Gammaproteobacteria	Enterobacter sp. MGH 1	0	0	K50
2572929502	2571042555	Bacteria	Proteobacteria	Gammaproteobacteria	Salmonella enterica	0	0	K50
2572966051	2571042564	Bacteria	Proteobacteria	Gammaproteobacteria	Pseudomonas aeruginosa	0	0	K50
2573105511	2571042609	Bacteria	Proteobacteria	Gammaproteobacteria	Klebsiella pneumoniae	0	0	K50
2573137318	2571042619	Bacteria	Proteobacteria	Gammaproteobacteria	Klebsiella pneumoniae	0	0	K50
2573150530	2571042622	Bacteria	Proteobacteria	Gammaproteobacteria	Salmonella enterica	0	0	K50
2573160567	2571042625	Bacteria	Proteobacteria	Gammaproteobacteria	Pseudomonas aeruginosa	0	0	K50
2573202541	2571042636	Bacteria	Proteobacteria	Gammaproteobacteria	Escherichia coli	0	0	K50
2573263047	2571042653	Bacteria	Proteobacteria	Gammaproteobacteria	Escherichia coli	0	0	K50
2573650296	2571042769	Bacteria	Proteobacteria	Gammaproteobacteria	Pseudomonas aeruginosa	0	0	K50
2573679310	2571042775	Bacteria	Proteobacteria	Gammaproteobacteria	Pseudomonas aeruginosa	0	0	K50
2573677332	2571042775	Bacteria	Proteobacteria	Gammaproteobacteria	Pseudomonas aeruginosa	0	0	K50
2573708432	2571042784	Bacteria	Proteobacteria	Gammaproteobacteria	Enterobacter hormaechei	0	0	K50
2573765981	2571042801	Bacteria	Proteobacteria	Gammaproteobacteria	Klebsiella pneumoniae	0	0	K50
2573787571	2571042807	Bacteria	Proteobacteria	Gammaproteobacteria	Pseudomonas aeruginosa	0	0	K50
2573846605	2571042825	Bacteria	Proteobacteria	Gammaproteobacteria	Klebsiella pneumoniae	0	0	K50
2573873538	2571042833	Bacteria	Proteobacteria	Gammaproteobacteria	Klebsiella pneumoniae	0	0	K50
2573935548	2571042854	Bacteria	Proteobacteria	Gammaproteobacteria	Pseudomonas aeruginosa	0	0	K50
2573936419	2571042854	Bacteria	Proteobacteria	Gammaproteobacteria	Pseudomonas aeruginosa	0	0	K50
2574032807	2571042881	Bacteria	Proteobacteria	Gammaproteobacteria	Pseudomonas aeruginosa	0	0	K50
2574039753	2571042882	Bacteria	Proteobacteria	Gammaproteobacteria	Escherichia coli	0	0	K50
2574093302	2571042900	Bacteria	Proteobacteria	Gammaproteobacteria	Pseudomonas aeruginosa	0	0	K50
2574107954	2571042902	Bacteria	Proteobacteria	Gammaproteobacteria	Pseudomonas aeruginosa	0	0	K50
2574117317	2571042905	Bacteria	Proteobacteria	Alphaproteobacteria	Acidiphilium sp. JA12-A1	0	0	K50
2574421568	2574179766	Bacteria	Proteobacteria	Betaproteobacteria	Thiomonas sp. FB-Cd	0	0	K50
2574469041	2574179779	Bacteria	Proteobacteria	Gammaproteobacteria	Methylomarinum vadi	0	0	K50
2574468553	2574179779	Bacteria	Proteobacteria	Gammaproteobacteria	Methylomarinum vadi	0	0	K50
2574474617	2574179780	Bacteria	Proteobacteria	Gammaproteobacteria	Marinobacter sp. MCTG268	0	0	K50
2575049143	2574179938	Bacteria	Proteobacteria	Gammaproteobacteria	Pseudoalteromonas sp. TAE79	0	0	K50
2575049036	2574179938	Bacteria	Proteobacteria	Gammaproteobacteria	Pseudoalteromonas sp. TAE79	0	0	K50
2575047688	2574179938	Bacteria	Proteobacteria	Gammaproteobacteria	Pseudoalteromonas sp. TAE79	0	0	K50
2575046444	2574179938	Bacteria	Proteobacteria	Gammaproteobacteria	Pseudoalteromonas sp. TAE79	0	0	K50
2575070966	2574179945	Bacteria	Proteobacteria	Gammaproteobacteria	Pseudomonas aeruginosa	0	0	K50
2575377840	2574180030	Bacteria	Proteobacteria	Gammaproteobacteria	Pseudomonas alcaligenes	0	0	K50
2575439437	2574180050	Bacteria	Proteobacteria	Gammaproteobacteria	Pseudomonas aeruginosa	0	0	K50
2575643671	2574180112	Bacteria	Proteobacteria	Gammaproteobacteria	Psychrobacter sp. TB15	0	0	K50
2575693457	2574180126	Bacteria	Proteobacteria	Gammaproteobacteria	Pseudomonas aeruginosa	0	0	K50
2575728847	2574180135	Bacteria	Proteobacteria	Gammaproteobacteria	Pseudomonas aeruginosa	0	0	K50
2575853919	2574180171	Bacteria	Proteobacteria	Gammaproteobacteria	Pseudomonas aeruginosa	0	0	K50
2575993022	2574180211	Bacteria	Proteobacteria	Gammaproteobacteria	Pseudomonas aeruginosa	0	0	K50
2576096824	2574180238	Bacteria	Proteobacteria	Gammaproteobacteria	Escherichia coli	0	0	K50
2576113142	2574180242	Bacteria	Proteobacteria	Gammaproteobacteria	Pseudomonas bauzanensis	0	0	K50
2576311385	2574180297	Bacteria	Proteobacteria	Gammaproteobacteria	Pseudomonas aeruginosa	0	0	K50
2576419015	2574180328	Bacteria	Proteobacteria	Gammaproteobacteria	Pseudomonas aeruginosa	0	0	K50
2576493616	2574180348	Bacteria	Proteobacteria	Gammaproteobacteria	Klebsiella pneumoniae	0	0	K50
2576870488	2576861003	Bacteria	Proteobacteria	Gammaproteobacteria	Pseudomonas aeruginosa	0	0	K50
2577604166	2576861205	Bacteria	Proteobacteria	Gammaproteobacteria	Escherichia coli	0	0	K50
2577666621	2576861223	Bacteria	Proteobacteria	Gammaproteobacteria	Pseudomonas aeruginosa	0	0	K50
2578271420	2576861402	Bacteria	Proteobacteria	Gammaproteobacteria	Pseudomonas xiamenensis	0	0	K50
2578368455	2576861439	Bacteria	Proteobacteria	Gammaproteobacteria	Citrobacter freundii	0	0	K50
2578610451	2576861512	Bacteria	Proteobacteria	Gammaproteobacteria	Enterobacter sp. MGH 3	0	0	K50
2578609863	2576861512	Bacteria	Proteobacteria	Gammaproteobacteria	Enterobacter sp. MGH 3	0	0	K50
2578981900	2576861615	Bacteria	Proteobacteria	Betaproteobacteria	Burkholderia cenocepacia	0	0	K50
2579320729	2576861714	Bacteria	Proteobacteria	Gammaproteobacteria	Enterobacter roggenkampii	0	0	K50
2579326517	2576861715	Bacteria	Proteobacteria	Gammaproteobacteria	Enterobacter cloacae	0	0	K50
2579348125	2576861719	Bacteria	Proteobacteria	Gammaproteobacteria	Enterobacter hormaechei	0	0	K50
2579369748	2576861724	Bacteria	Proteobacteria	Gammaproteobacteria	Citrobacter freundii	0	0	K50
2579509398	2576861760	Bacteria	Proteobacteria	Betaproteobacteria	Cupriavidus sp. SK-3	0	0	K50
2579719496	2576861815	Bacteria	Proteobacteria	Gammaproteobacteria	Hydrogenovibrio sp. Milos-T1	0	0	K50
2579795555	2579778504	Bacteria	Proteobacteria	Gammaproteobacteria	Pseudomonas aeruginosa	0	0	K50
2579795475	2579778504	Bacteria	Proteobacteria	Gammaproteobacteria	Pseudomonas aeruginosa	0	0	K50
2579795010	2579778504	Bacteria	Proteobacteria	Gammaproteobacteria	Pseudomonas aeruginosa	0	0	K50
2579792729	2579778504	Bacteria	Proteobacteria	Gammaproteobacteria	Pseudomonas aeruginosa	0	0	K50
2579866514	2579778524	Bacteria	Proteobacteria	Acidithiobacillia	Acidithiobacillus ferrooxidans	0	0	K50
2579934623	2579778540	Bacteria	Proteobacteria	Gammaproteobacteria	Pseudomonas aeruginosa	0	0	K50
2579999114	2579778554	Bacteria	Proteobacteria	Gammaproteobacteria	Escherichia coli	0	0	K50
2580014158	2579778558	Bacteria	Proteobacteria	Gammaproteobacteria	Pseudomonas aeruginosa	0	0	K50
2580037302	2579778563	Bacteria	Proteobacteria	Gammaproteobacteria	Pseudomonas alcaligenes	0	0	K50
2580131808	2579778585	Bacteria	Proteobacteria	Gammaproteobacteria	Pseudomonas aeruginosa	0	0	K50
2580127610	2579778585	Bacteria	Proteobacteria	Gammaproteobacteria	Pseudomonas aeruginosa	0	0	K50
2580136321	2579778586	Bacteria	Proteobacteria	Gammaproteobacteria	Pseudomonas aeruginosa	0	0	K50
2580136195	2579778586	Bacteria	Proteobacteria	Gammaproteobacteria	Pseudomonas aeruginosa	0	0	K50
2580166630	2579778593	Bacteria	Proteobacteria	Gammaproteobacteria	Klebsiella michiganensis	0	0	K50
2580212292	2579778603	Bacteria	Proteobacteria	Gammaproteobacteria	Acinetobacter sp. 766875	0	0	K50
2580236619	2579778609	Bacteria	Proteobacteria	Gammaproteobacteria	Escherichia coli	0	0	K50
2580254943	2579778613	Bacteria	Proteobacteria	Gammaproteobacteria	Escherichia coli	0	0	K50
2580271401	2579778617	Bacteria	Proteobacteria	Gammaproteobacteria	Pseudomonas aeruginosa	0	0	K50
2580288860	2579778620	Bacteria	Proteobacteria	Gammaproteobacteria	Pseudomonas aeruginosa	0	0	K50
2580332466	2579778631	Bacteria	Proteobacteria	Gammaproteobacteria	Escherichia coli	0	0	K50
2580435217	2579778655	Bacteria	Proteobacteria	Gammaproteobacteria	Pseudomonas aeruginosa	0	0	K50
2580435161	2579778655	Bacteria	Proteobacteria	Gammaproteobacteria	Pseudomonas aeruginosa	0	0	K50
2580455744	2579778660	Bacteria	Proteobacteria	Gammaproteobacteria	Escherichia coli	0	0	K50
2580455668	2579778660	Bacteria	Proteobacteria	Gammaproteobacteria	Escherichia coli	0	0	K50
2580455653	2579778660	Bacteria	Proteobacteria	Gammaproteobacteria	Escherichia coli	0	0	K50
2580453978	2579778660	Bacteria	Proteobacteria	Gammaproteobacteria	Escherichia coli	0	0	K50
2580538917	2579778683	Bacteria	Proteobacteria	Gammaproteobacteria	Pseudoalteromonas sp. S8-8	0	0	K50
2580545051	2579778684	Bacteria	Proteobacteria	Gammaproteobacteria	Enterobacter hormaechei	0	0	K50
2580591305	2579778694	Bacteria	Proteobacteria	Gammaproteobacteria	Enterobacter sp. MGH 33	0	0	K50
2580625270	2579778702	Bacteria	Proteobacteria	Gammaproteobacteria	Escherichia coli	0	0	K50
2580674658	2579778713	Bacteria	Proteobacteria	Betaproteobacteria	Thauera terpenica	0	0	K50
2580753156	2579778731	Bacteria	Proteobacteria	Gammaproteobacteria	Pseudomonas aeruginosa	0	0	K50
2580765498	2579778733	Bacteria	Proteobacteria	Gammaproteobacteria	Pseudomonas aeruginosa	0	0	K50
2580848002	2579778753	Bacteria	Proteobacteria	Gammaproteobacteria	Escherichia coli	0	0	K50
2580897494	2579778766	Bacteria	Proteobacteria	Gammaproteobacteria	Pseudomonas aeruginosa	0	0	K50
2580895722	2579778766	Bacteria	Proteobacteria	Gammaproteobacteria	Pseudomonas aeruginosa	0	0	K50
2580924069	2579778773	Bacteria	Proteobacteria	Gammaproteobacteria	Escherichia coli	0	0	K50
2580971687	2579778784	Bacteria	Proteobacteria	Gammaproteobacteria	Escherichia coli	0	0	K50
2580980267	2579778786	Bacteria	Proteobacteria	Gammaproteobacteria	Escherichia coli	0	0	K50
2581061727	2579778807	Bacteria	Proteobacteria	Gammaproteobacteria	Escherichia coli	0	0	K50
2581066847	2579778808	Bacteria	Proteobacteria	Gammaproteobacteria	Klebsiella quasipneumoniae	0	0	K50
2581123178	2579778822	Bacteria	Proteobacteria	Gammaproteobacteria	Pseudomonas aeruginosa	0	0	K50
2581134744	2579778823	Bacteria	Proteobacteria	Gammaproteobacteria	Pseudomonas aeruginosa	0	0	K50
2581192338	2579778838	Bacteria	Proteobacteria	Gammaproteobacteria	Pseudomonas aeruginosa	0	0	K50
2581246644	2579778849	Bacteria	Proteobacteria	Gammaproteobacteria	Escherichia coli	0	0	K50
2581330918	2579778868	Bacteria	Proteobacteria	Gammaproteobacteria	Pseudomonas aeruginosa	0	0	K50
2581332028	2579778868	Bacteria	Proteobacteria	Gammaproteobacteria	Pseudomonas aeruginosa	0	0	K50
2581328546	2579778868	Bacteria	Proteobacteria	Gammaproteobacteria	Pseudomonas aeruginosa	0	0	K50
2581460400	2579778898	Bacteria	Proteobacteria	Gammaproteobacteria	Pseudomonas aeruginosa	0	0	K50
2581513515	2579778912	Bacteria	Proteobacteria	Gammaproteobacteria	Pseudomonas aeruginosa	0	0	K50
2581529562	2579778915	Bacteria	Proteobacteria	Gammaproteobacteria	Pseudomonas aeruginosa	0	0	K50
2581541718	2579778918	Bacteria	Proteobacteria	Gammaproteobacteria	Vibrio harveyi	0	0	K50
2581550413	2579778919	Bacteria	Proteobacteria	Gammaproteobacteria	Escherichia coli	0	0	K50
2581581443	2579778927	Bacteria	Proteobacteria	Gammaproteobacteria	Pseudomonas aeruginosa	0	0	K50
2581634978	2579778940	Bacteria	Proteobacteria	Gammaproteobacteria	Escherichia coli	0	0	K50
2581646490	2579778942	Bacteria	Proteobacteria	Gammaproteobacteria	Pseudomonas putida	0	0	K50
2581646479	2579778942	Bacteria	Proteobacteria	Gammaproteobacteria	Pseudomonas putida	0	0	K50
2581646469	2579778942	Bacteria	Proteobacteria	Gammaproteobacteria	Pseudomonas putida	0	0	K50
2581677304	2579778952	Bacteria	Proteobacteria	Gammaproteobacteria	Escherichia coli	0	0	K50
2581730298	2579778965	Bacteria	Proteobacteria	Gammaproteobacteria	Pseudomonas aeruginosa	0	0	K50
2581750343	2579778970	Bacteria	Proteobacteria	Gammaproteobacteria	Pseudomonas aeruginosa	0	0	K50
2581761124	2579778971	Bacteria	Proteobacteria	Gammaproteobacteria	Escherichia coli	0	0	K50
2581767586	2579778972	Bacteria	Proteobacteria	Gammaproteobacteria	Pseudomonas aeruginosa	0	0	K50
2581767576	2579778972	Bacteria	Proteobacteria	Gammaproteobacteria	Pseudomonas aeruginosa	0	0	K50
2581779310	2579778974	Bacteria	Proteobacteria	Gammaproteobacteria	Escherichia coli	0	0	K50
2581852095	2579778992	Bacteria	Proteobacteria	Gammaproteobacteria	Escherichia coli	0	0	K50
2581879317	2579779000	Bacteria	Proteobacteria	Gammaproteobacteria	Pseudomonas aeruginosa	0	0	K50
2581923575	2579779010	Bacteria	Proteobacteria	Gammaproteobacteria	Pseudomonas nitroreducens	0	0	K50
2581922091	2579779010	Bacteria	Proteobacteria	Gammaproteobacteria	Pseudomonas nitroreducens	0	0	K50
2582044341	2579779043	Bacteria	Proteobacteria	Gammaproteobacteria	Acinetobacter lwoffii	0	0	K50
2582130499	2579779063	Bacteria	Proteobacteria	Gammaproteobacteria	Pseudomonas aeruginosa	0	0	K50
2582134697	2579779064	Bacteria	Proteobacteria	Gammaproteobacteria	Pseudomonas aeruginosa	0	0	K50
2582142346	2579779066	Bacteria	Proteobacteria	Gammaproteobacteria	Pseudomonas aeruginosa	0	0	K50
2582179025	2579779074	Bacteria	Proteobacteria	Gammaproteobacteria	Pseudomonas aeruginosa	0	0	K50
2582313892	2579779105	Bacteria	Proteobacteria	Gammaproteobacteria	Escherichia coli	0	0	K50
2582358044	2579779114	Bacteria	Proteobacteria	Gammaproteobacteria	Escherichia coli	0	0	K50
2582430441	2579779133	Bacteria	Proteobacteria	Gammaproteobacteria	Pseudomonas putida	0	0	K50
2582424148	2579779133	Bacteria	Proteobacteria	Gammaproteobacteria	Pseudomonas putida	0	0	K50
2582495952	2579779148	Bacteria	Proteobacteria	Gammaproteobacteria	Escherichia coli	0	0	K50
2582500205	2579779149	Bacteria	Proteobacteria	Gammaproteobacteria	Escherichia coli	0	0	K50
2582537094	2579779162	Bacteria	Proteobacteria	Gammaproteobacteria	Methylobacter sp. BBA5.1	0	0	K50
2583143602	2582580733	Bacteria	Proteobacteria	Zetaproteobacteria	Ghiorsea bivora	0	0	K50
2583268115	2582580766	Bacteria	Proteobacteria	Betaproteobacteria	Paraburkholderia ferrariae	0	0	K50
2583267842	2582580766	Bacteria	Proteobacteria	Betaproteobacteria	Paraburkholderia ferrariae	0	0	K50
2583400939	2582580797	Bacteria	Proteobacteria	Gammaproteobacteria	Acinetobacter baumannii	0	0	K50
2583585027	2582580841	Bacteria	Proteobacteria	Gammaproteobacteria	Acinetobacter sp. 694762	0	0	K50
2583650632	2582580856	Bacteria	Proteobacteria	Gammaproteobacteria	Enterobacter sp. BIDMC 28	0	0	K50
2583655746	2582580857	Bacteria	Proteobacteria	Gammaproteobacteria	Enterobacter sp. MGH 14	0	0	K50
2583655570	2582580857	Bacteria	Proteobacteria	Gammaproteobacteria	Enterobacter sp. MGH 14	0	0	K50
2583666355	2582580859	Bacteria	Proteobacteria	Gammaproteobacteria	Klebsiella pneumoniae	0	0	K50
2583673871	2582580861	Bacteria	Proteobacteria	Gammaproteobacteria	Pseudoalteromonas sp. TAE56	0	0	K50
2583805129	2582580894	Bacteria	Proteobacteria	Gammaproteobacteria	Pseudomonas aeruginosa	0	0	K50
2583837748	2582580900	Bacteria	Proteobacteria	Gammaproteobacteria	Pseudomonas aeruginosa	0	0	K50
2583910140	2582580915	Bacteria	Proteobacteria	Gammaproteobacteria	Vibrio cholerae	0	0	K50
2583945674	2582580923	Bacteria	Proteobacteria	Gammaproteobacteria	Pseudomonas aeruginosa	0	0	K50
[truncated: 5,516 more rows]
